# Supplementary material for: Room temperature photochemical synthesis of metal–organic frameworks for enhanced photocatalysis
Source: Nat Commun. 2026 Mar 20;17:4274. doi: 10.1038/s41467-026-70927-w (PMC13168299; doi:10.1038/s41467-026-70927-w)
Supplement: Supplementary file 3 — Supplementary Data 1- 6 [file 41467_2026_70927_MOESM3_ESM.zip]

Archive with 6 entries (6 files):
- Supplementary Data 2.txt
- Supplementary Data 3.txt
- Supplementary Data 4.txt
- Supplementary Data 5.txt
- Supplementary Data 6.txt
- Supplementary Data 1.txt
