# Supplementary material for: Room temperature photochemical synthesis of metal–organic frameworks for enhanced photocatalysis
Source: Nat Commun. 2026 Mar 20;17:4274. doi: 10.1038/s41467-026-70927-w (PMC13168299; doi:10.1038/s41467-026-70927-w)
Supplement: Supplementary file 3 — Supplementary Data 1- 6 [file 41467_2026_70927_MOESM3_ESM.zip › Supplementary Data 2.txt]

1 XYZ file for the final configuration of phoPPF-3
19705
    19ADP    O4    1  11.026  13.119   6.767  0.0715  0.2267 -0.2162
    19ADP    C2    2  10.956  13.216   6.734  0.9327  0.2686  0.1315
    19ADP  H116    3  10.980  13.319   6.729  1.8320  0.7154  0.5672
    19ADP    O3    4  10.848  13.163   6.724 -0.1358  0.8028  0.0331
    19ADP   Co6    5  10.902  12.991   6.632 -0.1877 -0.1482  0.0018
    19ADP   O33    6  10.927  12.882   6.769  0.6138  0.1054 -0.6172
    19ADP  C105    7  10.979  12.798   6.695  0.4172  0.0517 -0.0063
    19ADP   O34    8  10.984  12.858   6.575  0.6463  0.0684 -0.2579
    19ADP   H53    9  10.994  12.693   6.719  0.4943 -3.2837  0.2846
    19ADP   Co7   10  10.855  13.032   6.535 -0.1043 -0.1320  0.2643
    19ADP   O35   11  10.720  12.937   6.556 -0.7310  0.0603 -0.6251
    19ADP  C106   12  10.652  13.020   6.475 -0.3585  0.1865 -0.2580
    19ADP   O36   13  10.730  13.097   6.433  0.4985  0.1165 -0.5436
    19ADP   H54   14  10.548  13.038   6.469  0.2816 -1.6734 -2.7518
    19ADP   O20   15  11.036  13.119   6.481  0.0373 -0.1308 -0.0652
    19ADP   C72   16  11.010  13.123   6.362 -0.8055 -0.5095 -0.3940
    19ADP   O19   17  10.956  13.009   6.359 -0.1238 -0.0109 -0.0413
    19ADP   C69   18  11.054  13.229   6.263  0.2101 -0.0608 -0.0401
    19ADP   C68   19  11.053  13.207   6.124  0.5229  0.1193 -0.1370
    19ADP   H34   20  11.003  13.125   6.083 -3.8266  2.2060 -1.5377
    19ADP   C67   21  11.129  13.294   6.043 -1.2160  0.4709  0.8016
    19ADP   H33   22  11.143  13.260   5.940 -1.9178 -1.2054 -0.7603
    19ADP   C66   23  11.206  13.398   6.090  0.5792 -0.4130  0.5091
    19ADP   C71   24  11.207  13.414   6.228 -0.5416  0.4907 -0.0321
    19ADP   H36   25  11.269  13.495   6.267  0.4477 -2.4114  0.2086
    19ADP   C70   26  11.132  13.339   6.314  0.7641  0.1690  0.3440
    19ADP   H35   27  11.162  13.338   6.423  0.0324 -1.5552  2.8386
    19ADP   C65   28  11.334  13.448   6.013 -0.0952  0.2621 -0.1633
    19ADP   C62   29  11.416  13.357   5.923 -0.0796  0.1020 -0.2817
    19ADP    N5   30  11.546  13.399   5.866 -0.5711 -0.5302  0.1393
    19ADP  H113   31  11.543  13.450   5.786 -0.2001  0.0280  0.8563
    19ADP   C61   32  11.624  13.276   5.835  0.0414  0.3010 -0.0420
    19ADP   C64   33  11.536  13.178   5.846  0.8572  0.4770 -0.6076
    19ADP   H32   34  11.546  13.077   5.796  0.7215  0.0976 -0.5592
    19ADP   C63   35  11.407  13.226   5.906  0.2223  0.7139 -0.2817
    19ADP   H31   36  11.325  13.162   5.906  1.1144 -2.6443  1.1114
    19ADP   C60   37  11.762  13.263   5.778 -0.1343 -0.2802 -0.1670
    19ADP   C57   38  11.833  13.127   5.767 -0.0270 -0.7730  0.4956
    19ADP   C56   39  11.817  13.029   5.862 -0.1027  0.5068 -0.6221
    19ADP   H28   40  11.779  13.056   5.955 -1.4465 -0.5123  1.0080
    19ADP   C55   41  11.832  12.898   5.839  0.1430 -0.2705 -0.0161
    19ADP   H27   42  11.825  12.825   5.917 -1.0311 -0.7794  1.4427
    19ADP   C54   43  11.861  12.855   5.711  0.0518 -0.2233 -0.0232
    19ADP   C59   44  11.877  12.959   5.608  0.0396  0.2933 -0.1896
    19ADP   H30   45  11.911  12.930   5.509 -1.1398  0.1958 -1.2616
    19ADP   C58   46  11.861  13.086   5.634 -0.0413  0.3998 -1.3189
    19ADP   H29   47  11.881  13.157   5.555  1.2603  1.8712  3.8003
    19ADP   C53   48  11.915  12.718   5.669 -0.6718 -0.2215  0.0544
    19ADP   O17   49  11.981  12.651   5.750 -0.1795 -0.2830  0.0401
    19ADP   Co1   50  11.928  12.476   5.708 -0.0671  0.0699  0.1894
    19ADP    O2   51  11.761  12.496   5.761  0.0423 -0.4867  0.5043
    19ADP    C1   52  11.647  12.513   5.709  0.3656 -0.0565 -0.3150
    19ADP  H117   53  11.561  12.542   5.765  1.4128 -1.5389  1.0906
    19ADP    O1   54  11.638  12.497   5.590 -0.6005  0.2764 -0.6976
    19ADP    Co   55  11.809  12.475   5.532  0.1336 -0.1719 -0.1669
    19ADP   O18   56  11.853  12.659   5.575 -0.4082  0.1411 -0.5116
    19ADP    O5   57  11.817  12.311   5.597 -0.1589 -0.5643  0.2155
    19ADP    C3   58  11.894  12.247   5.676  0.1892 -0.2703 -0.1926
    19ADP    O6   59  11.954  12.314   5.760 -0.5602 -0.1527  0.5382
    19ADP  H118   60  11.891  12.136   5.687 -0.6353 -0.4226 -0.9885
    19ADP   O14   61  11.906  12.451   5.387  0.4813  0.8890  0.3471
    19ADP   C36   62  12.011  12.477   5.439 -0.1214 -1.1970 -0.0586
    19ADP   O13   63  12.029  12.471   5.566  0.2021 -0.2606 -0.7328
    19ADP   C33   64  12.135  12.518   5.351 -0.0380 -0.6902  0.2720
    19ADP   C32   65  12.145  12.495   5.210  0.1823  0.6469 -0.2713
    19ADP   H14   66  12.060  12.443   5.159 -2.4536 -1.0051  2.3257
    19ADP   C31   67  12.250  12.545   5.137 -0.1552  0.3701 -0.1063
    19ADP   H13   68  12.247  12.545   5.032  0.5766 -0.6861 -2.3552
    19ADP   C30   69  12.356  12.615   5.198  0.5616 -0.3777 -0.2663
    19ADP   C35   70  12.345  12.641   5.338 -0.4072  0.6652 -0.0564
    19ADP   H16   71  12.418  12.692   5.390 -0.7635 -3.0501  3.0847
    19ADP   C34   72  12.236  12.596   5.407  0.0493  0.1378  0.0945
    19ADP   H15   73  12.230  12.615   5.509 -1.7609 -2.2075 -1.1392
    19ADP   C29   74  12.483  12.676   5.126  0.2393 -1.1216  0.5468
    19ADP   C28   75  12.624  12.667   5.194 -0.3615 -0.3717 -0.6853
    19ADP   C27   76  12.652  12.604   5.310  0.0518 -0.0393  0.1233
    19ADP   H12   77  12.595  12.520   5.347 -3.5486  0.0096 -0.7527
    19ADP   C26   78  12.783  12.644   5.361 -0.5148 -0.5533  0.2824
    19ADP   H11   79  12.815  12.639   5.461  0.7848 -2.5865 -2.6423
    19ADP   C25   80  12.845  12.721   5.261  0.1518 -0.2138 -0.7455
    19ADP    N4   81  12.742  12.746   5.149 -0.1255 -0.0346 -1.1818
    19ADP   H25   82  12.770  12.696   5.067  0.4732 -0.7041  2.0617
    19ADP   C17   83  12.988  12.797   5.272 -0.2772 -0.4654 -0.0300
    19ADP   C18   84  13.012  12.868   5.413 -0.3254 -0.4143  0.2640
    19ADP   C19   85  12.909  12.877   5.506 -0.2584  0.4974 -0.4134
    19ADP    H7   86  12.806  12.872   5.482 -0.7022 -2.6554  2.5574
    19ADP   C20   87  12.943  12.905   5.642 -0.0006  1.0085 -0.2222
    19ADP    H8   88  12.869  12.913   5.723  2.5784  0.8823 -0.3199
    19ADP   C21   89  13.077  12.932   5.681 -0.9070  0.6981  0.7486
    19ADP   C22   90  13.177  12.938   5.584  0.2167 -0.5603  0.1164
    19ADP    H9   91  13.250  13.007   5.604  0.9290 -1.0939 -0.9393
    19ADP   C23   92  13.142  12.902   5.453 -0.6411  0.0857 -0.7252
    19ADP   H10   93  13.225  12.861   5.405  0.0853  1.8394  0.6493
    19ADP   C24   94  13.111  12.962   5.835 -0.4685 -0.2327 -0.5217
    19ADP   O11   95  13.023  12.957   5.924 -0.0822 -0.2987  0.7240
    19ADP   Co3   96  13.120  13.004   6.106 -0.3538  0.1943  0.0301
    19ADP    O8   97  13.228  12.818   6.129 -0.0225 -0.2879 -0.3525
    19ADP    C4   98  13.345  12.783   6.125  1.0465  0.1273  0.7469
    19ADP  H119   99  13.370  12.678   6.128 -0.0679 -2.0568 -0.3010
    19ADP    O7  100  13.433  12.866   6.081 -0.5214 -0.1066 -1.1436
    19ADP   Co2  101  13.340  13.037   6.059  0.2305 -0.0082  0.3537
    19ADP   O12  102  13.233  12.982   5.876  0.0206 -0.0838 -0.6494
    19ADP   O26  103  13.303  13.081   6.268 -0.0495 -0.2873 -0.7037
    19ADP  C101  104  13.213  13.062   6.353  0.4876  0.1134 -0.3161
    19ADP   O25  105  13.102  13.035   6.313 -0.2488 -0.5686 -0.6192
    19ADP   H52  106  13.230  13.087   6.464  0.7614  1.1959 -1.3907
    19ADP   O28  107  13.365  13.224   6.001 -0.1695 -0.8147  0.6759
    19ADP  C102  108  13.250  13.274   6.015 -0.2861 -0.5840 -0.5475
    19ADP   O27  109  13.152  13.197   6.055  0.1372 -0.3786 -0.0892
    19ADP   H51  110  13.227  13.363   5.968 -0.6477 -0.9891  0.5065
    19ADP   C14  111  13.059  12.831   5.157 -0.1437 -0.7084 -0.9024
    19ADP    N1  112  13.029  12.761   5.027  0.6026  0.1791 -1.0002
    19ADP   C13  113  13.121  12.795   4.939  0.4526  0.4486 -0.7691
    19ADP   C16  114  13.219  12.892   5.006  0.2452  0.7218 -0.0195
    19ADP    H6  115  13.296  12.949   4.960 -0.7419 -0.0364 -0.3002
    19ADP   C15  116  13.179  12.920   5.131  0.7817  0.7620 -0.0406
    19ADP    H5  117  13.248  12.958   5.202 -4.2730  0.7996 -3.6058
    19ADP   C12  118  13.096  12.821   4.785 -0.5882 -0.7349 -0.9717
    19ADP    C9  119  13.216  12.828   4.685  0.3483  0.5255  0.1993
    19ADP    C8  120  13.197  12.849   4.547 -0.3219  0.4781  0.1900
    19ADP    H2  121  13.100  12.862   4.516  1.4607 -3.9009  0.9364
    19ADP    C7  122  13.291  12.816   4.454  0.0469 -0.6597  0.4954
    19ADP    H1  123  13.282  12.868   4.365  0.6775  2.7006  0.3616
    19ADP    C6  124  13.404  12.751   4.494 -0.2349  0.5409  0.0385
    19ADP   C11  125  13.424  12.720   4.626  0.9840  0.0056 -0.5548
    19ADP    H4  126  13.499  12.645   4.653 -0.8735 -1.9614  1.4392
    19ADP   C10  127  13.331  12.760   4.726 -0.1906 -0.3698  0.3466
    19ADP    H3  128  13.351  12.731   4.830  1.8002 -2.5691 -0.7416
    19ADP    C5  129  13.514  12.725   4.383 -0.0900  0.6091 -0.0265
    19ADP    O9  130  13.614  12.642   4.414  0.0290  0.8360 -0.2639
    19ADP  Co14  131  13.733  12.714   4.282 -0.0325 -0.3910  0.0290
    19ADP   O43  132  13.754  12.902   4.367  0.0172  0.0968  0.1441
    19ADP  C152  133  13.698  13.008   4.335 -0.2037  0.2872  0.2761
    19ADP   O44  134  13.689  13.037   4.212  0.2580  0.3730  0.1343
    19ADP  Co15  135  13.666  12.860   4.146  0.0725 -0.3075 -0.2082
    19ADP   O10  136  13.513  12.806   4.270  0.9909 -0.6261 -0.3353
    19ADP   O66  137  13.603  12.788   3.996  0.3280  0.1084  0.0541
    19ADP  C208  138  13.609  12.666   4.031  0.2026 -0.4771  0.1310
    19ADP   O65  139  13.666  12.626   4.143  0.2430  0.2129 -0.3909
    19ADP  H110  140  13.557  12.595   3.971  2.0654  2.7407 -0.6787
    19ADP   O68  141  13.838  12.837   4.111  0.6166 -0.3766 -0.5151
    19ADP  C209  142  13.928  12.760   4.152 -0.3010  0.0943  0.4791
    19ADP   O67  143  13.908  12.685   4.250 -1.0117  0.5655 -0.4011
    19ADP  H111  144  14.027  12.775   4.119 -3.1778 -2.3017  0.1906
    19ADP  C153  145  13.666  13.119   4.441 -1.0154  0.6687  0.8046
    19ADP  C154  146  13.596  13.232   4.410 -0.5390 -0.4013 -0.6194
    19ADP   H79  147  13.566  13.242   4.308  0.6478 -0.5311  0.7652
    19ADP  C155  148  13.592  13.340   4.500 -0.3902  0.2130 -0.6751
    19ADP   H80  149  13.534  13.424   4.466  0.3132 -1.4247  0.0254
    19ADP  C156  150  13.671  13.343   4.618  0.2278 -0.1192  0.5624
    19ADP  C157  151  13.731  13.227   4.653  0.2084  0.2819  0.0465
    19ADP   H81  152  13.774  13.213   4.754  2.1441  0.2914  0.0705
    19ADP  C158  153  13.727  13.122   4.559  0.4683 -0.2444 -0.5759
    19ADP   H82  154  13.771  13.028   4.589  2.1267 -1.0937 -1.4725
    19ADP  C159  155  13.652  13.454   4.725  0.1427  1.0592  0.1826
    19ADP  C160  156  13.508  13.510   4.759  0.0432  0.4271 -0.0548
    19ADP   N13  157  13.471  13.637   4.829 -0.5845 -0.2451 -0.2961
    19ADP  H103  158  13.515  13.645   4.918 -0.3870 -1.0682 -1.4209
    19ADP  C161  159  13.319  13.629   4.832 -0.1590  0.1007  0.2027
    19ADP  C162  160  13.280  13.507   4.792 -0.1386 -0.0927  0.4372
    19ADP   H83  161  13.176  13.471   4.778 -2.4155  3.5047 -0.1094
    19ADP  C163  162  13.398  13.433   4.747  1.2462 -0.5461 -0.6168
    19ADP   H84  163  13.399  13.334   4.726 -0.3382  0.3518 -1.5324
    19ADP  C164  164  13.222  13.754   4.833  0.5101  0.7446 -0.1073
    19ADP  C165  165  13.073  13.728   4.869 -0.0443 -0.0057  0.7088
    19ADP  C166  166  12.978  13.824   4.836 -0.0970 -0.0904 -0.7394
    19ADP   H85  167  12.998  13.897   4.754 -0.6333 -0.3659 -3.5244
    19ADP  C167  168  12.854  13.827   4.895  0.6217 -0.1350 -0.2194
    19ADP   H86  169  12.797  13.910   4.870 -0.6793 -0.7480  0.8121
    19ADP  C168  170  12.817  13.723   4.980 -0.1134 -0.0070 -0.5477
    19ADP  C169  171  12.907  13.627   5.015 -0.3952  0.3014 -0.3340
    19ADP   H87  172  12.871  13.539   5.070  0.5201  1.3447  1.7561
    19ADP  C170  173  13.032  13.631   4.962 -0.1793 -0.6137 -0.0424
    19ADP   H88  174  13.103  13.580   5.022  1.0578 -1.6695 -3.8156
    19ADP  C104  175  12.673  13.700   5.006  0.5627  0.4173  1.1153
    19ADP   O31  176  12.566  13.753   4.955  0.3874  0.2894 -0.4786
    19ADP   O29  177  12.483  13.865   5.043 -0.4075  0.0811  0.2750
    19ADP  C103  178  12.430  13.970   4.976  0.4300  0.3093  0.0465
    19ADP   O30  179  12.356  13.929   4.885 -0.1548 -0.0264  0.0792
    19ADP   Co5  180  12.375  13.753   4.921 -0.1198  0.6082 -0.0184
    19ADP   O15  181  12.353  13.600   4.811  0.8623 -0.3643  0.7214
    19ADP   C50  182  12.391  13.505   4.879  0.0314 -0.4520  0.1058
    19ADP   C49  183  12.465  13.374   4.836  0.4001  0.0884 -0.1322
    19ADP   C48  184  12.471  13.269   4.930 -0.1951  0.2733  0.3113
    19ADP   H22  185  12.411  13.296   5.018  1.3798 -3.2085 -2.9807
    19ADP   C47  186  12.526  13.156   4.898 -0.5204 -0.7134  0.2272
    19ADP   H21  187  12.517  13.087   4.979  0.9729  1.1608 -4.3784
    19ADP   C46  188  12.583  13.126   4.774 -0.5862  0.4111  0.5305
    19ADP   C52  189  12.575  13.239   4.675 -0.1343  0.7002  0.0953
    19ADP   H24  190  12.616  13.221   4.572 -0.4497  1.1524  1.6037
    19ADP   C51  191  12.512  13.348   4.709  1.1800  0.3362  0.2290
    19ADP   H23  192  12.496  13.422   4.630  0.4363 -0.5854 -1.1469
    19ADP   C41  193  12.630  12.978   4.761  0.2380  0.1429  0.5871
    19ADP   C40  194  12.558  12.853   4.823 -0.3476  0.1787  0.4834
    19ADP   C39  195  12.402  12.841   4.810 -0.1523  0.9475  0.5752
    19ADP   H18  196  12.345  12.861   4.725  2.5547 -1.2014  1.0398
    19ADP   C38  197  12.357  12.791   4.925  0.6447  0.5685 -0.6631
    19ADP   H17  198  12.262  12.762   4.958  2.2765  0.2281  0.8987
    19ADP   C37  199  12.479  12.753   5.016 -0.3767 -0.2563 -0.4036
    19ADP    N3  200  12.600  12.797   4.931 -0.6872  0.2838  0.0281
    19ADP   C42  201  12.764  12.965   4.746 -0.1436 -1.2296 -0.1664
    19ADP   C43  202  12.850  13.059   4.666 -0.7270  0.0362  0.4608
    19ADP   H19  203  12.817  13.136   4.606  0.8702  1.7186  1.9589
    19ADP   C44  204  12.977  13.028   4.679 -0.4529 -0.1418  0.1765
    19ADP   H20  205  13.056  13.091   4.648 -1.0244  1.0458 -0.1564
    19ADP   C45  206  12.987  12.895   4.757  0.5455 -0.2790  0.2220
    19ADP    N2  207  12.851  12.852   4.785  0.4221  0.9163  0.4265
    19ADP   H26  208  12.841  12.826   4.878  1.1535 -0.2366  3.4984
    19ADP   O16  209  12.371  13.519   5.003  1.0142 -0.0088  0.3506
    19ADP   Co4  210  12.458  13.668   5.092  0.3156  0.3574 -0.3309
    19ADP   O32  211  12.625  13.613   5.076  0.4977  0.1650 -0.8422
    19ADP   O23  212  12.348  13.638   5.224 -0.3266 -0.2038 -0.4204
    19ADP   C98  213  12.251  13.700   5.188 -0.8981  0.0482 -0.7533
    19ADP   O24  214  12.241  13.740   5.061 -0.4547  0.2819  0.1918
    19ADP   C97  215  12.139  13.711   5.299  0.0324 -0.2267  0.4161
    19ADP   C96  216  12.005  13.728   5.270  0.6531 -0.0578 -0.1062
    19ADP   H48  217  11.966  13.726   5.164 -3.2223 -0.6198 -1.9607
    19ADP   C95  218  11.910  13.738   5.375 -0.2283 -0.0860 -0.0974
    19ADP   H47  219  11.813  13.766   5.344  1.6605 -1.9197 -1.1935
    19ADP   C94  220  11.946  13.721   5.510 -0.3609 -0.5672 -0.2346
    19ADP  C100  221  12.083  13.746   5.539  0.0122  0.6147 -0.1238
    19ADP   H50  222  12.123  13.789   5.624  0.5468 -1.2357  1.6905
    19ADP   C99  223  12.177  13.733   5.431 -0.1457 -0.3514 -0.2664
    19ADP   H49  224  12.283  13.722   5.457 -1.5285 -0.2368 -3.4229
    19ADP   C89  225  11.857  13.717   5.637 -0.1100  0.5325 -0.0754
    19ADP   C90  226  11.874  13.590   5.725 -0.2674 -0.7761  0.3291
    19ADP   C91  227  12.009  13.519   5.736  0.4495  0.4288  0.1690
    19ADP   H45  228  12.105  13.570   5.735  0.8014 -1.6654 -0.6379
    19ADP   C92  229  11.987  13.391   5.771  0.0042  0.6512 -0.5299
    19ADP   H46  230  12.060  13.318   5.795  1.3783  0.8369  0.6495
    19ADP   C93  231  11.833  13.373   5.767  0.1539 -0.2275  0.5047
    19ADP    N6  232  11.775  13.501   5.747 -0.7878 -0.1325 -0.2862
    19ADP   C88  233  11.744  13.793   5.633  0.7696  0.0582 -0.5519
    19ADP   C87  234  11.717  13.920   5.551 -0.0804  0.4715  0.5555
    19ADP   H44  235  11.784  13.956   5.471 -2.6989 -0.9610  1.6025
    19ADP   C86  236  11.593  13.960   5.580  0.9794 -0.1202  0.4110
    19ADP   H43  237  11.541  14.039   5.528 -1.5402  1.0327  1.5682
    19ADP   C85  238  11.531  13.871   5.686  0.0775  1.0052 -0.2359
    19ADP    N7  239  11.631  13.773   5.724 -0.4308 -0.2457  0.5529
    19ADP  H112  240  11.601  13.676   5.736  2.6242  0.5484  1.7053
    19ADP   C77  241  11.418  13.892   5.762 -0.4222 -0.2334  0.2225
    19ADP   C76  242  11.395  13.782   5.874 -0.4055  0.1215  0.6240
    19ADP   C75  243  11.321  13.817   6.015 -0.4746 -0.6678  0.2625
    19ADP   H38  244  11.281  13.910   6.044 -1.1790  3.4782  1.3976
    19ADP   C74  245  11.293  13.699   6.075 -0.2965 -0.5328  0.1302
    19ADP   H37  246  11.246  13.679   6.167 -0.0603 -1.4388 -1.7568
    19ADP   C73  247  11.353  13.584   5.993 -0.2003  0.6895  0.1651
    19ADP    N8  248  11.422  13.648   5.872  0.1660  0.2171 -0.1765
    19ADP   C78  249  11.376  14.040   5.785  0.3103 -0.2130 -0.2884
    19ADP   C79  250  11.337  14.123   5.677  0.2733 -0.0992  0.0132
    19ADP   H39  251  11.304  14.078   5.597  1.7795 -2.0010 -0.6248
    19ADP   C80  252  11.342  14.260   5.675 -0.1778  0.2821  0.5794
    19ADP   H40  253  11.324  14.321   5.589  1.5948 -0.0873  1.0293
    19ADP   C81  254  11.394  14.330   5.794  0.0505  0.6382  0.0013
    19ADP   C82  255  11.428  14.250   5.905 -0.2360 -0.9359  0.7127
    19ADP   H41  256  11.426  14.289   6.003  0.4498  0.2228 -0.0365
    19ADP   C83  257  11.426  14.112   5.892  0.5508  0.3408 -0.3793
    19ADP   H42  258  11.467  14.054   5.971 -3.4337  2.5428 -0.5320
    19ADP   C84  259  11.429  14.486   5.793 -0.4804 -0.5426 -0.6321
    19ADP   O21  260  11.402  14.556   5.700 -0.8141 -0.3918  0.5068
    19ADP  Co17  261  11.460  14.734   5.751  0.1550  0.0838 -0.4592
    19ADP   O40  262  11.633  14.716   5.715  0.0750 -0.1140 -0.1519
    19ADP  C135  263  11.736  14.720   5.791  0.2720 -0.0806 -0.6338
    19ADP   O39  264  11.719  14.710   5.918 -0.0085 -0.1013 -0.4667
    19ADP  Co16  265  11.540  14.721   5.944 -0.0628  0.0895 -0.0721
    19ADP   O22  266  11.483  14.532   5.894 -0.0936  0.2771 -0.0284
    19ADP   O69  267  11.545  14.908   5.894 -0.0748  0.3394  0.0225
    19ADP  C210  268  11.476  14.972   5.814  0.7657  0.5134  0.3431
    19ADP   O70  269  11.426  14.908   5.711 -0.5128 -0.1039  0.0788
    19ADP  H114  270  11.437  15.071   5.835 -1.4563 -0.3706 -0.7272
    19ADP   O71  271  11.396  14.766   6.080 -0.3572  0.5689  0.9366
    19ADP  C211  272  11.289  14.757   6.010 -0.2896 -0.1170  0.4205
    19ADP   O72  273  11.304  14.746   5.885  0.5294 -0.2989  0.9706
    19ADP  H115  274  11.197  14.776   6.059  0.9813 -0.6561 -0.7919
    19ADP  C132  275  11.879  14.727   5.739  0.5015  0.7245 -0.2610
    19ADP  C131  276  11.993  14.744   5.814 -0.4633  0.1220  0.6734
    19ADP   H66  277  11.986  14.756   5.921 -1.5700 -2.1850 -0.9203
    19ADP  C130  278  12.112  14.746   5.745  0.2489 -0.5930  0.8335
    19ADP   H65  279  12.201  14.736   5.809 -0.8437 -0.3498 -0.4085
    19ADP  C129  280  12.132  14.720   5.612 -0.5367  0.1258 -0.4010
    19ADP  C134  281  12.015  14.699   5.542  0.3675 -0.0692 -0.3929
    19ADP   H68  282  12.016  14.684   5.440 -2.8973 -0.4728 -1.0210
    19ADP  C133  283  11.895  14.719   5.600 -0.4392 -0.2031 -0.5473
    19ADP   H67  284  11.812  14.741   5.539  0.3741 -0.1364  0.4726
    19ADP  C128  285  12.276  14.754   5.538 -0.3602 -0.4644  0.2039
    19ADP  C127  286  12.329  14.670   5.419  0.0984  0.4443  0.4986
    19ADP  C126  287  12.271  14.553   5.375 -0.3229  0.2572  0.5514
    19ADP   H64  288  12.188  14.512   5.423  1.9898  1.0928 -0.0122
    19ADP  C125  289  12.338  14.504   5.254  0.2729  0.0325 -0.0031
    19ADP   H63  290  12.299  14.431   5.187 -3.0317 -1.5610  2.0925
    19ADP  C124  291  12.456  14.570   5.243 -0.2859  0.1460  0.3687
    19ADP   N12  292  12.454  14.683   5.342  0.2625  0.0973 -0.3748
    19ADP   H77  293  12.478  14.776   5.308  0.7876 -0.5529 -0.1562
    19ADP  C119  294  12.554  14.545   5.128  0.4134  0.0340  0.0517
    19ADP  C120  295  12.551  14.410   5.041  0.8450  0.5379  0.7700
    19ADP  C121  296  12.416  14.374   4.969  0.1984  0.4333 -0.3843
    19ADP   H61  297  12.342  14.441   4.940  0.3857  0.7202 -1.8855
    19ADP  C212  298  12.388  14.226   4.933  0.7286 -0.2099  0.3913
    19ADP  H124  299  12.293  14.205   4.887  1.2611  0.4900 -0.4044
    19ADP  C122  300  12.482  14.117   4.977  0.0303  0.5188 -0.5170
    19ADP  C203  301  12.607  14.153   5.048 -0.7644  0.4040  0.1712
    19ADP  H105  302  12.681  14.083   5.082  0.1112  2.1021  1.0245
    19ADP  C123  303  12.642  14.298   5.078 -0.3665 -0.2503  0.4878
    19ADP   H62  304  12.708  14.310   5.162 -3.0001  2.1415  0.6322
    19ADP  C116  305  12.668  14.619   5.128  0.1204 -0.5088 -0.4343
    19ADP    N9  306  12.694  14.754   5.197  0.2309  0.0485  1.0302
    19ADP  C115  307  12.828  14.779   5.176 -0.4266  0.7410  0.3169
    19ADP  C118  308  12.887  14.677   5.085  0.2982 -0.3303 -0.1051
    19ADP   H60  309  12.985  14.681   5.040  1.4089  1.5677  0.1703
    19ADP  C117  310  12.797  14.584   5.048 -1.3164  0.0298  0.0836
    19ADP   H59  311  12.820  14.495   4.985 -0.8807 -2.9696  1.4046
    19ADP  C114  312  12.914  14.868   5.268 -0.2464 -0.7473  0.1218
    19ADP  C144  313  12.845  14.971   5.316  0.2041 -0.3176 -0.4165
    19ADP  C143  314  12.890  15.119   5.301 -0.1853  0.2673 -0.7219
    19ADP   H72  315  12.986  15.158   5.263  1.2409  0.8330 -0.2044
    19ADP  C142  316  12.795  15.201   5.359  0.2800  0.9823  0.2500
    19ADP   H71  317  12.798  15.306   5.376  1.4168  1.0882  0.0828
    19ADP  C141  318  12.681  15.103   5.398  0.7300  0.0238  0.2577
    19ADP   N10  319  12.730  14.963   5.400  0.2854  0.0927  0.4376
    19ADP   H78  320  12.760  14.936   5.488 -2.5272  1.0747 -0.5451
    19ADP  C140  321  12.556  15.149   5.439  0.5026  0.1434 -0.4565
    19ADP  C139  322  12.480  15.047   5.525 -0.2710 -0.3363  0.8367
    19ADP  C138  323  12.382  15.090   5.629  0.3705 -0.8897  0.0664
    19ADP   H70  324  12.369  15.187   5.661  0.4648  1.0267  0.4482
    19ADP  C137  325  12.293  14.997   5.648  0.3576 -0.1181 -0.2679
    19ADP   H69  326  12.220  14.984   5.724  1.5518  3.3519 -2.1555
    19ADP  C136  327  12.327  14.883   5.555 -0.0858 -0.8624  0.3218
    19ADP   N11  328  12.452  14.926   5.484  0.3134 -0.2859 -0.3922
    19ADP  C145  329  12.474  15.253   5.345  0.6759  0.3749  0.0856
    19ADP  C146  330  12.344  15.228   5.307  0.6781 -0.0491 -0.0760
    19ADP   H73  331  12.297  15.140   5.341 -2.1572 -0.1701  1.5717
    19ADP  C147  332  12.261  15.329   5.265 -0.1612  0.6844  0.1999
    19ADP   H74  333  12.158  15.305   5.236 -1.2969 -0.2660 -0.7636
    19ADP  C148  334  12.306  15.455   5.241  0.7778 -0.0774 -0.3650
    19ADP  C150  335  12.434  15.476   5.273  0.0255 -0.6406 -0.8313
    19ADP   H75  336  12.474  15.573   5.252 -0.8068  2.2871 -2.1087
    19ADP  C151  337  12.522  15.377   5.320  0.2056 -0.5095 -0.3106
    19ADP   H76  338  12.617  15.416   5.346  0.0062  0.4376  1.3199
    19ADP  C149  339  12.214  15.560   5.173 -0.6930  0.2562 -0.7863
    19ADP   O41  340  12.249  15.669   5.131  0.4769  0.1747  0.0889
    19ADP  Co12  341  12.099  15.717   5.011 -0.1677 -0.2603  0.2084
    19ADP   O61  342  12.170  15.668   4.853 -0.0714 -0.0257  1.0236
    19ADP  C206  343  12.046  15.713   4.789  0.0118 -0.1076 -1.0434
    19ADP   O62  344  11.965  15.768   4.899  1.3922 -0.5633 -0.0153
    19ADP  H108  345  12.011  15.693   4.693  1.3823 -2.8398  3.6314
    19ADP   O55  346  12.036  15.901   5.009 -0.2714  0.0033  0.0774
    19ADP  C202  347  12.097  15.967   5.093  0.3667  0.3783 -0.1961
    19ADP  H123  348  12.115  16.068   5.113  1.6982  0.7463  1.6303
    19ADP   O56  349  12.138  15.869   5.156 -0.5324 -0.1934  0.3611
    19ADP  Co13  350  12.023  15.717   5.101 -0.3056  0.3736  0.0500
    19ADP   O42  351  12.087  15.551   5.164 -0.1273 -0.0501  0.1443
    19ADP   O63  352  11.931  15.560   5.079  0.3387 -0.7188 -0.2560
    19ADP  C207  353  11.817  15.622   5.154  0.3848  0.0007  1.0647
    19ADP   O64  354  11.872  15.755   5.185 -0.3693 -0.2220  0.0118
    19ADP  H109  355  11.720  15.585   5.189  0.4837  0.8947 -4.4460
    19ADP  C111  356  13.069  14.892   5.243 -0.3374 -0.4894  0.2362
    19ADP  C110  357  13.137  14.946   5.350 -0.8457  0.6933 -0.3566
    19ADP   H56  358  13.091  14.963   5.444  2.0628 -0.3977 -1.0658
    19ADP  C109  359  13.274  14.976   5.338  0.1961 -0.3547  0.1655
    19ADP   H55  360  13.326  14.985   5.437  2.3304 -2.5271 -0.4518
    19ADP  C108  361  13.341  14.986   5.221  0.1814 -0.4194 -0.5254
    19ADP  C113  362  13.269  14.941   5.109  0.2296 -0.0973 -0.4610
    19ADP   H58  363  13.321  14.952   5.010  2.3600 -0.5035  1.7055
    19ADP  C112  364  13.134  14.891   5.118  0.5045  0.6468 -0.0435
    19ADP   H57  365  13.078  14.890   5.020  0.4436  0.3563 -0.3974
    19ADP  C107  366  13.495  15.003   5.208  0.8654 -0.4440 -0.5076
    19ADP   O37  367  13.549  15.012   5.094 -0.8175  0.8192  0.1120
    19ADP   Co8  368  13.676  14.892   5.088  0.3683  0.1228 -0.1384
    19ADP   O45  369  13.579  14.736   5.113  0.0004  0.4709 -0.0651
    19ADP  C182  370  13.586  14.648   5.193  0.7113  0.7330  0.2512
    19ADP   O46  371  13.608  14.681   5.317 -0.6277 -0.3013 -0.2376
    19ADP   Co9  372  13.702  14.832   5.298  0.0298 -0.0215 -0.1480
    19ADP   O38  373  13.569  14.961   5.297  0.5653  0.4807 -0.2987
    19ADP   O51  374  13.844  14.738   5.184  0.4666 -0.8027 -0.1975
    19ADP  C200  375  13.872  14.737   5.051  0.0128 -0.2567  0.9994
    19ADP   O52  376  13.795  14.809   4.965  0.4106 -0.0420 -0.6685
    19ADP  H121  377  13.960  14.696   5.013 -1.4774  2.2463  1.8514
    19ADP   O53  378  13.835  14.936   5.392 -0.3510  0.4764  0.5328
    19ADP  C201  379  13.872  15.017   5.291  1.1869 -0.0045 -0.6446
    19ADP   O54  380  13.814  15.017   5.168 -1.1715  0.1497  0.5067
    19ADP  H122  381  13.961  15.074   5.298  0.5886 -0.9479  0.6408
    19ADP  C179  382  13.551  14.495   5.158 -0.3454  0.6390  0.0248
    19ADP  C178  383  13.526  14.447   5.025 -1.2350  0.0965  0.3941
    19ADP   H92  384  13.484  14.515   4.955  0.0931  0.8133 -0.4227
    19ADP  C177  385  13.528  14.308   5.001  0.1102 -0.2522  0.3019
    19ADP   H91  386  13.529  14.260   4.909  0.8740 -1.0917  1.0619
    19ADP  C176  387  13.554  14.215   5.102 -0.1581  0.0530 -0.4923
    19ADP  C181  388  13.559  14.255   5.232 -0.0464  0.1067 -0.7633
    19ADP   H94  389  13.543  14.189   5.321 -0.5904  0.4509  2.1006
    19ADP  C180  390  13.562  14.394   5.258  0.2138  0.2117  0.5439
    19ADP   H93  391  13.581  14.424   5.359 -2.5567 -1.3894 -2.4852
    19ADP  C175  392  13.538  14.061   5.071 -0.2265  0.3093  0.1555
    19ADP  C174  393  13.428  14.011   4.969 -0.5858  1.1476 -0.1687
    19ADP  C173  394  13.322  14.098   4.890  0.5063 -0.0922  0.1974
    19ADP   H90  395  13.297  14.201   4.894  0.6888  0.6274 -0.0691
    19ADP  C172  396  13.244  14.015   4.822  0.0880 -0.2769 -0.2505
    19ADP   H89  397  13.165  14.052   4.762  0.9079 -1.1067 -0.8960
    19ADP  C171  398  13.293  13.870   4.855 -0.0741 -0.0991  0.1778
    19ADP   N16  399  13.408  13.885   4.943  0.2067  0.7110  0.0094
    19ADP  C183  400  13.657  13.998   5.085  0.4046  0.2688 -0.6335
    19ADP  C184  401  13.761  14.021   5.200  0.3538  0.5048 -0.1973
    19ADP   H95  402  13.755  14.082   5.290 -2.3157 -0.4997  0.9279
    19ADP  C185  403  13.865  13.946   5.177  0.1806 -0.4307 -0.2260
    19ADP   H96  404  13.935  13.932   5.259  1.8113  1.5874 -0.7602
    19ADP  C186  405  13.841  13.873   5.040 -0.0488  0.1268 -0.1879
    19ADP   N15  406  13.721  13.924   4.979  0.4524  0.3294 -1.0323
    19ADP  H104  407  13.663  13.854   4.933 -3.3242 -0.3137 -0.7002
    19ADP  C187  408  13.944  13.805   4.974 -0.6196 -1.1242 -0.0385
    19ADP  C188  409  13.892  13.691   4.868 -0.4103 -0.0752  0.4893
    19ADP  C189  410  13.985  13.596   4.806  0.6235 -0.2791  0.4935
    19ADP   H97  411  14.091  13.597   4.816  3.7394  0.0391  1.1365
    19ADP  C190  412  13.913  13.492   4.758  1.0047  0.1184  0.6057
    19ADP   H98  413  13.960  13.408   4.706  2.6721 -1.1237 -1.1794
    19ADP  C191  414  13.765  13.524   4.775  0.5078 -0.1712  0.3092
    19ADP   N14  415  13.766  13.652   4.855  0.2507  1.0427 -0.0003
    19ADP  C192  416  14.081  13.878   4.956  0.4569 -0.5880  0.1494
    19ADP  C193  417  14.084  14.018   4.965  0.2905 -0.4759  0.6079
    19ADP   H99  418  13.998  14.076   4.967 -0.1599  2.4843 -3.1558
    19ADP  C194  419  14.208  14.081   4.969  0.3127  0.3284  0.1176
    19ADP  H100  420  14.206  14.187   4.963  0.4609  0.0916  0.6714
    19ADP  C195  421  14.328  14.012   4.988  1.1213  0.0594 -0.6483
    19ADP  C197  422  14.322  13.874   4.981 -0.8931  0.1275  0.0087
    19ADP  H101  423  14.413  13.818   4.976 -1.4106 -0.7789  5.1330
    19ADP  C198  424  14.200  13.805   4.960 -0.0029  0.0856  0.4730
    19ADP  H102  425  14.194  13.698   4.955  2.1515 -1.3444 -0.8482
    19ADP  C196  426  14.456  14.085   5.036 -0.6966  0.7033  0.9807
    19ADP   O47  427  14.574  14.040   5.040 -0.8165 -0.9956  0.2955
    19ADP  Co10  428  14.674  14.203   5.088 -0.1060 -0.1913  0.0470
    19ADP   O50  429  14.598  14.321   4.931 -0.7330 -0.2564 -0.1007
    19ADP  C199  430  14.557  14.438   4.922  0.6640 -0.5608 -0.7531
    19ADP  H120  431  14.584  14.504   4.838 -2.4713 -0.7237  0.9550
    19ADP   O49  432  14.498  14.485   5.019 -0.5958 -0.7107  0.9913
    19ADP  Co11  433  14.540  14.355   5.170 -0.3765  0.0187  0.0899
    19ADP   O48  434  14.429  14.187   5.108  0.2520  0.7228  0.5736
    19ADP   O57  435  14.527  14.313   5.382  1.2483  0.0509 -0.0310
    19ADP  C204  436  14.613  14.220   5.400 -0.7309 -0.5984 -0.3534
    19ADP   O58  437  14.668  14.167   5.301  0.2706 -0.0305  0.1663
    19ADP  H107  438  14.638  14.188   5.501 -0.1264 -0.2978 -1.9103
    19ADP   O59  439  14.731  14.429   5.186 -0.2496 -0.2028 -0.0014
    19ADP  C205  440  14.847  14.399   5.156  0.4379 -0.0996  0.0811
    19ADP   O60  441  14.867  14.295   5.090  0.0711  0.3824  0.1825
    19ADP  H106  442  14.923  14.452   5.203  1.9866  2.3782  3.1375
    29ADP    O4  443  12.639  11.966   5.042  0.9253  0.1226 -0.4279
    29ADP    C2  444  12.552  11.982   4.951 -0.4516 -0.1407  0.3709
    29ADP  H116  445  12.463  11.918   4.923  1.2024  3.1106 -0.6209
    29ADP    O3  446  12.594  12.087   4.896  0.3651  0.1704  0.2852
    29ADP   Co6  447  12.759  12.130   4.976 -0.1992  0.2696  0.0829
    29ADP   O33  448  12.860  12.017   4.883  0.0608 -1.1136 -0.1967
    29ADP  C105  449  12.956  12.043   4.956 -0.5542  0.2468 -0.4689
    29ADP   O34  450  12.916  12.135   5.045 -0.2873  0.0200 -0.0017
    29ADP   H53  451  13.057  12.010   4.947  0.0920 -0.0237  0.1232
    29ADP   Co7  452  12.725  12.232   5.022  0.1089  0.0754 -0.2377
    29ADP   O35  453  12.782  12.306   4.885  0.5243  0.9006 -0.6153
    29ADP  C106  454  12.783  12.424   4.957 -0.5719 -0.4240  0.5143
    29ADP   O36  455  12.740  12.408   5.066 -0.0653  0.1122  0.9047
    29ADP   H54  456  12.805  12.523   4.902  0.2761  2.0014 -1.2461
    29ADP   O20  457  12.700  12.151   5.201 -0.6556  0.1072 -0.3479
    29ADP   C72  458  12.598  12.205   5.243  0.3490 -0.1403  0.5837
    29ADP   O19  459  12.543  12.246   5.143  0.2558 -0.1598  0.2525
    29ADP   C69  460  12.526  12.205   5.382  1.1063  0.3499  0.2764
    29ADP   C68  461  12.401  12.261   5.398  0.0100 -0.0549 -0.5928
    29ADP   H34  462  12.363  12.325   5.321 -0.5654  3.5412 -0.9836
    29ADP   C67  463  12.325  12.238   5.514 -0.3652 -0.1372 -0.7946
    29ADP   H33  464  12.234  12.285   5.522  2.1520 -0.5453 -0.6286
    29ADP   C66  465  12.381  12.168   5.622  0.4331 -0.3171  0.3662
    29ADP   C71  466  12.506  12.116   5.605 -0.3485  0.9689  0.6062
    29ADP   H36  467  12.557  12.068   5.688  1.7535 -0.1742 -2.5374
    29ADP   C70  468  12.576  12.136   5.491 -0.2985 -0.6946 -1.3591
    29ADP   H35  469  12.676  12.111   5.490  0.2430  1.2051  0.3357
    29ADP   C65  470  12.323  12.186   5.770 -0.1286  0.9221 -0.3021
    29ADP   C62  471  12.327  12.063   5.866  0.2012 -0.6130  0.1075
    29ADP    N5  472  12.279  12.067   5.999 -0.3306 -0.1009  0.6675
    29ADP  H113  473  12.324  12.138   6.053  1.9474  1.3594 -1.1809
    29ADP   C61  474  12.283  11.931   6.056  0.4576 -0.0426 -0.9870
    29ADP   C64  475  12.337  11.848   5.960 -0.0796  0.1208  0.1930
    29ADP   H32  476  12.366  11.748   5.978 -0.9074 -0.8305 -0.3507
    29ADP   C63  477  12.362  11.934   5.831 -0.4543 -0.0362  0.2936
    29ADP   H31  478  12.404  11.899   5.741 -0.7089  0.1612 -0.0822
    29ADP   C60  479  12.249  11.895   6.202 -0.3061  0.3067  0.0021
    29ADP   C57  480  12.221  11.740   6.237  0.1554 -0.4890 -0.0636
    29ADP   C56  481  12.190  11.643   6.146 -0.5076  0.2694 -0.4772
    29ADP   H28  482  12.134  11.674   6.058  1.2091 -6.1758  1.0287
    29ADP   C55  483  12.231  11.518   6.157  0.0808 -0.7272 -0.2816
    29ADP   H27  484  12.226  11.449   6.074  0.0053 -0.2576  1.9925
    29ADP   C54  485  12.311  11.487   6.264  0.2108  0.2567  0.6366
    29ADP   C59  486  12.343  11.590   6.356 -0.7687 -0.0425  0.5298
    29ADP   H30  487  12.419  11.572   6.421 -0.5611  0.3082 -1.4555
    29ADP   C58  488  12.293  11.713   6.348  0.7448  0.2125 -0.2689
    29ADP   H29  489  12.312  11.789   6.419 -2.6526  0.9213  4.5385
    29ADP   C53  490  12.382  11.352   6.292  0.2145 -0.3647  0.7249
    29ADP   O17  491  12.358  11.260   6.210  0.1778  0.2398  0.0468
    29ADP   Co1  492  12.336  11.109   6.318 -0.2096 -0.0257 -0.2407
    29ADP    O2  493  12.516  11.083   6.334 -0.5034 -0.1761 -0.2428
    29ADP    C1  494  12.604  11.084   6.422  0.0342  0.5352 -0.0551
    29ADP  H117  495  12.706  11.051   6.409 -0.1791 -1.4711  0.7069
    29ADP    O1  496  12.572  11.134   6.538 -0.0891 -0.3870 -0.1112
    29ADP    Co  497  12.396  11.167   6.520  0.0027 -0.2491  0.1460
    29ADP   O18  498  12.417  11.322   6.407 -0.1488  0.8447  0.2048
    29ADP    O5  499  12.357  10.990   6.520  0.5936 -0.5255  0.2157
    29ADP    C3  500  12.312  10.906   6.444  0.3738  0.1345  0.9228
    29ADP    O6  501  12.290  10.935   6.329  0.6096  0.7748  0.0774
    29ADP  H118  502  12.302  10.804   6.481 -0.7007  1.0657 -0.0781
    29ADP   O14  503  12.254  11.218   6.612  0.1375 -0.6030 -0.5339
    29ADP   C36  504  12.168  11.219   6.516  0.9055  0.8269 -0.5756
    29ADP   O13  505  12.186  11.179   6.400 -0.6460  0.1348  0.5279
    29ADP   C33  506  12.039  11.315   6.532  0.1476  0.2441 -0.4073
    29ADP   C32  507  12.005  11.372   6.651  0.5361 -0.1710 -0.3781
    29ADP   H14  508  12.063  11.347   6.734  1.9500  1.9361 -1.3831
    29ADP   C31  509  11.910  11.468   6.661  0.5155  0.2261 -0.1119
    29ADP   H13  510  11.896  11.517   6.762  2.2255  1.2845  1.8438
    29ADP   C30  511  11.819  11.503   6.555 -0.7388  0.1840  0.5236
    29ADP   C35  512  11.844  11.434   6.441  0.2876 -0.0556  0.2930
    29ADP   H16  513  11.782  11.442   6.357  2.3617 -3.3579 -1.8189
    29ADP   C34  514  11.953  11.345   6.421 -0.1992  0.2184  0.4281
    29ADP   H15  515  11.965  11.303   6.322  0.3756 -2.0643  0.9929
    29ADP   C29  516  11.718  11.624   6.563  0.4078 -0.4502  0.0415
    29ADP   C28  517  11.590  11.632   6.474 -0.0659  0.2677 -0.2628
    29ADP   C27  518  11.542  11.530   6.399 -0.2624  0.5766  0.5798
    29ADP   H12  519  11.566  11.430   6.414  0.5507 -2.9789 -0.8443
    29ADP   C26  520  11.418  11.588   6.327 -1.2148  0.2234 -0.3948
    29ADP   H11  521  11.361  11.536   6.251  2.2270 -1.7043 -0.5669
    29ADP   C25  522  11.387  11.712   6.370 -0.5609 -0.4046 -0.5776
    29ADP    N4  523  11.503  11.748   6.445 -0.3833  0.0238 -0.7234
    29ADP   H25  524  11.470  11.790   6.525  0.5432 -0.1367  2.6814
    29ADP   C17  525  11.269  11.797   6.319 -0.2986  0.2074 -0.4269
    29ADP   C18  526  11.237  11.803   6.162  0.3671  0.6225 -0.3163
    29ADP   C19  527  11.220  11.680   6.097  0.4187 -0.1420  0.7193
    29ADP    H7  528  11.176  11.603   6.160  0.7600 -0.7844 -1.7022
    29ADP   C20  529  11.244  11.656   5.961  0.3364 -0.3056  0.0278
    29ADP    H8  530  11.266  11.556   5.921 -1.3170 -0.9293 -0.0360
    29ADP   C21  531  11.287  11.763   5.886 -0.4493 -0.0684 -0.2482
    29ADP   C22  532  11.300  11.891   5.950 -0.3070  0.0304  0.1337
    29ADP    H9  533  11.353  11.973   5.904  0.9540  0.3660  1.4215
    29ADP   C23  534  11.276  11.913   6.086 -0.5287  0.6353 -0.4169
    29ADP   H10  535  11.280  12.007   6.134  0.2333  0.3342  2.1642
    29ADP   C24  536  11.346  11.737   5.746  0.3374 -0.8363 -0.2049
    29ADP   O11  537  11.369  11.627   5.703  0.1119 -0.3878 -0.1913
    29ADP   Co3  538  11.479  11.644   5.536  0.0278 -0.4712 -0.0866
    29ADP    O8  539  11.322  11.725   5.419  0.1641  0.0187 -0.1673
    29ADP    C4  540  11.287  11.841   5.382  0.5111  0.2324  0.3324
    29ADP  H119  541  11.188  11.860   5.364 -0.7972  2.4313  1.5054
    29ADP    O7  542  11.363  11.938   5.405  0.4329 -0.1000 -0.2524
    29ADP   Co2  543  11.514  11.866   5.515 -0.5456 -0.0706 -0.0046
    29ADP   O12  544  11.394  11.830   5.682 -0.2313 -0.3903  0.0457
    29ADP   O26  545  11.621  11.758   5.360 -0.7934 -0.7022 -0.1610
    29ADP  C101  546  11.620  11.647   5.308 -0.5247 -0.0566 -0.5183
    29ADP   O25  547  11.579  11.548   5.376  0.3898 -0.4740 -0.1042
    29ADP   H52  548  11.680  11.635   5.218  1.8014 -1.0267 -0.1216
    29ADP   O28  549  11.678  11.907   5.620  0.4853 -0.0905 -0.5155
    29ADP  C102  550  11.717  11.801   5.659  0.9395 -0.0917  0.3396
    29ADP   O27  551  11.644  11.693   5.638  0.5092  0.0658 -0.6804
    29ADP   H51  552  11.802  11.790   5.716  0.5823  0.8023  0.2386
    29ADP   C14  553  11.231  11.903   6.401 -1.0281 -0.3028 -0.2095
    29ADP    N1  554  11.283  11.942   6.540 -0.7010 -0.3041 -0.3119
    29ADP   C13  555  11.187  12.018   6.601 -0.5028  0.1164 -0.2565
    29ADP   C16  556  11.070  12.037   6.497  0.2591 -0.4456 -0.2334
    29ADP    H6  557  10.972  12.078   6.520 -1.6331  0.6438  1.9691
    29ADP   C15  558  11.100  11.973   6.386  0.2091  0.4149 -0.2210
    29ADP    H5  559  11.034  11.948   6.306  1.9375 -0.3859  0.0705
    29ADP   C12  560  11.182  12.057   6.745  0.4236  0.2935 -0.0044
    29ADP    C9  561  11.061  12.123   6.805 -0.0723 -0.1311  0.9448
    29ADP    C8  562  11.009  12.092   6.928  0.1269  0.4988  1.0702
    29ADP    H2  563  11.053  12.013   6.986 -0.0679  0.6866  0.4201
    29ADP    C7  564  10.920  12.177   6.997 -0.2097 -0.0886 -0.1438
    29ADP    H1  565  10.871  12.134   7.077  0.1374  0.8798  1.2232
    29ADP    C6  566  10.891  12.303   6.952  0.3626  0.0034  0.3088
    29ADP   C11  567  10.946  12.338   6.826  0.0385  0.1473 -0.0928
    29ADP    H4  568  10.927  12.433   6.788  0.2909  2.2996  0.9637
    29ADP   C10  569  11.027  12.247   6.752  1.2069 -0.7890 -0.1772
    29ADP    H3  570  11.055  12.272   6.658  1.8297 -0.9295 -1.7627
    29ADP    C5  571  10.823  12.412   7.040 -1.0562 -0.0671 -0.5467
    29ADP    O9  572  10.800  12.531   6.973  0.2085 -0.0673  0.4158
    29ADP  Co14  573  10.668  12.575   7.108 -0.0305 -0.1337 -0.2426
    29ADP   O43  574  10.797  12.601   7.265 -0.3065  0.9289 -0.0229
    29ADP  C152  575  10.786  12.565   7.389  0.3396  0.3434 -0.5880
    29ADP   O44  576  10.706  12.471   7.425  0.5618  0.5744  0.2083
    29ADP  Co15  577  10.603  12.446   7.260 -0.2616  0.0477 -0.3174
    29ADP   O10  578  10.749  12.365   7.150  0.2572 -0.2559  0.0408
    29ADP   O66  579  10.473  12.348   7.199 -0.1723 -0.7349  0.1030
    29ADP  C208  580  10.473  12.374   7.077  0.8838  0.3107 -0.1879
    29ADP   O65  581  10.530  12.481   7.039  0.1030  0.2126 -0.1072
    29ADP  H110  582  10.409  12.314   7.009  0.3904  1.0421 -0.1967
    29ADP   O68  583  10.509  12.596   7.289 -0.5053 -0.5972  0.5244
    29ADP  C209  584  10.506  12.708   7.240 -0.6354 -0.8119 -0.3434
    29ADP   O67  585  10.582  12.725   7.141  0.2566  0.3325 -0.0230
    29ADP  H111  586  10.444  12.785   7.267  0.3182  0.6217 -2.6913
    29ADP  C153  587  10.862  12.652   7.489 -0.3339  0.4542  0.0723
    29ADP  C154  588  10.833  12.635   7.625 -0.3596  0.0475 -0.2467
    29ADP   H79  589  10.748  12.575   7.643 -1.6646  0.4972  0.1007
    29ADP  C155  590  10.923  12.674   7.727 -0.7109  0.6424  0.5895
    29ADP   H80  591  10.903  12.643   7.828  0.2739  0.1304 -2.7260
    29ADP  C156  592  11.044  12.740   7.697  0.0420 -0.5910  0.1862
    29ADP  C157  593  11.070  12.753   7.563  0.2261  0.4382  0.1028
    29ADP   H81  594  11.147  12.817   7.536  0.2846  0.7790  0.3372
    29ADP  C158  595  10.983  12.716   7.460  0.1571 -0.2362  0.1218
    29ADP   H82  596  11.001  12.740   7.362  0.6495  1.9625  0.6355
    29ADP  C159  597  11.120  12.828   7.805  0.6613  0.6857 -0.5363
    29ADP  C160  598  11.276  12.832   7.795  0.7197 -0.1310 -0.1749
    29ADP   N13  599  11.372  12.912   7.878 -0.5489 -0.4475 -0.3544
    29ADP  H103  600  11.360  12.889   7.973  1.6678 -0.2661 -2.1063
    29ADP  C161  601  11.502  12.887   7.812 -0.5313 -0.3241 -0.1338
    29ADP  C162  602  11.489  12.773   7.742  0.1690  0.2750  0.3084
    29ADP   H83  603  11.565  12.721   7.683  0.5932  1.6336  1.4659
    29ADP  C163  604  11.344  12.730   7.740  0.2340 -0.1684  0.0830
    29ADP   H84  605  11.307  12.644   7.698  1.4504  1.3538  2.1467
    29ADP  C164  606  11.621  12.981   7.805  0.0103  0.7321 -1.0265
    29ADP  C165  607  11.744  12.947   7.718  0.4236 -0.4009 -0.2154
    29ADP  C166  608  11.807  12.826   7.741  1.1067  0.5931  0.4527
    29ADP   H85  609  11.817  12.784   7.841  1.0684  0.9809  0.0651
    29ADP  C167  610  11.860  12.757   7.629 -0.6731  0.4219  0.4124
    29ADP   H86  611  11.894  12.659   7.651 -2.3608  0.6960 -0.3046
    29ADP  C168  612  11.864  12.816   7.502  0.4271 -0.4945 -0.1350
    29ADP  C169  613  11.810  12.941   7.485 -1.0269  0.0094  0.2409
    29ADP   H87  614  11.815  12.997   7.395  0.5436  0.6629  1.6464
    29ADP  C170  615  11.755  13.010   7.589  0.5370 -0.7325  0.6284
    29ADP   H88  616  11.743  13.114   7.588  2.6512  0.8656 -1.4095
    29ADP  C104  617  11.948  12.757   7.388  0.7089 -0.2490 -0.7260
    29ADP   O31  618  12.037  12.662   7.393 -0.2859 -0.0842 -0.2218
    29ADP   O29  619  12.182  12.688   7.315  0.2794 -0.0875  0.5141
    29ADP  C103  620  12.290  12.661   7.393  0.9338  0.0949  0.5419
    29ADP   O30  621  12.305  12.538   7.385  0.1879  0.0549 -0.1866
    29ADP   Co5  622  12.141  12.507   7.321 -0.0050 -0.2647 -0.0660
    29ADP   O15  623  12.041  12.352   7.320  0.1856 -0.1070 -0.6412
    29ADP   C50  624  11.948  12.369   7.240  0.5079  0.2977 -0.3233
    29ADP   C49  625  11.872  12.263   7.166  0.1558 -0.1024  0.1794
    29ADP   C48  626  11.764  12.309   7.090  0.0550 -0.1081  0.0774
    29ADP   H22  627  11.731  12.409   7.104  0.1372  1.2492 -0.9678
    29ADP   C47  628  11.692  12.236   7.005  0.1728  0.4241  0.2800
    29ADP   H21  629  11.616  12.279   6.944  1.5488 -1.7982 -0.7863
    29ADP   C46  630  11.745  12.108   6.969 -0.7905 -0.1308  0.0538
    29ADP   C52  631  11.859  12.064   7.037 -0.3491  0.0738 -0.5923
    29ADP   H24  632  11.898  11.966   7.026 -0.5344  0.7279  0.2471
    29ADP   C51  633  11.917  12.135   7.135 -0.1389 -1.4960  0.5326
    29ADP   H23  634  11.993  12.086   7.201 -0.9149  3.7812 -2.1063
    29ADP   C41  635  11.658  12.023   6.867  0.8378 -0.9031 -0.2291
    29ADP   C40  636  11.711  11.909   6.774  0.1832  0.2128  0.7113
    29ADP   C39  637  11.858  11.899   6.743 -0.1586  0.5101  0.3928
    29ADP   H18  638  11.928  11.969   6.778 -1.4717  0.2923  0.0782
    29ADP   C38  639  11.876  11.796   6.665 -0.0221  0.0851 -0.1073
    29ADP   H17  640  11.966  11.754   6.639 -2.0250 -0.7233  0.3923
    29ADP   C37  641  11.738  11.732   6.636 -0.2183 -1.2674 -0.2246
    29ADP    N3  642  11.643  11.816   6.715  0.0811 -0.8462 -0.0399
    29ADP   C42  643  11.523  12.027   6.880  0.4679  0.0783  0.0695
    29ADP   C43  644  11.445  12.073   7.001  0.1921  0.9486 -0.4002
    29ADP   H19  645  11.491  12.078   7.097  0.3432  1.5271  0.9614
    29ADP   C44  646  11.312  12.091   6.970 -0.6740 -0.2703 -0.6377
    29ADP   H20  647  11.239  12.144   7.025  0.5997  2.5528 -1.9259
    29ADP   C45  648  11.295  12.049   6.822  0.1122  0.0655  0.1556
    29ADP    N2  649  11.431  12.047   6.766  0.3831 -0.2849 -0.7956
    29ADP   H26  650  11.437  11.967   6.704  0.1778 -0.5643  3.6481
    29ADP   O16  651  11.913  12.487   7.236  0.0814  0.0713 -0.1958
    29ADP   Co4  652  12.031  12.642   7.196 -0.2549 -0.1896  0.1316
    29ADP   O32  653  11.931  12.772   7.268 -0.3104 -0.3059 -0.5400
    29ADP   O23  654  12.024  12.582   7.031 -0.2792 -0.3900 -1.1883
    29ADP   C98  655  12.115  12.503   7.016 -0.2598  1.1587  0.6116
    29ADP   O24  656  12.190  12.482   7.127 -0.7659 -0.3072 -0.4770
    29ADP   C97  657  12.135  12.439   6.874 -0.0124  1.0846 -0.7349
    29ADP   C96  658  12.179  12.308   6.864  0.1459 -0.5486  0.0131
    29ADP   H48  659  12.190  12.247   6.950  2.2899  0.9270  0.8272
    29ADP   C95  660  12.221  12.252   6.740 -0.1261 -0.3781  0.6948
    29ADP   H47  661  12.250  12.156   6.733 -0.1512  0.6908 -0.4026
    29ADP   C94  662  12.243  12.341   6.628  0.0953 -0.1395 -0.2402
    29ADP  C100  663  12.169  12.458   6.627  0.2017  0.1196 -0.1912
    29ADP   H50  664  12.141  12.504   6.535  3.2755  0.7501  3.3355
    29ADP   C99  665  12.121  12.515   6.749  0.0639 -0.1507 -0.4630
    29ADP   H49  666  12.068  12.609   6.746  1.2111  0.5689 -0.2033
    29ADP   C89  667  12.282  12.296   6.481 -0.5776 -0.0750  0.3314
    29ADP   C90  668  12.214  12.178   6.410 -0.2048  0.2214  0.4414
    29ADP   C91  669  12.118  12.086   6.483  0.1686  0.2334  0.1435
    29ADP   H45  670  12.067  12.106   6.572 -1.4649 -0.6240 -0.5671
    29ADP   C92  671  12.101  11.982   6.412 -0.7297  0.0129 -0.6770
    29ADP   H46  672  12.034  11.904   6.432 -0.3900  0.2453 -1.4725
    29ADP   C93  673  12.204  11.994   6.286  0.3005  0.0879 -0.0046
    29ADP    N6  674  12.257  12.129   6.297 -0.3021  0.4204 -0.3712
    29ADP   C88  675  12.342  12.387   6.397 -0.1896 -0.4433  0.2016
    29ADP   C87  676  12.444  12.492   6.449  0.2139  0.4656  0.3262
    29ADP   H44  677  12.458  12.516   6.554 -1.5509 -1.8817  0.8125
    29ADP   C86  678  12.474  12.563   6.341  0.5254 -0.5176  0.4582
    29ADP   H43  679  12.569  12.614   6.332  1.7464 -0.1569 -0.5592
    29ADP   C85  680  12.384  12.524   6.221  0.1962  0.2254  0.2468
    29ADP    N7  681  12.286  12.426   6.260  0.2350  0.7381  0.3590
    29ADP  H112  682  12.284  12.346   6.201  1.8204 -3.6582  1.4052
    29ADP   C77  683  12.404  12.570   6.092  0.8646 -0.0031  0.1507
    29ADP   C76  684  12.340  12.487   5.980  1.0314  0.5811  0.1126
    29ADP   C75  685  12.280  12.541   5.855  0.2572  0.1321  0.4293
    29ADP   H38  686  12.242  12.638   5.839 -1.0055 -0.1882  0.5325
    29ADP   C74  687  12.273  12.443   5.769  0.1004  0.4752 -0.3520
    29ADP   H37  688  12.255  12.452   5.668 -0.5070 -1.2225  1.1112
    29ADP   C73  689  12.314  12.312   5.836 -0.2108  0.1303 -0.0777
    29ADP    N8  690  12.353  12.351   5.975 -0.2724 -0.2063  0.3591
    29ADP   C78  691  12.408  12.727   6.086 -0.2217 -0.1659 -0.1607
    29ADP   C79  692  12.506  12.802   6.141  0.0465 -0.2399  0.1466
    29ADP   H39  693  12.593  12.748   6.169 -2.0757 -1.0357  3.1796
    29ADP   C80  694  12.486  12.933   6.184 -0.4802 -0.0810  0.4898
    29ADP   H40  695  12.572  12.989   6.216 -0.2228  2.0710 -1.9147
    29ADP   C81  696  12.366  13.002   6.170 -0.0779 -0.0641  0.4337
    29ADP   C82  697  12.265  12.928   6.106 -0.0747  0.1625  0.6703
    29ADP   H41  698  12.165  12.972   6.115 -1.4183 -1.5813  1.2620
    29ADP   C83  699  12.288  12.799   6.067  1.0458  0.1609  0.5467
    29ADP   H42  700  12.207  12.741   6.036  0.2126 -2.7588  1.1789
    29ADP   C84  701  12.343  13.152   6.201 -0.4941 -0.0363 -0.6382
    29ADP   O21  702  12.443  13.219   6.238 -0.4437 -0.3839 -0.6437
    29ADP  Co17  703  12.375  13.391   6.274 -0.0000  0.4236  0.0696
    29ADP   O40  704  12.316  13.371   6.437 -0.8737  0.9022  0.8305
    29ADP  C135  705  12.199  13.362   6.489  0.1437 -0.3037 -0.8106
    29ADP   O39  706  12.096  13.363   6.412  0.1392 -0.3754  0.4933
    29ADP  Co16  707  12.161  13.380   6.243 -0.1015  0.0687 -0.1776
    29ADP   O22  708  12.230  13.201   6.204 -0.0457  0.3323  0.2759
    29ADP   O69  709  12.218  13.594   6.289  0.0966  0.0440  0.1134
    29ADP  C210  710  12.326  13.655   6.305  0.5681 -0.1580 -0.0534
    29ADP   O70  711  12.431  13.587   6.296 -0.2273  0.2140 -0.0350
    29ADP  H114  712  12.316  13.756   6.291  1.5141 -0.8571 -3.1018
    29ADP   O71  713  12.123  13.447   6.053 -0.1353 -0.4058  0.3644
    29ADP  C211  714  12.238  13.455   6.005 -0.8310 -0.5152  0.1666
    29ADP   O72  715  12.331  13.428   6.072 -0.2158  0.0768 -0.4282
    29ADP  H115  716  12.250  13.507   5.913  0.6527  0.7143 -1.1354
    29ADP  C132  717  12.185  13.344   6.640 -0.5111  0.0443 -0.3545
    29ADP  C131  718  12.061  13.330   6.692  0.7167 -0.1185  0.8755
    29ADP   H66  719  11.978  13.306   6.625 -0.8960  0.7081  0.3705
    29ADP  C130  720  12.048  13.327   6.829  0.5368  0.6023 -0.0073
    29ADP   H65  721  11.946  13.348   6.862  2.5321 -3.0920  3.2226
    29ADP  C129  722  12.159  13.340   6.917 -0.2696 -0.3351 -0.4573
    29ADP  C134  723  12.284  13.348   6.862 -0.3245 -0.0406 -1.4610
    29ADP   H68  724  12.373  13.360   6.925  1.0392  0.3841 -0.1620
    29ADP  C133  725  12.295  13.348   6.723  0.3116  0.4084 -0.0600
    29ADP   H67  726  12.378  13.396   6.682 -1.2580  1.0797 -0.5234
    29ADP  C128  727  12.138  13.381   7.070 -0.0829  0.8553  0.4347
    29ADP  C127  728  12.224  13.316   7.181 -0.7306 -0.0597  0.6093
    29ADP  C126  729  12.331  13.242   7.168 -0.3396  0.1728 -0.5672
    29ADP   H64  730  12.390  13.227   7.083 -0.3819 -3.9250  1.6562
    29ADP  C125  731  12.364  13.188   7.303  0.1604  0.9633 -0.1671
    29ADP   H63  732  12.443  13.123   7.312 -0.4665  1.1262 -1.1969
    29ADP  C124  733  12.293  13.242   7.398  0.4613  0.6451  0.3578
    29ADP   N12  734  12.195  13.320   7.324 -0.4045  0.4354 -0.1566
    29ADP   H77  735  12.093  13.313   7.350 -0.8890  1.4027  1.8358
    29ADP  C119  736  12.308  13.204   7.549 -0.1761 -0.3749 -0.5259
    29ADP  C120  737  12.337  13.057   7.589  0.1271  0.4551  0.0669
    29ADP  C121  738  12.455  12.980   7.526  0.4924  0.6419 -0.2289
    29ADP   H61  739  12.546  13.036   7.500  3.4609 -1.1427 -0.7038
    29ADP  C212  740  12.450  12.826   7.496  0.3219  0.2365 -0.3358
    29ADP  H124  741  12.535  12.773   7.461 -0.5233  2.5705  1.0352
    29ADP  C122  742  12.333  12.743   7.517 -0.0804  0.6641 -0.0381
    29ADP  C203  743  12.224  12.815   7.598  0.0511 -1.0736  0.7253
    29ADP  H105  744  12.149  12.756   7.641  0.1047 -3.0602 -1.1614
    29ADP  C123  745  12.222  12.968   7.633 -0.2581 -0.4966  0.4693
    29ADP   H62  746  12.150  13.011   7.705 -0.0691  1.5973  0.7766
    29ADP  C116  747  12.246  13.291   7.640 -0.5401 -0.0728 -0.5383
    29ADP    N9  748  12.201  13.431   7.608  0.2574  0.1610  0.2861
    29ADP  C115  749  12.168  13.491   7.727 -0.6373 -0.2963  0.3860
    29ADP  C118  750  12.187  13.393   7.842  0.0606 -0.2662  0.6696
    29ADP   H60  751  12.184  13.409   7.949 -1.0157 -1.7359  0.7081
    29ADP  C117  752  12.239  13.281   7.789  0.3280  0.2045  0.5628
    29ADP   H59  753  12.292  13.204   7.846  0.3802  1.7740  0.9944
    29ADP  C114  754  12.110  13.629   7.745 -0.3927 -0.3186 -0.1622
    29ADP  C144  755  12.110  13.710   7.633 -0.0375 -0.6862 -0.5302
    29ADP  C143  756  12.136  13.861   7.631 -0.3741 -0.3971  0.1190
    29ADP   H72  757  12.120  13.928   7.710  0.1822 -1.8816 -0.2967
    29ADP  C142  758  12.135  13.906   7.509 -0.0140  0.4672  0.2588
    29ADP   H71  759  12.183  13.994   7.475 -1.6450 -0.2861 -1.8959
    29ADP  C141  760  12.078  13.800   7.423 -0.7083  0.7502 -0.2544
    29ADP   N10  761  12.041  13.680   7.509  0.2569 -0.1808  0.1950
    29ADP   H78  762  12.074  13.596   7.475 -0.1761  3.2788 -0.4523
    29ADP  C140  763  12.039  13.815   7.289  1.1449  0.2722 -0.0855
    29ADP  C139  764  12.011  13.681   7.221  0.7949  0.6010 -0.1060
    29ADP  C138  765  11.935  13.686   7.091 -0.7436  0.2729 -0.5192
    29ADP   H70  766  11.841  13.739   7.075  1.0184 -0.3686 -1.4014
    29ADP  C137  767  11.973  13.579   7.021  0.1654  1.1865  0.4200
    29ADP   H69  768  11.941  13.554   6.922  0.1456 -0.5796 -0.4335
    29ADP  C136  769  12.075  13.493   7.106 -0.4704 -0.6322  0.7062
    29ADP   N11  770  12.084  13.568   7.234  0.1150 -0.0041  0.2374
    29ADP  C145  771  12.093  13.953   7.217 -0.1650  0.1717  0.2565
    29ADP  C146  772  12.154  13.932   7.092  0.0098  0.2118  0.3733
    29ADP   H73  773  12.169  13.831   7.063  1.5056 -1.1230 -1.7077
    29ADP  C147  774  12.163  14.039   6.996 -1.0155  1.0035  0.4170
    29ADP   H74  775  12.208  14.025   6.904 -0.8704  0.7458 -0.6309
    29ADP  C148  776  12.120  14.164   7.041 -0.8340 -0.1805  0.2513
    29ADP  C150  777  12.060  14.186   7.169 -0.0672 -1.1978 -0.7227
    29ADP   H75  778  12.022  14.278   7.196 -2.7951  0.5254  1.1682
    29ADP  C151  779  12.045  14.079   7.256  0.5843  0.3580 -0.1614
    29ADP   H76  780  11.975  14.085   7.339  0.5597 -1.4766  0.7704
    29ADP  C149  781  12.068  14.267   6.936  0.4333 -0.5243  0.6585
    29ADP   O41  782  12.040  14.387   6.957  0.4417 -0.1036  0.8986
    29ADP  Co12  783  11.959  14.456   6.777  0.1792  0.0309 -0.1409
    29ADP   O61  784  12.105  14.548   6.716  0.2055 -0.1259  0.0440
    29ADP  C206  785  12.018  14.615   6.621  0.0059 -0.1994 -0.8474
    29ADP   O62  786  11.890  14.548   6.638  0.1699 -0.3566  0.3036
    29ADP  H108  787  12.035  14.709   6.565 -0.2906  4.0792  0.9719
    29ADP   O55  788  11.788  14.574   6.799 -0.2198  0.9963  0.1687
    29ADP  C202  789  11.748  14.566   6.915  0.0243  0.4430 -0.0028
    29ADP  H123  790  11.696  14.638   6.976 -0.6521 -0.7339 -0.9992
    29ADP   O56  791  11.806  14.468   6.943  0.1574  0.1966  0.3661
    29ADP  Co13  792  11.879  14.369   6.776 -0.2252 -0.1396 -0.0294
    29ADP   O42  793  12.014  14.247   6.833  0.1212  0.2138 -0.5708
    29ADP   O63  794  11.968  14.267   6.660  0.8244 -0.1714  0.0692
    29ADP  C207  795  11.843  14.196   6.624 -0.1118  0.4058 -0.0110
    29ADP   O64  796  11.744  14.261   6.709  0.2589  0.3974  0.0482
    29ADP  H109  797  11.830  14.100   6.572 -0.0444 -2.5905 -1.3509
    29ADP  C111  798  12.087  13.683   7.890 -0.7651 -0.3193  0.5067
    29ADP  C110  799  11.997  13.786   7.909  0.2798  0.1373 -0.2416
    29ADP   H56  800  11.907  13.779   7.846 -0.7774 -0.8041  1.9840
    29ADP  C109  801  11.995  13.868   8.024  0.3926 -0.1603  0.4146
    29ADP   H55  802  11.922  13.950   8.026 -0.0880  2.5731 -0.1053
    29ADP  C108  803  12.086  13.845   8.134  0.4397  0.5443  0.0907
    29ADP  C113  804  12.177  13.740   8.109 -0.4659  0.2105 -0.6438
    29ADP   H58  805  12.253  13.718   8.185  1.0685 -0.6183 -1.4213
    29ADP  C112  806  12.183  13.670   7.988  0.2318 -0.2970  0.0735
    29ADP   H57  807  12.280  13.621   7.974 -3.8913 -0.0210  0.3189
    29ADP  C107  808  12.071  13.908   8.274  0.1595 -0.6939  0.0833
    29ADP   O37  809  12.152  13.889   8.368  0.2606  0.3653 -0.0018
    29ADP   Co8  810  12.033  13.842   8.495  0.1148 -0.1719 -0.0732
    29ADP   O45  811  11.932  13.721   8.388 -0.7924 -0.4375 -0.2593
    29ADP  C182  812  11.808  13.716   8.376 -0.0766  0.5329  0.1926
    29ADP   O46  813  11.749  13.821   8.359  0.1654 -0.0167  0.5612
    29ADP   Co9  814  11.853  13.952   8.436 -0.1350  0.1042  0.0822
    29ADP   O38  815  11.971  13.978   8.300 -0.4445  1.3128 -0.1106
    29ADP   O51  816  11.828  13.886   8.618  0.2505  0.1175  0.0456
    29ADP  C200  817  11.904  13.816   8.700 -0.4357 -0.0751 -0.2182
    29ADP   O52  818  12.014  13.750   8.655  1.0767  0.4390  0.3405
    29ADP  H121  819  11.870  13.790   8.800  2.8832 -2.7306  0.3419
    29ADP   O53  820  11.847  14.136   8.479 -0.3937  0.0211 -0.5735
    29ADP  C201  821  11.966  14.138   8.544 -1.2067 -0.3290  0.1358
    29ADP   O54  822  12.038  14.027   8.570  0.2214 -0.1861 -0.3134
    29ADP  H122  823  11.999  14.239   8.577 -0.9425 -0.3661  3.0209
    29ADP  C179  824  11.734  13.586   8.355 -0.4768  0.3608  0.3864
    29ADP  C178  825  11.809  13.472   8.346  0.8126  0.4457 -0.7500
    29ADP   H92  826  11.913  13.476   8.341  1.5928  0.5398  3.7738
    29ADP  C177  827  11.744  13.351   8.343  0.3328 -0.5822 -0.0385
    29ADP   H91  828  11.796  13.256   8.334 -1.3111  1.1583 -0.7468
    29ADP  C176  829  11.603  13.341   8.341 -0.5956  0.6561 -0.5422
    29ADP  C181  830  11.530  13.462   8.366  0.3884 -0.7076  0.4653
    29ADP   H94  831  11.421  13.460   8.375 -1.7442  0.7426 -0.3925
    29ADP  C180  832  11.594  13.581   8.370 -0.0645 -0.3420 -0.8987
    29ADP   H93  833  11.534  13.670   8.386  1.4354 -2.7631 -0.6357
    29ADP  C175  834  11.543  13.226   8.251  1.1937 -0.9974  0.0479
    29ADP  C174  835  11.607  13.174   8.116  0.1789 -0.6238 -0.0073
    29ADP  C173  836  11.728  13.238   8.042  0.2336  0.1370 -0.9890
    29ADP   H90  837  11.784  13.313   8.081 -3.2869 -0.1071  3.0988
    29ADP  C172  838  11.744  13.184   7.924  0.5591  0.3843 -0.3109
    29ADP   H89  839  11.803  13.222   7.842  1.3224 -1.8568 -1.1358
    29ADP  C171  840  11.639  13.073   7.908  0.7005 -0.1439 -0.2182
    29ADP   N16  841  11.559  13.079   8.039 -0.3720 -0.2833  0.3245
    29ADP  C183  842  11.408  13.193   8.274  0.2583  0.5250 -0.0621
    29ADP  C184  843  11.334  13.211   8.409  0.2954 -0.3685 -1.0977
    29ADP   H95  844  11.388  13.209   8.505  2.3849  0.7982 -1.9270
    29ADP  C185  845  11.202  13.200   8.393 -0.8818 -0.5449 -0.0329
    29ADP   H96  846  11.130  13.198   8.472 -0.3782 -2.8062 -3.8498
    29ADP  C186  847  11.174  13.165   8.251 -0.2303 -0.3735  0.0931
    29ADP   N15  848  11.300  13.185   8.171  0.1925  0.1750 -0.2164
    29ADP  H104  849  11.318  13.123   8.088  2.1078 -1.1998  1.5055
    29ADP  C187  850  11.047  13.163   8.189 -0.2769  0.9556 -1.0882
    29ADP  C188  851  11.040  13.082   8.049  0.5735 -0.1216 -0.0566
    29ADP  C189  852  10.909  13.088   7.963 -0.2445 -0.4620  0.8787
    29ADP   H97  853  10.814  13.131   7.981  0.8586 -0.6925  0.9454
    29ADP  C190  854  10.925  13.001   7.861  0.4732 -0.2936 -0.3230
    29ADP   H98  855  10.856  12.993   7.775 -0.9318  2.8181 -0.4440
    29ADP  C191  856  11.061  12.930   7.876 -0.3138 -0.4773  0.4785
    29ADP   N14  857  11.128  12.999   7.996 -0.1831 -0.2440  0.1813
    29ADP  C192  858  10.959  13.293   8.211 -0.0041  0.5714  0.1595
    29ADP  C193  859  10.816  13.301   8.190  0.1572 -0.8376 -0.0108
    29ADP   H99  860  10.760  13.210   8.168  2.9697 -0.0311  2.4285
    29ADP  C194  861  10.738  13.417   8.202  0.0621  0.7846  0.0346
    29ADP  H100  862  10.633  13.411   8.203 -0.4129  3.4568 -0.0702
    29ADP  C195  863  10.803  13.541   8.221 -0.1739 -0.6567 -0.3470
    29ADP  C197  864  10.947  13.543   8.225  0.2113  0.4550 -0.4540
    29ADP  H101  865  10.994  13.639   8.236  0.4705 -0.6465 -2.1525
    29ADP  C198  866  11.019  13.421   8.227 -0.1992  0.2113  0.1465
    29ADP  H102  867  11.117  13.420   8.266 -1.1427 -0.6450 -1.4734
    29ADP  C196  868  10.714  13.675   8.235  0.0615  0.4743 -0.0508
    29ADP   O47  869  10.765  13.790   8.247 -0.2585  0.9004  0.0056
    29ADP  Co10  870  10.590  13.905   8.275  0.1917 -0.2672 -0.1642
    29ADP   O50  871  10.565  13.918   8.067 -0.6321 -0.3371  0.9617
    29ADP  C199  872  10.480  13.887   7.984  0.7093 -0.2633 -0.0415
    29ADP  H120  873  10.493  13.909   7.879  0.5367 -0.0279  2.9474
    29ADP   O49  874  10.376  13.831   8.024  0.3612  0.0551 -0.2917
    29ADP  Co11  875  10.414  13.799   8.224 -0.4793 -0.0680 -0.1207
    29ADP   O48  876  10.594  13.669   8.209  0.8084  0.1815 -0.5857
    29ADP   O57  877  10.331  13.732   8.400 -0.2278 -0.3145  0.8301
    29ADP  C204  878  10.411  13.775   8.489 -0.3661 -0.3099  0.7883
    29ADP   O58  879  10.515  13.825   8.449 -0.0435 -0.3456 -0.3017
    29ADP  H107  880  10.406  13.771   8.596 -0.2150  2.4264 -0.5868
    29ADP   O59  881  10.361  13.988   8.262  0.1921 -0.0584  0.0562
    29ADP  C205  882  10.417  14.104   8.291 -0.0243  0.2044  0.0843
    29ADP   O60  883  10.535  14.102   8.299 -0.3069 -0.7262 -0.1051
    29ADP  H106  884  10.361  14.177   8.339  0.6858 -3.9854  1.1386
    39ADP    O4  885   0.548   0.061   7.040 -0.7603  0.4246 -0.1075
    39ADP    C2  886   0.439   0.072   7.101 -0.1761  0.2132 -0.1677
    39ADP  H116  887   0.386   0.160   7.130 -0.5193 -0.5180  2.0261
    39ADP    O3  888   0.409  -0.044   7.124  0.1401  0.1205  0.3202
    39ADP   Co6  889   0.543  -0.137   6.998 -0.1111 -0.1105  0.0253
    39ADP   O33  890   0.491  -0.091   6.833  0.2035 -0.2071 -0.4256
    39ADP  C105  891   0.566  -0.181   6.787  0.4549 -0.1895  0.5659
    39ADP   O34  892   0.622  -0.238   6.894 -0.2425 -0.5372  0.2123
    39ADP   H53  893   0.562  -0.220   6.689  2.0428 -3.2867 -1.8248
    39ADP   Co7  894   0.574  -0.210   7.081 -0.0032  0.2459  0.3562
    39ADP   O35  895   0.706  -0.125   7.120  0.9221 -0.4151 -0.2140
    39ADP  C106  896   0.713  -0.180   7.241  0.6939  0.3849  0.5044
    39ADP   O36  897   0.622  -0.257   7.242 -0.7459 -0.0511 -0.0026
    39ADP   H54  898   0.765  -0.133   7.323 -0.1504  3.0842 -1.3269
    39ADP   O20  899   0.389  -0.294   7.067 -0.2956  0.5161  0.6863
    39ADP   C72  900   0.406  -0.408   7.099 -0.1423  0.2622 -0.8870
    39ADP   O19  901   0.524  -0.424   7.069 -0.3567 -0.2510 -0.5438
    39ADP   C69  902   0.306  -0.504   7.166 -0.5045  0.0642 -0.7040
    39ADP   C68  903   0.359  -0.625   7.220 -0.1047 -0.0148 -0.0081
    39ADP   H34  904   0.454  -0.660   7.186 -2.0855 -3.0993  2.4195
    39ADP   C67  905   0.270  -0.725   7.267 -0.2086  0.6006  0.1868
    39ADP   H33  906   0.300  -0.811   7.321 -1.2205  1.5343  1.9883
    39ADP   C66  907   0.139  -0.703   7.253 -0.6791 -0.5173  0.2587
    39ADP   C71  908   0.089  -0.580   7.198  0.2871  0.5427  0.5087
    39ADP   H36  909  -0.015  -0.571   7.188  0.7797 -0.4019  2.1721
    39ADP   C70  910   0.168  -0.478   7.162 -0.4089 -0.9884 -0.0981
    39ADP   H35  911   0.137  -0.398   7.095 -2.9507 -0.0343 -2.1157
    39ADP   C65  912   0.039  -0.824   7.237  0.7333 -0.1441  0.3201
    39ADP   C62  913  -0.114  -0.791   7.253 -0.2486  0.4550 -0.1124
    39ADP    N5  914  -0.211  -0.871   7.189  0.0955 -0.0632 -0.0551
    39ADP  H113  915  -0.230  -0.958   7.239  0.9421 -1.5235 -0.8952
    39ADP   C61  916  -0.341  -0.810   7.197  0.2776  0.2037 -0.9651
    39ADP   C64  917  -0.331  -0.708   7.287  0.9578  1.6349 -0.1606
    39ADP   H32  918  -0.403  -0.657   7.342 -0.7618 -1.1643 -0.3788
    39ADP   C63  919  -0.179  -0.713   7.336 -0.2501 -0.2204 -0.4544
    39ADP   H31  920  -0.130  -0.643   7.399 -1.4176 -3.7417  2.2047
    39ADP   C60  921  -0.469  -0.854   7.122 -0.2573  0.0378 -0.2943
    39ADP   C57  922  -0.606  -0.760   7.121 -0.1930 -0.1652  0.1143
    39ADP   C56  923  -0.636  -0.657   7.215  0.0529 -1.3892 -0.3089
    39ADP   H28  924  -0.639  -0.670   7.322  2.3406 -1.6718  1.7372
    39ADP   C55  925  -0.694  -0.542   7.181 -0.3870 -0.7244  0.1857
    39ADP   H27  926  -0.727  -0.476   7.255 -0.5333 -0.6119  0.5056
    39ADP   C54  927  -0.731  -0.520   7.051  0.0929  0.3341 -1.4263
    39ADP   C59  928  -0.690  -0.614   6.954 -0.1000  0.1682 -0.3897
    39ADP   H30  929  -0.747  -0.619   6.861  0.2561 -0.8116  1.7445
    39ADP   C58  930  -0.633  -0.727   6.989  0.6917  0.1614 -0.7098
    39ADP   H29  931  -0.616  -0.797   6.912 -3.3083  0.7863  2.3270
    39ADP   C53  932  -0.829  -0.414   6.994  0.3895 -0.8138 -0.6350
    39ADP   O17  933  -0.873  -0.324   7.071  0.0663  0.9451 -0.1669
    39ADP   Co1  934  -0.996  -0.228   6.976  0.3135 -0.1128  0.0279
    39ADP    O2  935  -0.867  -0.141   6.883  0.2620  0.2764 -0.5298
    39ADP    C1  936  -0.842  -0.130   6.763  0.1853  0.4617  1.0095
    39ADP  H117  937  -0.764  -0.065   6.725 -1.8970 -4.5356 -0.6729
    39ADP    O1  938  -0.879  -0.221   6.686 -0.0641  0.3729 -0.5735
    39ADP    Co  939  -1.000  -0.309   6.778  0.4588  0.0456  0.2214
    39ADP   O18  940  -0.874  -0.417   6.875  0.2662 -0.3970 -0.1047
    39ADP    O5  941  -1.107  -0.159   6.783 -0.2320  0.3369  0.2876
    39ADP    C3  942  -1.151  -0.077   6.870 -0.3664  0.6348 -0.1027
    39ADP    O6  943  -1.108  -0.086   6.991  0.0382  0.1067 -0.1736
    39ADP  H118  944  -1.222  -0.002   6.841  0.0844 -2.0545 -1.1109
    39ADP   O14  945  -1.129  -0.426   6.765 -0.1311  0.0427  0.0257
    39ADP   C36  946  -1.172  -0.434   6.881  0.4740 -0.2287  0.2187
    39ADP   O13  947  -1.124  -0.358   6.968  0.0461  0.7071  0.0732
    39ADP   C33  948  -1.284  -0.531   6.917 -0.2788 -0.2026  0.6332
    39ADP   C32  949  -1.355  -0.596   6.816 -0.0037 -0.6302 -1.2152
    39ADP   H14  950  -1.367  -0.542   6.721 -2.4243  0.8371 -1.1407
    39ADP   C31  951  -1.448  -0.697   6.846  0.6481 -0.0109 -0.6727
    39ADP   H13  952  -1.502  -0.733   6.768  0.3783  0.6833 -1.4401
    39ADP   C30  953  -1.483  -0.741   6.974 -0.5866 -0.4567  0.1805
    39ADP   C35  954  -1.410  -0.680   7.077 -0.7832  0.3973  0.6560
    39ADP   H16  955  -1.436  -0.698   7.179  0.6309  0.1471 -0.8339
    39ADP   C34  956  -1.316  -0.576   7.051  0.3062 -0.0868  0.4551
    39ADP   H15  957  -1.287  -0.509   7.134 -2.6265 -3.4322  1.5016
    39ADP   C29  958  -1.570  -0.863   7.027 -0.0715  0.1179 -0.6404
    39ADP   C28  959  -1.649  -0.865   7.164 -0.1290 -0.7579  0.3826
    39ADP   C27  960  -1.676  -0.759   7.238  0.4303 -0.2163  0.5209
    39ADP   H12  961  -1.654  -0.655   7.211 -0.0892  1.2622  1.0492
    39ADP   C26  962  -1.745  -0.798   7.359 -0.6977  0.4495 -0.0664
    39ADP   H11  963  -1.799  -0.734   7.425  0.8591 -4.6744 -0.5755
    39ADP   C25  964  -1.767  -0.933   7.359  0.8093  0.4273  0.0555
    39ADP    N4  965  -1.692  -0.987   7.237  0.0233 -0.5461 -0.6011
    39ADP   H25  966  -1.746  -1.045   7.181  0.5821 -2.3191  0.3743
    39ADP   C17  967  -1.822  -1.021   7.482 -0.4745 -0.1055 -0.2824
    39ADP   C18  968  -1.758  -0.999   7.622  0.1766 -0.3521  0.0288
    39ADP   C19  969  -1.754  -0.872   7.679  0.3894 -0.9657  0.0161
    39ADP    H7  970  -1.839  -0.813   7.654  1.3833 -2.3926 -0.4367
    39ADP   C20  971  -1.663  -0.833   7.778 -0.2241  0.1627 -0.1708
    39ADP    H8  972  -1.671  -0.740   7.833  1.8975  3.0954  3.0490
    39ADP   C21  973  -1.554  -0.920   7.803  0.4214  0.0252 -0.3011
    39ADP   C22  974  -1.549  -1.043   7.742  0.0739  0.9130  0.2014
    39ADP    H9  975  -1.454  -1.092   7.752  1.3851 -1.0352  1.8481
    39ADP   C23  976  -1.651  -1.084   7.655 -1.0024 -0.4403  0.7026
    39ADP   H10  977  -1.650  -1.186   7.631 -0.5165  1.8919 -3.4398
    39ADP   C24  978  -1.431  -0.859   7.875  0.5763  0.6775  0.0917
    39ADP   O11  979  -1.429  -0.740   7.918 -0.6624  0.1474  0.0347
    39ADP   Co3  980  -1.254  -0.676   7.839 -0.1543 -0.3384  0.1751
    39ADP    O8  981  -1.117  -0.753   7.982  1.1694  0.1111 -1.0328
    39ADP    C4  982  -1.038  -0.852   7.991  0.0213 -0.0778 -1.2197
    39ADP  H119  983  -0.954  -0.858   8.059 -0.1732 -0.3612  1.0447
    39ADP    O7  984  -1.019  -0.922   7.886 -0.2023 -0.3285 -0.3508
    39ADP   Co2  985  -1.155  -0.859   7.755 -0.0909  0.0775  0.0541
    39ADP   O12  986  -1.319  -0.914   7.856  0.6575  0.4511 -0.0401
    39ADP   O26  987  -1.044  -0.699   7.700  0.7734  0.2514  0.2594
    39ADP  C101  988  -1.060  -0.575   7.698 -1.2819  0.0697  0.8225
    39ADP   O25  989  -1.144  -0.526   7.780 -0.0948  0.4799 -0.0423
    39ADP   H52  990  -0.983  -0.514   7.665 -0.7178  1.0726  1.6864
    39ADP   O28  991  -1.236  -0.887   7.561  0.2200 -0.2758  0.1001
    39ADP  C102  992  -1.316  -0.802   7.549  0.1596 -0.0707  0.4461
    39ADP   O27  993  -1.325  -0.720   7.640  0.4653  0.0541  0.2912
    39ADP   H51  994  -1.398  -0.812   7.474 -2.1641  0.5832 -1.1237
    39ADP   C14  995  -1.873  -1.149   7.456  0.1125 -0.1240  0.1392
    39ADP    N1  996  -1.920  -1.200   7.318 -0.2209  0.0259  0.2003
    39ADP   C13  997  -1.997  -1.302   7.338  0.1174  0.9750  0.1272
    39ADP   C16  998  -1.989  -1.347   7.485 -0.5712 -0.3698  0.1520
    39ADP    H6  999  -2.023  -1.440   7.520  1.3776 -2.0968 -1.6905
    39ADP   C15 1000  -1.928  -1.253   7.556 -0.1203  0.1110  0.4928
    39ADP    H5 1001  -1.917  -1.246   7.662  0.2509 -0.9939 -1.3390
    39ADP   C12 1002  -2.053  -1.384   7.225  0.3949  0.0910  0.7341
    39ADP    C9 1003  -2.181  -1.469   7.261 -0.8429 -0.4494 -0.1607
    39ADP    C8 1004  -2.211  -1.577   7.181  0.6304  0.3846  0.1609
    39ADP    H2 1005  -2.138  -1.655   7.173  1.2076 -0.8800  2.6111
    39ADP    C7 1006  -2.342  -1.603   7.136  0.5375  0.1762 -0.2789
    39ADP    H1 1007  -2.358  -1.691   7.075 -1.4453  1.8971  0.0746
    39ADP    C6 1008  -2.447  -1.532   7.185 -0.8782  0.9607 -0.1374
    39ADP   C11 1009  -2.425  -1.437   7.282 -0.0182 -0.5344 -0.2202
    39ADP    H4 1010  -2.504  -1.369   7.305  0.9178  1.5353  0.6041
    39ADP   C10 1011  -2.293  -1.406   7.323  0.0553 -0.0522  0.0389
    39ADP    H3 1012  -2.275  -1.327   7.391  0.2986 -0.7260  2.6767
    39ADP    C5 1013  -2.586  -1.542   7.118 -1.2082 -0.1430 -0.2693
    39ADP    O9 1014  -2.691  -1.462   7.155  0.4307 -0.7576  0.2738
    39ADP  Co14 1015  -2.804  -1.624   7.149  0.0823  0.1975 -0.0577
    39ADP   O43 1016  -2.701  -1.740   7.279  0.0509 -0.0615  0.2682
    39ADP  C152 1017  -2.626  -1.842   7.259  0.0016 -0.1611 -0.7136
    39ADP   O44 1018  -2.638  -1.913   7.160  0.5659  0.6626  0.1030
    39ADP  Co15 1019  -2.741  -1.793   7.046  0.2087 -0.3072  0.2057
    39ADP   O10 1020  -2.607  -1.645   7.034  0.1694 -0.0569 -0.4112
    39ADP   O66 1021  -2.793  -1.788   6.876  0.2919 -0.3971  0.1072
    39ADP  C208 1022  -2.846  -1.680   6.873 -0.2459 -0.1702 -0.2165
    39ADP   O65 1023  -2.861  -1.606   6.975  0.7541  0.5225 -0.5350
    39ADP  H110 1024  -2.903  -1.647   6.794  1.2446  0.9123 -1.2479
    39ADP   O68 1025  -2.896  -1.843   7.117 -0.1234  0.3201  0.2971
    39ADP  C209 1026  -2.985  -1.778   7.181 -1.0613  0.2498 -0.7911
    39ADP   O67 1027  -2.962  -1.664   7.220  0.3677  0.0642 -0.1773
    39ADP  H111 1028  -3.088  -1.800   7.183 -0.9900  3.4134  0.4790
    39ADP  C153 1029  -2.536  -1.902   7.378 -0.1266 -0.5520  0.2279
    39ADP  C154 1030  -2.445  -2.003   7.361  0.1652 -0.4938  0.2444
    39ADP   H79 1031  -2.418  -2.041   7.266 -0.0445  1.4124 -1.4655
    39ADP  C155 1032  -2.366  -2.049   7.468  0.5704 -0.5075 -0.3286
    39ADP   H80 1033  -2.300  -2.126   7.442 -0.9842 -1.0998  0.8567
    39ADP  C156 1034  -2.377  -2.008   7.597 -0.5410 -0.6373  0.8572
    39ADP  C157 1035  -2.478  -1.912   7.615  0.1077  0.0715  0.0445
    39ADP   H81 1036  -2.519  -1.891   7.713  3.3586  0.5718  2.6755
    39ADP  C158 1037  -2.554  -1.866   7.507 -0.1095 -0.2954 -0.0900
    39ADP   H82 1038  -2.631  -1.799   7.531 -0.8789  1.1068 -1.1236
    39ADP  C159 1039  -2.259  -2.027   7.704 -0.9922 -0.6822  0.5323
    39ADP  C160 1040  -2.115  -2.031   7.653  0.4197 -0.1597 -0.5060
    39ADP   N13 1041  -1.992  -2.067   7.737  0.1885  0.4857 -0.2842
    39ADP  H103 1042  -1.979  -2.018   7.827  0.5405 -1.3240  2.5313
    39ADP  C161 1043  -1.880  -2.053   7.640  0.0488 -0.6153  0.8093
    39ADP  C162 1044  -1.931  -2.000   7.525  0.1015 -0.3549  0.1951
    39ADP   H83 1045  -1.876  -1.980   7.430 -0.1039 -5.3362 -1.2864
    39ADP  C163 1046  -2.069  -1.975   7.536 -0.1165  0.9247  1.0201
    39ADP   H84 1047  -2.132  -1.918   7.467 -3.2455  0.9771 -0.5787
    39ADP  C164 1048  -1.738  -2.132   7.640 -0.0581 -0.3132  0.8761
    39ADP  C165 1049  -1.625  -2.066   7.553  0.5782 -0.3482 -0.5783
    39ADP  C166 1050  -1.521  -2.142   7.505  0.2989  0.1712 -0.0461
    39ADP   H85 1051  -1.543  -2.247   7.490  0.3776 -0.0498 -0.0466
    39ADP  C167 1052  -1.403  -2.096   7.450 -0.1104  0.2802  0.5229
    39ADP   H86 1053  -1.337  -2.160   7.397 -1.1955  2.6354 -1.2214
    39ADP  C168 1054  -1.382  -1.959   7.442  0.1002 -0.0658  0.1247
    39ADP  C169 1055  -1.478  -1.878   7.501 -0.1362 -0.0801  0.5005
    39ADP   H87 1056  -1.447  -1.777   7.516  2.0313  0.2576 -1.1070
    39ADP  C170 1057  -1.600  -1.925   7.549 -0.3929 -0.4706  0.0943
    39ADP   H88 1058  -1.687  -1.863   7.553 -3.0703 -1.4570 -1.6494
    39ADP  C104 1059  -1.287  -1.894   7.337 -0.1555 -0.6665 -0.7223
    39ADP   O31 1060  -1.220  -1.944   7.236  0.1509  0.2556  0.3758
    39ADP   O29 1061  -1.067  -1.971   7.277 -0.6966  0.1936  0.2155
    39ADP  C103 1062  -1.001  -2.063   7.208 -0.4595 -0.5087  0.3061
    39ADP   O30 1063  -1.019  -2.056   7.086  0.5084 -0.0655  0.0045
    39ADP   Co5 1064  -1.099  -1.899   7.087  0.1112  0.0540 -0.1910
    39ADP   O15 1065  -1.177  -1.805   6.951 -0.4627  0.7151 -0.4623
    39ADP   C50 1066  -1.226  -1.703   7.004 -0.1132  0.0117  0.7081
    39ADP   C49 1067  -1.343  -1.616   6.953 -0.3901 -0.1548  0.1359
    39ADP   C48 1068  -1.346  -1.494   7.023 -0.3021 -0.5932 -0.3185
    39ADP   H22 1069  -1.265  -1.452   7.081 -0.5727 -1.3978 -1.3868
    39ADP   C47 1070  -1.447  -1.408   6.996  0.1148  0.7515 -0.1142
    39ADP   H21 1071  -1.454  -1.311   7.045  1.3448 -0.0075 -1.6791
    39ADP   C46 1072  -1.556  -1.448   6.909  0.6941  0.3255 -0.6285
    39ADP   C52 1073  -1.541  -1.567   6.834  0.1430  0.3402  0.6223
    39ADP   H24 1074  -1.624  -1.606   6.789 -1.3199 -0.0893 -0.3553
    39ADP   C51 1075  -1.435  -1.645   6.857 -0.2124 -0.0366 -0.5914
    39ADP   H23 1076  -1.406  -1.712   6.782  1.1125 -3.1800 -1.5231
    39ADP   C41 1077  -1.671  -1.341   6.896 -0.1256  0.1095 -0.3779
    39ADP   C40 1078  -1.632  -1.188   6.896 -0.3209  0.0195  0.4416
    39ADP   C39 1079  -1.524  -1.140   6.803  0.1740 -0.3448  0.3883
    39ADP   H18 1080  -1.469  -1.203   6.737 -1.6014 -0.4125 -2.0157
    39ADP   C38 1081  -1.490  -1.015   6.832 -0.6451  0.6865  0.3001
    39ADP   H17 1082  -1.430  -0.953   6.771  0.0788 -0.6084 -1.4554
    39ADP   C37 1083  -1.571  -0.981   6.959 -0.6016  0.6672 -0.5069
    39ADP    N3 1084  -1.651  -1.101   6.996  0.7172 -0.8152 -0.4214
    39ADP   C42 1085  -1.782  -1.380   6.969  0.0043  0.6812  0.7951
    39ADP   C43 1086  -1.841  -1.519   6.962 -0.3106  0.8061  0.0332
    39ADP   H19 1087  -1.798  -1.601   6.908 -1.6258 -1.7731  1.2082
    39ADP   C44 1088  -1.952  -1.537   7.038  0.5377 -1.1613  0.5964
    39ADP   H20 1089  -2.020  -1.624   7.028  1.8691 -0.2113 -1.4722
    39ADP   C45 1090  -1.967  -1.416   7.129 -0.0492 -0.1282 -0.1343
    39ADP    N2 1091  -1.833  -1.342   7.104 -0.2595 -0.8124  0.2588
    39ADP   H26 1092  -1.860  -1.245   7.108  0.9334  1.2432 -0.0997
    39ADP   O16 1093  -1.153  -1.661   7.099 -0.3405  0.4977  0.5018
    39ADP   Co4 1094  -1.111  -1.780   7.250  0.2299  0.1503 -0.0761
    39ADP   O32 1095  -1.270  -1.777   7.325  0.5333  0.1969 -0.6908
    39ADP   O23 1096  -0.987  -1.664   7.277 -0.4160  0.6228  0.3912
    39ADP   C98 1097  -0.895  -1.707   7.206  0.6523  0.1098 -0.7015
    39ADP   O24 1098  -0.921  -1.809   7.121  0.9073 -0.7883 -0.2116
    39ADP   C97 1099  -0.776  -1.613   7.194 -0.0581 -0.3840  0.4662
    39ADP   C96 1100  -0.660  -1.656   7.127  0.4685 -0.1881  0.1485
    39ADP   H48 1101  -0.668  -1.737   7.068 -1.6014 -1.0482 -0.1704
    39ADP   C95 1102  -0.537  -1.586   7.135  0.4291  0.2796  0.2752
    39ADP   H47 1103  -0.445  -1.634   7.098 -0.1793  0.7617 -1.6416
    39ADP   C94 1104  -0.546  -1.451   7.175  0.5653  0.0909  0.0764
    39ADP  C100 1105  -0.657  -1.411   7.255 -0.3114  0.6742 -0.3360
    39ADP   H50 1106  -0.665  -1.307   7.287 -0.4940  0.9060 -1.6202
    39ADP   C99 1107  -0.769  -1.492   7.268  0.2013 -0.2946 -0.5410
    39ADP   H49 1108  -0.832  -1.461   7.350 -0.7837 -0.8882 -0.8235
    39ADP   C89 1109  -0.447  -1.335   7.191 -0.3732  0.0538 -0.1433
    39ADP   C90 1110  -0.459  -1.207   7.109  0.0028  0.3779 -0.3572
    39ADP   C91 1111  -0.588  -1.180   7.031  0.5943  0.4650  0.8085
    39ADP   H45 1112  -0.666  -1.253   7.023  2.3894 -0.8302 -1.6864
    39ADP   C92 1113  -0.597  -1.048   7.017 -0.0353  0.3062  0.0422
    39ADP   H46 1114  -0.672  -0.992   6.970 -1.8384 -0.9105 -0.5398
    39ADP   C93 1115  -0.475  -0.980   7.091  0.4142  0.1000 -0.0659
    39ADP    N6 1116  -0.397  -1.095   7.142 -0.1529  0.2009  0.0830
    39ADP   C88 1117  -0.328  -1.364   7.245  0.0084  0.7935  0.6951
    39ADP   C87 1118  -0.292  -1.477   7.341  0.0974  0.4317 -0.2472
    39ADP   H44 1119  -0.359  -1.553   7.369  1.5530  0.2185 -0.0461
    39ADP   C86 1120  -0.160  -1.473   7.376 -0.0452 -0.4084  0.0386
    39ADP   H43 1121  -0.100  -1.541   7.437 -0.0686 -1.0694  0.6231
    39ADP   C85 1122  -0.098  -1.349   7.309 -0.3621  0.1600  0.2606
    39ADP    N7 1123  -0.201  -1.292   7.213  0.2214  0.2132 -0.2936
    39ADP  H112 1124  -0.202  -1.192   7.193 -1.1322  0.9756 -3.8584
    39ADP   C77 1125   0.035  -1.310   7.324  0.1340 -1.1095  0.3088
    39ADP   C76 1126   0.062  -1.183   7.238  0.5226  0.6392  0.1447
    39ADP   C75 1127   0.194  -1.151   7.163 -0.2456 -0.1899 -0.2376
    39ADP   H38 1128   0.263  -1.212   7.111 -2.3654  2.4833 -0.6958
    39ADP   C74 1129   0.199  -1.014   7.157  0.4069 -0.7437 -0.8585
    39ADP   H37 1130   0.284  -0.964   7.104 -0.1397 -3.1999  2.2735
    39ADP   C73 1131   0.076  -0.954   7.207  0.3512  0.1258 -0.6991
    39ADP    N8 1132  -0.009  -1.064   7.253  0.5677 -0.1901 -0.4139
    39ADP   C78 1133   0.139  -1.417   7.366 -0.3146 -0.3074  0.5630
    39ADP   C79 1134   0.236  -1.471   7.281  0.5143  0.6433 -0.0384
    39ADP   H39 1135   0.252  -1.421   7.186 -1.3583 -2.5022  0.8830
    39ADP   C80 1136   0.311  -1.581   7.312  0.8220  0.1321  0.8007
    39ADP   H40 1137   0.348  -1.638   7.228 -2.7701 -0.8949  0.8414
    39ADP   C81 1138   0.309  -1.634   7.440 -0.2197  0.4850 -0.2921
    39ADP   C82 1139   0.213  -1.578   7.528 -0.5669  0.4100 -0.4110
    39ADP   H41 1140   0.218  -1.611   7.630 -0.3317  1.3290 -1.1286
    39ADP   C83 1141   0.135  -1.473   7.492  0.3871 -0.5031 -0.0050
    39ADP   H42 1142   0.066  -1.436   7.558 -1.5778 -0.9747 -1.0866
    39ADP   C84 1143   0.387  -1.760   7.470 -0.2532  0.5217 -0.0917
    39ADP   O21 1144   0.413  -1.837   7.381  0.0210  0.4866  0.6803
    39ADP  Co17 1145   0.519  -1.966   7.456 -0.4706  0.0273  0.1039
    39ADP   O40 1146   0.404  -2.059   7.550 -0.0606 -0.4338 -0.3644
    39ADP  C135 1147   0.369  -2.055   7.672 -0.2771 -0.9649 -0.1110
    39ADP   O39 1148   0.431  -1.981   7.754 -0.1985  0.2572  0.4657
    39ADP  Co16 1149   0.564  -1.911   7.659 -0.1668  0.0124  0.3258
    39ADP   O22 1150   0.453  -1.773   7.580 -0.4295  0.2230 -0.6526
    39ADP   O69 1151   0.659  -2.077   7.615  0.4359  0.4815  0.0881
    39ADP  C210 1152   0.671  -2.148   7.510  0.5276 -0.8203 -0.7838
    39ADP   O70 1153   0.614  -2.110   7.404 -0.0981 -0.2685 -0.0128
    39ADP  H114 1154   0.711  -2.250   7.519 -2.2966  1.4237  0.8850
    39ADP   O71 1155   0.692  -1.778   7.659 -0.1477  0.0529 -0.4856
    39ADP  C211 1156   0.754  -1.785   7.551 -0.3675 -0.0983 -0.2049
    39ADP   O72 1157   0.697  -1.847   7.455  0.1245 -0.0005 -0.2232
    39ADP  H115 1158   0.848  -1.744   7.536 -0.0127  1.0143 -0.3998
    39ADP  C132 1159   0.232  -2.132   7.712 -0.3846  0.1174  0.4441
    39ADP  C131 1160   0.199  -2.138   7.847  0.1914  0.2932 -0.1342
    39ADP   H66 1161   0.269  -2.133   7.927  1.2956 -1.3262  0.6476
    39ADP  C130 1162   0.069  -2.180   7.881  0.1335 -0.0396 -1.0703
    39ADP   H65 1163   0.037  -2.160   7.987 -0.5061 -0.6820  1.5374
    39ADP  C129 1164  -0.026  -2.216   7.789  0.1912  0.1963  0.5495
    39ADP  C134 1165   0.019  -2.212   7.654 -0.6949 -0.4360  0.7595
    39ADP   H68 1166  -0.054  -2.233   7.575  2.5959 -0.7817  0.4148
    39ADP  C133 1167   0.148  -2.174   7.614  0.0681 -0.3880 -0.0378
    39ADP   H67 1168   0.176  -2.160   7.516  2.7084 -1.4410  1.6096
    39ADP  C128 1169  -0.159  -2.292   7.836 -0.2461 -0.8606  0.9555
    39ADP  C127 1170  -0.288  -2.282   7.748 -0.2351  0.1883 -0.1981
    39ADP  C126 1171  -0.291  -2.204   7.638 -0.3824 -0.3879 -0.1653
    39ADP   H64 1172  -0.222  -2.124   7.619  1.8531  0.1134  2.2840
    39ADP  C125 1173  -0.409  -2.228   7.556 -0.1946  1.0819 -0.4608
    39ADP   H63 1174  -0.439  -2.177   7.465  0.4283 -1.0587 -1.1660
    39ADP  C124 1175  -0.490  -2.316   7.620  0.9620 -0.6191 -0.2767
    39ADP   N12 1176  -0.410  -2.370   7.738  0.0519  0.1862  0.0268
    39ADP   H77 1177  -0.472  -2.393   7.819  2.2640  1.1466 -3.6285
    39ADP  C119 1178  -0.633  -2.359   7.576  0.8335  0.3746  0.1665
    39ADP  C120 1179  -0.691  -2.283   7.451 -0.4820  0.4019  0.3523
    39ADP  C121 1180  -0.771  -2.353   7.344  0.3926 -0.1987 -0.4111
    39ADP   H61 1181  -0.774  -2.457   7.344  2.2237 -1.3811  1.2334
    39ADP  C212 1182  -0.857  -2.270   7.246 -1.0393  0.2049  0.6085
    39ADP  H124 1183  -0.906  -2.317   7.166 -1.1133 -2.6667 -0.7430
    39ADP  C122 1184  -0.872  -2.120   7.260  0.6897  0.5509  0.8012
    39ADP  C203 1185  -0.784  -2.049   7.364  0.5800  0.7152  0.3351
    39ADP  H105 1186  -0.757  -1.948   7.347 -0.5198  0.3581  3.7450
    39ADP  C123 1187  -0.705  -2.136   7.466 -0.3875 -0.2802 -0.0852
    39ADP   H62 1188  -0.646  -2.086   7.546 -0.9696 -1.1447  1.2372
    39ADP  C116 1189  -0.697  -2.464   7.636  0.0189  0.4126 -0.5561
    39ADP    N9 1190  -0.652  -2.545   7.749 -0.7317 -0.7036 -0.7116
    39ADP  C115 1191  -0.756  -2.589   7.817 -0.7682 -0.0716 -0.0644
    39ADP  C118 1192  -0.887  -2.548   7.747 -0.6047 -0.3619 -0.1618
    39ADP   H60 1193  -0.981  -2.596   7.760  1.6595 -1.1856  0.0365
    39ADP  C117 1194  -0.850  -2.479   7.640 -0.4732 -0.1872  0.0942
    39ADP   H59 1195  -0.915  -2.463   7.554 -2.5047 -1.7172 -0.4890
    39ADP  C114 1196  -0.759  -2.643   7.967  0.2500 -0.1444 -0.6860
    39ADP  C144 1197  -0.650  -2.678   8.044 -0.4225 -0.9270 -0.2399
    39ADP  C143 1198  -0.632  -2.792   8.154 -0.4983 -0.9867  0.3201
    39ADP   H72 1199  -0.715  -2.855   8.192  1.0806 -0.4869  0.9352
    39ADP  C142 1200  -0.505  -2.800   8.192  0.7691 -0.2249  0.1250
    39ADP   H71 1201  -0.460  -2.876   8.246  1.9169 -0.7805  1.2462
    39ADP  C141 1202  -0.430  -2.690   8.115 -0.3918  0.4236  0.0752
    39ADP   N10 1203  -0.511  -2.628   8.011  0.2168 -0.2284 -0.1570
    39ADP   H78 1204  -0.512  -2.530   8.018  1.0594  0.7349 -1.7885
    39ADP  C140 1205  -0.299  -2.670   8.136  0.7685  0.2391 -0.1093
    39ADP  C139 1206  -0.224  -2.553   8.071 -0.0008  0.1588 -0.1615
    39ADP  C138 1207  -0.077  -2.533   8.104  0.7148  0.9121 -0.1960
    39ADP   H70 1208  -0.022  -2.564   8.188 -1.1242 -1.2030  0.3993
    39ADP  C137 1209  -0.039  -2.441   8.019 -0.6892  0.3234  0.3140
    39ADP   H69 1210   0.066  -2.416   8.026 -1.3858  0.0193 -3.4508
    39ADP  C136 1211  -0.153  -2.398   7.925  0.4444 -0.2041  0.3867
    39ADP   N11 1212  -0.268  -2.479   7.976  0.6155 -0.3447 -0.3444
    39ADP  C145 1213  -0.217  -2.811   8.156 -0.0443  0.1923  0.1270
    39ADP  C146 1214  -0.119  -2.861   8.070 -0.7164 -0.8179 -0.1397
    39ADP   H73 1215  -0.138  -2.862   7.966  1.0872  2.4490  2.0572
    39ADP  C147 1216  -0.003  -2.927   8.114 -0.3446  0.2208  0.4649
    39ADP   H74 1217   0.071  -2.954   8.043 -1.4993  1.2835  0.5549
    39ADP  C148 1218   0.025  -2.945   8.252  0.1990 -0.5696  0.1241
    39ADP  C150 1219  -0.076  -2.900   8.336  0.0015 -0.9477 -0.1179
    39ADP   H75 1220  -0.072  -2.936   8.438 -2.0076 -3.0930  0.4369
    39ADP  C151 1221  -0.191  -2.837   8.289 -0.6945  0.0734  0.0164
    39ADP   H76 1222  -0.273  -2.835   8.357  1.9198 -0.4824 -0.3014
    39ADP  C149 1223   0.174  -2.939   8.295 -0.0243  0.3879 -0.1977
    39ADP   O41 1224   0.205  -2.929   8.414  0.4626 -0.2098  0.6635
    39ADP  Co12 1225   0.407  -2.901   8.422  0.2191 -0.0415 -0.3278
    39ADP   O61 1226   0.450  -3.046   8.510 -0.4385  0.4784 -0.4902
    39ADP  C206 1227   0.597  -3.008   8.497 -0.5683  0.1886  0.1338
    39ADP   O62 1228   0.588  -2.879   8.429  0.0922 -0.2276  0.2189
    39ADP  H108 1229   0.680  -3.056   8.528 -0.0851 -2.1755 -0.9765
    39ADP   O55 1230   0.487  -2.737   8.515 -0.9886  0.1371  0.0447
    39ADP  C202 1231   0.390  -2.676   8.551  0.6706 -0.2030  0.1041
    39ADP  H123 1232   0.364  -2.636   8.647 -2.1706  1.3879  1.4691
    39ADP   O56 1233   0.313  -2.710   8.460 -0.2438 -0.6971 -0.4384
    39ADP  Co13 1234   0.404  -2.824   8.330 -0.1254  0.5002 -0.1287
    39ADP   O42 1235   0.280  -2.936   8.228  0.1671  0.1944 -0.5528
    39ADP   O63 1236   0.467  -2.931   8.199  0.1059 -0.1279 -0.4501
    39ADP  C207 1237   0.515  -2.810   8.128  0.6387 -0.1997  0.6211
    39ADP   O64 1238   0.471  -2.700   8.217  0.1299  0.2614  0.5561
    39ADP  H109 1239   0.555  -2.809   8.035  1.4319 -2.8112  0.7619
    39ADP  C111 1240  -0.893  -2.681   8.034 -0.3437  0.5239  0.2016
    39ADP  C110 1241  -0.921  -2.629   8.158 -0.2484 -0.0467  0.1477
    39ADP   H56 1242  -0.846  -2.559   8.196  0.3410  1.4807 -1.5069
    39ADP  C109 1243  -1.023  -2.680   8.234 -0.4522  0.4050 -0.2629
    39ADP   H55 1244  -1.042  -2.626   8.321  2.2378  1.5654  0.6187
    39ADP  C108 1245  -1.096  -2.789   8.189 -0.1783 -0.2141 -0.5962
    39ADP  C113 1246  -1.074  -2.841   8.066 -0.1097  0.4245  0.0424
    39ADP   H58 1247  -1.153  -2.892   8.015 -0.7903  1.4773 -1.5686
    39ADP  C112 1248  -0.966  -2.790   7.991  0.1565  0.0362  0.4911
    39ADP   H57 1249  -0.949  -2.828   7.899  0.6087  1.8455  2.2807
    39ADP  C107 1250  -1.203  -2.853   8.278  0.3035 -0.4855 -0.0076
    39ADP   O37 1251  -1.284  -2.944   8.237 -0.2550  0.0214 -0.2980
    39ADP   Co8 1252  -1.398  -2.981   8.374 -0.0049 -0.0623  0.1345
    39ADP   O45 1253  -1.502  -2.838   8.351 -0.2407  0.2350 -0.0751
    39ADP  C182 1254  -1.486  -2.716   8.395 -0.1135 -0.1095 -0.4861
    39ADP   O46 1255  -1.428  -2.701   8.504  0.6605 -0.2024  0.1542
    39ADP   Co9 1256  -1.334  -2.845   8.538  0.0670  0.1988  0.0845
    39ADP   O38 1257  -1.215  -2.829   8.401  0.6685  0.2354 -0.6599
    39ADP   O51 1258  -1.498  -2.953   8.597 -0.4316 -0.5521 -0.8685
    39ADP  C200 1259  -1.573  -3.046   8.540 -0.0934 -0.2104  0.4405
    39ADP   O52 1260  -1.550  -3.094   8.415  0.5516 -0.1714  0.0291
    39ADP  H121 1261  -1.672  -3.057   8.576  1.4636 -2.4803 -2.5308
    39ADP   O53 1262  -1.209  -2.925   8.664  0.1018 -0.4441 -0.0208
    39ADP  C201 1263  -1.203  -3.048   8.606  0.5665 -0.1925  0.0771
    39ADP   O54 1264  -1.256  -3.072   8.488  0.3015  0.2202  0.4356
    39ADP  H122 1265  -1.137  -3.113   8.652 -1.9030  0.9654 -0.0922
    39ADP  C179 1266  -1.546  -2.598   8.324 -0.1617  0.0935 -0.5761
    39ADP  C178 1267  -1.631  -2.617   8.222  0.3746  0.7602  0.3612
    39ADP   H92 1268  -1.610  -2.695   8.154  1.3241  0.1640 -1.5893
    39ADP  C177 1269  -1.696  -2.502   8.168 -0.4802  0.0171  0.3855
    39ADP   H91 1270  -1.785  -2.523   8.103 -1.1194 -1.4405  2.6266
    39ADP  C176 1271  -1.666  -2.369   8.203  0.2386 -0.3802  0.2018
    39ADP  C181 1272  -1.574  -2.355   8.307 -0.1482  0.3526 -0.1504
    39ADP   H94 1273  -1.534  -2.255   8.320  0.9241 -2.7709 -0.1954
    39ADP  C180 1274  -1.514  -2.468   8.365 -0.4914  0.8549  1.3092
    39ADP   H93 1275  -1.427  -2.458   8.433 -1.1189  3.0755 -0.3686
    39ADP  C175 1276  -1.711  -2.252   8.112 -0.8173 -0.0833 -0.2180
    39ADP  C174 1277  -1.702  -2.265   7.963  0.4111 -0.5250 -0.6477
    39ADP  C173 1278  -1.627  -2.372   7.883  0.3339  0.5030 -0.6688
    39ADP   H90 1279  -1.587  -2.462   7.928  0.5306 -2.5494 -1.8410
    39ADP  C172 1280  -1.630  -2.336   7.758  0.2274  0.7912  0.5901
    39ADP   H89 1281  -1.557  -2.378   7.684 -1.3840  1.7890 -0.8617
    39ADP  C171 1282  -1.718  -2.207   7.747  0.2278  0.5374 -0.4400
    39ADP   N16 1283  -1.764  -2.180   7.884 -0.7043  0.7768  0.3691
    39ADP  C183 1284  -1.804  -2.168   8.157 -0.0702 -0.1556 -0.4591
    39ADP  C184 1285  -1.806  -2.110   8.296  0.3192  0.0744  0.9696
    39ADP   H95 1286  -1.728  -2.108   8.365  2.5019  0.6321  0.5077
    39ADP  C185 1287  -1.914  -2.042   8.315 -0.6611 -0.3691 -0.1635
    39ADP   H96 1288  -1.937  -1.986   8.401 -1.6971  1.0975 -0.1957
    39ADP  C186 1289  -2.011  -2.056   8.195 -0.4300 -0.7701 -0.2575
    39ADP   N15 1290  -1.940  -2.143   8.097  0.2645 -1.6241 -0.2198
    39ADP  H104 1291  -1.928  -2.112   8.003  1.1464 -0.2177  1.4544
    39ADP  C187 1292  -2.142  -2.007   8.185  0.3358 -0.4048 -0.5712
    39ADP  C188 1293  -2.222  -2.050   8.055 -0.3410  0.0354 -0.5343
    39ADP  C189 1294  -2.375  -2.060   8.054  0.1356  0.0391 -0.4706
    39ADP   H97 1295  -2.428  -2.075   8.144  1.6904  1.4754  0.6837
    39ADP  C190 1296  -2.402  -2.061   7.925  0.4163 -0.2968 -0.5330
    39ADP   H98 1297  -2.504  -2.070   7.892  0.6329 -1.9303  1.3201
    39ADP  C191 1298  -2.282  -2.048   7.838 -0.2236  0.4405 -0.1526
    39ADP   N14 1299  -2.169  -2.042   7.932 -0.5847  0.0630 -0.2007
    39ADP  C192 1300  -2.174  -1.857   8.235 -0.3827 -0.0319  0.1779
    39ADP  C193 1301  -2.297  -1.814   8.263  1.2482 -0.2355 -0.6236
    39ADP   H99 1302  -2.382  -1.885   8.270 -1.8292  1.3592 -0.3595
    39ADP  C194 1303  -2.330  -1.677   8.287 -0.9681  0.6893 -0.5292
    39ADP  H100 1304  -2.428  -1.659   8.328  2.3583  0.4863  3.1241
    39ADP  C195 1305  -2.230  -1.579   8.277 -0.0199 -0.1738 -0.2538
    39ADP  C197 1306  -2.101  -1.624   8.246  0.0487  0.2488  0.1974
    39ADP  H101 1307  -2.018  -1.558   8.232 -0.5580  0.5749 -0.2038
    39ADP  C198 1308  -2.069  -1.759   8.231  0.6110 -0.5587  0.0386
    39ADP  H102 1309  -1.967  -1.794   8.249 -0.1340 -1.6967  0.6802
    39ADP  C196 1310  -2.271  -1.434   8.248  0.4198 -0.4284 -0.7021
    39ADP   O47 1311  -2.183  -1.347   8.258  0.0075  0.2099  0.7662
    39ADP  Co10 1312  -2.279  -1.182   8.217  0.1300  0.0110 -0.0748
    39ADP   O50 1313  -2.251  -1.193   8.009  0.2414  0.2882 -0.1707
    39ADP  C199 1314  -2.310  -1.215   7.904  0.5974 -0.0804  0.3231
    39ADP  H120 1315  -2.258  -1.202   7.811 -1.9749  1.0565  1.3595
    39ADP   O49 1316  -2.433  -1.242   7.907  0.4349  0.1025  0.5387
    39ADP  Co11 1317  -2.471  -1.237   8.125  0.1154 -0.2582 -0.1745
    39ADP   O48 1318  -2.365  -1.413   8.169 -0.4916  0.5263  0.0813
    39ADP   O57 1319  -2.597  -1.269   8.283  0.3747  0.6202 -0.4657
    39ADP  C204 1320  -2.526  -1.258   8.386  0.0711 -0.3531  0.5561
    39ADP   O58 1321  -2.409  -1.218   8.372  0.1267  0.2651 -0.5616
    39ADP  H107 1322  -2.555  -1.320   8.477 -1.9919 -0.1185  2.8304
    39ADP   O59 1323  -2.451  -1.031   8.151 -0.7881  0.1209 -0.0309
    39ADP  C205 1324  -2.373  -0.954   8.198  0.0648  0.2588 -0.4211
    39ADP   O60 1325  -2.265  -0.996   8.242 -0.7479 -0.1897 -0.0546
    39ADP  H106 1326  -2.409  -0.856   8.201 -1.5624  1.1251 -2.4259
    49ADP    O4 1327  14.486  10.663   4.577 -1.0640 -0.0816 -0.1648
    49ADP    C2 1328  14.531  10.776   4.582  0.8306 -0.5143  0.4111
    49ADP  H116 1329  14.565  10.834   4.661 -4.8190  0.2217  3.2323
    49ADP    O3 1330  14.525  10.798   4.460 -0.5259 -0.6571 -0.7377
    49ADP   Co6 1331  14.417  10.652   4.381 -0.4760 -0.3682  0.0274
    49ADP   O33 1332  14.557  10.549   4.342 -0.2209  0.4852 -0.0258
    49ADP  C105 1333  14.484  10.460   4.306  0.5815  0.3000 -0.9264
    49ADP   O34 1334  14.362  10.507   4.329  0.3879  0.4171 -0.5026
    49ADP   H53 1335  14.518  10.375   4.245  2.4825  0.2552  1.5545
    49ADP   Co7 1336  14.332  10.727   4.357  0.3143 -0.2620  0.2870
    49ADP   O35 1337  14.226  10.681   4.481  0.4097  0.3829 -0.1582
    49ADP  C106 1338  14.162  10.802   4.465 -0.1892  0.5980  0.0385
    49ADP   O36 1339  14.214  10.860   4.385  0.2644  0.9103  0.2265
    49ADP   H54 1340  14.115  10.861   4.541 -2.7165  2.4789  1.7701
    49ADP   O20 1341  14.417  10.783   4.193 -0.4597  0.2452  0.0104
    49ADP   C72 1342  14.314  10.787   4.125 -0.0713 -0.1639 -0.7575
    49ADP   O19 1343  14.231  10.705   4.166  0.0959  0.6075 -0.4728
    49ADP   C69 1344  14.297  10.860   3.985  0.2435 -1.0075  0.8398
    49ADP   C68 1345  14.192  10.835   3.896  0.1736 -0.2282 -0.0576
    49ADP   H34 1346  14.151  10.741   3.912 -1.6592 -1.2475  1.1618
    49ADP   C67 1347  14.157  10.923   3.795  1.3895  0.8308 -1.3480
    49ADP   H33 1348  14.078  10.899   3.732 -0.8440  0.4917 -2.6144
    49ADP   C66 1349  14.209  11.051   3.791 -0.1126  0.5837  0.2622
    49ADP   C71 1350  14.321  11.075   3.869  0.1157 -0.4267 -0.3830
    49ADP   H36 1351  14.361  11.183   3.873 -0.8774  1.2631  0.6688
    49ADP   C70 1352  14.373  10.978   3.959  0.0024 -0.4013  1.5741
    49ADP   H35 1353  14.468  10.997   3.996 -0.5361  0.0722  1.2269
    49ADP   C65 1354  14.134  11.177   3.740 -0.5524 -0.2666 -1.1919
    49ADP   C62 1355  13.985  11.227   3.772 -1.2775 -0.3684 -0.0002
    49ADP    N5 1356  13.920  11.357   3.748  0.8702 -0.0548  0.5442
    49ADP  H113 1357  13.912  11.363   3.652 -0.3307  0.1015 -1.7134
    49ADP   C61 1358  13.799  11.366   3.827  1.3125  0.0096 -0.5352
    49ADP   C64 1359  13.771  11.248   3.883  0.4194  0.4385 -0.4347
    49ADP   H32 1360  13.679  11.221   3.918 -0.7127  0.1346  1.2241
    49ADP   C63 1361  13.890  11.161   3.847 -0.1954  0.2030 -1.0260
    49ADP   H31 1362  13.897  11.053   3.869  1.6819 -5.1451  0.6387
    49ADP   C60 1363  13.705  11.492   3.830  0.1119  0.4555  0.5456
    49ADP   C57 1364  13.576  11.503   3.927  0.2353 -0.1902 -0.3958
    49ADP   C56 1365  13.454  11.567   3.907 -0.5560 -0.4626  0.2231
    49ADP   H28 1366  13.423  11.594   3.806  2.1156 -1.9598  1.2237
    49ADP   C55 1367  13.362  11.576   4.000 -0.1124  0.1488 -0.3854
    49ADP   H27 1368  13.275  11.626   3.983 -0.2439  1.6447 -1.6561
    49ADP   C54 1369  13.380  11.515   4.126 -1.4599  0.0025 -0.1661
    49ADP   C59 1370  13.507  11.457   4.148 -0.5554  0.1384  0.6115
    49ADP   H30 1371  13.522  11.406   4.234  1.4482  3.8214 -0.5264
    49ADP   C58 1372  13.597  11.455   4.052 -0.9421 -0.6150 -0.7023
    49ADP   H29 1373  13.698  11.432   4.079  0.3671 -4.3577 -2.6112
    49ADP   C53 1374  13.265  11.507   4.232 -0.1727  0.3331  0.3409
    49ADP   O17 1375  13.150  11.567   4.214 -0.3337 -0.1597  0.2387
    49ADP   Co1 1376  13.052  11.516   4.363  0.2509 -0.1626 -0.7426
    49ADP    O2 1377  13.042  11.351   4.312  0.2766 -0.3904 -0.7352
    49ADP    C1 1378  13.097  11.239   4.346  0.8098  0.3783 -0.7779
    49ADP  H117 1379  13.094  11.158   4.274  2.6932  0.3009 -0.5782
    49ADP    O1 1380  13.161  11.236   4.453 -0.2820 -0.0405  0.1045
    49ADP    Co 1381  13.181  11.399   4.494 -0.3021 -0.2988 -0.1362
    49ADP   O18 1382  13.283  11.444   4.337  0.3229  0.3556  0.3333
    49ADP    O5 1383  13.025  11.408   4.578  0.1021  0.0684  0.2737
    49ADP    C3 1384  12.909  11.431   4.541  0.4531  1.0895 -0.3697
    49ADP    O6 1385  12.890  11.501   4.441  0.0715  0.6508  0.7373
    49ADP  H118 1386  12.823  11.393   4.591 -2.7214 -4.2554 -0.4766
    49ADP   O14 1387  13.268  11.500   4.599 -0.0373 -0.0541 -0.5088
    49ADP   C36 1388  13.221  11.618   4.563 -0.2240 -0.5010 -0.2670
    49ADP   O13 1389  13.129  11.632   4.482  0.3092  0.1038  0.5344
    49ADP   C33 1390  13.277  11.754   4.622 -0.0687 -0.6519  0.9915
    49ADP   C32 1391  13.373  11.737   4.716  0.1781 -0.7389 -1.2291
    49ADP   H14 1392  13.426  11.646   4.715 -1.5425  0.8049  0.1841
    49ADP   C31 1393  13.412  11.849   4.782  0.0189 -0.4095  0.9638
    49ADP   H13 1394  13.457  11.831   4.874 -3.6968 -3.0335 -0.9285
    49ADP   C30 1395  13.372  11.982   4.764  0.4437  0.0773 -0.6342
    49ADP   C35 1396  13.277  11.993   4.666 -0.6357 -0.2582 -0.2537
    49ADP   H16 1397  13.263  12.094   4.631 -0.6690  1.3554 -1.7874
    49ADP   C34 1398  13.223  11.882   4.602 -0.4348 -0.2746  0.1863
    49ADP   H15 1399  13.153  11.899   4.528  1.1555  1.4253 -0.8770
    49ADP   C29 1400  13.452  12.102   4.827 -0.5987 -1.0575 -0.2677
    49ADP   C28 1401  13.368  12.226   4.878 -0.6035  0.0532 -0.2980
    49ADP   C27 1402  13.236  12.243   4.858 -1.1895  0.6975  0.2289
    49ADP   H12 1403  13.171  12.191   4.786  0.8544  0.1098 -0.7342
    49ADP   C26 1404  13.195  12.351   4.963  0.2282  0.5161  0.9782
    49ADP   H11 1405  13.094  12.357   4.993 -1.8024  4.7512  2.2493
    49ADP   C25 1406  13.299  12.397   5.032  0.1318  0.0145  0.1754
    49ADP    N4 1407  13.416  12.317   4.988 -0.0209  0.1467  0.3514
    49ADP   H25 1408  13.480  12.381   4.947  0.4201 -1.1091  3.3816
    49ADP   C17 1409  13.302  12.513   5.138  0.3645  0.0681  0.1112
    49ADP   C18 1410  13.193  12.494   5.255 -0.8741  0.0783  0.3458
    49ADP   C19 1411  13.063  12.438   5.229  0.0902  0.6691  0.3446
    49ADP    H7 1412  13.008  12.487   5.148  1.4441  1.2403 -0.1066
    49ADP   C20 1413  12.986  12.383   5.324  0.3812 -0.8251 -0.3982
    49ADP    H8 1414  12.892  12.344   5.290 -0.3536 -0.6079  0.4429
    49ADP   C21 1415  13.016  12.376   5.456 -0.5169 -0.0910 -1.3713
    49ADP   C22 1416  13.140  12.441   5.491 -0.3117 -0.0447  0.2041
    49ADP    H9 1417  13.182  12.413   5.591  3.3020 -1.2753  1.5693
    49ADP   C23 1418  13.217  12.504   5.395 -0.0891 -0.6001 -0.4037
    49ADP   H10 1419  13.301  12.558   5.427 -3.9717 -0.9388 -1.0253
    49ADP   C24 1420  12.974  12.257   5.546  0.1209 -0.0983  0.3511
    49ADP   O11 1421  12.928  12.155   5.490 -0.1331  0.1500 -0.0833
    49ADP   Co3 1422  12.993  12.019   5.618 -0.1727 -0.3425  0.0458
    49ADP    O8 1423  13.205  12.085   5.622 -0.0987  0.0198 -0.1086
    49ADP    C4 1424  13.287  12.118   5.706  0.1046 -0.5113 -0.0373
    49ADP  H119 1425  13.392  12.115   5.686  0.6078  0.4719  2.4775
    49ADP    O7 1426  13.247  12.173   5.815 -0.0456  0.7705 -0.2039
    49ADP   Co2 1427  13.033  12.121   5.812 -0.0603 -0.0941  0.1830
    49ADP   O12 1428  12.971  12.262   5.674  0.2766  1.1243  0.0182
    49ADP   O26 1429  13.069  11.920   5.836  0.4408  0.1184 -0.3848
    49ADP  C101 1430  13.041  11.817   5.784 -0.6925  0.2441  0.0039
    49ADP   O25 1431  13.039  11.810   5.656  0.3439 -0.0297 -0.7512
    49ADP   H52 1432  13.001  11.741   5.851  2.3429 -0.3379 -0.1484
    49ADP   O28 1433  12.853  12.117   5.912 -0.2711 -0.8852  0.1870
    49ADP  C102 1434  12.781  12.050   5.837 -0.0181 -0.0586 -0.4350
    49ADP   O27 1435  12.826  12.016   5.728  0.0869  0.4008  0.2430
    49ADP   H51 1436  12.678  12.044   5.851  0.7218 -1.9313 -2.0023
    49ADP   C14 1437  13.424  12.584   5.137  0.1671  0.8101 -0.0443
    49ADP    N1 1438  13.513  12.602   5.023 -0.5822  0.2750 -0.0118
    49ADP   C13 1439  13.600  12.704   5.051 -0.2293 -0.8403  0.1450
    49ADP   C16 1440  13.568  12.754   5.194  0.5069 -0.0094  0.4109
    49ADP    H6 1441  13.638  12.807   5.249 -2.3403 -2.4570  2.1994
    49ADP   C15 1442  13.461  12.688   5.243  0.0141 -0.6087  0.6049
    49ADP    H5 1443  13.407  12.717   5.331 -1.4962 -0.0754 -1.3270
    49ADP   C12 1444  13.734  12.740   4.974 -0.5156 -0.1081  0.3432
    49ADP    C9 1445  13.800  12.881   4.996  0.7015 -0.1052 -0.0610
    49ADP    C8 1446  13.929  12.898   4.976  0.4618 -0.4939  0.3516
    49ADP    H2 1447  13.987  12.811   4.966  1.5291  1.9723 -0.0927
    49ADP    C7 1448  13.997  13.020   4.985  0.6251 -0.1178 -0.0702
    49ADP    H1 1449  14.105  13.032   4.989  0.5075  1.6619  0.6770
    49ADP    C6 1450  13.917  13.135   5.009 -0.3225 -0.1190 -0.0889
    49ADP   C11 1451  13.782  13.114   5.029  0.8876 -0.4190 -0.2076
    49ADP    H4 1452  13.727  13.201   5.069  0.5015 -0.0726 -1.0756
    49ADP   C10 1453  13.719  12.989   5.022 -0.1941  0.1785  0.4296
    49ADP    H3 1454  13.614  12.990   5.008  0.8964  0.7617  2.1358
    49ADP    C5 1455  13.995  13.257   5.061  0.6843  0.3730 -0.0139
    49ADP    O9 1456  13.928  13.375   5.070 -1.0925 -0.4858 -0.6050
    49ADP  Co14 1457  14.047  13.434   5.202  0.1271  0.0992 -0.2273
    49ADP   O43 1458  14.208  13.464   5.083 -0.5468  1.0842  0.1979
    49ADP  C152 1459  14.315  13.399   5.072 -0.2914 -0.0412 -0.6967
    49ADP   O44 1460  14.365  13.354   5.183 -0.2851 -0.1604  0.4060
    49ADP  Co15 1461  14.205  13.320   5.275  0.5402  0.1703  0.2421
    49ADP   O10 1462  14.105  13.235   5.133 -0.1610  0.0951 -0.1646
    49ADP   O66 1463  14.152  13.217   5.402  0.0097  0.3488 -0.2292
    49ADP  C208 1464  14.037  13.258   5.418 -0.1404 -0.4562  1.0906
    49ADP   O65 1465  13.983  13.344   5.340  0.6622  0.3678  0.7745
    49ADP  H110 1466  13.974  13.219   5.495 -3.1699  0.6736  0.0057
    49ADP   O68 1467  14.221  13.470   5.373 -0.5514 -0.6495  0.3090
    49ADP  C209 1468  14.158  13.581   5.367  0.5007 -0.1104  0.2250
    49ADP   O67 1469  14.067  13.592   5.279 -0.1292  0.0707 -0.3373
    49ADP  H111 1470  14.199  13.667   5.419 -0.9386  1.9409  0.0112
    49ADP  C153 1471  14.390  13.397   4.936 -0.0772 -0.6067  0.5989
    49ADP  C154 1472  14.480  13.291   4.916 -0.1196  0.3765 -0.5599
    49ADP   H79 1473  14.458  13.204   4.971  1.5166 -0.0277 -2.1667
    49ADP  C155 1474  14.592  13.301   4.840  0.0740 -0.4923  0.6138
    49ADP   H80 1475  14.656  13.212   4.839  1.2145  2.2670 -1.9052
    49ADP  C156 1476  14.627  13.412   4.758 -0.5748  0.0513 -0.5184
    49ADP  C157 1477  14.535  13.523   4.783 -0.2959 -0.3916 -0.9305
    49ADP   H81 1478  14.530  13.603   4.707 -0.6193  0.1952 -2.1588
    49ADP  C158 1479  14.424  13.515   4.863 -0.0686  0.0420  0.2084
    49ADP   H82 1480  14.366  13.604   4.864 -0.2236 -1.7097 -1.1306
    49ADP  C159 1481  14.699  13.389   4.622 -0.1582 -0.6095 -0.3489
    49ADP  C160 1482  14.671  13.264   4.537  0.1551 -0.3584  0.1595
    49ADP   N13 1483  14.712  13.262   4.396  0.1782  0.3626 -0.8165
    49ADP  H103 1484  14.803  13.297   4.382  2.9324  0.2465 -1.1349
    49ADP  C161 1485  14.681  13.125   4.355 -0.1169 -0.3487  0.0210
    49ADP  C162 1486  14.621  13.056   4.457  0.4691  0.0340 -1.1109
    49ADP   H83 1487  14.573  12.957   4.437  0.2066  2.6981 -0.1282
    49ADP  C163 1488  14.609  13.149   4.569  0.5814  0.2258  0.7482
    49ADP   H84 1489  14.552  13.131   4.659 -0.3288 -0.2477  0.1706
    49ADP  C164 1490  14.681  13.077   4.202  0.2800  0.0647  0.2240
    49ADP  C165 1491  14.631  12.934   4.168  0.1899  0.3697 -0.7061
    49ADP  C166 1492  14.668  12.823   4.246 -0.1440 -0.0228 -0.6557
    49ADP   H85 1493  14.756  12.834   4.312  1.8474 -0.3651 -3.7465
    49ADP  C167 1494  14.587  12.703   4.258 -0.0445 -0.1273 -0.1638
    49ADP   H86 1495  14.627  12.626   4.317  1.5640 -2.8638  3.0032
    49ADP  C168 1496  14.465  12.699   4.198 -0.6584  0.5484 -0.8246
    49ADP  C169 1497  14.428  12.810   4.130 -0.0061 -0.2170 -0.0556
    49ADP   H87 1498  14.327  12.818   4.087  3.2447  0.4218 -2.0289
    49ADP  C170 1499  14.509  12.924   4.106 -0.2163  0.2555  0.1548
    49ADP   H88 1500  14.487  12.989   4.024  1.2074  1.5907 -0.4528
    49ADP  C104 1501  14.409  12.560   4.166 -0.4192  0.5781  0.3458
    49ADP   O31 1502  14.477  12.452   4.160  0.1046 -0.2855  0.7971
    49ADP   O29 1503  14.521  12.391   4.007  0.7318  1.1821 -0.0167
    49ADP  C103 1504  14.646  12.346   4.014  0.0416  0.1677  0.0688
    49ADP   O30 1505  14.640  12.235   4.077  0.1090  0.9061 -0.0754
    49ADP   Co5 1506  14.470  12.261   4.137 -0.2008 -0.1714 -0.1834
    49ADP   O15 1507  14.377  12.189   4.271 -0.4065  0.0467 -0.7014
    49ADP   C50 1508  14.275  12.261   4.283  0.4571 -0.6693 -0.2104
    49ADP   C49 1509  14.188  12.286   4.411 -0.5886  0.5645  0.3586
    49ADP   C48 1510  14.096  12.390   4.383  0.2260 -0.0082  0.5465
    49ADP   H22 1511  14.123  12.463   4.307 -0.5398  1.4057  0.6872
    49ADP   C47 1512  13.993  12.420   4.458 -0.0759 -0.3478 -0.9257
    49ADP   H21 1513  13.917  12.474   4.407  3.8772 -0.7466  2.1213
    49ADP   C46 1514  13.970  12.340   4.573 -0.2027  0.8371 -0.0850
    49ADP   C52 1515  14.074  12.247   4.617 -0.3406  0.0576  0.5447
    49ADP   H24 1516  14.077  12.211   4.717  1.2610  0.3624 -3.5767
    49ADP   C51 1517  14.172  12.224   4.537  0.4514 -0.3802  0.2880
    49ADP   H23 1518  14.243  12.149   4.570  1.9933 -3.3126  1.1677
    49ADP   C41 1519  13.836  12.365   4.651  0.2287  0.3938  0.5783
    49ADP   C40 1520  13.767  12.242   4.723 -1.0319  0.2196  0.2412
    49ADP   C39 1521  13.786  12.100   4.674  0.7576 -0.7026  1.0923
    49ADP   H18 1522  13.869  12.054   4.621  2.5061  0.1750  1.4209
    49ADP   C38 1523  13.681  12.037   4.717  1.6013 -0.1522  0.7389
    49ADP   H17 1524  13.665  11.933   4.686  3.5527 -0.9176 -1.3713
    49ADP   C37 1525  13.584  12.123   4.795  0.7628 -0.0258  0.2610
    49ADP    N3 1526  13.657  12.251   4.802  0.1080  0.4253 -0.2386
    49ADP   C42 1527  13.810  12.490   4.704  0.6969 -1.0987  0.0229
    49ADP   C43 1528  13.856  12.628   4.646  0.6757  0.3586  0.2388
    49ADP   H19 1529  13.922  12.635   4.564  1.9696  2.8067  2.0493
    49ADP   C44 1530  13.826  12.725   4.731  0.0306 -0.1395  0.1589
    49ADP   H20 1531  13.851  12.828   4.721  0.0294  2.6171 -0.9764
    49ADP   C45 1532  13.756  12.670   4.855 -0.3821  0.6398 -0.1644
    49ADP    N2 1533  13.786  12.521   4.852  0.0932  0.5405 -0.5565
    49ADP   H26 1534  13.721  12.470   4.899  0.6750 -0.8198  0.1437
    49ADP   O16 1535  14.232  12.285   4.165 -0.7453 -0.2616 -0.1847
    49ADP   Co4 1536  14.327  12.383   4.048  0.0881 -0.2156  0.2743
    49ADP   O32 1537  14.298  12.541   4.127  0.0208 -0.5423  0.5097
    49ADP   O23 1538  14.233  12.307   3.926  0.5346 -0.0946  0.0966
    49ADP   C98 1539  14.286  12.202   3.903 -0.0232 -0.1598 -1.0969
    49ADP   O24 1540  14.393  12.167   3.982 -0.4113 -1.0723 -0.6609
    49ADP   C97 1541  14.212  12.104   3.807  0.1777 -0.4315 -0.6036
    49ADP   C96 1542  14.282  11.983   3.785 -0.3031  0.5736  0.4463
    49ADP   H48 1543  14.377  11.965   3.828  1.1020 -0.6176 -1.9720
    49ADP   C95 1544  14.218  11.890   3.699 -0.0568  0.2529 -0.3328
    49ADP   H47 1545  14.258  11.800   3.649  2.2222 -0.4723  0.0899
    49ADP   C94 1546  14.078  11.910   3.674  0.2508  0.2717  0.0422
    49ADP  C100 1547  14.018  12.033   3.689  0.4334 -0.5023  0.0388
    49ADP   H50 1548  13.947  12.064   3.614  2.4771  1.5868  1.0052
    49ADP   C99 1549  14.085  12.135   3.761 -0.9597 -0.8152  0.4267
    49ADP   H49 1550  14.037  12.225   3.789 -0.4136 -2.6430 -1.2861
    49ADP   C89 1551  13.982  11.832   3.580  0.1775  0.5672  0.7501
    49ADP   C90 1552  13.863  11.756   3.652  0.3092  0.0654 -0.0653
    49ADP   C91 1553  13.775  11.831   3.751 -0.0424 -0.1031 -0.0555
    49ADP   H45 1554  13.798  11.932   3.775 -1.8122  0.4507 -3.1304
    49ADP   C92 1555  13.724  11.744   3.832 -0.4536  1.0802  0.5137
    49ADP   H46 1556  13.660  11.764   3.912  0.3694  1.2189 -2.8027
    49ADP   C93 1557  13.759  11.606   3.783 -0.9165 -0.1140 -0.2305
    49ADP    N6 1558  13.841  11.627   3.662  0.0602  0.8919  0.7223
    49ADP   C88 1559  14.051  11.773   3.484  0.1449  0.4320  0.2670
    49ADP   C87 1560  14.142  11.845   3.380 -0.2683 -0.5460  0.2724
    49ADP   H44 1561  14.157  11.949   3.375 -0.2198  0.1907  3.4171
    49ADP   C86 1562  14.201  11.750   3.317 -0.7753  0.2577 -0.0427
    49ADP   H43 1563  14.251  11.765   3.228  2.3628  0.4602  3.0003
    49ADP   C85 1564  14.185  11.610   3.382 -0.1447  0.0060  0.8794
    49ADP    N7 1565  14.069  11.627   3.473  0.6780 -0.1455  0.0381
    49ADP  H112 1566  14.084  11.586   3.559  2.4786 -1.0963  2.0438
    49ADP   C77 1567  14.254  11.496   3.350  0.3432 -0.3928 -0.1340
    49ADP   C76 1568  14.236  11.365   3.438  0.3598 -0.6915 -0.7091
    49ADP   C75 1569  14.343  11.252   3.448 -0.1711  0.1879  0.0944
    49ADP   H38 1570  14.415  11.215   3.371 -0.0859 -1.8925 -2.4411
    49ADP   C74 1571  14.321  11.179   3.557  0.2001 -0.7809 -0.1212
    49ADP   H37 1572  14.393  11.126   3.611 -0.9921  5.8382 -1.1756
    49ADP   C73 1573  14.194  11.231   3.626  0.0665 -0.9652 -0.8110
    49ADP    N8 1574  14.145  11.345   3.543  0.1867 -0.8575 -0.5242
    49ADP   C78 1575  14.382  11.536   3.269 -0.7689 -0.0546  0.0522
    49ADP   C79 1576  14.507  11.528   3.329  0.0681 -0.0008  0.3593
    49ADP   H39 1577  14.507  11.500   3.435  1.1195 -0.6877 -2.0242
    49ADP   C80 1578  14.633  11.523   3.259  0.1482 -0.1734  0.1905
    49ADP   H40 1579  14.714  11.486   3.309 -1.1503  0.2126 -0.7459
    49ADP   C81 1580  14.641  11.538   3.124 -0.2168  0.1664  0.0052
    49ADP   C82 1581  14.516  11.539   3.068  0.2139  0.6939  0.0711
    49ADP   H41 1582  14.516  11.575   2.967 -2.5284  4.2415 -1.7877
    49ADP   C83 1583  14.390  11.537   3.135 -0.0872 -0.2465 -0.4692
    49ADP   H42 1584  14.301  11.548   3.079 -0.4613 -3.0582 -0.6540
    49ADP   C84 1585  14.778  11.551   3.042 -0.3534 -0.0825 -0.2758
    49ADP   O21 1586  14.891  11.529   3.102  1.3583  0.1876  0.3419
    49ADP  Co17 1587  15.019  11.584   2.971  0.2029 -0.2546  0.1420
    49ADP   O40 1588  14.968  11.752   2.999  0.9043  0.5790 -0.3882
    49ADP  C135 1589  14.904  11.841   2.939 -0.2046 -0.7142 -0.4363
    49ADP   O39 1590  14.865  11.813   2.822  0.2282 -0.3775  0.1819
    49ADP  Co16 1591  14.901  11.638   2.793  0.2020  0.1269  0.0362
    49ADP   O22 1592  14.779  11.560   2.917 -0.3594 -0.0078  0.5089
    49ADP   O69 1593  15.103  11.686   2.759  0.4920  0.4110  1.1627
    49ADP  C210 1594  15.211  11.667   2.828 -0.0836 -1.0385  0.0847
    49ADP   O70 1595  15.205  11.612   2.939 -0.0402 -0.2754  0.2640
    49ADP  H114 1596  15.302  11.707   2.781  1.9625 -0.2739  0.1014
    49ADP   O71 1597  14.922  11.498   2.657  0.1742  0.0949  0.1588
    49ADP  C211 1598  14.986  11.410   2.711  0.5884 -0.2078 -1.0168
    49ADP   O72 1599  15.019  11.429   2.833  0.0410  0.5795 -0.2729
    49ADP  H115 1600  15.003  11.314   2.670 -0.6529  2.5404 -0.6311
    49ADP  C132 1601  14.871  11.981   2.993  1.2653  0.5064  0.0849
    49ADP  C131 1602  14.811  12.090   2.929 -0.0987 -0.9738  0.2899
    49ADP   H66 1603  14.784  12.076   2.825 -1.9729  0.8454 -0.0074
    49ADP  C130 1604  14.783  12.216   2.983  0.1151  0.4472 -0.0536
    49ADP   H65 1605  14.735  12.282   2.913 -0.7972  1.6372 -0.6649
    49ADP  C129 1606  14.787  12.226   3.127  0.8299 -0.3059 -0.1053
    49ADP  C134 1607  14.836  12.108   3.192  0.3999  0.2996  0.3310
    49ADP   H68 1608  14.838  12.106   3.301  4.6426  0.3649 -0.4710
    49ADP  C133 1609  14.878  11.994   3.127 -0.1554  0.5772  1.0785
    49ADP   H67 1610  14.883  11.909   3.190 -0.2337 -0.4223  0.3312
    49ADP  C128 1611  14.753  12.362   3.206 -0.3502 -0.0702 -0.3107
    49ADP  C127 1612  14.845  12.404   3.327 -0.5065 -0.2029 -0.4639
    49ADP  C126 1613  14.960  12.345   3.358 -0.6545 -0.0507  0.1651
    49ADP   H64 1614  15.011  12.274   3.299  3.3927 -1.0909 -1.9756
    49ADP  C125 1615  15.011  12.422   3.479  0.2819 -0.0213 -0.3051
    49ADP   H63 1616  15.097  12.397   3.532 -0.0317  1.6117  2.5480
    49ADP  C124 1617  14.939  12.529   3.510  1.0734 -0.3614  0.1724
    49ADP   N12 1618  14.824  12.522   3.420 -0.2100 -0.3952  0.2870
    49ADP   H77 1619  14.787  12.603   3.377 -2.2004  1.7126 -2.9506
    49ADP  C119 1620  14.952  12.630   3.621  0.0888  0.4735  0.3504
    49ADP  C120 1621  14.946  12.584   3.772  0.4387  1.2269 -0.9213
    49ADP  C121 1622  14.979  12.435   3.810  0.2524  0.6406 -0.0532
    49ADP   H61 1623  15.032  12.369   3.748  2.5227  0.1542 -1.8439
    49ADP  C212 1624  14.896  12.362   3.914 -1.7455 -0.3502  0.1298
    49ADP  H124 1625  14.920  12.254   3.945 -0.5744 -1.5265 -2.7828
    49ADP  C122 1626  14.780  12.427   3.981  0.0189 -0.1604 -0.2073
    49ADP  C203 1627  14.762  12.577   3.956  0.5048  0.2673 -0.1166
    49ADP  H105 1628  14.715  12.637   4.031  5.5062  2.0478 -4.7766
    49ADP  C123 1629  14.845  12.655   3.859  0.3881  0.7255 -1.1217
    49ADP   H62 1630  14.862  12.759   3.873  0.7587  1.4202 -0.1611
    49ADP  C116 1631  14.936  12.762   3.582  0.3398  0.4817  0.3750
    49ADP    N9 1632  14.898  12.807   3.448  0.1675  0.6195  0.5988
    49ADP  C115 1633  14.902  12.940   3.445 -0.6044  0.0576 -1.1092
    49ADP  C118 1634  14.965  12.987   3.577 -0.3351  0.1983 -0.3729
    49ADP   H60 1635  15.009  13.078   3.600  1.1176  0.9442 -1.5231
    49ADP  C117 1636  14.980  12.883   3.657 -0.2038  0.3273 -0.1250
    49ADP   H59 1637  15.002  12.890   3.764  1.2899 -0.9753  0.3911
    49ADP  C114 1638  14.818  13.049   3.368  0.3308  0.2450 -0.0728
    49ADP  C144 1639  14.699  13.012   3.303  0.2819  0.3345 -0.4212
    49ADP  C143 1640  14.599  13.093   3.210  0.4313 -0.4636  0.2004
    49ADP   H72 1641  14.611  13.195   3.176  2.8598 -1.4754 -0.8588
    49ADP  C142 1642  14.504  13.009   3.177  0.1417  0.5801  0.2314
    49ADP   H71 1643  14.430  13.035   3.105  0.4858  1.1137  2.2038
    49ADP  C141 1644  14.531  12.873   3.233 -0.9042  0.6063 -0.1076
    49ADP   N10 1645  14.638  12.875   3.326  0.3044  0.4327 -1.3203
    49ADP   H78 1646  14.601  12.868   3.420 -0.8651  0.3416  2.6097
    49ADP  C140 1647  14.449  12.764   3.220  1.1198 -0.5001 -0.1394
    49ADP  C139 1648  14.515  12.623   3.192  0.5192  0.3201 -0.3202
    49ADP  C138 1649  14.453  12.534   3.090 -0.6138 -0.2013 -0.6093
    49ADP   H70 1650  14.375  12.562   3.022  3.4418 -1.5940  0.8344
    49ADP  C137 1651  14.528  12.425   3.084 -0.6783  1.0010 -0.1816
    49ADP   H69 1652  14.505  12.335   3.038  0.2316  3.7461 -1.2228
    49ADP  C136 1653  14.636  12.434   3.199 -0.1596  0.7672  0.0391
    49ADP   N11 1654  14.607  12.569   3.257  0.3961 -0.4335 -0.5966
    49ADP  C145 1655  14.289  12.787   3.240 -0.4565  0.1461 -0.1418
    49ADP  C146 1656  14.188  12.702   3.185  0.2853 -1.3919 -0.1695
    49ADP   H73 1657  14.187  12.695   3.076 -0.1860  0.2155  0.3716
    49ADP  C147 1658  14.069  12.686   3.262  0.0276  0.4628  0.0126
    49ADP   H74 1659  13.979  12.639   3.214  0.9701  2.2014 -0.0692
    49ADP  C148 1660  14.053  12.741   3.386  0.0550 -0.7594  0.3377
    49ADP  C150 1661  14.136  12.841   3.430 -0.2114  0.1077 -0.7978
    49ADP   H75 1662  14.099  12.911   3.501  0.2317  1.8894 -2.5853
    49ADP  C151 1663  14.260  12.857   3.362 -0.1578  1.2665  0.6810
    49ADP   H76 1664  14.336  12.928   3.408 -0.3634 -1.2194 -1.1040
    49ADP  C149 1665  13.982  12.654   3.491  0.3810  0.5297 -0.5593
    49ADP   O41 1666  13.945  12.682   3.609 -0.1518  0.2188 -0.3159
    49ADP  Co12 1667  13.779  12.581   3.660  0.0909  0.0862  0.1024
    49ADP   O61 1668  13.654  12.705   3.653  0.2139  0.0834 -0.6331
    49ADP  C206 1669  13.550  12.607   3.679 -0.0534 -0.0309 -0.2230
    49ADP   O62 1670  13.636  12.492   3.694  0.5645 -0.2095  0.6351
    49ADP  H108 1671  13.458  12.612   3.727  1.4902 -1.1237  3.0733
    49ADP   O55 1672  13.753  12.495   3.830 -0.2002 -1.3161 -0.1187
    49ADP  C202 1673  13.863  12.496   3.892 -0.1118  0.0908  0.4931
    49ADP  H123 1674  13.883  12.493   3.997  1.4504  1.3004  0.3849
    49ADP   O56 1675  13.938  12.518   3.794 -0.0209  0.0059  0.2754
    49ADP  Co13 1676  13.833  12.475   3.635 -0.1294  0.1045 -0.2797
    49ADP   O42 1677  13.921  12.548   3.472  0.4307 -0.0261  0.1483
    49ADP   O63 1678  13.762  12.435   3.471 -0.1327 -0.4554  0.0500
    49ADP  C207 1679  13.791  12.297   3.500 -0.0525 -0.6565 -0.5913
    49ADP   O64 1680  13.857  12.296   3.631 -0.7239  0.1880  0.4795
    49ADP  H109 1681  13.758  12.215   3.446  1.6524  1.0282  0.4989
    49ADP  C111 1682  14.874  13.202   3.365 -0.7095  0.4199 -0.3402
    49ADP  C110 1683  14.780  13.302   3.335  0.1670 -0.7674 -0.2121
    49ADP   H56 1684  14.682  13.292   3.377  1.3541 -1.9658 -0.0226
    49ADP  C109 1685  14.827  13.425   3.291 -0.0888 -0.7145  0.2386
    49ADP   H55 1686  14.759  13.512   3.311 -3.7757  1.8606 -1.0675
    49ADP  C108 1687  14.960  13.455   3.260 -0.3104 -0.7737 -0.5219
    49ADP  C113 1688  15.055  13.358   3.290  0.4337 -0.0168  0.2801
    49ADP   H58 1689  15.158  13.385   3.280  0.4063 -0.8923 -2.9885
    49ADP  C112 1690  15.012  13.231   3.347  0.4457 -0.1753  0.4769
    49ADP   H57 1691  15.072  13.186   3.420 -1.5697 -2.2700 -0.3779
    49ADP  C107 1692  15.000  13.595   3.177 -0.4017 -0.3073  0.3760
    49ADP   O37 1693  15.122  13.628   3.157  0.1835  0.3525  0.1589
    49ADP   Co8 1694  15.130  13.796   3.226  0.1794  0.0153  0.4742
    49ADP   O45 1695  15.101  13.746   3.403  0.4931 -0.2219  0.6977
    49ADP  C182 1696  14.990  13.732   3.463  0.1902 -0.4151  0.0118
    49ADP   O46 1697  14.899  13.817   3.442  0.7310 -1.0583 -0.2995
    49ADP   Co9 1698  14.926  13.854   3.262  0.3294 -0.1674  0.3988
    49ADP   O38 1699  14.917  13.684   3.196  0.0184  0.7530  0.2065
    49ADP   O51 1700  15.041  14.009   3.290  0.0664  0.4202  0.4492
    49ADP  C200 1701  15.174  14.023   3.290  0.3407  0.6286 -0.3904
    49ADP   O52 1702  15.257  13.922   3.265 -0.1941  0.4944  0.6966
    49ADP  H121 1703  15.207  14.126   3.271  1.7214  1.5892  1.4529
    49ADP   O53 1704  14.827  13.929   3.115 -0.0198 -1.0222  0.2759
    49ADP  C201 1705  14.933  13.958   3.037 -0.5295 -0.1783  0.2984
    49ADP   O54 1706  15.052  13.894   3.062 -0.2725  0.0711  0.7912
    49ADP  H122 1707  14.926  14.020   2.951  3.7185  1.1462 -1.9492
    49ADP  C179 1708  14.980  13.642   3.598 -1.1087  0.2808 -0.5171
    49ADP  C178 1709  15.102  13.598   3.655 -0.3143  1.0213 -0.3918
    49ADP   H92 1710  15.196  13.648   3.626 -0.0186 -3.4324  0.1648
    49ADP  C177 1711  15.103  13.509   3.762 -1.2534 -0.1275  0.4007
    49ADP   H91 1712  15.198  13.491   3.804 -1.1619  0.5779 -0.4500
    49ADP  C176 1713  14.988  13.449   3.812 -0.0756  0.2392  0.2512
    49ADP  C181 1714  14.870  13.483   3.738 -0.8877 -0.9692  0.3643
    49ADP   H94 1715  14.775  13.439   3.768 -1.7533  2.3139 -3.5081
    49ADP  C180 1716  14.861  13.580   3.636 -0.9404  0.4326 -0.1765
    49ADP   H93 1717  14.760  13.630   3.608  0.4112 -2.0528 -1.6686
    49ADP  C175 1718  14.958  13.435   3.961 -0.8683  0.2065 -1.1165
    49ADP  C174 1719  14.853  13.324   4.006  1.3055  0.0640  0.8062
    49ADP  C173 1720  14.810  13.217   3.905  0.1152 -0.1583  0.2589
    49ADP   H90 1721  14.841  13.205   3.801  1.6895 -1.5890 -3.3892
    49ADP  C172 1722  14.745  13.119   3.966  0.6341 -0.7273  0.2407
    49ADP   H89 1723  14.712  13.029   3.921  5.3062  0.0495  0.1657
    49ADP  C171 1724  14.727  13.161   4.101 -0.3350 -0.2492 -0.2221
    49ADP   N16 1725  14.798  13.292   4.119 -0.1841  0.5623 -0.8846
    49ADP  C183 1726  15.003  13.525   4.056  0.0848 -0.4944 -0.5312
    49ADP  C184 1727  15.089  13.652   4.047  0.5590 -0.3291 -1.1847
    49ADP   H95 1728  15.126  13.711   3.961  0.9443  1.6258  0.5671
    49ADP  C185 1729  15.125  13.697   4.163 -0.7473  0.4705 -0.1339
    49ADP   H96 1730  15.204  13.766   4.179 -2.9382  1.8760 -0.0346
    49ADP  C186 1731  15.043  13.631   4.271 -0.3797  0.5795  0.6482
    49ADP   N15 1732  14.963  13.519   4.201  0.5259  0.7390 -0.0198
    49ADP  H104 1733  14.962  13.438   4.250  1.9404  2.3516 -0.1949
    49ADP  C187 1734  15.067  13.650   4.407 -0.7392 -0.0130 -0.7754
    49ADP  C188 1735  14.988  13.571   4.504 -0.0992  0.2578  0.1992
    49ADP  C189 1736  15.008  13.577   4.656 -0.0072  0.3453  0.5218
    49ADP   H97 1737  15.080  13.635   4.710 -0.0620  1.8063  0.3961
    49ADP  C190 1738  14.913  13.510   4.712  0.2786 -0.1678  0.3477
    49ADP   H98 1739  14.900  13.485   4.816 -2.0927 -2.3395  1.9111
    49ADP  C191 1740  14.819  13.450   4.607  0.5825  0.0807 -0.1629
    49ADP   N14 1741  14.877  13.496   4.480 -0.1361  0.3766  0.2907
    49ADP  C192 1742  15.136  13.778   4.443 -0.3558 -0.6974  1.1734
    49ADP  C193 1743  15.235  13.762   4.541 -0.4901 -0.2942 -0.0053
    49ADP   H99 1744  15.313  13.689   4.520 -1.8881  1.1689 -1.9685
    49ADP  C194 1745  15.254  13.862   4.630  1.8142 -0.3552  0.0480
    49ADP  H100 1746  15.341  13.855   4.694  0.1505 -0.5727 -0.7960
    49ADP  C195 1747  15.163  13.974   4.645 -0.2350 -0.7167  0.1131
    49ADP  C197 1748  15.075  13.993   4.539  0.0840  0.4235 -0.1969
    49ADP  H101 1749  15.001  14.070   4.539 -1.2342  0.2427 -0.1743
    49ADP  C198 1750  15.060  13.903   4.434  0.7250  0.2727  0.2614
    49ADP  H102 1751  15.006  13.939   4.346 -0.3518  0.2241  0.9890
    49ADP  C196 1752  15.141  14.029   4.790 -0.3199  0.1741 -0.0611
    49ADP   O47 1753  15.059  14.125   4.813  0.1355 -0.1408  0.0126
    49ADP  Co10 1754  15.010  14.046   4.992  0.4241  0.4649 -0.0739
    49ADP   O50 1755  14.964  13.852   4.927  0.0319 -0.2977  0.9994
    49ADP  C199 1756  15.000  13.739   4.963 -0.0893 -0.1560  0.0653
    49ADP  H120 1757  14.930  13.658   4.966 -1.1946  2.5776 -2.1872
    49ADP   O49 1758  15.112  13.726   5.013 -0.1231 -0.5159 -0.8691
    49ADP  Co11 1759  15.163  13.911   5.065  0.0948  0.0480 -0.2761
    49ADP   O48 1760  15.215  13.988   4.884  0.1351  0.3823 -0.0524
    49ADP   O57 1761  15.292  14.018   5.181 -0.4423 -0.1633 -0.0058
    49ADP  C204 1762  15.247  14.136   5.160 -0.2440 -0.9576 -0.6903
    49ADP   O58 1763  15.144  14.151   5.099  0.1141 -0.7315 -0.0385
    49ADP  H107 1764  15.301  14.224   5.195  1.4414  0.3558  1.9393
    49ADP   O59 1765  14.999  13.917   5.210 -0.3141 -0.1561 -0.0747
    49ADP  C205 1766  14.892  13.983   5.223 -0.2366 -0.5567 -0.5223
    49ADP   O60 1767  14.857  14.055   5.131 -0.1962 -1.1254  0.7391
    49ADP  H106 1768  14.831  13.952   5.306  1.2839 -0.0076  2.1841
    59ADP    O4 1769   0.232  12.315   8.613  0.7075  0.1828 -0.8341
    59ADP    C2 1770   0.133  12.351   8.680  0.3709 -1.0965 -0.6038
    59ADP  H116 1771   0.120  12.437   8.743  0.7792 -1.7441 -3.0112
    59ADP    O3 1772   0.053  12.265   8.646 -0.2429 -0.0005 -0.4372
    59ADP   Co6 1773   0.089  12.289   8.456 -0.1836 -0.2143 -0.5312
    59ADP   O33 1774   0.103  12.468   8.436  0.4259 -0.7023  0.0176
    59ADP  C105 1775   0.148  12.451   8.322 -1.8801  0.7061 -0.5634
    59ADP   O34 1776   0.152  12.318   8.304  0.4112  0.1435 -0.1977
    59ADP   H53 1777   0.177  12.534   8.255  0.3182  3.0292 -0.2915
    59ADP   Co7 1778   0.042  12.187   8.436 -0.1548 -0.0522  0.2794
    59ADP   O35 1779   0.186  12.110   8.467  0.3539  0.3036 -0.1811
    59ADP  C106 1780   0.124  11.994   8.485 -0.8596 -1.3720  0.4130
    59ADP   O36 1781   0.009  12.010   8.470 -0.4377 -0.2734 -0.2796
    59ADP   H54 1782   0.164  11.898   8.525 -3.1211 -3.4154  2.3004
    59ADP   O20 1783  -0.134  12.262   8.440  0.3238 -0.4714 -0.3570
    59ADP   C72 1784  -0.175  12.207   8.340 -0.4216  1.0449  0.2153
    59ADP   O19 1785  -0.069  12.198   8.268  0.0161  0.6290 -0.5792
    59ADP   C69 1786  -0.319  12.173   8.280 -0.2603 -0.4520 -0.3275
    59ADP   C68 1787  -0.314  12.126   8.151 -0.1094  0.8235  0.9188
    59ADP   H34 1788  -0.219  12.103   8.097  0.6741 -0.7440 -1.4747
    59ADP   C67 1789  -0.429  12.095   8.083 -0.9473  0.6240  0.4674
    59ADP   H33 1790  -0.416  12.049   7.983  0.1063  1.1592  1.1186
    59ADP   C66 1791  -0.552  12.096   8.154  0.4966  0.1332 -0.3438
    59ADP   C71 1792  -0.550  12.148   8.290 -0.0162 -0.5661 -0.0747
    59ADP   H36 1793  -0.642  12.163   8.341 -1.7819 -3.4453 -2.1243
    59ADP   C70 1794  -0.435  12.183   8.357  0.0639  0.0368 -0.1404
    59ADP   H35 1795  -0.441  12.201   8.459 -1.3339 -2.3069  4.0101
    59ADP   C65 1796  -0.667  11.988   8.108 -0.4536 -0.5305  0.6059
    59ADP   C62 1797  -0.631  11.850   8.051  0.4392  0.5942 -0.1374
    59ADP    N5 1798  -0.723  11.747   7.991  0.0484  0.1252 -0.2962
    59ADP  H113 1799  -0.774  11.783   7.915  0.7150 -0.4275  2.0692
    59ADP   C61 1800  -0.637  11.635   7.960 -0.2453 -0.1602  0.2028
    59ADP   C64 1801  -0.516  11.649   8.021 -0.2400  0.1800 -0.0422
    59ADP   H32 1802  -0.446  11.580   8.050 -1.6135 -0.4272 -0.6097
    59ADP   C63 1803  -0.516  11.789   8.072 -0.5379 -0.0016 -0.5378
    59ADP   H31 1804  -0.451  11.823   8.147  2.8005  1.9610  0.3005
    59ADP   C60 1805  -0.696  11.504   7.889 -0.2558  0.0099 -0.5723
    59ADP   C57 1806  -0.620  11.370   7.866 -0.0093 -0.8754  0.3837
    59ADP   C56 1807  -0.481  11.365   7.849  0.2702 -0.4659 -0.1068
    59ADP   H28 1808  -0.426  11.457   7.814 -1.9540 -1.0659 -2.3800
    59ADP   C55 1809  -0.421  11.254   7.879 -0.0496  0.7895 -0.1177
    59ADP   H27 1810  -0.324  11.241   7.848 -3.0203 -1.0314 -1.4923
    59ADP   C54 1811  -0.484  11.147   7.931 -0.5983  0.0341 -0.6976
    59ADP   C59 1812  -0.623  11.146   7.950  0.4676  0.0626 -0.0899
    59ADP   H30 1813  -0.676  11.060   7.987 -2.3486 -0.7438  1.9947
    59ADP   C58 1814  -0.687  11.263   7.927  0.9214  0.3131  0.4426
    59ADP   H29 1815  -0.790  11.270   7.962 -1.7169  0.7545  0.2362
    59ADP   C53 1816  -0.411  11.013   7.971 -0.2221  0.0786 -0.2397
    59ADP   O17 1817  -0.291  11.013   7.977  0.1751  0.1323  0.6317
    59ADP   Co1 1818  -0.243  10.837   7.934 -0.1393 -0.2172 -0.0820
    59ADP    O2 1819  -0.268  10.777   8.099  0.4265  0.1822 -0.1740
    59ADP    C1 1820  -0.367  10.722   8.160 -0.4100 -0.0337 -1.9288
    59ADP  H117 1821  -0.359  10.713   8.266  2.2461 -0.6708 -2.0328
    59ADP    O1 1822  -0.453  10.663   8.087  0.6011  0.0800  0.8018
    59ADP    Co 1823  -0.427  10.724   7.926 -0.1515  0.1785 -0.2862
    59ADP   O18 1824  -0.472  10.902   7.968 -0.1587 -0.2416 -0.0071
    59ADP    O5 1825  -0.293  10.615   7.896 -0.0165 -0.3272  0.4514
    59ADP    C3 1826  -0.163  10.620   7.892  0.4564 -0.9718  0.3907
    59ADP    O6 1827  -0.109  10.736   7.904  0.8000 -0.2438 -0.1671
    59ADP  H118 1828  -0.097  10.537   7.909 -0.1362 -3.5416  0.5975
    59ADP   O14 1829  -0.494  10.721   7.765  0.3679 -0.0176 -0.5775
    59ADP   C36 1830  -0.410  10.794   7.710 -0.6627 -0.5266  0.2134
    59ADP   O13 1831  -0.304  10.841   7.764  0.4443 -0.2731 -0.6201
    59ADP   C33 1832  -0.428  10.820   7.554  0.3168 -0.3659 -0.5384
    59ADP   C32 1833  -0.533  10.757   7.487 -0.0436  0.6416  0.5005
    59ADP   H14 1834  -0.593  10.690   7.540  1.3113 -1.7941  1.8115
    59ADP   C31 1835  -0.535  10.754   7.355  0.7132 -0.2065  0.8066
    59ADP   H13 1836  -0.613  10.691   7.313 -1.4842  1.5382  1.6459
    59ADP   C30 1837  -0.440  10.806   7.266  0.3788  0.2092 -0.1216
    59ADP   C35 1838  -0.346  10.878   7.342  0.0639  0.6028  0.2969
    59ADP   H16 1839  -0.284  10.953   7.286  0.1093  0.4867 -0.0783
    59ADP   C34 1840  -0.338  10.894   7.480  0.2010  0.3297  0.4515
    59ADP   H15 1841  -0.254  10.936   7.534 -4.5204 -0.9108 -2.6024
    59ADP   C29 1842  -0.475  10.830   7.111 -0.5019  0.7029 -0.0352
    59ADP   C28 1843  -0.362  10.797   7.007 -0.2684 -0.1535 -0.3751
    59ADP   C27 1844  -0.238  10.774   7.043 -0.6877 -0.0528  0.4191
    59ADP   H12 1845  -0.210  10.757   7.146  2.0692  0.1702  0.8392
    59ADP   C26 1846  -0.148  10.749   6.926  0.0259 -0.0507  0.1042
    59ADP   H11 1847  -0.041  10.749   6.928  0.6216 -1.2438  0.0183
    59ADP   C25 1848  -0.210  10.767   6.811 -0.7425  0.6207  0.2502
    59ADP    N4 1849  -0.352  10.801   6.860  0.1015  0.9843 -0.7837
    59ADP   H25 1850  -0.396  10.888   6.818  1.5101  1.4602  2.2516
    59ADP   C17 1851  -0.162  10.728   6.673 -0.7265  0.7707  0.4290
    59ADP   C18 1852  -0.021  10.662   6.653 -0.1406 -0.1051 -0.4383
    59ADP   C19 1853   0.026  10.570   6.748  0.7887  0.9497 -0.4755
    59ADP    H7 1854  -0.031  10.481   6.759  0.7903  0.3932 -0.6870
    59ADP   C20 1855   0.160  10.547   6.779 -0.8883  0.1768 -0.8223
    59ADP    H8 1856   0.192  10.517   6.885 -0.7883  0.2680 -1.3143
    59ADP   C21 1857   0.261  10.606   6.696 -1.0978  0.2695 -0.9117
    59ADP   C22 1858   0.204  10.673   6.581  0.2993 -0.7646  0.7888
    59ADP    H9 1859   0.272  10.698   6.503 -2.3661  0.7694 -3.8914
    59ADP   C23 1860   0.071  10.703   6.561  0.6235 -0.4805 -0.2933
    59ADP   H10 1861   0.042  10.773   6.484 -2.5412 -1.8281 -1.3972
    59ADP   C24 1862   0.408  10.624   6.746  0.5223  0.0791 -0.0221
    59ADP   O11 1863   0.435  10.598   6.863  0.0706  0.3640  0.2632
    59ADP   Co3 1864   0.601  10.716   6.890 -0.2889 -0.0826  0.5344
    59ADP    O8 1865   0.738  10.572   6.820  0.0298 -0.5963  0.0091
    59ADP    C4 1866   0.816  10.558   6.720 -0.1487  0.8260 -0.5202
    59ADP  H119 1867   0.905  10.495   6.749  0.3368 -2.7313 -1.4851
    59ADP    O7 1868   0.798  10.626   6.616 -0.4824 -0.6529 -0.2945
    59ADP   Co2 1869   0.660  10.767   6.674 -0.1209 -0.0237 -0.1623
    59ADP   O12 1870   0.502  10.655   6.674 -0.3310 -0.2881 -0.0042
    59ADP   O26 1871   0.797  10.849   6.811  0.0441 -0.4449  0.1777
    59ADP  C101 1872   0.809  10.867   6.933 -0.3808  1.3744  0.4146
    59ADP   O25 1873   0.736  10.804   7.010  0.3053 -1.1147 -0.1606
    59ADP   H52 1874   0.853  10.951   6.976 -0.3822 -3.7145 -1.1030
    59ADP   O28 1875   0.556  10.927   6.620  0.1423 -0.8247 -0.4330
    59ADP  C102 1876   0.486  10.951   6.716  0.4481  0.1075  0.4157
    59ADP   O27 1877   0.519  10.900   6.825  0.6479  0.6532  0.8757
    59ADP   H51 1878   0.414  11.031   6.723 -0.1538 -0.2965 -1.6358
    59ADP   C14 1879  -0.242  10.785   6.570 -0.7304 -0.0267 -0.5985
    59ADP    N1 1880  -0.359  10.880   6.594 -0.0963  0.7833 -0.6868
    59ADP   C13 1881  -0.396  10.930   6.475  0.1566 -0.4251 -0.7066
    59ADP   C16 1882  -0.329  10.851   6.355 -0.4835  0.1990  0.4458
    59ADP    H6 1883  -0.354  10.871   6.250  0.2753  1.3661  1.1457
    59ADP   C15 1884  -0.229  10.778   6.413 -0.5724 -0.5496  0.8640
    59ADP    H5 1885  -0.176  10.703   6.361 -0.0194  1.0997  1.5660
    59ADP   C12 1886  -0.491  11.050   6.435 -0.3451  1.5260 -0.2246
    59ADP    C9 1887  -0.503  11.099   6.287 -0.4817  0.7123  0.1057
    59ADP    C8 1888  -0.632  11.128   6.232 -0.2300  0.4744 -0.2163
    59ADP    H2 1889  -0.715  11.065   6.261 -0.0444  2.2909  0.9778
    59ADP    C7 1890  -0.661  11.216   6.126  0.5975  0.0052 -0.2157
    59ADP    H1 1891  -0.753  11.229   6.074 -2.0912  1.7032 -0.8704
    59ADP    C6 1892  -0.547  11.273   6.068  0.4595 -0.1766 -0.5900
    59ADP   C11 1893  -0.421  11.236   6.122 -0.6492 -0.2274  0.2681
    59ADP    H4 1894  -0.338  11.278   6.072  0.0312 -2.3216  0.5125
    59ADP   C10 1895  -0.397  11.151   6.222  0.3831  0.2000  0.9632
    59ADP    H3 1896  -0.297  11.119   6.240  0.9714 -2.1709  0.1370
    59ADP    C5 1897  -0.558  11.359   5.941  0.1539  0.1498  0.6282
    59ADP    O9 1898  -0.443  11.429   5.921  0.6887  0.2540  0.0544
    59ADP  Co14 1899  -0.445  11.393   5.728  0.1236  0.0835  0.0449
    59ADP   O43 1900  -0.595  11.510   5.681 -0.3136 -0.1085  0.2042
    59ADP  C152 1901  -0.708  11.490   5.626  0.8279  0.9338  0.2177
    59ADP   O44 1902  -0.741  11.380   5.576 -0.6192 -0.4180 -0.4770
    59ADP  Co15 1903  -0.597  11.275   5.649 -0.1174 -0.0841 -0.0549
    59ADP   O10 1904  -0.636  11.307   5.840  0.0909 -0.7521  0.6127
    59ADP   O66 1905  -0.558  11.108   5.663 -0.0083  0.3253 -0.7069
    59ADP  C208 1906  -0.447  11.112   5.725 -0.0334  0.4442 -0.2636
    59ADP   O65 1907  -0.386  11.223   5.733 -1.1001  0.7861  0.5968
    59ADP  H110 1908  -0.399  11.015   5.743  0.5074 -0.4480 -3.0817
    59ADP   O68 1909  -0.493  11.313   5.513 -0.2982 -0.2482 -0.0101
    59ADP  C209 1910  -0.396  11.390   5.499  0.2496  1.2078  0.4513
    59ADP   O67 1911  -0.340  11.449   5.595 -0.2841 -0.0722 -0.3133
    59ADP  H111 1912  -0.366  11.418   5.397  2.3488  0.2347 -2.2736
    59ADP  C153 1913  -0.793  11.613   5.602 -0.5760 -0.4050  0.1801
    59ADP  C154 1914  -0.921  11.611   5.530 -0.5431  0.2904  0.0280
    59ADP   H79 1915  -0.917  11.581   5.427  0.8586  0.1190 -1.5841
    59ADP  C155 1916  -1.034  11.685   5.581 -0.3929  0.4105  0.0320
    59ADP   H80 1917  -1.125  11.666   5.522  2.0752 -1.5898 -1.0271
    59ADP  C156 1918  -1.027  11.769   5.687  0.2430  0.5138 -0.0397
    59ADP  C157 1919  -0.907  11.787   5.742  0.5606 -0.2601  0.9332
    59ADP   H81 1920  -0.892  11.887   5.787 -0.3896 -4.3527 -2.5230
    59ADP  C158 1921  -0.803  11.706   5.704 -0.7891  0.2614 -0.4379
    59ADP   H82 1922  -0.721  11.705   5.773 -0.8248 -2.8248  0.7879
    59ADP  C159 1923  -1.143  11.874   5.720  0.3738 -0.5899  0.0331
    59ADP  C160 1924  -1.175  11.904   5.874  0.1878 -0.5091 -0.0184
    59ADP   N13 1925  -1.248  12.013   5.931  0.4334  0.2246 -0.2340
    59ADP  H103 1926  -1.205  12.106   5.921  1.6670 -1.4155  0.9006
    59ADP  C161 1927  -1.260  11.978   6.072 -0.4510 -0.3092 -0.0218
    59ADP  C162 1928  -1.191  11.867   6.099 -0.5995  0.7269  0.1913
    59ADP   H83 1929  -1.173  11.821   6.195 -2.5915 -0.6303  1.1263
    59ADP  C163 1930  -1.133  11.823   5.970 -0.1280 -0.0884 -0.3945
    59ADP   H84 1931  -1.099  11.722   5.948  1.5781 -2.6250 -1.5655
    59ADP  C164 1932  -1.347  12.054   6.172  0.4020 -0.1946 -0.1057
    59ADP  C165 1933  -1.384  11.991   6.309  0.1392 -1.0025  0.0800
    59ADP  C166 1934  -1.402  11.856   6.318  0.4885 -1.1696  0.1280
    59ADP   H85 1935  -1.448  11.811   6.230 -2.8662 -2.4952  0.8259
    59ADP  C167 1936  -1.385  11.786   6.443 -0.1617 -0.3452 -0.9968
    59ADP   H86 1937  -1.424  11.693   6.453 -1.7611 -2.7447 -1.4275
    59ADP  C168 1938  -1.338  11.860   6.557  0.0578 -0.1803  0.1065
    59ADP  C169 1939  -1.304  11.990   6.539 -0.7302 -0.6320 -0.3046
    59ADP   H87 1940  -1.229  12.038   6.598 -0.4278  1.4299  3.0577
    59ADP  C170 1941  -1.340  12.056   6.418 -0.2051 -0.8273  0.4651
    59ADP   H88 1942  -1.353  12.159   6.422 -0.8155  0.9597  2.7466
    59ADP  C104 1943  -1.377  11.814   6.699  0.2614 -1.0872 -0.2778
    59ADP   O31 1944  -1.445  11.723   6.758  0.6356  0.1470  0.2251
    59ADP   O29 1945  -1.520  11.741   6.903 -0.2823  0.4946  0.2105
    59ADP  C103 1946  -1.633  11.662   6.914 -0.3258 -0.1548  0.2250
    59ADP   O30 1947  -1.587  11.558   6.965  0.4546  0.3055  0.3334
    59ADP   Co5 1948  -1.424  11.581   6.888 -0.0335  0.0552  0.1762
    59ADP   O15 1949  -1.318  11.466   6.791 -0.8665  0.0064 -0.6161
    59ADP   C50 1950  -1.208  11.497   6.810 -0.6521 -0.4129  0.2034
    59ADP   C49 1951  -1.083  11.414   6.824 -0.5441  0.4334  0.7993
    59ADP   C48 1952  -0.955  11.479   6.824 -0.3330 -0.0361 -0.4152
    59ADP   H22 1953  -0.952  11.579   6.790 -2.5980  0.6905  2.0994
    59ADP   C47 1954  -0.843  11.407   6.840 -0.4251  0.0009 -0.2007
    59ADP   H21 1955  -0.749  11.459   6.842  1.1101  0.7562 -2.7239
    59ADP   C46 1956  -0.856  11.261   6.845  0.1677 -0.2458  0.2583
    59ADP   C52 1957  -0.979  11.201   6.823  0.1940  0.1199 -0.4310
    59ADP   H24 1958  -0.989  11.106   6.782 -3.1888 -3.3968  0.4850
    59ADP   C51 1959  -1.095  11.273   6.824  0.3672 -0.2001 -0.9788
    59ADP   H23 1960  -1.191  11.223   6.854  1.2251  0.0379  1.7209
    59ADP   C41 1961  -0.714  11.189   6.843 -0.7908 -1.0580 -0.3349
    59ADP   C40 1962  -0.679  11.070   6.935  0.1149  0.5110 -0.7562
    59ADP   C39 1963  -0.750  11.065   7.064 -0.3058  0.2224  0.0532
    59ADP   H18 1964  -0.835  11.116   7.080  0.2137 -0.6274  2.4673
    59ADP   C38 1965  -0.692  10.980   7.143  0.4728  0.4044  0.0578
    59ADP   H17 1966  -0.735  10.946   7.237  1.6679  1.7595  1.0454
    59ADP   C37 1967  -0.568  10.925   7.068  1.2599  0.5906 -0.7881
    59ADP    N3 1968  -0.578  10.983   6.925  0.1651  0.0388 -0.0393
    59ADP   C42 1969  -0.649  11.199   6.726 -0.4541  0.7887  0.1173
    59ADP   C43 1970  -0.624  11.319   6.634  0.7534 -0.6753  0.4414
    59ADP   H19 1971  -0.662  11.420   6.644 -2.0857 -0.3238 -2.0374
    59ADP   C44 1972  -0.574  11.279   6.517 -0.1905 -0.3503 -0.5768
    59ADP   H20 1973  -0.567  11.336   6.422 -1.2923  1.9743  0.1655
    59ADP   C45 1974  -0.539  11.136   6.533 -0.4280  0.1638  0.1598
    59ADP    N2 1975  -0.610  11.083   6.646  0.3968 -0.3417  0.4226
    59ADP   H26 1976  -0.541  11.020   6.697  0.6876  0.3338  1.2956
    59ADP   O16 1977  -1.189  11.623   6.836 -0.0323  0.1593  0.2399
    59ADP   Co4 1978  -1.324  11.750   6.928 -0.2746  0.1039  0.3223
    59ADP   O32 1979  -1.334  11.871   6.799 -0.1475  0.1745 -0.1659
    59ADP   O23 1980  -1.218  11.751   7.068 -0.0496  0.1135  1.3384
    59ADP   C98 1981  -1.273  11.660   7.129 -0.0519 -1.1538 -0.6573
    59ADP   O24 1982  -1.348  11.575   7.058 -0.5307  0.2517  0.1939
    59ADP   C97 1983  -1.252  11.664   7.282 -0.4736 -1.2095  0.0005
    59ADP   C96 1984  -1.289  11.544   7.346 -0.6437  0.1096 -0.2509
    59ADP   H48 1985  -1.337  11.462   7.288  2.1569 -1.1367  1.4769
    59ADP   C95 1986  -1.252  11.533   7.481  0.4390 -0.2756 -0.3244
    59ADP   H47 1987  -1.251  11.428   7.521 -1.2989  1.3313 -4.0699
    59ADP   C94 1988  -1.197  11.645   7.547 -0.7643 -0.1796 -0.4528
    59ADP  C100 1989  -1.167  11.763   7.481  0.8421 -0.6003  0.6927
    59ADP   H50 1990  -1.134  11.848   7.538 -0.0105  1.7449  1.6154
    59ADP   C99 1991  -1.194  11.780   7.346  0.2963  1.0088 -0.1604
    59ADP   H49 1992  -1.158  11.868   7.294  0.2421 -2.5333 -0.0765
    59ADP   C89 1993  -1.135  11.648   7.686 -0.8457 -0.1833  0.1982
    59ADP   C90 1994  -0.996  11.595   7.709 -0.0990  0.2118 -0.3132
    59ADP   C91 1995  -0.954  11.475   7.628  0.2695 -0.4819  0.6241
    59ADP   H45 1996  -1.008  11.439   7.541 -1.0327 -1.3402 -1.6315
    59ADP   C92 1997  -0.842  11.420   7.682 -0.7888 -0.0724 -1.1402
    59ADP   H46 1998  -0.789  11.331   7.654 -0.0595  1.6908 -0.5605
    59ADP   C93 1999  -0.806  11.518   7.804  0.8205 -0.0408 -0.0636
    59ADP    N6 2000  -0.910  11.622   7.802 -0.1068  0.1155  0.9999
    59ADP   C88 2001  -1.176  11.752   7.767 -0.0007  0.0905 -0.6078
    59ADP   C87 2002  -1.318  11.792   7.785 -1.3938  0.0375  0.5748
    59ADP   H44 2003  -1.399  11.730   7.758  2.6799 -0.8518  2.3246
    59ADP   C86 2004  -1.333  11.902   7.852 -0.2622 -0.8365 -0.0604
    59ADP   H43 2005  -1.434  11.945   7.877 -3.8376  0.1827  2.4158
    59ADP   C85 2006  -1.188  11.928   7.904 -0.0658 -0.4198  0.2215
    59ADP    N7 2007  -1.089  11.841   7.844  0.7533 -1.0732  0.1501
    59ADP  H112 2008  -1.024  11.788   7.900  1.5586  3.3599  2.9999
    59ADP   C77 2009  -1.150  12.037   7.982  0.1975 -0.0197  0.4342
    59ADP   C76 2010  -1.004  12.071   8.016  0.6848 -0.3106 -0.6026
    59ADP   C75 2011  -0.957  12.207   8.075  0.2530  0.2037 -0.5778
    59ADP   H38 2012  -1.003  12.301   8.071 -3.0388 -0.6061  2.5323
    59ADP   C74 2013  -0.842  12.184   8.132 -0.7479  0.5434  0.0440
    59ADP   H37 2014  -0.791  12.244   8.202  1.3152 -1.4831  0.4755
    59ADP   C73 2015  -0.794  12.036   8.100  0.0525 -0.2368 -0.3026
    59ADP    N8 2016  -0.908  11.969   8.018  0.2299 -0.5356  0.2237
    59ADP   C78 2017  -1.264  12.143   7.990  0.0831  0.2951 -0.2799
    59ADP   C79 2018  -1.390  12.117   8.039 -0.1395 -1.0984  0.3675
    59ADP   H39 2019  -1.397  12.031   8.101 -1.4847  0.3051  0.2975
    59ADP   C80 2020  -1.499  12.195   8.012 -0.4192  0.7008  0.0527
    59ADP   H40 2021  -1.598  12.156   8.021  0.0392  1.4830  0.5539
    59ADP   C81 2022  -1.484  12.318   7.947 -0.0274  0.0223  0.1936
    59ADP   C82 2023  -1.356  12.351   7.907  0.4201 -0.2206 -0.5185
    59ADP   H41 2024  -1.336  12.439   7.844  0.3387  1.6144 -1.2683
    59ADP   C83 2025  -1.245  12.269   7.925 -0.5008  0.5139  0.2354
    59ADP   H42 2026  -1.154  12.297   7.880  1.7149  2.9792  2.4654
    59ADP   C84 2027  -1.599  12.413   7.928  0.1329 -0.0420  1.6857
    59ADP   O21 2028  -1.712  12.385   7.974 -0.4015 -0.5989  0.7498
    59ADP  Co17 2029  -1.820  12.529   7.947 -0.2610  0.0751  0.1164
    59ADP   O40 2030  -1.837  12.524   7.768  0.2808 -0.0233  0.1309
    59ADP  C135 2031  -1.783  12.579   7.668 -0.4219  0.2826  0.4712
    59ADP   O39 2032  -1.696  12.670   7.690 -0.1120 -0.3415  0.7195
    59ADP  Co16 2033  -1.700  12.685   7.863 -0.1264  0.1378  0.1226
    59ADP   O22 2034  -1.579  12.525   7.873 -0.2514 -0.5432 -0.3134
    59ADP   O69 2035  -1.903  12.762   7.892 -0.2000 -0.2247  0.0045
    59ADP  C210 2036  -2.010  12.711   7.937  0.4370 -0.4138  0.3090
    59ADP   O70 2037  -1.999  12.602   8.005 -0.1645 -0.1681 -0.9910
    59ADP  H114 2038  -2.111  12.754   7.915 -2.7368  1.8506  1.7839
    59ADP   O71 2039  -1.588  12.769   8.023 -0.1623 -0.3247  0.4656
    59ADP  C211 2040  -1.634  12.705   8.120 -0.2000 -0.2599 -0.3117
    59ADP   O72 2041  -1.725  12.624   8.099  0.4355 -0.3767 -0.5321
    59ADP  H115 2042  -1.609  12.737   8.219  0.2569 -0.0990 -3.5060
    59ADP  C132 2043  -1.787  12.514   7.521  0.1696  0.1374  0.0866
    59ADP  C131 2044  -1.693  12.547   7.414  0.2673  0.3897 -0.0790
    59ADP   H66 2045  -1.647  12.643   7.436 -0.8224  0.7336  1.6130
    59ADP  C130 2046  -1.688  12.488   7.296  0.1252  0.5484  0.5315
    59ADP   H65 2047  -1.598  12.504   7.238  2.2277 -2.3842 -0.1907
    59ADP  C129 2048  -1.781  12.392   7.262 -0.2076 -0.5447 -0.6847
    59ADP  C134 2049  -1.881  12.363   7.359 -0.6685  0.5302  0.0906
    59ADP   H68 2050  -1.968  12.307   7.321 -1.4853 -0.1187 -0.1643
    59ADP  C133 2051  -1.887  12.425   7.483  0.7942 -0.1623  1.1526
    59ADP   H67 2052  -1.941  12.378   7.565 -3.2257 -3.3719  3.1824
    59ADP  C128 2053  -1.809  12.356   7.111  0.2164 -0.0523 -0.0114
    59ADP  C127 2054  -1.884  12.218   7.076  0.0202 -1.2067  0.3337
    59ADP  C126 2055  -1.890  12.117   7.162 -0.1325 -0.3294  0.2291
    59ADP   H64 2056  -1.842  12.119   7.255 -1.3966 -0.0367  0.4175
    59ADP  C125 2057  -1.970  12.008   7.093  0.6483 -0.3333 -0.6205
    59ADP   H63 2058  -1.971  11.906   7.117  1.3758 -1.0421 -3.2939
    59ADP  C124 2059  -2.024  12.053   6.983 -0.7406  0.4654  0.1217
    59ADP   N12 2060  -1.975  12.187   6.959  0.1476  0.2620  0.4211
    59ADP   H77 2061  -1.938  12.209   6.873 -1.7137 -1.4809  0.7939
    59ADP  C119 2062  -2.109  11.974   6.877 -0.6960  1.4409  1.0609
    59ADP  C120 2063  -2.027  11.849   6.831  0.3917  0.4253 -0.6049
    59ADP  C121 2064  -2.023  11.724   6.929  0.0570  0.2071  0.4905
    59ADP   H61 2065  -2.114  11.700   6.987 -1.6892 -0.4527  0.5542
    59ADP  C212 2066  -1.899  11.646   6.938  0.4733 -0.7873 -0.5326
    59ADP  H124 2067  -1.910  11.560   6.994 -0.1122 -1.8537 -0.2380
    59ADP  C122 2068  -1.766  11.684   6.861  0.0899  0.2824  0.3331
    59ADP  C203 2069  -1.771  11.802   6.760 -0.8290 -0.8239 -0.9564
    59ADP  H105 2070  -1.684  11.805   6.693 -1.7685 -0.9777  0.7339
    59ADP  C123 2071  -1.897  11.875   6.754  1.3744 -0.3663 -0.0683
    59ADP   H62 2072  -1.906  11.957   6.685 -0.8378  0.8182 -1.5078
    59ADP  C116 2073  -2.169  12.057   6.788  0.0177 -0.3964 -0.2647
    59ADP    N9 2074  -2.129  12.090   6.651  0.4436 -0.1109 -0.6824
    59ADP  C115 2075  -2.222  12.170   6.600 -0.0289  0.1490  0.4184
    59ADP  C118 2076  -2.337  12.193   6.707  0.3182 -0.4119  0.1966
    59ADP   H60 2077  -2.410  12.270   6.701  0.4764  2.2872 -0.0237
    59ADP  C117 2078  -2.307  12.125   6.819 -1.7935  0.0213  2.1418
    59ADP   H59 2079  -2.360  12.113   6.910  0.9634 -4.1121 -0.2134
    59ADP  C114 2080  -2.195  12.293   6.518 -0.0354 -0.5810 -0.1252
    59ADP  C144 2081  -2.063  12.336   6.500  0.7631  0.8115 -0.2358
    59ADP  C143 2082  -2.000  12.354   6.373 -0.3345  0.2831  0.2207
    59ADP   H72 2083  -2.037  12.318   6.282  0.3919  1.5530  1.0069
    59ADP  C142 2084  -1.885  12.420   6.392 -0.8522 -0.9327 -0.4684
    59ADP   H71 2085  -1.821  12.417   6.305 -1.1620  3.4062 -4.0460
    59ADP  C141 2086  -1.865  12.441   6.549 -0.0364  0.3185 -1.4616
    59ADP   N10 2087  -1.978  12.379   6.618 -0.0312 -0.0090  0.4544
    59ADP   H78 2088  -2.023  12.443   6.679  2.4746 -0.2267 -0.9525
    59ADP  C140 2089  -1.757  12.508   6.619  0.1579  1.2352 -0.1600
    59ADP  C139 2090  -1.764  12.499   6.778  0.4937 -0.4669 -0.3805
    59ADP  C138 2091  -1.696  12.601   6.864  0.9752 -0.5535 -0.3233
    59ADP   H70 2092  -1.662  12.696   6.831  1.0661  3.6832  2.2787
    59ADP  C137 2093  -1.715  12.565   6.993 -1.0730  0.2305  0.5545
    59ADP   H69 2094  -1.706  12.636   7.064 -0.8509  0.0483  0.8642
    59ADP  C136 2095  -1.787  12.434   6.995 -0.1179  0.2239 -0.4087
    59ADP   N11 2096  -1.812  12.394   6.851  0.3528  0.9009 -0.8678
    59ADP  C145 2097  -1.619  12.544   6.558  0.0773 -0.0656  0.7913
    59ADP  C146 2098  -1.616  12.612   6.433  1.0008 -0.0030  0.2597
    59ADP   H73 2099  -1.703  12.660   6.402 -3.1401  1.4311  0.9712
    59ADP  C147 2100  -1.506  12.601   6.343  0.1673  0.4222 -0.0739
    59ADP   H74 2101  -1.510  12.618   6.242  0.6359  1.6214  1.0802
    59ADP  C148 2102  -1.389  12.542   6.388 -0.0494 -0.1965  0.0957
    59ADP  C150 2103  -1.385  12.481   6.514 -0.4160  0.7126 -1.2564
    59ADP   H75 2104  -1.297  12.425   6.542  1.4162  2.1348 -1.7959
    59ADP  C151 2105  -1.497  12.476   6.599  0.6554  0.0668  0.0958
    59ADP   H76 2106  -1.485  12.451   6.694 -3.9393 -1.2667 -2.1259
    59ADP  C149 2107  -1.277  12.519   6.296  0.9524  0.2613 -0.0108
    59ADP   O41 2108  -1.174  12.453   6.312 -0.3863 -0.4999  0.1750
    59ADP  Co12 2109  -1.080  12.427   6.139 -0.2336 -0.2259 -0.0284
    59ADP   O61 2110  -1.102  12.250   6.112  0.2785 -0.9758 -0.3149
    59ADP  C206 2111  -1.038  12.264   5.975 -0.6651  0.2525 -0.6219
    59ADP   O62 2112  -1.004  12.404   5.980 -0.2889 -0.0039  0.0066
    59ADP  H108 2113  -1.006  12.193   5.909 -0.8658  0.3621  1.0459
    59ADP   O55 2114  -0.879  12.463   6.123 -0.1079  0.2389  0.1028
    59ADP  C202 2115  -0.845  12.522   6.225 -0.4199 -0.5498  0.3352
    59ADP  H123 2116  -0.747  12.544   6.271 -1.4082  0.1157 -1.5332
    59ADP   O56 2117  -0.961  12.544   6.270 -0.8601  0.8316  0.5771
    59ADP  Co13 2118  -1.082  12.547   6.118  0.3353 -0.1044 -0.0447
    59ADP   O42 2119  -1.265  12.555   6.179  0.6331 -0.0746  0.2049
    59ADP   O63 2120  -1.212  12.566   5.999  0.0618 -0.1987  0.1417
    59ADP  C207 2121  -1.146  12.685   5.951 -0.0752 -0.5020  0.4217
    59ADP   O64 2122  -1.041  12.706   6.043  0.2304 -1.0672  0.0107
    59ADP  H109 2123  -1.168  12.738   5.863 -1.1970 -3.0438 -0.5329
    59ADP  C111 2124  -2.304  12.315   6.410 -0.5523  0.3604 -0.4661
    59ADP  C110 2125  -2.333  12.442   6.364  0.9583 -0.0464  0.7253
    59ADP   H56 2126  -2.305  12.526   6.431 -1.6776  1.6968  1.8487
    59ADP  C109 2127  -2.394  12.468   6.243 -1.3846  1.2479 -0.3163
    59ADP   H55 2128  -2.366  12.570   6.205  3.2358  1.2967  0.7791
    59ADP  C108 2129  -2.437  12.360   6.164 -0.3516  0.9805 -0.7378
    59ADP  C113 2130  -2.418  12.228   6.214 -0.0081 -0.2014 -0.2327
    59ADP   H58 2131  -2.448  12.141   6.151  3.8912 -0.4244  1.3066
    59ADP  C112 2132  -2.341  12.205   6.333 -0.1681  0.3603 -0.1272
    59ADP   H57 2133  -2.311  12.106   6.352  1.1727 -0.2589 -1.6503
    59ADP  C107 2134  -2.503  12.404   6.023  0.2400 -0.7243  0.3153
    59ADP   O37 2135  -2.563  12.328   5.943 -0.3051 -0.2058 -0.4275
    59ADP   Co8 2136  -2.504  12.391   5.787 -0.1174  0.6324 -0.0282
    59ADP   O45 2137  -2.322  12.384   5.801  0.2457  0.8524 -0.2957
    59ADP  C182 2138  -2.241  12.464   5.852 -0.4183 -1.4057  0.3789
    59ADP   O46 2139  -2.270  12.584   5.850  0.2811  0.0017 -0.5489
    59ADP   Co9 2140  -2.445  12.593   5.822 -0.2047  0.0938  0.5368
    59ADP   O38 2141  -2.484  12.521   5.988 -0.7096  0.0486  0.9688
    59ADP   O51 2142  -2.439  12.553   5.614 -0.1195 -0.4348  1.4463
    59ADP  C200 2143  -2.471  12.444   5.547  0.2614 -0.8549  0.0376
    59ADP   O52 2144  -2.516  12.330   5.609  0.3189 -0.7394 -0.3879
    59ADP  H121 2145  -2.517  12.460   5.452 -0.3000  2.0646  1.2699
    59ADP   O53 2146  -2.585  12.720   5.826  0.1233  0.0429 -0.3191
    59ADP  C201 2147  -2.687  12.645   5.778 -0.6052 -0.0342  0.3776
    59ADP   O54 2148  -2.663  12.512   5.763 -0.0734  0.7727  0.2940
    59ADP  H122 2149  -2.757  12.690   5.722  0.3031 -2.9515  1.0924
    59ADP  C179 2150  -2.099  12.412   5.874 -0.5613  0.2314  0.1898
    59ADP  C178 2151  -2.066  12.282   5.830 -0.0188  0.5126  0.4003
    59ADP   H92 2152  -2.146  12.225   5.779  0.2538 -1.6074  0.9300
    59ADP  C177 2153  -1.940  12.226   5.843 -0.4092 -0.4482 -0.2167
    59ADP   H91 2154  -1.906  12.145   5.775 -1.1619  1.1949 -0.3450
    59ADP  C176 2155  -1.835  12.301   5.908  0.8080 -0.0557 -1.3027
    59ADP  C181 2156  -1.881  12.433   5.953 -0.1885  0.2639 -0.5288
    59ADP   H94 2157  -1.818  12.472   6.032  2.6613 -0.4595 -0.3440
    59ADP  C180 2158  -2.006  12.485   5.940  0.2672  0.2057  0.4169
    59ADP   H93 2159  -2.012  12.593   5.938  2.6260 -2.1540  1.7949
    59ADP  C175 2160  -1.695  12.265   5.871  1.1262 -0.5410  0.5341
    59ADP  C174 2161  -1.579  12.251   5.982  0.1658 -0.5166  0.1525
    59ADP  C173 2162  -1.619  12.309   6.123  0.2787 -0.2707  0.0357
    59ADP   H90 2163  -1.687  12.384   6.149  1.2890  0.4532  2.9566
    59ADP  C172 2164  -1.531  12.240   6.206 -0.4174  0.3973 -0.8839
    59ADP   H89 2165  -1.516  12.254   6.309 -2.4700  0.7522 -0.1985
    59ADP  C171 2166  -1.437  12.152   6.126 -0.7227  1.1205 -0.2930
    59ADP   N16 2167  -1.471  12.169   5.987  0.0309  0.4945  0.1479
    59ADP  C183 2168  -1.662  12.270   5.735  0.6622 -0.0905 -0.7344
    59ADP  C184 2169  -1.754  12.308   5.616  1.7456  0.0401 -0.2772
    59ADP   H95 2170  -1.852  12.343   5.637  2.7287  0.1180  0.2117
    59ADP  C185 2171  -1.684  12.289   5.506  0.6089 -0.5822 -0.3176
    59ADP   H96 2172  -1.712  12.303   5.403  0.0188  0.9013 -0.7885
    59ADP  C186 2173  -1.545  12.221   5.539  0.0537  0.0213  1.0674
    59ADP   N15 2174  -1.527  12.224   5.685 -0.2724 -1.3644 -0.3293
    59ADP  H104 2175  -1.481  12.151   5.730 -0.5465 -2.2711  0.1536
    59ADP  C187 2176  -1.450  12.181   5.452 -1.5531 -0.4052 -0.4394
    59ADP  C188 2177  -1.321  12.109   5.513 -0.1653 -0.2785  0.0805
    59ADP  C189 2178  -1.199  12.077   5.429  0.3269 -0.3415 -0.8764
    59ADP   H97 2179  -1.173  12.128   5.335 -0.9186  1.1095 -0.6131
    59ADP  C190 2180  -1.120  11.990   5.495 -0.2889 -0.5823 -0.4099
    59ADP   H98 2181  -1.038  11.933   5.446 -4.0336  0.0633  0.7839
    59ADP  C191 2182  -1.175  11.969   5.627  0.9205  0.0059  0.2761
    59ADP   N14 2183  -1.302  12.050   5.634  0.0907 -1.0271  0.3633
    59ADP  C192 2184  -1.440  12.255   5.312 -0.4702  0.6083  0.6308
    59ADP  C193 2185  -1.396  12.181   5.198  0.2108  0.0953  0.2705
    59ADP   H99 2186  -1.379  12.075   5.195  0.0904 -0.9968  0.1440
    59ADP  C194 2187  -1.366  12.248   5.082  0.4520 -0.1589 -0.4427
    59ADP  H100 2188  -1.322  12.197   5.001  2.2115 -3.1663 -4.2951
    59ADP  C195 2189  -1.380  12.387   5.066 -0.3017 -0.0211  0.9207
    59ADP  C197 2190  -1.426  12.456   5.181  0.3956 -0.3518  0.1990
    59ADP  H101 2191  -1.420  12.562   5.170 -0.8734  2.1889 -1.0055
    59ADP  C198 2192  -1.446  12.393   5.304  0.5928  0.0175 -0.1230
    59ADP  H102 2193  -1.459  12.452   5.387  1.2495  1.3447 -4.0085
    59ADP  C196 2194  -1.345  12.466   4.937 -0.2290  0.2138  0.8259
    59ADP   O47 2195  -1.364  12.590   4.923 -0.6317  0.5021 -0.2959
    59ADP  Co10 2196  -1.278  12.626   4.749 -0.0911  0.0157  0.3449
    59ADP   O50 2197  -1.069  12.562   4.820 -0.3398 -0.5827 -0.3837
    59ADP  C199 2198  -1.003  12.465   4.778 -0.1774  0.5401 -0.3716
    59ADP  H120 2199  -0.896  12.462   4.788 -1.4483 -1.0269 -0.9034
    59ADP   O49 2200  -1.064  12.371   4.717  0.0513  0.3506  0.6041
    59ADP  Co11 2201  -1.230  12.430   4.660  0.2090  0.0861 -0.0888
    59ADP   O48 2202  -1.322  12.403   4.837  0.2630  1.1116  0.5779
    59ADP   O57 2203  -1.382  12.378   4.539 -0.9241 -0.2134 -0.4872
    59ADP  C204 2204  -1.473  12.458   4.557  0.1315 -0.2514 -0.3798
    59ADP   O58 2205  -1.451  12.556   4.632  0.0906  0.6257  0.0371
    59ADP  H107 2206  -1.579  12.452   4.519 -1.3858  1.5569  0.1890
    59ADP   O59 2207  -1.157  12.575   4.529 -0.1285 -0.0021  0.6007
    59ADP  C205 2208  -1.163  12.699   4.520  0.6384  0.1860 -0.2172
    59ADP   O60 2209  -1.220  12.765   4.611  0.5287 -0.2948  0.0839
    59ADP  H106 2210  -1.102  12.750   4.445  0.4033 -0.2227  1.2710
    69ADP    O4 2211  15.943  13.792   7.080 -0.6932 -0.5212  0.3055
    69ADP    C2 2212  15.971  13.687   7.018  1.6520 -0.2361  0.3289
    69ADP  H116 2213  15.916  13.598   7.003 -2.1071 -2.1795  1.1330
    69ADP    O3 2214  16.088  13.717   6.994 -0.5177  0.5222  0.4921
    69ADP   Co6 2215  16.135  13.853   7.155 -0.0610  0.0721 -0.5496
    69ADP   O33 2216  16.087  13.996   7.069 -0.4617  0.0387  0.4948
    69ADP  C105 2217  16.099  14.062   7.176 -0.1305 -0.6552  0.3461
    69ADP   O34 2218  16.136  13.976   7.267  0.5380  0.9407  0.1341
    69ADP   H53 2219  16.081  14.166   7.187  3.9193 -0.1507  0.3059
    69ADP   Co7 2220  16.206  13.775   7.209  0.3469  0.0391 -0.1086
    69ADP   O35 2221  16.082  13.718   7.299 -0.2740  0.2922  0.1922
    69ADP  C106 2222  16.159  13.617   7.335  0.3275 -0.2808 -0.3820
    69ADP   O36 2223  16.257  13.623   7.272 -0.1519  1.3083  0.3319
    69ADP   H54 2224  16.127  13.537   7.408  1.8041 -3.0318 -0.3729
    69ADP   O20 2225  16.344  13.812   7.072  0.4066  0.1613  0.3215
    69ADP   C72 2226  16.436  13.856   7.136 -0.2675  0.0644  0.1861
    69ADP   O19 2227  16.375  13.885   7.237 -0.4644  0.3424 -0.2956
    69ADP   C69 2228  16.539  13.943   7.076 -1.0544  0.1230 -0.9176
    69ADP   C68 2229  16.565  14.075   7.117  0.5527 -0.7920 -0.6961
    69ADP   H34 2230  16.480  14.131   7.151 -1.4209 -3.0996 -0.9447
    69ADP   C67 2231  16.673  14.142   7.080  0.1377 -0.9477  1.4145
    69ADP   H33 2232  16.686  14.237   7.131 -1.4834 -3.0467 -0.8224
    69ADP   C66 2233  16.766  14.099   6.995 -0.1376 -0.4729 -0.1888
    69ADP   C71 2234  16.746  13.968   6.947  0.9262 -0.2894 -0.6010
    69ADP   H36 2235  16.799  13.937   6.862  1.7260 -1.7003  2.2870
    69ADP   C70 2236  16.642  13.888   6.996  0.2244  0.5335 -0.3487
    69ADP   H35 2237  16.651  13.781   6.973  0.9253 -3.9124 -0.1266
    69ADP   C65 2238  16.907  14.171   6.985  0.3532  0.6136 -0.8714
    69ADP   C62 2239  16.985  14.218   7.116  0.9627  0.1583  0.8326
    69ADP    N5 2240  17.125  14.263   7.094 -0.4529 -0.5367 -1.0742
    69ADP  H113 2241  17.124  14.359   7.058  1.6679  1.2040  1.8767
    69ADP   C61 2242  17.188  14.275   7.230  0.4602 -0.7501 -0.3245
    69ADP   C64 2243  17.087  14.255   7.324  0.3367 -0.3408 -0.1485
    69ADP   H32 2244  17.096  14.281   7.430  0.3993 -2.5478 -0.0367
    69ADP   C63 2245  16.966  14.213   7.249 -0.5627  0.2136 -0.2246
    69ADP   H31 2246  16.884  14.154   7.293  0.7738  1.8279  1.1655
    69ADP   C60 2247  17.342  14.301   7.256 -0.5413  0.4742  0.0884
    69ADP   C57 2248  17.407  14.291   7.405 -0.7225  0.2247  0.1634
    69ADP   C56 2249  17.333  14.298   7.519 -0.0118 -0.0689  0.6667
    69ADP   H28 2250  17.263  14.379   7.526  0.2306  2.5502  0.7624
    69ADP   C55 2251  17.378  14.231   7.618  0.3746  0.6455 -1.0236
    69ADP   H27 2252  17.327  14.246   7.710  2.9205 -0.1261 -2.5500
    69ADP   C54 2253  17.499  14.155   7.624  0.1263 -0.2506 -0.2165
    69ADP   C59 2254  17.572  14.150   7.509  0.0600 -0.1063  0.3364
    69ADP   H30 2255  17.670  14.106   7.500  0.7675 -1.2881 -1.7082
    69ADP   C58 2256  17.522  14.213   7.407 -0.3600  0.5847  0.2155
    69ADP   H29 2257  17.576  14.198   7.312 -0.8833 -1.3662 -1.1187
    69ADP   C53 2258  17.539  14.025   7.717 -0.4807  0.1195  0.0016
    69ADP   O17 2259  17.452  13.952   7.776  0.3711  0.6240 -0.3679
    69ADP   Co1 2260  17.527  13.927   7.943 -0.2551  0.1984  0.0813
    69ADP    O2 2261  17.642  13.793   7.887  0.4642 -0.2051  0.2411
    69ADP    C1 2262  17.764  13.777   7.874  0.5332  0.7776 -0.1469
    69ADP  H117 2263  17.806  13.687   7.831 -1.1440 -2.2636 -2.4438
    69ADP    O1 2264  17.840  13.873   7.905 -0.0558  0.1919 -0.6133
    69ADP    Co 2265  17.730  14.005   7.945  0.0744 -0.0014  0.1883
    69ADP   O18 2266  17.657  14.024   7.764 -0.4682  0.2855 -0.2659
    69ADP    O5 2267  17.696  13.941   8.112  0.5305 -0.3193  0.4437
    69ADP    C3 2268  17.600  13.878   8.173 -0.5581  0.3686  0.5281
    69ADP    O6 2269  17.496  13.856   8.103 -0.0533  0.0618  0.4582
    69ADP  H118 2270  17.605  13.837   8.273 -0.7247  3.3891 -0.8293
    69ADP   O14 2271  17.731  14.179   7.987  0.2363 -0.2922 -0.4508
    69ADP   C36 2272  17.606  14.191   8.013  0.0614 -0.3966 -0.6474
    69ADP   O13 2273  17.515  14.100   7.987 -0.1760  0.3384  0.2928
    69ADP   C33 2274  17.554  14.318   8.074 -0.6681 -0.4823 -0.8382
    69ADP   C32 2275  17.641  14.418   8.119 -0.5066 -0.8792 -0.2013
    69ADP   H14 2276  17.745  14.413   8.096 -0.2106  0.1799 -3.3619
    69ADP   C31 2277  17.603  14.542   8.180  0.6975 -0.0930  0.6661
    69ADP   H13 2278  17.667  14.620   8.218  0.3848 -2.4400  0.6880
    69ADP   C30 2279  17.469  14.570   8.195 -0.5405 -0.5786 -0.9377
    69ADP   C35 2280  17.385  14.472   8.152  0.2968 -0.1899  0.1977
    69ADP   H16 2281  17.277  14.472   8.169 -0.1683 -1.7813  1.2889
    69ADP   C34 2282  17.422  14.357   8.087 -0.1021  0.3559  0.6199
    69ADP   H15 2283  17.344  14.303   8.044 -1.5636 -0.8246 -0.5294
    69ADP   C29 2284  17.425  14.720   8.222  0.4926  0.6662  0.1097
    69ADP   C28 2285  17.298  14.729   8.305  0.7410 -0.0774  0.4827
    69ADP   C27 2286  17.240  14.624   8.375 -0.4165 -0.0954 -0.1789
    69ADP   H12 2287  17.271  14.527   8.393 -3.2202  2.0755 -0.1600
    69ADP   C26 2288  17.107  14.663   8.425 -0.3727  0.6628  0.3135
    69ADP   H11 2289  17.052  14.599   8.490 -1.5201  0.2964  2.3923
    69ADP   C25 2290  17.078  14.787   8.380 -0.8513 -0.1123 -0.4096
    69ADP    N4 2291  17.191  14.836   8.300 -1.1075  0.1640 -0.4344
    69ADP   H25 2292  17.221  14.921   8.345 -2.0932 -0.6585  2.7770
    69ADP   C17 2293  16.944  14.869   8.403 -0.4446 -0.0893  0.3975
    69ADP   C18 2294  16.810  14.786   8.377 -0.2428  0.4848 -0.1216
    69ADP   C19 2295  16.695  14.824   8.299 -0.8136  0.0895 -0.5114
    69ADP    H7 2296  16.699  14.904   8.224 -1.4422  0.2275 -0.5703
    69ADP   C20 2297  16.570  14.764   8.301  0.4686 -0.5810  0.4011
    69ADP    H8 2298  16.491  14.787   8.237 -2.3842 -1.7532  1.2938
    69ADP   C21 2299  16.555  14.652   8.387 -0.2098  0.3319 -0.0931
    69ADP   C22 2300  16.655  14.617   8.471  0.4309  0.0629 -0.1383
    69ADP    H9 2301  16.628  14.567   8.561  0.3884  0.9956  3.6226
    69ADP   C23 2302  16.781  14.676   8.456  0.7853  0.1650  0.4520
    69ADP   H10 2303  16.853  14.625   8.515 -0.0019 -3.4714 -0.8005
    69ADP   C24 2304  16.428  14.560   8.352  0.4277 -0.2776 -0.2994
    69ADP   O11 2305  16.373  14.566   8.239 -0.0676 -0.7090  0.1999
    69ADP   Co3 2306  16.343  14.361   8.217 -0.1551 -0.2818  0.2475
    69ADP    O8 2307  16.544  14.297   8.256  0.0748 -0.0846 -0.1536
    69ADP    C4 2308  16.610  14.248   8.356  0.8582  0.0418 -0.0417
    69ADP  H119 2309  16.714  14.246   8.358  2.5930  3.0904 -0.9904
    69ADP    O7 2310  16.547  14.211   8.454 -0.5066 -0.5402 -0.8059
    69ADP   Co2 2311  16.353  14.268   8.414 -0.2735  0.1723 -0.2523
    69ADP   O12 2312  16.386  14.475   8.436  0.5072  0.1098  0.0177
    69ADP   O26 2313  16.301  14.118   8.279 -0.0488  0.3889 -1.1205
    69ADP  C101 2314  16.285  14.112   8.159 -0.2738 -0.4156 -0.8504
    69ADP   O25 2315  16.292  14.216   8.088  0.1232  0.3092 -0.1231
    69ADP   H52 2316  16.252  14.027   8.104  0.1897  0.7448 -1.2000
    69ADP   O28 2317  16.166  14.266   8.481  0.4298 -0.5882 -0.1594
    69ADP  C102 2318  16.101  14.321   8.386 -0.4812  0.0944 -0.0962
    69ADP   O27 2319  16.163  14.372   8.295  0.3345 -0.5554 -0.0781
    69ADP   H51 2320  15.997  14.307   8.364 -1.1836 -1.9487  0.7669
    69ADP   C14 2321  16.966  15.005   8.382 -0.8636  0.4753 -0.8728
    69ADP    N1 2322  17.099  15.075   8.418 -0.2162  0.2962 -0.7607
    69ADP   C13 2323  17.068  15.197   8.451  0.2152  0.1836 -0.5993
    69ADP   C16 2324  16.926  15.228   8.422  0.0163  0.5488 -0.2728
    69ADP    H6 2325  16.873  15.319   8.445 -2.4704  0.6859 -1.4084
    69ADP   C15 2326  16.869  15.120   8.379 -0.3501 -0.6016 -1.2183
    69ADP    H5 2327  16.780  15.116   8.317  0.5817 -0.5863 -1.6861
    69ADP   C12 2328  17.165  15.323   8.456  0.1380  0.5392 -0.0729
    69ADP    C9 2329  17.138  15.447   8.556 -0.2947 -0.1484 -0.3622
    69ADP    C8 2330  17.211  15.567   8.554 -0.5756  0.1722 -0.4605
    69ADP    H2 2331  17.280  15.587   8.475  0.5009 -4.0419 -1.7625
    69ADP    C7 2332  17.166  15.681   8.628 -0.1737  0.2918  0.0030
    69ADP    H1 2333  17.219  15.773   8.615 -0.3896 -0.0318  1.7671
    69ADP    C6 2334  17.056  15.672   8.707 -0.3566  0.4784 -0.9151
    69ADP   C11 2335  16.990  15.554   8.724 -0.0480  0.2900  0.6089
    69ADP    H4 2336  16.911  15.549   8.796 -1.4344 -0.8877  4.0456
    69ADP   C10 2337  17.023  15.445   8.646 -0.2434 -0.0761  0.2251
    69ADP    H3 2338  16.976  15.348   8.673 -1.5739  1.3546  1.1597
    69ADP    C5 2339  17.028  15.792   8.794  0.3749  0.1261  1.3984
    69ADP    O9 2340  16.924  15.785   8.880 -0.2433  0.2452  0.3166
    69ADP  Co14 2341  16.945  15.969   8.914  0.0819  0.0994 -0.0319
    69ADP   O43 2342  16.900  16.040   8.726  0.2919  0.0178 -0.0622
    69ADP  C152 2343  16.972  16.096   8.641 -0.2282  0.6071  0.3865
    69ADP   O44 2344  17.075  16.164   8.676  0.2382 -0.6173 -0.1157
    69ADP  Co15 2345  17.107  16.084   8.845 -0.1018  0.2471 -0.2480
    69ADP   O10 2346  17.113  15.897   8.786 -0.1251 -0.0838  0.0631
    69ADP   O66 2347  17.241  16.077   8.961 -0.1250  0.0010  0.1185
    69ADP  C208 2348  17.192  16.001   9.055  0.2025  0.3363  0.2968
    69ADP   O65 2349  17.070  15.959   9.040  0.9524 -1.0238  0.3137
    69ADP  H110 2350  17.264  15.949   9.118  0.0308  0.7084  0.8751
    69ADP   O68 2351  17.006  16.204   8.936 -0.1706  0.3769  0.6751
    69ADP  C209 2352  16.900  16.191   9.006 -0.1740 -0.0282  0.4809
    69ADP   O67 2353  16.839  16.084   8.996 -0.0255 -0.0507 -0.4654
    69ADP  H111 2354  16.853  16.283   9.047  1.8749  0.0423 -1.0915
    69ADP  C153 2355  16.923  16.114   8.497 -0.6678 -0.1847 -0.1777
    69ADP  C154 2356  16.996  16.144   8.384 -0.1591 -0.4862 -0.0004
    69ADP   H79 2357  17.100  16.127   8.391 -0.2208  0.7502  2.9230
    69ADP  C155 2358  16.941  16.194   8.269 -0.5467  0.3570  0.4303
    69ADP   H80 2359  17.007  16.183   8.183 -2.2502 -1.6209 -1.5768
    69ADP  C156 2360  16.803  16.210   8.259 -0.2678  1.2316  0.0688
    69ADP  C157 2361  16.725  16.178   8.373 -0.9944  0.0305  0.5909
    69ADP   H81 2362  16.622  16.164   8.367  4.0165  0.2821 -1.7159
    69ADP  C158 2363  16.785  16.133   8.488 -0.5617  0.2304  0.7528
    69ADP   H82 2364  16.711  16.119   8.567 -1.6107  0.0895  0.7846
    69ADP  C159 2365  16.725  16.211   8.123  0.2735  0.3235 -0.4017
    69ADP  C160 2366  16.765  16.119   7.998 -0.4199  0.4111 -0.3027
    69ADP   N13 2367  16.704  16.123   7.856  0.9155  0.3108 -0.8571
    69ADP  H103 2368  16.602  16.118   7.848 -1.9989 -0.8642  0.1217
    69ADP  C161 2369  16.786  16.015   7.792 -0.3865 -0.1375  1.0094
    69ADP  C162 2370  16.860  15.948   7.888  0.3549 -0.3708  0.0115
    69ADP   H83 2371  16.928  15.867   7.862 -1.7832 -1.9703 -1.7368
    69ADP  C163 2372  16.842  16.008   8.025 -0.5214  0.9871  0.0724
    69ADP   H84 2373  16.859  15.952   8.111  1.0930 -1.9774  1.7507
    69ADP  C164 2374  16.825  16.017   7.636 -0.4690 -0.3838 -0.0455
    69ADP  C165 2375  16.900  15.893   7.576  0.6058  0.3674 -0.1080
    69ADP  C166 2376  17.006  15.913   7.482  0.2990  0.2995  0.1935
    69ADP   H85 2377  17.022  16.015   7.446  0.6687 -2.1999 -0.3049
    69ADP  C167 2378  17.070  15.805   7.436 -0.3826  0.2719 -0.3363
    69ADP   H86 2379  17.158  15.816   7.369  1.0550  2.0405  0.6281
    69ADP  C168 2380  17.032  15.677   7.462  0.4404 -1.1841 -0.0982
    69ADP  C169 2381  16.928  15.657   7.548 -0.5704  0.2955 -0.2871
    69ADP   H87 2382  16.892  15.560   7.550  1.6559  1.9383 -2.9927
    69ADP  C170 2383  16.860  15.763   7.615 -0.2643  0.0835 -0.8709
    69ADP   H88 2384  16.803  15.747   7.700  2.7228  3.1538  1.6017
    69ADP  C104 2385  17.112  15.562   7.393 -0.7702 -0.7478  0.0639
    69ADP   O31 2386  17.229  15.571   7.335  0.1567 -0.1046  0.3814
    69ADP   O29 2387  17.238  15.511   7.176  0.3585 -1.5608  0.6014
    69ADP  C103 2388  17.313  15.580   7.087  0.5907  0.0339  0.5645
    69ADP   O30 2389  17.434  15.565   7.127  0.1207  0.0280 -0.0574
    69ADP   Co5 2390  17.390  15.474   7.277  0.0678  0.0454 -0.1103
    69ADP   O15 2391  17.480  15.456   7.436 -0.8066  0.5244  0.0072
    69ADP   C50 2392  17.422  15.366   7.505 -0.2987 -0.2438 -0.0379
    69ADP   C49 2393  17.439  15.329   7.658  0.2894 -0.0576  0.1447
    69ADP   C48 2394  17.388  15.203   7.696 -0.9627 -0.0186  0.2961
    69ADP   H22 2395  17.345  15.131   7.630 -0.2659  1.8811 -0.0734
    69ADP   C47 2396  17.391  15.172   7.826 -0.0864  0.6304 -0.6535
    69ADP   H21 2397  17.340  15.077   7.849 -0.7269  2.3534  3.7915
    69ADP   C46 2398  17.432  15.259   7.920  0.1014 -0.3215  0.3056
    69ADP   C52 2399  17.504  15.370   7.884 -0.0100 -0.4587  0.5700
    69ADP   H24 2400  17.558  15.420   7.963 -3.9196 -1.7214 -0.0269
    69ADP   C51 2401  17.502  15.413   7.758  0.0744 -0.2383 -1.0538
    69ADP   H23 2402  17.550  15.506   7.720  0.4536  0.9999  2.0401
    69ADP   C41 2403  17.435  15.209   8.060  0.2574 -0.6637  0.0688
    69ADP   C40 2404  17.459  15.060   8.089 -0.4968 -0.3746  0.5791
    69ADP   C39 2405  17.558  14.976   8.005  0.3686  0.8793  0.5679
    69ADP   H18 2406  17.637  15.029   7.960 -1.7288  0.6098  2.7048
    69ADP   C38 2407  17.546  14.845   8.026  0.3091 -0.0077 -0.2711
    69ADP   H17 2408  17.601  14.770   7.974 -0.9659 -0.6677 -0.0779
    69ADP   C37 2409  17.444  14.828   8.138 -0.1571 -0.3736 -0.0203
    69ADP    N3 2410  17.392  14.972   8.164  0.7539 -0.7823  0.8725
    69ADP   C42 2411  17.364  15.288   8.157  0.0055  0.5292 -0.6204
    69ADP   C43 2412  17.342  15.441   8.157 -0.0132 -0.1391  0.2691
    69ADP   H19 2413  17.370  15.507   8.079  3.9339 -1.9222 -1.4411
    69ADP   C44 2414  17.267  15.473   8.266  0.3576  0.6777  0.9663
    69ADP   H20 2415  17.219  15.566   8.267 -0.9545  0.6280  0.4510
    69ADP   C45 2416  17.233  15.344   8.339  0.1145  0.6693  0.3993
    69ADP    N2 2417  17.305  15.232   8.275  0.5501  0.1352 -0.3110
    69ADP   H26 2418  17.240  15.162   8.236 -1.1629 -2.1032  2.3343
    69ADP   O16 2419  17.345  15.289   7.442  0.3426 -0.0579  0.1900
    69ADP   Co4 2420  17.216  15.367   7.312 -0.0944 -0.0680  0.1538
    69ADP   O32 2421  17.100  15.444   7.426  0.6044 -0.0841  0.4876
    69ADP   O23 2422  17.200  15.204   7.255 -0.2946  0.6699  1.0823
    69ADP   C98 2423  17.311  15.170   7.213 -0.6051 -0.0404 -0.0423
    69ADP   O24 2424  17.396  15.279   7.199  0.1018  0.3602 -0.4675
    69ADP   C97 2425  17.333  15.039   7.138 -0.1718  0.4975 -0.1647
    69ADP   C96 2426  17.463  14.991   7.115  0.5598  0.4675  0.3482
    69ADP   H48 2427  17.541  15.060   7.141  1.9753  0.0532 -1.9987
    69ADP   C95 2428  17.492  14.870   7.051 -0.4087  0.2402  0.0548
    69ADP   H47 2429  17.594  14.840   7.039 -1.2928 -3.3605 -1.6345
    69ADP   C94 2430  17.388  14.810   6.986  0.1784  0.0557  0.0111
    69ADP  C100 2431  17.257  14.843   7.022 -0.0598  0.2572  0.3024
    69ADP   H50 2432  17.181  14.763   7.028 -1.5813 -0.8764 -2.5605
    69ADP   C99 2433  17.227  14.965   7.088  0.4581 -0.5038  0.4870
    69ADP   H49 2434  17.130  15.011   7.093  2.7372  1.7250  0.5438
    69ADP   C89 2435  17.393  14.671   6.913 -0.7634  0.1185 -0.3079
    69ADP   C90 2436  17.426  14.550   7.007  0.5216  0.1690 -0.7602
    69ADP   C91 2437  17.546  14.563   7.102  0.0774  0.0364  0.7993
    69ADP   H45 2438  17.616  14.637   7.106 -0.8516  2.7152  0.7247
    69ADP   C92 2439  17.534  14.470   7.192  0.7510 -0.8784  0.0779
    69ADP   H46 2440  17.593  14.471   7.283  1.2438 -0.0547  1.1033
    69ADP   C93 2441  17.405  14.389   7.167  0.1401 -0.1319  0.7716
    69ADP    N6 2442  17.348  14.447   7.039 -0.3192  0.4425  0.2238
    69ADP   C88 2443  17.304  14.645   6.814  0.0436 -0.9315  0.1397
    69ADP   C87 2444  17.262  14.748   6.698  0.2641  0.1899 -0.2756
    69ADP   H44 2445  17.308  14.847   6.693  2.8805  0.4543 -0.6640
    69ADP   C86 2446  17.173  14.698   6.619 -0.3305  0.5688  0.5528
    69ADP   H43 2447  17.136  14.734   6.528  0.8904 -2.5177 -2.2957
    69ADP   C85 2448  17.147  14.556   6.674 -0.6714 -0.6712  1.1006
    69ADP    N7 2449  17.238  14.521   6.782 -0.2689  0.9679 -0.0903
    69ADP  H112 2450  17.295  14.437   6.765  1.9892 -1.3225  0.3026
    69ADP   C77 2451  17.070  14.468   6.602  0.2481 -0.1948 -0.6161
    69ADP   C76 2452  17.022  14.347   6.691  0.0898  0.2536 -0.1302
    69ADP   C75 2453  16.952  14.219   6.637  0.2428 -0.3366 -0.4806
    69ADP   H38 2454  16.936  14.182   6.536 -1.1928 -0.6922  1.2040
    69ADP   C74 2455  16.905  14.151   6.734 -0.9847  0.5290 -0.1077
    69ADP   H37 2456  16.867  14.049   6.712 -0.2292 -0.9166 -1.0324
    69ADP   C73 2457  16.942  14.219   6.864  0.0582  0.2168  0.3541
    69ADP    N8 2458  17.027  14.342   6.832 -0.6063  0.1941  0.2449
    69ADP   C78 2459  17.023  14.500   6.459  0.6120  0.0925 -0.5271
    69ADP   C79 2460  17.110  14.550   6.354  0.1874  0.5487  0.4150
    69ADP   H39 2461  17.216  14.556   6.382  0.7521 -0.4479 -0.8255
    69ADP   C80 2462  17.054  14.606   6.244 -0.7167  0.2840 -0.3531
    69ADP   H40 2463  17.112  14.641   6.167 -1.2328  0.8477 -1.9342
    69ADP   C81 2464  16.915  14.625   6.227 -0.2031  0.1020  0.2605
    69ADP   C82 2465  16.835  14.563   6.323 -0.3553  0.3540 -0.4485
    69ADP   H41 2466  16.729  14.542   6.309  3.0837 -1.3187  2.5686
    69ADP   C83 2467  16.889  14.504   6.443 -0.0721 -0.0326  0.2123
    69ADP   H42 2468  16.818  14.459   6.510 -0.6979  2.3324  1.6975
    69ADP   C84 2469  16.860  14.722   6.132 -0.2755  0.2128  0.8691
    69ADP   O21 2470  16.932  14.801   6.066 -0.4321 -0.0871  0.2799
    69ADP  Co17 2471  16.809  14.855   5.931  0.2527 -0.2020  0.3370
    69ADP   O40 2472  16.756  14.993   6.028  0.7990 -0.0786  0.4257
    69ADP  C135 2473  16.665  15.004   6.117 -0.1590  0.0988  0.1449
    69ADP   O39 2474  16.563  14.933   6.109  0.2792 -0.3177  0.1131
    69ADP  Co16 2475  16.609  14.802   6.005  0.1114 -0.0295 -0.1100
    69ADP   O22 2476  16.735  14.741   6.140 -0.0256 -0.2432 -0.6361
    69ADP   O69 2477  16.593  14.890   5.821 -0.4101 -0.6548  0.1096
    69ADP  C210 2478  16.670  14.949   5.738  0.5681 -0.2598  0.6314
    69ADP   O70 2479  16.791  14.962   5.763  0.3082 -0.5127 -0.7787
    69ADP  H114 2480  16.629  14.956   5.644 -0.3257 -1.3550 -0.3162
    69ADP   O71 2481  16.580  14.619   5.966  0.0318  0.4810  0.4585
    69ADP  C211 2482  16.663  14.592   5.872 -0.1477 -0.8995 -0.2801
    69ADP   O72 2483  16.754  14.672   5.848 -0.4149  0.4814 -0.1710
    69ADP  H115 2484  16.661  14.500   5.818  0.0208  1.1295  0.6715
    69ADP  C132 2485  16.704  15.098   6.236  0.1031 -0.7888  0.0415
    69ADP  C131 2486  16.618  15.115   6.350  0.4866 -0.3294  1.0958
    69ADP   H66 2487  16.539  15.042   6.377  1.4426  0.5305  0.1301
    69ADP  C130 2488  16.640  15.217   6.438  0.7304  0.3112  1.0720
    69ADP   H65 2489  16.575  15.226   6.517  3.9614 -0.3961  1.8050
    69ADP  C129 2490  16.735  15.322   6.423  0.4250  0.3512 -0.1329
    69ADP  C134 2491  16.814  15.306   6.312  0.1173  0.5852 -0.3490
    69ADP   H68 2492  16.885  15.384   6.287  2.0479 -2.7341  0.2956
    69ADP  C133 2493  16.796  15.201   6.224 -0.8093  0.3432  0.1511
    69ADP   H67 2494  16.859  15.200   6.136 -0.9960 -1.1655  0.7717
    69ADP  C128 2495  16.693  15.469   6.460 -0.4962  0.4326  0.3552
    69ADP  C127 2496  16.814  15.559   6.497 -0.3082 -0.1192  0.1789
    69ADP  C126 2497  16.946  15.526   6.511  0.2616  1.5600  0.1373
    69ADP   H64 2498  16.987  15.425   6.500 -2.8768 -0.3310 -0.9885
    69ADP  C125 2499  17.030  15.639   6.552 -0.7960  0.2215  0.0468
    69ADP   H63 2500  17.140  15.647   6.530  0.8448 -2.6892 -0.0749
    69ADP  C124 2501  16.940  15.741   6.581 -0.4796  0.7965  0.5101
    69ADP   N12 2502  16.802  15.703   6.541  0.0273 -0.5375  0.7676
    69ADP   H77 2503  16.737  15.721   6.614  0.1909 -2.1840 -3.2542
    69ADP  C119 2504  16.974  15.864   6.669  0.0092  0.4561  0.6462
    69ADP  C120 2505  17.086  15.850   6.785  0.4091  0.1558 -0.3032
    69ADP  C121 2506  17.224  15.782   6.747  0.7608  0.5769 -0.1927
    69ADP   H61 2507  17.261  15.788   6.651 -1.2120  0.1408 -0.3718
    69ADP  C212 2508  17.304  15.709   6.856 -0.4568  0.4980  0.5173
    69ADP  H124 2509  17.415  15.696   6.833  0.4529  0.7942 -3.5178
    69ADP  C122 2510  17.272  15.704   7.000  0.4701  0.7157 -0.1748
    69ADP  C203 2511  17.136  15.780   7.037  0.5952  0.4326 -0.3525
    69ADP  H105 2512  17.100  15.743   7.132 -3.3244  1.0140 -2.0064
    69ADP  C123 2513  17.045  15.848   6.935  0.0908 -0.1818 -0.2608
    69ADP   H62 2514  16.950  15.885   6.964 -1.2720 -1.4309  1.6311
    69ADP  C116 2515  16.879  15.967   6.687 -0.3301  0.0172  0.7173
    69ADP    N9 2516  16.751  15.990   6.603  0.0079  0.2283 -0.5404
    69ADP  C115 2517  16.707  16.109   6.637 -0.3008 -0.6140  0.1476
    69ADP  C118 2518  16.799  16.180   6.740 -0.5906  0.3523  1.0504
    69ADP   H60 2519  16.767  16.267   6.795 -1.9352  0.2906 -1.9798
    69ADP  C117 2520  16.903  16.102   6.766 -0.2303 -0.3032 -0.2826
    69ADP   H59 2521  16.978  16.117   6.844  0.8909  0.7852 -2.4360
    69ADP  C114 2522  16.562  16.161   6.607  0.2765 -0.4153 -1.6470
    69ADP  C144 2523  16.500  16.108   6.497  0.3161 -0.4694  0.1962
    69ADP  C143 2524  16.425  16.180   6.392 -0.1302 -0.3419 -0.1374
    69ADP   H72 2525  16.421  16.286   6.377 -1.6163  0.3426 -0.6179
    69ADP  C142 2526  16.371  16.086   6.307  0.7234  0.1545  0.3291
    69ADP   H71 2527  16.294  16.106   6.236 -0.2046 -1.8736  0.6304
    69ADP  C141 2528  16.414  15.948   6.348  0.1874  0.4787 -0.5676
    69ADP   N10 2529  16.468  15.966   6.491  0.1413 -0.1063  0.1098
    69ADP   H78 2530  16.541  15.900   6.516  1.2587  0.4695 -0.9727
    69ADP  C140 2531  16.368  15.827   6.298 -0.8603 -0.4006  0.3956
    69ADP  C139 2532  16.435  15.704   6.361  0.8942  0.1199 -0.1552
    69ADP  C138 2533  16.363  15.569   6.344  0.6296  0.1186  0.2617
    69ADP   H70 2534  16.266  15.557   6.301 -2.3391  1.6728  0.9290
    69ADP  C137 2535  16.443  15.471   6.387  0.2485 -0.3238  0.7164
    69ADP   H69 2536  16.420  15.368   6.384 -0.3682  2.7985 -1.7287
    69ADP  C136 2537  16.575  15.532   6.422  0.0474  0.1771 -0.6748
    69ADP   N11 2538  16.556  15.679   6.408  0.2329 -0.1800 -0.3521
    69ADP  C145 2539  16.341  15.820   6.144 -0.4821 -0.3105 -0.2613
    69ADP  C146 2540  16.404  15.741   6.046 -0.5261  0.0620  0.4965
    69ADP   H73 2541  16.505  15.701   6.068  1.3197 -1.6541 -0.0705
    69ADP  C147 2542  16.352  15.729   5.917  0.3794 -0.9496  0.2336
    69ADP   H74 2543  16.399  15.664   5.840 -2.2089  1.3195  2.1784
    69ADP  C148 2544  16.236  15.802   5.879  0.1801 -0.4953 -0.3106
    69ADP  C150 2545  16.169  15.880   5.975 -0.2337  1.0148  0.6663
    69ADP   H75 2546  16.074  15.927   5.940 -1.6711 -0.0063  2.0279
    69ADP  C151 2547  16.221  15.886   6.103  0.5053  0.3782 -0.0179
    69ADP   H76 2548  16.159  15.941   6.171 -4.5680  1.9256 -0.1636
    69ADP  C149 2549  16.180  15.799   5.734  0.2966 -0.6680  0.6510
    69ADP   O41 2550  16.073  15.845   5.688  0.7598 -0.2756 -0.1689
    69ADP  Co12 2551  16.081  15.809   5.484  0.1160 -0.1518 -0.0348
    69ADP   O61 2552  16.136  15.968   5.425  0.5639  0.6879  0.1092
    69ADP  C206 2553  16.126  15.915   5.287  0.1552 -0.7764  0.0026
    69ADP   O62 2554  16.095  15.778   5.306 -0.0550  0.4788  1.0523
    69ADP  H108 2555  16.158  15.965   5.198 -0.5851  1.0390  2.3562
    69ADP   O55 2556  15.917  15.747   5.384  0.1650 -0.1280 -0.5505
    69ADP  C202 2557  15.830  15.737   5.468  1.0056 -0.3243  0.7419
    69ADP  H123 2558  15.725  15.727   5.455  2.5916  1.0312  1.6228
    69ADP   O56 2559  15.902  15.723   5.566 -0.7339  0.3897 -0.1833
    69ADP  Co13 2560  16.089  15.693   5.512 -0.1830  0.0839 -0.2394
    69ADP   O42 2561  16.222  15.738   5.637 -0.2155  0.3632 -0.6679
    69ADP   O63 2562  16.262  15.646   5.472  0.1158  0.0974 -0.1832
    69ADP  C207 2563  16.218  15.507   5.469  0.3727 -0.6380  0.0224
    69ADP   O64 2564  16.073  15.515   5.481  0.3417  0.0064 -1.4496
    69ADP  H109 2565  16.271  15.417   5.457  0.7411 -1.2706 -2.6595
    69ADP  C111 2566  16.528  16.309   6.651  0.3642 -0.1117  0.2466
    69ADP  C110 2567  16.395  16.338   6.669  0.4069 -0.0591 -0.6673
    69ADP   H56 2568  16.332  16.244   6.672  1.3518 -1.8815 -1.0531
    69ADP  C109 2569  16.337  16.457   6.681 -1.4581 -0.2050 -0.8184
    69ADP   H55 2570  16.239  16.460   6.727  1.5046  2.1114 -0.6122
    69ADP  C108 2571  16.414  16.572   6.670 -0.1697  0.3305  0.2815
    69ADP  C113 2572  16.550  16.543   6.655 -0.0234 -1.0792  0.9054
    69ADP   H58 2573  16.603  16.630   6.639 -3.8765 -0.5307 -2.9199
    69ADP  C112 2574  16.612  16.422   6.641 -1.8247  0.4453  0.0623
    69ADP   H57 2575  16.701  16.421   6.578 -0.9461 -3.3404  0.8769
    69ADP  C107 2576  16.353  16.709   6.706  0.1048  0.1026 -0.6693
    69ADP   O37 2577  16.435  16.806   6.703 -0.0111 -0.4356 -0.1174
    69ADP   Co8 2578  16.391  16.886   6.858  0.0179  0.4325 -0.0730
    69ADP   O45 2579  16.396  16.753   6.987  0.0594  0.7379  0.5342
    69ADP  C182 2580  16.319  16.666   7.034 -0.1185 -0.5989 -0.0794
    69ADP   O46 2581  16.202  16.695   7.018  0.3565 -0.4684 -0.0462
    69ADP   Co9 2582  16.183  16.829   6.901 -0.0220  0.1572 -0.2049
    69ADP   O38 2583  16.240  16.728   6.759 -0.3544 -0.4106  0.0969
    69ADP   O51 2584  16.229  16.976   7.027  0.1328 -0.3081  0.0667
    69ADP  C200 2585  16.347  17.041   7.051 -0.0705 -0.2438  0.6516
    69ADP   O52 2586  16.459  17.024   6.971  0.7728 -0.3311 -0.1291
    69ADP  H121 2587  16.357  17.100   7.144 -1.1946  0.8189 -1.3060
    69ADP   O53 2588  16.058  16.928   6.802  0.2440  0.3494  0.2436
    69ADP  C201 2589  16.138  17.009   6.740 -0.2123 -0.6545 -0.3637
    69ADP   O54 2590  16.272  17.009   6.773  0.0697  0.9216  0.6388
    69ADP  H122 2591  16.097  17.056   6.653  1.5665  1.7667  1.7064
    69ADP  C179 2592  16.362  16.567   7.137 -0.1110 -1.3791  0.7086
    69ADP  C178 2593  16.483  16.588   7.203  0.2491 -0.5522 -0.2454
    69ADP   H92 2594  16.542  16.665   7.184 -0.8111 -0.1529  0.8579
    69ADP  C177 2595  16.514  16.505   7.312  0.7144  0.6265 -0.3809
    69ADP   H91 2596  16.604  16.510   7.368  3.2026 -1.5705 -2.1737
    69ADP  C176 2597  16.426  16.405   7.353 -0.3804  0.1074  0.9793
    69ADP  C181 2598  16.311  16.370   7.277 -0.3383 -0.9768 -0.4376
    69ADP   H94 2599  16.245  16.291   7.295 -1.3519 -1.4645  0.0198
    69ADP  C180 2600  16.277  16.458   7.176  0.2122 -0.8569 -0.6214
    69ADP   H93 2601  16.218  16.417   7.092 -2.7497 -0.9364  0.4743
    69ADP  C175 2602  16.458  16.312   7.472  0.4873  0.4812 -0.0424
    69ADP  C174 2603  16.595  16.243   7.489 -0.0526  0.1803 -0.9168
    69ADP  C173 2604  16.679  16.212   7.367  0.3649 -0.3343 -0.1504
    69ADP   H90 2605  16.663  16.257   7.272  4.4156 -0.9626 -0.3114
    69ADP  C172 2606  16.782  16.134   7.408 -0.2718  0.3318 -0.4220
    69ADP   H89 2607  16.861  16.094   7.348  0.1595  1.9274  0.8232
    69ADP  C171 2608  16.761  16.108   7.558  0.0816  0.5389  0.1866
    69ADP   N16 2609  16.637  16.179   7.598  0.3135  0.0594  0.2965
    69ADP  C183 2610  16.384  16.332   7.586 -0.4216 -0.2353 -0.9511
    69ADP  C184 2611  16.231  16.358   7.580 -0.0624  0.3844 -0.6589
    69ADP   H95 2612  16.166  16.334   7.499  0.0811 -0.4042  1.0955
    69ADP  C185 2613  16.200  16.392   7.711 -0.2957  0.3734  0.5886
    69ADP   H96 2614  16.103  16.426   7.744  1.5294 -1.9081 -0.7391
    69ADP  C186 2615  16.323  16.382   7.807 -0.0593 -0.1042 -0.2481
    69ADP   N15 2616  16.439  16.331   7.724 -0.4409  0.6435 -0.1697
    69ADP  H104 2617  16.466  16.236   7.747 -0.3852  0.6951  4.0856
    69ADP  C187 2618  16.329  16.446   7.924 -0.1623 -0.4057 -0.9645
    69ADP  C188 2619  16.445  16.406   8.014  0.6798  0.6027  0.3528
    69ADP  C189 2620  16.491  16.477   8.148 -0.0992  0.3624 -0.1731
    69ADP   H97 2621  16.456  16.573   8.182 -2.4361  2.2722  0.0361
    69ADP  C190 2622  16.597  16.421   8.198  1.5390 -0.2272 -0.2280
    69ADP   H98 2623  16.671  16.455   8.268  1.4663 -0.6600 -1.0012
    69ADP  C191 2624  16.632  16.308   8.100  0.4617 -0.5250  0.2209
    69ADP   N14 2625  16.531  16.312   7.991  0.6823  0.1474  0.0966
    69ADP  C192 2626  16.305  16.604   7.924 -0.0544 -0.4144 -0.2585
    69ADP  C193 2627  16.313  16.684   7.810 -0.5269  1.0753  0.0413
    69ADP   H99 2628  16.353  16.648   7.715 -2.2121  3.2703  0.8659
    69ADP  C194 2629  16.275  16.821   7.815  0.1657  0.6013  0.1264
    69ADP  H100 2630  16.322  16.880   7.742  0.6608 -0.6263  1.3245
    69ADP  C195 2631  16.213  16.878   7.928 -0.7237 -0.9763 -0.5177
    69ADP  C197 2632  16.203  16.798   8.039 -0.7325 -0.5452  0.1846
    69ADP  H101 2633  16.161  16.838   8.130  0.5558 -0.7046 -1.5169
    69ADP  C198 2634  16.246  16.663   8.037 -0.1199  0.5575  0.4718
    69ADP  H102 2635  16.222  16.603   8.122  1.0521 -1.1609  0.9681
    69ADP  C196 2636  16.117  16.994   7.897  0.1285  0.8266 -0.4006
    69ADP   O47 2637  16.069  17.059   7.996 -0.1643  0.3112 -0.0607
    69ADP  Co10 2638  15.936  17.187   7.903  0.2842  0.3316 -0.2707
    69ADP   O50 2639  16.083  17.286   7.776  0.3705 -0.3782  0.4627
    69ADP  C199 2640  16.101  17.291   7.648 -0.5371  0.5018 -0.3656
    69ADP  H120 2641  16.179  17.356   7.608  0.4755  0.9859 -0.5594
    69ADP   O49 2642  16.016  17.241   7.578 -0.3585  0.6792  0.0125
    69ADP  Co11 2643  15.901  17.123   7.690 -0.3219 -0.2045 -0.1892
    69ADP   O48 2644  16.054  17.000   7.783  0.4824 -0.7038 -0.3025
    69ADP   O57 2645  15.749  16.996   7.690  0.4060  0.1232  0.8552
    69ADP  C204 2646  15.710  16.996   7.808  0.2091  0.6471  0.4379
    69ADP   O58 2647  15.786  17.049   7.895  0.1175  1.1445 -0.0645
    69ADP  H107 2648  15.608  16.968   7.823 -0.6394  1.6086 -1.3153
    69ADP   O59 2649  15.785  17.268   7.729  0.0949  0.6793 -0.1712
    69ADP  C205 2650  15.750  17.336   7.828 -0.3514 -0.7275 -0.8128
    69ADP   O60 2651  15.813  17.329   7.934 -0.2686 -0.4313  0.4118
    69ADP  H106 2652  15.679  17.413   7.815 -1.3344  0.0529  0.8235
    79ADP    O4 2653   5.920   3.896   4.679 -0.1998 -0.2110 -0.8261
    79ADP    C2 2654   5.915   3.956   4.803  0.9828  0.4939 -0.8255
    79ADP  H116 2655   5.835   4.004   4.832 -6.4424  2.7777 -3.7153
    79ADP    O3 2656   5.988   3.886   4.863  0.2187  0.0090  0.1105
    79ADP   Co6 2657   6.060   3.690   4.808  1.3058 -1.0078 -0.1477
    79ADP   O33 2658   5.902   3.609   4.742 -2.8193 -0.3525  3.5314
    79ADP  C105 2659   5.973   3.532   4.668 -0.2695 -1.8376  0.5842
    79ADP   O34 2660   6.114   3.554   4.725 -1.2870 -0.0585  1.1217
    79ADP   H53 2661   5.977   3.448   4.599  2.0559  5.5794  4.4885
    79ADP   Co7 2662   6.161   3.739   4.810 -0.6968 -0.1164 -1.3460
    79ADP   O35 2663   6.138   3.834   4.686 -2.1711  1.9833  1.1764
    79ADP  C106 2664   6.268   3.906   4.693 -2.9372 -1.5036  0.3828
    79ADP   O36 2665   6.295   3.868   4.810 -0.2250 -0.0064  2.6219
    79ADP   H54 2666   6.366   3.901   4.627 -0.2756 -2.1881 17.3029
    79ADP   O20 2667   6.229   3.635   4.929 -2.4685  0.9869  0.9083
    79ADP   C72 2668   6.160   3.643   5.034 -0.4661  2.7483 -1.9926
    79ADP   O19 2669   6.231   3.765   5.021  4.3735 -0.6345  0.7345
    79ADP   C69 2670   6.016   3.580   5.051  1.2732  2.2429 -0.9895
    79ADP   C68 2671   5.942   3.450   5.063  3.7374 -1.1942 -0.2765
    79ADP   H34 2672   5.935   3.348   5.015-12.2488 -8.2647  2.7070
    79ADP   C67 2673   5.818   3.436   5.151 -1.3378  1.5438 -2.1055
    79ADP   H33 2674   5.745   3.369   5.121 -7.2932 -0.9723 -2.8312
    79ADP   C66 2675   5.776   3.559   5.231 -1.8817  0.7959 -0.8078
    79ADP   C71 2676   5.847   3.677   5.170  1.5070 -0.4353 -1.1286
    79ADP   H36 2677   5.860   3.760   5.261  4.7027-12.7135  0.9691
    79ADP   C70 2678   5.907   3.656   5.048  1.8402 -2.1904  0.6562
    79ADP   H35 2679   5.874   3.751   4.997  3.9501  7.4361 -1.3683
    79ADP   C65 2680   5.729   3.576   5.382  2.0336  2.5142 -1.7524
    79ADP   C62 2681   5.854   3.555   5.495 -0.9638 -1.0269  0.8780
    79ADP    N5 2682   5.900   3.620   5.619  1.4743  0.8734  0.5309
    79ADP  H113 2683   5.810   3.679   5.655 -4.7323 -4.7961  6.4692
    79ADP   C61 2684   5.960   3.534   5.722  1.3609  1.2611  0.1355
    79ADP   C64 2685   5.975   3.429   5.637  0.8779 -0.4372 -0.4879
    79ADP   H32 2686   6.013   3.340   5.702 11.7175 -1.6317 -5.6613
    79ADP   C63 2687   5.884   3.426   5.512  1.8491  0.4816 -3.8417
    79ADP   H31 2688   5.844   3.326   5.482  1.9563  6.0546  6.0510
    79ADP   C60 2689   6.039   3.569   5.855  0.5085  1.0711  0.4846
    79ADP   C57 2690   6.177   3.634   5.844 -2.5417  1.8433  4.4372
    79ADP   C56 2691   6.292   3.623   5.939  1.8842  1.6892 -1.7323
    79ADP   H28 2692   6.322   3.525   5.906 -8.0153 -0.6054 -8.7323
    79ADP   C55 2693   6.375   3.709   5.939  0.1953  1.4696  0.7179
    79ADP   H27 2694   6.458   3.706   5.978 -0.1176  9.8491-11.2400
    79ADP   C54 2695   6.389   3.781   5.839 -0.2860 -0.0710 -1.4255
    79ADP   C59 2696   6.283   3.843   5.781 -0.2517  0.7720  1.0145
    79ADP   H30 2697   6.224   3.941   5.798  6.3131 -1.5784  5.5234
    79ADP   C58 2698   6.171   3.759   5.769  1.8778  2.8978 -1.0834
    79ADP   H29 2699   6.114   3.779   5.678 -6.2872  0.7780  3.9338
    79ADP   C53 2700   6.510   3.841   5.752  1.1994 -1.2872 -0.8693
    79ADP   O17 2701   6.605   3.786   5.838  2.6648 -1.3075 -3.1993
    79ADP   Co1 2702   6.756   3.866   5.768 -0.1783  1.2392  0.7609
    79ADP    O2 2703   6.787   3.710   5.631 -3.3160 -5.0287  0.9178
    79ADP    C1 2704   6.720   3.715   5.518 -2.2683 -1.1819 -0.2201
    79ADP  H117 2705   6.693   3.646   5.447 -6.0485 -0.6735 -4.8881
    79ADP    O1 2706   6.727   3.799   5.466  1.0219  0.3532  1.2520
    79ADP    Co 2707   6.729   3.961   5.589  0.6213 -0.0571  0.9154
    79ADP   O18 2708   6.546   3.924   5.664 -2.2750  0.6311 -0.1758
    79ADP    O5 2709   6.897   3.954   5.599 -1.8351 -2.6312  1.7479
    79ADP    C3 2710   6.962   3.871   5.673  0.3275  1.8028  2.3202
    79ADP    O6 2711   6.927   3.855   5.791  0.9022  0.3202 -0.8805
    79ADP  H118 2712   7.014   3.797   5.615  6.5192  1.5598 12.9863
    79ADP   O14 2713   6.701   4.125   5.628 -0.4690 -0.5366  0.8438
    79ADP   C36 2714   6.742   4.142   5.733 -0.7918  5.0571  0.4558
    79ADP   O13 2715   6.727   4.035   5.788  2.2816 -0.8092 -1.8041
    79ADP   C33 2716   6.748   4.277   5.808 -2.7549 -1.8012 -2.6657
    79ADP   C32 2717   6.760   4.390   5.707  5.8825 -2.0373 -1.3600
    79ADP   H14 2718   6.752   4.373   5.590  7.6662 -7.6534  7.2637
    79ADP   C31 2719   6.734   4.515   5.743 -0.0703 -2.5797 -0.8982
    79ADP   H13 2720   6.682   4.565   5.675 -1.1318  3.7666  4.8777
    79ADP   C30 2721   6.698   4.531   5.879  0.0760 -0.9309 -0.5202
    79ADP   C35 2722   6.674   4.416   5.947 -2.9591  2.1340 -1.7668
    79ADP   H16 2723   6.674   4.431   6.066 -3.2307  1.1276  3.8720
    79ADP   C34 2724   6.702   4.297   5.935  2.8669 -0.5523 -3.8335
    79ADP   H15 2725   6.699   4.216   5.988 -1.1732  7.2348  1.7049
    79ADP   C29 2726   6.676   4.668   5.949 -0.4057 -0.2022 -2.2507
    79ADP   C28 2727   6.797   4.783   5.976  4.5096  2.2149 -0.4973
    79ADP   C27 2728   6.910   4.788   5.896  0.9292  3.5555 -1.3543
    79ADP   H12 2729   6.911   4.772   5.792  2.3348 -7.9458  2.5121
    79ADP   C26 2730   7.016   4.835   5.976  2.2518 -0.7746  4.2644
    79ADP   H11 2731   7.070   4.776   5.914  6.6946  8.2271  7.4447
    79ADP   C25 2732   6.962   4.867   6.109 -0.7569  2.2750  1.5549
    79ADP    N4 2733   6.808   4.870   6.111  1.4766 -1.1258  1.6630
    79ADP   H25 2734   6.800   4.868   6.215  1.3796  4.2072 10.7942
    79ADP   C17 2735   7.017   4.899   6.257 -3.8349  3.2005  1.7977
    79ADP   C18 2736   7.166   4.841   6.293 -1.0646 -4.1737 -4.2838
    79ADP   C19 2737   7.265   4.840   6.213  1.6035 -2.7107 -0.7916
    79ADP    H7 2738   7.283   4.904   6.132  0.5855  2.6500  3.4608
    79ADP   C20 2739   7.397   4.751   6.246  0.4519  0.1710  0.1374
    79ADP    H8 2740   7.479   4.779   6.226-15.6644 -9.1691 -3.9056
    79ADP   C21 2741   7.397   4.659   6.341 -0.0454 -1.4902 -4.1969
    79ADP   C22 2742   7.308   4.709   6.442  4.0658  2.0380 -0.9451
    79ADP    H9 2743   7.309   4.672   6.533 -7.7859-10.2403  3.5546
    79ADP   C23 2744   7.210   4.799   6.415 -1.0699  1.5185  0.9983
    79ADP   H10 2745   7.208   4.887   6.490  5.9024  5.8254 -0.0480
    79ADP   C24 2746   7.307   4.525   6.294  1.7209  0.4497  2.1974
    79ADP   O11 2747   7.225   4.467   6.346  3.0829  3.2822 -1.9394
    79ADP   Co3 2748   7.258   4.307   6.326 -1.4682 -0.3586 -0.7970
    79ADP    O8 2749   7.137   4.307   6.173 -1.6993 -1.9319 -1.0762
    79ADP    C4 2750   7.141   4.308   6.040  1.7761  1.2800  0.3925
    79ADP  H119 2751   7.080   4.372   6.004-12.0147 -8.0506 -8.1157
    79ADP    O7 2752   7.262   4.289   6.006 -0.0264 -0.9310 -0.4954
    79ADP   Co2 2753   7.380   4.285   6.138  1.2035  0.3002 -0.5914
    79ADP   O12 2754   7.349   4.485   6.194  1.7392  0.0586 -1.7710
    79ADP   O26 2755   7.303   4.102   6.211  2.0224 -3.0537  4.4605
    79ADP  C101 2756   7.246   4.051   6.303 -0.6950  0.8162  1.6717
    79ADP   O25 2757   7.217   4.108   6.399 -1.2943  1.7038  3.3942
    79ADP   H52 2758   7.160   4.004   6.317 -3.7538 -4.3087  4.2825
    79ADP   O28 2759   7.559   4.229   6.194  1.2693  2.3762 -1.9028
    79ADP  C102 2760   7.546   4.276   6.321 -0.3562  3.8235 -3.4274
    79ADP   O27 2761   7.455   4.311   6.361 -0.2270  1.2006 -2.1503
    79ADP   H51 2762   7.636   4.275   6.367 -2.6254  1.3793 -3.2522
    79ADP   C14 2763   6.930   4.930   6.360  0.2092  0.8250  0.5999
    79ADP    N1 2764   6.867   4.837   6.416 -1.2764 -1.8161 -1.0865
    79ADP   C13 2765   6.817   4.877   6.523  0.2701 -0.4286  0.0741
    79ADP   C16 2766   6.855   5.039   6.528  2.1360 -3.0604  1.6398
    79ADP    H6 2767   6.799   5.103   6.591 -0.3071-15.5980 11.2761
    79ADP   C15 2768   6.916   5.081   6.439  2.3359  0.4005 -0.5394
    79ADP    H5 2769   6.957   5.173   6.409  7.5485  5.3454  6.8522
    79ADP   C12 2770   6.672   4.841   6.576  0.7608 -0.3466 -1.7079
    79ADP    C9 2771   6.611   4.892   6.710  1.5839 -0.4353 -0.8567
    79ADP    C8 2772   6.730   4.911   6.817  0.1728 -0.9407  1.5351
    79ADP    H2 2773   6.775   4.847   6.872  3.1322  5.2731  8.4463
    79ADP    C7 2774   6.754   5.023   6.901  0.0715  0.7877  0.6070
    79ADP    H1 2775   6.826   4.995   6.982 -6.9527  9.1337 -2.5568
    79ADP    C6 2776   6.629   5.096   6.916  2.5604 -0.5782  1.7878
    79ADP   C11 2777   6.525   5.056   6.869  2.3234 -0.8408 -1.2418
    79ADP    H4 2778   6.431   5.058   6.911  7.8676 -1.4419  3.2047
    79ADP   C10 2779   6.546   4.978   6.774  0.5012 -0.6342 -1.2327
    79ADP    H3 2780   6.497   5.021   6.690  7.6145 -0.5542  3.7168
    79ADP    C5 2781   6.638   5.218   7.002  1.7363  0.3909  2.6859
    79ADP    O9 2782   6.757   5.253   7.041 -0.1719  0.3757  2.5707
    79ADP  Co14 2783   6.736   5.303   7.257  0.8134  0.5433 -0.2290
    79ADP   O43 2784   6.632   5.142   7.321  0.6391 -0.1321  2.0808
    79ADP  C152 2785   6.570   5.103   7.422  2.5984 -0.1767  1.4244
    79ADP   O44 2786   6.450   5.172   7.416  2.4217  0.0369  0.0729
    79ADP  Co15 2787   6.543   5.330   7.317 -0.7430  0.0266  0.4816
    79ADP   O10 2788   6.550   5.247   7.114 -1.9705  0.1366 -2.8721
    79ADP   O66 2789   6.490   5.490   7.263  0.9066  1.8582  3.7179
    79ADP  C208 2790   6.606   5.554   7.259  0.0147  1.9288 -0.5277
    79ADP   O65 2791   6.711   5.491   7.239  0.0239  1.5258 -0.4486
    79ADP  H110 2792   6.641   5.669   7.254 -0.5976 -3.8441  1.8782
    79ADP   O68 2793   6.646   5.367   7.453 -0.2615  0.9259  0.4537
    79ADP  C209 2794   6.769   5.298   7.480  0.5611  1.1693  0.9781
    79ADP   O67 2795   6.847   5.302   7.377  1.3364  0.5179  0.3801
    79ADP  H111 2796   6.777   5.205   7.519  3.9167 -0.0449  0.9105
    79ADP  C153 2797   6.552   4.965   7.501 -0.9282 -0.4092  4.1495
    79ADP  C154 2798   6.444   4.931   7.566  2.0997  2.4461  1.1129
    79ADP   H79 2799   6.455   5.008   7.645  7.1062 -7.7435  0.0631
    79ADP  C155 2800   6.388   4.799   7.613 -1.1044 -0.6020  1.2296
    79ADP   H80 2801   6.345   4.803   7.707-14.2659  1.5251  0.0607
    79ADP  C156 2802   6.431   4.701   7.592 -2.3440 -1.0045 -2.2657
    79ADP  C157 2803   6.560   4.752   7.516  1.0945  4.0531  2.2310
    79ADP   H81 2804   6.609   4.665   7.501 -5.0151  5.1322  1.7697
    79ADP  C158 2805   6.633   4.866   7.464  1.4371  2.3488  1.0663
    79ADP   H82 2806   6.729   4.871   7.450  8.4210-11.8569  1.6449
    79ADP  C159 2807   6.369   4.572   7.515 -0.5544 -0.5347 -1.0767
    79ADP  C160 2808   6.240   4.581   7.398 -1.1767 -3.2294 -1.1225
    79ADP   N13 2809   6.217   4.469   7.307 -1.0569  1.1613 -1.7311
    79ADP  H103 2810   6.265   4.442   7.220  4.5226  1.1967 -3.0551
    79ADP  C161 2811   6.073   4.511   7.267  2.1815 -2.2901 -3.2001
    79ADP  C162 2812   6.050   4.631   7.254  1.7471  0.3992 -0.6053
    79ADP   H83 2813   5.944   4.680   7.237 -1.6222 -0.5738 -7.4131
    79ADP  C163 2814   6.175   4.684   7.325 -1.3213  1.0289  2.9015
    79ADP   H84 2815   6.203   4.792   7.314 -2.4381  7.3228  9.8519
    79ADP  C164 2816   5.945   4.420   7.228 -1.0290  0.3922 -0.6469
    79ADP  C165 2817   5.918   4.385   7.080  0.0239  0.0508  0.8680
    79ADP  C166 2818   5.839   4.250   7.067 -0.3647  1.1792 -0.5673
    79ADP   H85 2819   5.857   4.180   7.158  5.8584  1.8302 -9.5065
    79ADP  C167 2820   5.789   4.227   6.943  2.4254 -1.3437  0.3157
    79ADP   H86 2821   5.792   4.110   6.942  0.8064 -3.2063 10.4458
    79ADP  C168 2822   5.754   4.327   6.878 -0.0313  2.8958 -0.0212
    79ADP  C169 2823   5.749   4.436   6.953  0.6907  1.1707 -1.8124
    79ADP   H87 2824   5.709   4.527   6.873  9.2513  1.6554 -0.2181
    79ADP  C170 2825   5.877   4.480   7.013 -0.0268 -2.4117 -1.8510
    79ADP   H88 2826   5.968   4.547   7.005 -7.1900  0.7412  4.2316
    79ADP  C104 2827   5.673   4.330   6.747 -0.1157 -1.1547 -1.5555
    79ADP   O31 2828   5.604   4.235   6.672 -1.3833 -1.0675 -0.3136
    79ADP   O29 2829   5.506   4.320   6.564 -0.8513  0.3406 -2.8397
    79ADP  C103 2830   5.372   4.354   6.554 -1.5132  1.8206  0.0664
    79ADP   O30 2831   5.414   4.249   6.476 -0.4135  0.3987 -0.1084
    79ADP   Co5 2832   5.571   4.312   6.412  0.9669 -0.0074  0.6733
    79ADP   O15 2833   5.674   4.453   6.285 -0.6084  0.7733  2.2110
    79ADP   C50 2834   5.797   4.457   6.342  1.3130  1.1196 -2.8048
    79ADP   C49 2835   5.919   4.526   6.380 -0.9924 -2.9212 -0.0504
    79ADP   C48 2836   6.045   4.455   6.390 -1.3415 -4.3255  3.4436
    79ADP   H22 2837   6.033   4.365   6.348  6.8873  2.0723  2.8008
    79ADP   C47 2838   6.148   4.522   6.418  0.0876  1.1909 -1.5932
    79ADP   H21 2839   6.235   4.470   6.474 -4.9427  1.9891 -1.1371
    79ADP   C46 2840   6.160   4.601   6.270  0.6261 -0.1906  3.4583
    79ADP   C52 2841   6.041   4.688   6.261 -2.1122  0.8915 -1.4400
    79ADP   H24 2842   6.034   4.749   6.180  0.7318  3.1372  0.9314
    79ADP   C51 2843   5.941   4.657   6.329 -0.0432  1.2596 -0.7318
    79ADP   H23 2844   5.917   4.758   6.374 -7.9094 -6.0943  6.3150
    79ADP   C41 2845   6.310   4.650   6.258  2.4972 -0.0648  1.3329
    79ADP   C40 2846   6.402   4.642   6.123 -1.3679  0.6080 -2.6015
    79ADP   C39 2847   6.324   4.625   5.992  1.8127  0.0707  1.4035
    79ADP   H18 2848   6.228   4.552   5.970  4.9568  0.0520  0.9873
    79ADP   C38 2849   6.414   4.652   5.892 -0.1974 -1.5201  0.3359
    79ADP   H17 2850   6.440   4.630   5.791 -2.1000 -2.1981-13.8733
    79ADP   C37 2851   6.548   4.688   5.981  2.3081  0.2978 -1.3139
    79ADP    N3 2852   6.534   4.676   6.117 -1.9862 -0.5595 -2.5621
    79ADP   C42 2853   6.375   4.678   6.365 -1.9475 -0.2774 -0.8385
    79ADP   C43 2854   6.307   4.766   6.467  1.7370  3.2087 -3.3309
    79ADP   H19 2855   6.206   4.797   6.429 -1.5265 -1.4843 -3.3875
    79ADP   C44 2856   6.400   4.839   6.544 -1.8435 -0.6214 -2.8354
    79ADP   H20 2857   6.371   4.943   6.537  1.3509 -0.4468  4.1675
    79ADP   C45 2858   6.549   4.800   6.508 -3.0555  0.2616  1.2526
    79ADP    N2 2859   6.517   4.678   6.423 -0.3454  3.6572 -1.1238
    79ADP   H26 2860   6.575   4.664   6.352 -2.2825  0.7375-10.0925
    79ADP   O16 2861   5.791   4.382   6.436 -0.9884  0.4729 -2.0688
    79ADP   Co4 2862   5.727   4.293   6.536  0.9172  0.5572  0.2866
    79ADP   O32 2863   5.717   4.410   6.664 -1.0716  0.0745  1.2722
    79ADP   O23 2864   5.825   4.158   6.471  1.6457  0.5404  1.7695
    79ADP   C98 2865   5.722   4.071   6.486  1.8431  3.5008 -1.5991
    79ADP   O24 2866   5.631   4.133   6.421  0.5483 -1.0049 -1.2650
    79ADP   C97 2867   5.721   3.937   6.524 -5.2666 -1.7444  2.3514
    79ADP   C96 2868   5.576   3.890   6.506 -0.4340 -0.7738  2.1534
    79ADP   H48 2869   5.536   3.868   6.591  5.5589  6.4927 -7.7815
    79ADP   C95 2870   5.588   3.793   6.391 -1.5959 -2.2281  0.0080
    79ADP   H47 2871   5.519   3.840   6.329  3.1176  2.5142 -2.5583
    79ADP   C94 2872   5.705   3.776   6.334 -0.0125  1.2325 -0.6649
    79ADP  C100 2873   5.775   3.731   6.449  1.4775  0.7905  0.4315
    79ADP   H50 2874   5.820   3.624   6.460 -7.6440  9.0615 -4.1590
    79ADP   C99 2875   5.808   3.833   6.544 -1.2578  0.2305 -0.3328
    79ADP   H49 2876   5.779   3.813   6.629 15.5513 -2.8236 -5.5678
    79ADP   C89 2877   5.736   3.705   6.216  0.0723  0.0478 -2.6990
    79ADP   C90 2878   5.874   3.663   6.158 -2.4066  2.0682  0.1664
    79ADP   C91 2879   6.009   3.628   6.205 -0.5084  1.6748  2.0003
    79ADP   H45 2880   6.059   3.721   6.237  8.6390  2.7955 -7.6854
    79ADP   C92 2881   6.066   3.545   6.096  2.3216  4.8840  1.7421
    79ADP   H46 2882   6.111   3.442   6.113-10.1817  5.7122-16.4452
    79ADP   C93 2883   5.992   3.572   5.974  4.9816  0.1778 -0.5073
    79ADP    N6 2884   5.871   3.646   6.018 -0.1737  0.3514  0.5953
    79ADP   C88 2885   5.620   3.699   6.116  2.7546 -0.8377  0.7857
    79ADP   C87 2886   5.474   3.724   6.119 -0.1110 -1.6096  1.4144
    79ADP   H44 2887   5.376   3.787   6.153-11.8698  0.3602  7.9756
    79ADP   C86 2888   5.412   3.673   6.017 -1.4508  0.4314 -0.8762
    79ADP   H43 2889   5.399   3.586   6.058  4.9332  2.5028 -2.9569
    79ADP   C85 2890   5.496   3.699   5.914 -3.0326  1.6174 -0.7639
    79ADP    N7 2891   5.636   3.664   5.972 -0.0689  2.7201  1.5635
    79ADP  H112 2892   5.683   3.728   5.933 -6.3091  0.1503  4.5178
    79ADP   C77 2893   5.445   3.681   5.798 -1.1674 -1.0300  1.1143
    79ADP   C76 2894   5.507   3.680   5.657  2.7324  1.4238  1.7981
    79ADP   C75 2895   5.410   3.656   5.528  1.9434 -0.7777 -0.4309
    79ADP   H38 2896   5.311   3.617   5.522  0.4838  1.1180 -2.8614
    79ADP   C74 2897   5.467   3.628   5.420 -0.2453 -0.4605 -0.7771
    79ADP   H37 2898   5.440   3.627   5.329  6.1005  3.1793 -3.8419
    79ADP   C73 2899   5.620   3.629   5.468 -0.0921  0.6938 -0.5277
    79ADP    N8 2900   5.637   3.645   5.602  1.1810 -0.6765  0.6965
    79ADP   C78 2901   5.306   3.766   5.809  6.4779  3.6590 -0.7412
    79ADP   C79 2902   5.266   3.885   5.755 -0.6011  0.5524  1.0294
    79ADP   H39 2903   5.316   3.903   5.654  2.5177 -5.1205  2.1998
    79ADP   C80 2904   5.150   3.991   5.738  1.3587 -0.1556  2.3385
    79ADP   H40 2905   5.134   4.102   5.717 -1.7334  4.0714 -1.4077
    79ADP   C81 2906   5.058   3.905   5.803  0.1089  1.1374 -0.5325
    79ADP   C82 2907   5.078   3.755   5.819 -0.2525 -0.9923  0.3058
    79ADP   H41 2908   4.982   3.703   5.847 -4.6452 -4.1675  7.3179
    79ADP   C83 2909   5.214   3.684   5.801 -1.2460 -1.5953 -1.0122
    79ADP   H42 2910   5.231   3.589   5.875  9.8552  1.0949 -1.1231
    79ADP   C84 2911   4.937   3.981   5.891 -0.5020  0.6918  0.6598
    79ADP   O21 2912   4.950   4.104   5.918  1.2851  1.9106  1.3855
    79ADP  Co17 2913   4.752   4.148   5.925  0.1903 -0.0463  1.1382
    79ADP   O40 2914   4.782   4.057   6.077  0.3792 -0.3660 -0.4467
    79ADP  C135 2915   4.686   4.004   6.143 -3.5084  0.5475 -0.3445
    79ADP   O39 2916   4.619   3.919   6.071  1.0366  2.5043 -1.3785
    79ADP  Co16 2917   4.647   3.979   5.905 -0.5940 -0.8217 -0.5270
    79ADP   O22 2918   4.827   3.920   5.886 -0.9429  1.3466 -1.3375
    79ADP   O69 2919   4.497   4.157   5.922 -0.4415 -3.4574 -0.4402
    79ADP  C210 2920   4.549   4.272   5.949  1.3634  0.7783 -2.3479
    79ADP   O70 2921   4.654   4.272   5.989  1.1509  0.0412  0.7693
    79ADP  H114 2922   4.491   4.361   5.930  2.8080  0.3720  2.4012
    79ADP   O71 2923   4.645   3.940   5.676  1.7660 -0.6123 -0.1703
    79ADP  C211 2924   4.728   4.012   5.636  0.4658  1.3609  0.1105
    79ADP   O72 2925   4.762   4.119   5.691 -0.9835 -1.8804  1.5061
    79ADP  H115 2926   4.767   4.046   5.543  0.1354 -7.2386  5.0156
    79ADP  C132 2927   4.635   4.054   6.279 -2.6132 -1.8227 -0.9275
    79ADP  C131 2928   4.504   4.014   6.346 -0.8681  0.9872  1.8567
    79ADP   H66 2929   4.461   3.921   6.312 -9.2364  2.4033  0.1979
    79ADP  C130 2930   4.521   4.013   6.505 -2.2805  0.1101  3.0601
    79ADP   H65 2931   4.408   4.040   6.505 -6.6318  6.5273  2.3565
    79ADP  C129 2932   4.614   4.054   6.581  1.9253 -1.6251 -0.9524
    79ADP  C134 2933   4.742   4.065   6.496  1.0886 -0.0425  2.8193
    79ADP   H68 2934   4.847   4.082   6.512  7.9671-10.2085 -6.2304
    79ADP  C133 2935   4.730   4.077   6.367 -1.7916  0.2677 -0.3991
    79ADP   H67 2936   4.811   4.148   6.335 12.2298  7.5979  4.8049
    79ADP  C128 2937   4.593   4.011   6.731 -3.3418 -0.0715 -0.5119
    79ADP  C127 2938   4.737   4.043   6.800  0.4623  0.2462 -0.2065
    79ADP  C126 2939   4.826   3.975   6.898 -0.6288 -1.9172  0.1201
    79ADP   H64 2940   4.837   3.890   6.935 -2.6457  3.1188 -5.3615
    79ADP  C125 2941   4.900   4.067   6.967 -3.4342  2.0866  0.9335
    79ADP   H63 2942   4.935   4.074   7.080 -3.7834  6.4722  7.4912
    79ADP  C124 2943   4.880   4.180   6.913  3.1666 -0.5829  0.2734
    79ADP   N12 2944   4.797   4.180   6.790  1.5414  2.4042  0.5032
    79ADP   H77 2945   4.725   4.181   6.752  5.8360  4.5546 -2.3173
    79ADP  C119 2946   4.902   4.328   6.943 -1.9013  1.0316 -0.1573
    79ADP  C120 2947   5.028   4.397   6.858  3.5652  3.3471  0.4803
    79ADP  C121 2948   5.011   4.432   6.714 -0.9710  1.0583  1.9752
    79ADP   H61 2949   4.924   4.360   6.695  3.1510  2.4914 -5.0481
    79ADP  C212 2950   5.106   4.417   6.593  0.7511  2.1075 -2.2228
    79ADP  H124 2951   5.043   4.396   6.506 -3.7871  1.8555  4.4700
    79ADP  C122 2952   5.257   4.400   6.647 -0.1142 -1.0995 -0.1044
    79ADP  C203 2953   5.268   4.428   6.815 -0.0255 -1.0077  1.0224
    79ADP  H105 2954   5.370   4.445   6.820  7.6112 -5.4465 15.0039
    79ADP  C123 2955   5.168   4.437   6.904 -0.5665  0.8759  0.7757
    79ADP   H62 2956   5.169   4.475   7.020 -5.7984 -1.5353 -0.2515
    79ADP  C116 2957   4.861   4.395   7.062 -1.9960 -0.4651 -0.4299
    79ADP    N9 2958   4.743   4.348   7.104  0.7818  0.1847  0.4233
    79ADP  C115 2959   4.726   4.301   7.241  1.0717 -0.1900 -0.0246
    79ADP  C118 2960   4.882   4.348   7.306  0.2039 -2.7992 -0.4337
    79ADP   H60 2961   4.883   4.398   7.403  9.9623 -6.6343  3.5856
    79ADP  C117 2962   4.941   4.396   7.193 -2.7537  0.8129  0.4867
    79ADP   H59 2963   5.025   4.472   7.223  7.2625  6.5533  2.2544
    79ADP  C114 2964   4.606   4.244   7.343 -3.3504  3.1605 -0.3233
    79ADP  C144 2965   4.477   4.245   7.293  2.2239  0.2935  0.9652
    79ADP  C143 2966   4.352   4.220   7.398  1.3739 -2.1353 -2.7982
    79ADP   H72 2967   4.351   4.234   7.506 -8.6541 -3.3437  0.9226
    79ADP  C142 2968   4.233   4.203   7.321 -0.1781  0.1298  0.5236
    79ADP   H71 2969   4.176   4.286   7.294  4.8897  0.5471 -3.3008
    79ADP  C141 2970   4.304   4.143   7.206 -1.1981 -1.2940 -1.3094
    79ADP   N10 2971   4.423   4.224   7.186 -0.1520 -1.5161 -0.4696
    79ADP   H78 2972   4.425   4.304   7.146  4.5895 -6.8935 -2.0591
    79ADP  C140 2973   4.234   4.112   7.098  2.1052  2.1090  0.5051
    79ADP  C139 2974   4.327   4.088   6.964  1.1964 -2.0721  0.6087
    79ADP  C138 2975   4.229   4.111   6.837 -0.4582 -2.1645 -1.9094
    79ADP   H70 2976   4.190   4.209   6.832 -0.0111  4.8009  1.3175
    79ADP  C137 2977   4.308   4.064   6.743  1.2133 -0.3027  2.1367
    79ADP   H69 2978   4.271   4.049   6.631  0.2419 -7.9773  3.0334
    79ADP  C136 2979   4.460   4.028   6.792 -0.2368  0.4756 -0.7894
    79ADP   N11 2980   4.442   4.031   6.934  1.3339  1.0041  0.1208
    79ADP  C145 2981   4.075   4.042   7.107 -2.7850 -0.1910 -1.7761
    79ADP  C146 2982   4.000   4.030   6.991  0.7230 -0.5563 -2.9682
    79ADP   H73 2983   4.068   3.941   6.946  1.7733  4.0715 -3.0311
    79ADP  C147 2984   3.869   4.106   6.964 -0.6583  0.9199 -2.2073
    79ADP   H74 2985   3.823   4.074   6.859  2.9202  3.0035 -5.5648
    79ADP  C148 2986   3.822   4.157   7.073  0.5768  0.8808  3.0215
    79ADP  C150 2987   3.878   4.099   7.174 -0.1904  1.1010 -3.0214
    79ADP   H75 2988   3.831   4.133   7.257  8.4826 -0.9768  5.0932
    79ADP  C151 2989   4.015   4.030   7.200 -0.5490 -0.3635 -0.6168
    79ADP   H76 2990   4.071   4.012   7.308 -3.6108-13.7834-12.6949
    79ADP  C149 2991   3.704   4.229   7.045 -0.4708  2.0107 -0.6187
    79ADP   O41 2992   3.648   4.333   6.988 -0.5707  0.4884 -0.8841
    79ADP  Co12 2993   3.476   4.331   6.959  0.1361  0.5297  0.7052
    79ADP   O61 2994   3.450   4.190   6.858  2.5137 -1.6161 -1.3175
    79ADP  C206 2995   3.377   4.254   6.763  2.3329  0.6969  1.1271
    79ADP   O62 2996   3.316   4.346   6.862  1.8851 -0.2790  0.3369
    79ADP  H108 2997   3.378   4.280   6.685 -0.9652  4.2245  8.4385
    79ADP   O55 2998   3.402   4.546   6.904 -1.2526 -0.5306  1.7818
    79ADP  C202 2999   3.494   4.563   6.820  0.4027 -1.3524 -2.7166
    79ADP  H123 3000   3.480   4.591   6.714 -5.5215  0.9312 -7.9088
    79ADP   O56 3001   3.591   4.516   6.887  1.3448  0.6113  2.9346
    79ADP  Co13 3002   3.499   4.394   7.063  0.1307  0.2554  0.0373
    79ADP   O42 3003   3.605   4.255   7.114  0.3834 -0.7811 -0.3417
    79ADP   O63 3004   3.418   4.286   7.192  0.4208 -0.9646  0.6127
    79ADP  C207 3005   3.471   4.392   7.296  0.7421  1.0888  1.1093
    79ADP   O64 3006   3.471   4.494   7.202 -0.6545 -0.6693 -1.6177
    79ADP  H109 3007   3.542   4.397   7.387 -3.8630  4.6876  3.7429
    79ADP  C111 3008   4.637   4.186   7.483  1.6678 -0.5042 -0.2880
    79ADP  C110 3009   4.759   4.112   7.468 -5.3127  0.1201  0.7471
    79ADP   H56 3010   4.728   4.024   7.434 -6.4697  5.4644 -2.5706
    79ADP  C109 3011   4.886   4.088   7.551  2.3863  0.6594 -0.9232
    79ADP   H55 3012   4.932   3.999   7.576  7.7806  8.1555 -0.7033
    79ADP  C108 3013   4.887   4.162   7.652 -2.4336  1.1039  1.2418
    79ADP  C113 3014   4.786   4.241   7.649  0.9083 -0.8995 -0.8509
    79ADP   H58 3015   4.814   4.310   7.706 -3.5929  2.1467  0.2562
    79ADP  C112 3016   4.658   4.274   7.605  3.1204  0.8352 -1.1274
    79ADP   H57 3017   4.578   4.268   7.663 -2.0604  3.1810  5.5754
    79ADP  C107 3018   4.923   4.136   7.795  2.2203  0.6798  1.9386
    79ADP   O37 3019   4.917   4.197   7.894  1.8137 -1.6737 -0.1239
    79ADP   Co8 3020   5.096   4.111   7.960 -0.3607 -0.2997 -0.6575
    79ADP   O45 3021   5.191   4.155   7.816  1.8538  0.6699  1.6488
    79ADP  C182 3022   5.294   4.076   7.774 -2.7357  0.5370 -0.6229
    79ADP   O46 3023   5.282   3.955   7.794  2.8454  1.8482  1.6644
    79ADP   Co9 3024   5.134   3.935   7.891 -0.5166  0.5810  0.7247
    79ADP   O38 3025   4.975   4.030   7.812 -0.4760 -1.2227 -0.3719
    79ADP   O51 3026   5.263   3.969   8.070  0.6608  1.0833 -1.5051
    79ADP  C200 3027   5.263   4.089   8.160 -1.1435  1.9747  2.0002
    79ADP   O52 3028   5.215   4.190   8.086 -0.0210 -1.2642 -1.1053
    79ADP  H121 3029   5.312   4.099   8.255 -1.2885  5.7149-13.8505
    79ADP   O53 3030   5.038   3.769   7.981 -0.6891 -1.8562  1.1967
    79ADP  C201 3031   4.960   3.853   8.067 -0.7958 -0.4187 -1.7877
    79ADP   O54 3032   5.025   3.963   8.074  0.0682 -0.4213 -0.3602
    79ADP  H122 3033   4.856   3.857   8.105  6.4212 -3.4695  2.3083
    79ADP  C179 3034   5.443   4.148   7.776 -1.3566  1.2363 -1.6033
    79ADP  C178 3035   5.482   4.231   7.689 -0.6745  0.3911  0.2919
    79ADP   H92 3036   5.408   4.268   7.649  5.9585  3.1700  1.9662
    79ADP  C177 3037   5.591   4.319   7.712  3.2381  0.5732  0.9793
    79ADP   H91 3038   5.586   4.388   7.635  2.6423  4.8486  1.6660
    79ADP  C176 3039   5.699   4.262   7.764 -1.1573  0.5164  1.4187
    79ADP  C181 3040   5.679   4.163   7.881 -3.2539 -4.3218 -0.3704
    79ADP   H94 3041   5.677   4.241   7.968 -4.7720  4.2827 -2.3079
    79ADP  C180 3042   5.548   4.130   7.881  1.6281  0.8705  1.2343
    79ADP   H93 3043   5.522   4.122   7.982 -1.4064 -3.1664 -5.9394
    79ADP  C175 3044   5.827   4.284   7.686 -0.4688 -0.3175  1.7060
    79ADP  C174 3045   5.786   4.313   7.519  0.1361  2.9012 -0.5864
    79ADP  C173 3046   5.655   4.364   7.431 -0.9091  4.8252 -1.9295
    79ADP   H90 3047   5.554   4.355   7.467 -0.4497 -0.6174  1.3577
    79ADP  C172 3048   5.705   4.397   7.328  1.9876  1.1505 -1.1273
    79ADP   H89 3049   5.665   4.385   7.236  7.1199  5.2626 14.1845
    79ADP  C171 3050   5.856   4.431   7.341 -1.3788  0.8004  2.5455
    79ADP   N16 3051   5.892   4.378   7.463 -1.5900  0.3464 -1.7708
    79ADP  C183 3052   5.952   4.233   7.727 -2.6700  1.4771 -0.5211
    79ADP  C184 3053   5.996   4.170   7.855 -1.8162  2.2653 -1.6602
    79ADP   H95 3054   5.961   4.192   7.943  0.1282 11.0319-18.6068
    79ADP  C185 3055   6.126   4.096   7.833 -0.1821 -0.1936  1.2108
    79ADP   H96 3056   6.157   4.030   7.892 -6.4098 -2.8598  3.1433
    79ADP  C186 3057   6.188   4.153   7.702 -2.3128 -0.4688 -1.2990
    79ADP   N15 3058   6.099   4.270   7.662  0.0377 -0.5901  0.5541
    79ADP  H104 3059   6.130   4.305   7.563 -6.1842 -1.5288  3.5991
    79ADP  C187 3060   6.276   4.097   7.609 -0.1075 -1.0816 -2.1329
    79ADP  C188 3061   6.365   4.217   7.535 -1.6466  0.0849 -0.0644
    79ADP  C189 3062   6.520   4.208   7.525 -1.0527 -3.1767 -1.3747
    79ADP   H97 3063   6.555   4.142   7.607  6.4046 -2.6448 -1.7528
    79ADP  C190 3064   6.550   4.348   7.541  1.9097 -2.7911  2.2623
    79ADP   H98 3065   6.664   4.372   7.582 -1.5694 -4.3859-10.5814
    79ADP  C191 3066   6.424   4.442   7.517  2.1716  1.1696 -0.1138
    79ADP   N14 3067   6.317   4.332   7.513  0.1078 -2.4642 -0.1407
    79ADP  C192 3068   6.336   3.934   7.592 -1.5512 -1.4034 -1.8302
    79ADP  C193 3069   6.254   3.832   7.600 -1.8040 -1.8372 -1.6091
    79ADP   H99 3070   6.191   3.779   7.655  2.1549  1.0337 -2.6870
    79ADP  C194 3071   6.203   3.806   7.466  0.2018 -2.2088 -2.8441
    79ADP  H100 3072   6.120   3.875   7.453 -5.8328  7.4916 -2.8772
    79ADP  C195 3073   6.310   3.757   7.396 -0.9975  2.0459  1.2974
    79ADP  C197 3074   6.448   3.773   7.439 -0.3455  1.3051 -4.3488
    79ADP  H101 3075   6.501   3.685   7.466  9.9177-12.2731  6.8942
    79ADP  C198 3076   6.445   3.881   7.515 -0.0728 -1.0685 -1.5707
    79ADP  H102 3077   6.529   3.952   7.546 -1.9937  3.2134 -3.6946
    79ADP  C196 3078   6.281   3.768   7.228 -1.8740  4.7476  1.6184
    79ADP   O47 3079   6.200   3.848   7.189  1.2893 -1.9418 -0.8488
    79ADP  Co10 3080   6.074   3.713   7.089  0.4192  0.4311  1.5942
    79ADP   O50 3081   6.208   3.724   6.916  1.3322 -0.8264  0.5120
    79ADP  C199 3082   6.261   3.626   6.862 -0.6676  1.4156  2.0777
    79ADP  H120 3083   6.332   3.647   6.791  1.6999  4.0166  0.5176
    79ADP   O49 3084   6.245   3.516   6.909  0.3913 -0.0971 -1.4222
    79ADP  Co11 3085   6.207   3.511   7.082  0.3415  0.5188  0.6078
    79ADP   O48 3086   6.309   3.673   7.150 -1.6666  0.1106 -2.1573
    79ADP   O57 3087   6.200   3.411   7.291  0.4186  1.8628  0.8212
    79ADP  C204 3088   6.157   3.519   7.362  1.8358  0.7784 -0.4523
    79ADP   O58 3089   6.067   3.603   7.297 -0.2271 -0.0941  1.7607
    79ADP  H107 3090   6.104   3.508   7.458 -1.1111 -7.8235 -2.2470
    79ADP   O59 3091   5.982   3.471   7.052 -1.6277  2.7768  3.1147
    79ADP  C205 3092   5.878   3.537   7.068  1.2387 -2.7151  0.5048
    79ADP   O60 3093   5.874   3.653   7.083  2.0302  2.0661  0.3549
    79ADP  H106 3094   5.779   3.480   7.109 -4.4469 10.7083  2.5022
    89ADP    O4 3095  14.691  11.448   4.581 -0.3557  0.2681 -0.5298
    89ADP    C2 3096  14.750  11.479   4.476 -0.2754 -0.2450  0.5240
    89ADP  H116 3097  14.720  11.465   4.374  0.4891  1.1671 -2.3075
    89ADP    O3 3098  14.850  11.537   4.525 -0.3537  0.4984  0.0177
    89ADP   Co6 3099  14.776  11.590   4.714 -0.0317  0.0548 -0.2843
    89ADP   O33 3100  14.671  11.719   4.662 -0.0128  0.4198  0.2774
    89ADP  C105 3101  14.634  11.736   4.778  0.4805  0.2696  0.0091
    89ADP   O34 3102  14.687  11.627   4.844 -0.4118 -0.2736  0.3292
    89ADP   H53 3103  14.576  11.812   4.819  3.6064 -1.8920 -5.1360
    89ADP   Co7 3104  14.874  11.543   4.758  0.1044 -0.5107 -0.2689
    89ADP   O35 3105  14.801  11.404   4.811  0.0032 -0.3803 -0.0125
    89ADP  C106 3106  14.918  11.341   4.803  0.5976 -0.4225  0.1558
    89ADP   O36 3107  15.002  11.419   4.772  0.0326  0.2020 -0.5643
    89ADP   H54 3108  14.933  11.250   4.850  2.7001 -1.7453 -2.7319
    89ADP   O20 3109  14.968  11.703   4.742  0.1250 -0.7663  0.0654
    89ADP   C72 3110  14.965  11.739   4.864  0.6692 -0.4276  0.8962
    89ADP   O19 3111  14.953  11.629   4.921  0.4538  0.7403  0.2425
    89ADP   C69 3112  15.006  11.872   4.936 -0.2064  0.4552  0.9808
    89ADP   C68 3113  14.991  11.878   5.076 -0.1790 -0.1528  0.5705
    89ADP   H34 3114  14.917  11.817   5.119 -0.5886  0.3949  1.2177
    89ADP   C67 3115  15.051  11.988   5.149 -0.7192 -0.9200 -0.2577
    89ADP   H33 3116  15.042  11.978   5.249 -2.6253 -4.8187 -3.0224
    89ADP   C66 3117  15.128  12.082   5.085  0.7127 -0.6113 -0.1986
    89ADP   C71 3118  15.138  12.074   4.945  0.2871 -0.0337 -0.4093
    89ADP   H36 3119  15.205  12.139   4.894  1.8378  1.1693  0.0692
    89ADP   C70 3120  15.076  11.973   4.869  0.2812 -0.0926 -0.3674
    89ADP   H35 3121  15.115  11.961   4.762 -0.4859  3.7021  0.2039
    89ADP   C65 3122  15.253  12.150   5.160 -0.0244  0.4605  0.2347
    89ADP   C62 3123  15.313  12.083   5.297  0.4164 -0.2302  0.1597
    89ADP    N5 3124  15.444  12.119   5.352 -0.2209  0.2225  0.0383
    89ADP  H113 3125  15.445  12.200   5.417 -1.6936  0.0881  1.1201
    89ADP   C61 3126  15.502  12.013   5.429 -0.2916  0.9738 -0.0231
    89ADP   C64 3127  15.405  11.920   5.446 -0.9212 -0.1156  0.1366
    89ADP   H32 3128  15.401  11.837   5.512  0.7915 -0.3588  1.5442
    89ADP   C63 3129  15.291  11.962   5.354 -0.9199  0.9621  0.4010
    89ADP   H31 3130  15.213  11.896   5.325  2.0924 -2.0872 -1.4099
    89ADP   C60 3131  15.637  12.020   5.500 -0.2000 -0.1733 -1.4514
    89ADP   C57 3132  15.691  11.902   5.593 -0.2321 -0.1245 -0.7182
    89ADP   C56 3133  15.612  11.850   5.691 -0.2199 -0.4549 -1.0943
    89ADP   H28 3134  15.512  11.884   5.717  0.3838 -1.1560  1.1569
    89ADP   C55 3135  15.651  11.748   5.770 -0.4757 -0.3370 -0.2295
    89ADP   H27 3136  15.587  11.703   5.839 -0.9000  2.4122  1.0012
    89ADP   C54 3137  15.775  11.689   5.743  0.0676 -0.0068  0.3974
    89ADP   C59 3138  15.848  11.741   5.635  0.3202  0.0873 -0.2398
    89ADP   H30 3139  15.949  11.698   5.619 -0.5630  0.9399 -1.3907
    89ADP   C58 3140  15.807  11.842   5.563  0.4783  0.0716 -0.3101
    89ADP   H29 3141  15.868  11.871   5.482  1.1871  2.5100  0.0828
    89ADP   C53 3142  15.850  11.593   5.833  0.9210  0.5687  0.4851
    89ADP   O17 3143  15.802  11.560   5.937  0.1967  0.2206  1.1542
    89ADP   Co1 3144  15.933  11.443   6.014 -0.1734  0.2445  0.0899
    89ADP    O2 3145  15.880  11.309   5.902  0.1644  0.3381  0.1103
    89ADP    C1 3146  15.925  11.257   5.793 -0.1017  0.1489  0.6946
    89ADP  H117 3147  15.856  11.196   5.737  1.0134  0.6362 -0.7956
    89ADP    O1 3148  16.036  11.296   5.750  0.2466 -0.3261  0.1622
    89ADP    Co 3149  16.088  11.420   5.876  0.0522 -0.0546  0.1403
    89ADP   O18 3150  15.967  11.554   5.807  0.2508 -0.1213 -0.4039
    89ADP    O5 3151  16.119  11.300   6.012  0.6422 -0.2169  0.0347
    89ADP    C3 3152  16.062  11.263   6.114  0.1427  0.2841  0.3778
    89ADP    O6 3153  15.957  11.313   6.141 -0.8159  0.1569 -0.2906
    89ADP  H118 3154  16.118  11.206   6.186 -2.2874 -1.0536 -2.8033
    89ADP   O14 3155  16.219  11.532   5.915 -0.4418 -0.1896 -0.0924
    89ADP   C36 3156  16.189  11.567   6.031 -0.6267 -0.3321  0.1639
    89ADP   O13 3157  16.071  11.549   6.063 -0.5576 -0.5226  0.1499
    89ADP   C33 3158  16.276  11.644   6.137 -0.0877 -0.6334 -0.5678
    89ADP   C32 3159  16.413  11.655   6.126 -0.6394 -0.3618  0.0618
    89ADP   H14 3160  16.458  11.629   6.034  2.0067 -0.7640  0.9784
    89ADP   C31 3161  16.485  11.695   6.241 -0.6627 -0.1782  0.4557
    89ADP   H13 3162  16.595  11.694   6.230  0.8569 -2.5238 -0.0840
    89ADP   C30 3163  16.442  11.713   6.371 -0.6985  0.4346 -0.2216
    89ADP   C35 3164  16.302  11.691   6.375 -0.1541 -0.1459  0.3581
    89ADP   H16 3165  16.248  11.709   6.469 -1.0891 -2.0271 -1.4781
    89ADP   C34 3166  16.224  11.667   6.260  0.5923 -0.5523 -0.3151
    89ADP   H15 3167  16.125  11.695   6.259 -3.4865 -0.4367  3.8148
    89ADP   C29 3168  16.497  11.807   6.478 -0.3214 -0.4594  0.8533
    89ADP   C28 3169  16.455  11.768   6.619  0.0261 -0.5794 -0.0320
    89ADP   C27 3170  16.419  11.643   6.659 -0.1610 -0.2965 -1.3792
    89ADP   H12 3171  16.400  11.559   6.589 -0.3148  0.8942  0.3219
    89ADP   C26 3172  16.384  11.646   6.795  0.5959  0.7986  0.7607
    89ADP   H11 3173  16.393  11.556   6.855  3.5618 -1.7106 -0.4060
    89ADP   C25 3174  16.372  11.773   6.838 -0.3095 -0.3370 -0.0830
    89ADP    N4 3175  16.411  11.863   6.726 -0.1719  0.5542 -0.0909
    89ADP   H25 3176  16.482  11.933   6.749  4.4780  0.5820 -0.7328
    89ADP   C17 3177  16.319  11.820   6.975  0.0066 -0.3526  0.0949
    89ADP   C18 3178  16.192  11.744   7.019 -0.5636  0.1837  0.5520
    89ADP   C19 3179  16.086  11.810   7.079  1.1226 -0.9012 -0.1040
    89ADP    H7 3180  16.091  11.920   7.083 -2.6364  2.1497  0.2500
    89ADP   C20 3181  15.985  11.752   7.145  0.0365 -0.2267  0.2315
    89ADP    H8 3182  15.913  11.810   7.203 -0.8915 -1.3706 -3.6733
    89ADP   C21 3183  15.985  11.612   7.162 -0.8147  0.3915  1.0416
    89ADP   C22 3184  16.097  11.541   7.111  0.0250  0.0367 -0.3098
    89ADP    H9 3185  16.088  11.433   7.106 -1.1449  0.9627  0.6453
    89ADP   C23 3186  16.196  11.607   7.044  0.6273 -0.5477  0.4426
    89ADP   H10 3187  16.271  11.539   7.012  0.8952  2.4114  0.1743
    89ADP   C24 3188  15.862  11.544   7.226  0.2420 -0.3757 -0.2992
    89ADP   O11 3189  15.758  11.610   7.247  0.2374  0.1648 -0.1625
    89ADP   Co3 3190  15.644  11.471   7.344  0.2231 -0.0591 -0.1502
    89ADP    O8 3191  15.591  11.395   7.171 -0.7799  0.5480 -0.2666
    89ADP    C4 3192  15.594  11.281   7.113 -0.0849 -0.6366  0.0700
    89ADP  H119 3193  15.545  11.251   7.023 -0.2617  0.6006 -1.4169
    89ADP    O7 3194  15.682  11.197   7.150 -0.4339  0.2041 -0.1703
    89ADP   Co2 3195  15.749  11.274   7.317 -0.0459 -0.4665 -0.0395
    89ADP   O12 3196  15.855  11.418   7.238 -0.6479 -0.4652 -0.8673
    89ADP   O26 3197  15.577  11.232   7.424 -0.1467 -0.1614 -0.0095
    89ADP  C101 3198  15.473  11.301   7.450 -0.5378 -0.2451  0.1489
    89ADP   O25 3199  15.478  11.420   7.434  1.1163  0.8117  0.2414
    89ADP   H52 3200  15.373  11.259   7.469 -0.1176 -0.2502 -1.9993
    89ADP   O28 3201  15.870  11.238   7.479 -0.4396 -0.7110 -0.1695
    89ADP  C102 3202  15.877  11.350   7.538  0.3509 -0.0047 -0.7785
    89ADP   O27 3203  15.786  11.430   7.520 -0.0996 -0.3706 -0.0112
    89ADP   H51 3204  15.961  11.365   7.604 -1.2339 -0.7898 -0.7831
    89ADP   C14 3205  16.375  11.933   7.025 -0.0208  0.3708  0.2675
    89ADP    N1 3206  16.481  12.023   6.964  0.7279 -0.1668 -0.2544
    89ADP   C13 3207  16.540  12.092   7.057  0.2792  0.6736 -0.1560
    89ADP   C16 3208  16.489  12.052   7.196  0.8528 -0.2339  0.3887
    89ADP    H6 3209  16.513  12.095   7.290 -1.9824 -1.0755  3.6499
    89ADP   C15 3210  16.381  11.959   7.173 -0.9195 -0.5711  0.2777
    89ADP    H5 3211  16.307  11.943   7.251  1.3556  0.1205  1.4824
    89ADP   C12 3212  16.636  12.217   7.038  0.1099 -0.4951  0.5820
    89ADP    C9 3213  16.700  12.268   7.168  0.2255  0.1496 -0.1804
    89ADP    C8 3214  16.737  12.403   7.184  0.8459 -0.4303  0.5314
    89ADP    H2 3215  16.659  12.472   7.178  1.3273 -0.3258  0.7758
    89ADP    C7 3216  16.855  12.440   7.254  0.7022 -0.4216  0.5958
    89ADP    H1 3217  16.850  12.539   7.294  1.0659  2.5933 -1.2328
    89ADP    C6 3218  16.945  12.348   7.315  0.1385 -0.2459  0.0298
    89ADP   C11 3219  16.911  12.217   7.302  0.3533 -0.7566 -0.1964
    89ADP    H4 3220  16.973  12.133   7.322  1.5165 -3.3289 -0.8830
    89ADP   C10 3221  16.792  12.186   7.233 -0.1386 -0.1952 -0.4018
    89ADP    H3 3222  16.764  12.087   7.245 -1.3621  0.3669 -2.1761
    89ADP    C5 3223  17.084  12.384   7.364 -0.9074  0.1480  0.9588
    89ADP    O9 3224  17.165  12.289   7.416  0.0728  0.1073  0.1174
    89ADP  Co14 3225  17.259  12.432   7.496 -0.4781  0.0445 -0.2858
    89ADP   O43 3226  17.106  12.504   7.612  0.3925  0.0060 -1.0200
    89ADP  C152 3227  17.031  12.609   7.598  0.6073  0.4218  0.3824
    89ADP   O44 3228  17.081  12.714   7.549  0.1924 -0.1445  0.4790
    89ADP  Co15 3229  17.231  12.633   7.454  0.0244  0.1352 -0.0595
    89ADP   O10 3230  17.128  12.509   7.341 -0.1865 -0.3473 -0.4210
    89ADP   O66 3231  17.349  12.682   7.333  0.0760  0.1043  1.0633
    89ADP  C208 3232  17.408  12.573   7.304 -0.1121  0.9805 -0.5350
    89ADP   O65 3233  17.371  12.465   7.364  0.4093 -0.5042 -0.0636
    89ADP  H110 3234  17.481  12.574   7.226 -0.4006 -0.2769 -1.3110
    89ADP   O68 3235  17.339  12.636   7.597  0.3793  0.4246  0.4215
    89ADP  C209 3236  17.410  12.546   7.642  0.1556  0.3569 -0.2094
    89ADP   O67 3237  17.376  12.426   7.627 -0.8696 -0.1445 -0.4981
    89ADP  H111 3238  17.498  12.572   7.709 -1.1925  1.0979  1.0954
    89ADP  C153 3239  16.868  12.574   7.606 -1.3807 -0.0206  0.0895
    89ADP  C154 3240  16.779  12.674   7.585  0.5577 -0.4234  0.7900
    89ADP   H79 3241  16.807  12.774   7.554 -1.1655  1.0900 -0.8504
    89ADP  C155 3242  16.639  12.654   7.586  0.2087  0.5576  0.5650
    89ADP   H80 3243  16.572  12.741   7.582 -1.3960 -1.7780 -1.3912
    89ADP  C156 3244  16.592  12.528   7.614 -0.9143  0.2569  0.1078
    89ADP  C157 3245  16.689  12.425   7.642 -0.5695  0.3922 -0.7777
    89ADP   H81 3246  16.655  12.324   7.668  2.4028  2.9906 -0.7529
    89ADP  C158 3247  16.823  12.445   7.635  0.0585 -0.5259 -0.7086
    89ADP   H82 3248  16.881  12.374   7.681  1.3127 -0.5878 -1.9876
    89ADP  C159 3249  16.454  12.466   7.558 -0.1111  0.0586  0.2643
    89ADP  C160 3250  16.416  12.495   7.414 -0.2927  0.4123 -0.9094
    89ADP   N13 3251  16.298  12.428   7.351  0.4178 -0.0821 -0.3498
    89ADP  H103 3252  16.215  12.416   7.403 -1.8046 -0.2042 -0.4928
    89ADP  C161 3253  16.292  12.477   7.210 -0.1970  0.2805 -1.0338
    89ADP  C162 3254  16.408  12.538   7.190 -0.4149 -0.9874 -0.0283
    89ADP   H83 3255  16.454  12.569   7.093  0.1382  1.8994  1.3874
    89ADP  C163 3256  16.477  12.562   7.319 -0.5060  0.3433  0.5156
    89ADP   H84 3257  16.537  12.649   7.335 -1.0794 -1.8797  1.3004
    89ADP  C164 3258  16.162  12.510   7.129 -1.3193 -0.2383  0.6149
    89ADP  C165 3259  16.174  12.565   6.978  0.0803  0.1069 -0.1434
    89ADP  C166 3260  16.099  12.679   6.927  0.6305 -1.4740  0.0673
    89ADP   H85 3261  16.066  12.754   6.996  1.3005  3.9422  1.1229
    89ADP  C167 3262  16.089  12.701   6.794  0.5201 -0.9605 -0.2070
    89ADP   H86 3263  16.023  12.779   6.765 -0.2445 -0.2850  1.2242
    89ADP  C168 3264  16.156  12.624   6.706  0.8961  0.7287 -0.7630
    89ADP  C169 3265  16.236  12.519   6.750 -0.0127  0.4559 -0.5780
    89ADP   H87 3266  16.302  12.459   6.680  2.5738  2.2708 -0.3980
    89ADP  C170 3267  16.252  12.494   6.885  0.4593  0.2644  0.0739
    89ADP   H88 3268  16.337  12.427   6.910  1.8230 -0.1996  0.9371
    89ADP  C104 3269  16.146  12.657   6.550  1.1483 -0.2349  0.2975
    89ADP   O31 3270  16.123  12.770   6.490 -0.3982  0.1649  0.0696
    89ADP   O29 3271  15.966  12.797   6.449 -0.2301  0.1261 -0.1712
    89ADP  C103 3272  15.939  12.928   6.440  0.2041 -0.1143 -1.0940
    89ADP   O30 3273  16.006  12.976   6.343  0.4708 -0.1887 -0.4197
    89ADP   Co5 3274  16.092  12.835   6.306  0.2335 -0.2683  0.1828
    89ADP   O15 3275  16.279  12.807   6.263 -0.9134 -0.1335 -0.1925
    89ADP   C50 3276  16.289  12.686   6.253 -0.5943 -0.7215 -0.0274
    89ADP   C49 3277  16.401  12.593   6.313  0.3256 -0.0609 -0.3460
    89ADP   C48 3278  16.375  12.451   6.301  1.0979 -0.9090 -0.2080
    89ADP   H22 3279  16.305  12.404   6.226  1.2906  1.5928  0.8664
    89ADP   C47 3280  16.446  12.364   6.366  0.6409 -0.4475  0.0972
    89ADP   H21 3281  16.409  12.263   6.363 -0.1092 -1.2163  0.9405
    89ADP   C46 3282  16.544  12.407   6.462  0.7352  0.1793  0.9701
    89ADP   C52 3283  16.583  12.540   6.462  0.6676 -0.1016 -0.0736
    89ADP   H24 3284  16.679  12.567   6.502  0.8478  0.1701 -3.2051
    89ADP   C51 3285  16.503  12.630   6.397 -0.2887 -0.3209 -0.3861
    89ADP   H23 3286  16.501  12.724   6.438 -0.5839  3.1654  0.6639
    89ADP   C41 3287  16.610  12.292   6.539  0.0527 -0.1949 -0.5941
    89ADP   C40 3288  16.614  12.150   6.491  0.0539 -0.3671 -0.3020
    89ADP   C39 3289  16.639  12.118   6.345 -0.7187 -0.1512  0.0743
    89ADP   H18 3290  16.661  12.189   6.270 -1.3285  1.3043  0.6039
    89ADP   C38 3291  16.609  11.987   6.331 -0.1301  0.9306 -0.6801
    89ADP   H17 3292  16.629  11.916   6.250 -1.9675  2.1060  0.1502
    89ADP   C37 3293  16.556  11.930   6.457 -0.3920  0.4485 -0.4948
    89ADP    N3 3294  16.572  12.043   6.554 -0.1384 -0.2134  0.7487
    89ADP   C42 3295  16.620  12.313   6.674  0.4247  0.5723 -0.1772
    89ADP   C43 3296  16.672  12.443   6.747  0.0630 -0.2057 -0.7488
    89ADP   H19 3297  16.688  12.538   6.705 -0.2513  0.2358 -1.4801
    89ADP   C44 3298  16.671  12.423   6.874  0.5092 -0.2686 -0.3055
    89ADP   H20 3299  16.701  12.504   6.938  2.5253  1.4450  1.7485
    89ADP   C45 3300  16.631  12.281   6.915 -1.1998  0.4008  0.6850
    89ADP    N2 3301  16.606  12.220   6.785 -0.5812  0.6865 -0.2559
    89ADP   H26 3302  16.513  12.182   6.767  1.0968  0.0462 -1.8432
    89ADP   O16 3303  16.189  12.631   6.206 -0.1437 -0.1158 -0.5592
    89ADP   Co4 3304  16.036  12.640   6.340  0.3144  0.0025 -0.0630
    89ADP   O32 3305  16.117  12.568   6.475 -0.4943 -0.1351  0.5420
    89ADP   O23 3306  15.952  12.552   6.224 -0.5100  0.5853  0.9029
    89ADP   C98 3307  15.926  12.635   6.134  0.3631 -0.1177 -0.8603
    89ADP   O24 3308  15.975  12.760   6.154 -0.2980 -0.5406 -0.0228
    89ADP   C97 3309  15.848  12.598   6.010  0.4318 -0.3305 -0.1211
    89ADP   C96 3310  15.832  12.688   5.907 -0.1786 -0.0350 -0.7918
    89ADP   H48 3311  15.882  12.784   5.928 -2.0837 -0.4915 -1.0636
    89ADP   C95 3312  15.758  12.656   5.793  0.3835 -0.9714  0.0646
    89ADP   H47 3313  15.731  12.736   5.735 -1.0864  1.8215 -0.5467
    89ADP   C94 3314  15.725  12.522   5.771  0.3318 -0.3255 -0.4133
    89ADP  C100 3315  15.718  12.441   5.886  0.2385  0.0994  0.6109
    89ADP   H50 3316  15.657  12.359   5.873 -0.8390  1.5058  1.1039
    89ADP   C99 3317  15.787  12.470   6.001 -0.5145 -0.0247 -0.5057
    89ADP   H49 3318  15.783  12.408   6.085 -0.7568  0.1618  2.9995
    89ADP   C89 3319  15.641  12.476   5.646  0.8370  0.2357 -1.3829
    89ADP   C90 3320  15.688  12.350   5.574  0.0277  0.9680 -1.2293
    89ADP   C91 3321  15.826  12.298   5.604  0.6034  0.1943  0.1392
    89ADP   H45 3322  15.891  12.339   5.674  1.3658  0.8982  2.9423
    89ADP   C92 3323  15.834  12.174   5.562  0.3279 -0.1996 -0.4903
    89ADP   H46 3324  15.917  12.107   5.566 -1.9487 -2.4194 -1.6897
    89ADP   C93 3325  15.698  12.142   5.501  0.0679 -0.2816  0.3923
    89ADP    N6 3326  15.618  12.262   5.511  0.4177  0.2488 -0.0003
    89ADP   C88 3327  15.558  12.554   5.578 -0.3828 -0.3196  0.1437
    89ADP   C87 3328  15.483  12.668   5.640  0.2655 -0.1215 -0.3246
    89ADP   H44 3329  15.493  12.692   5.743 -0.4162  1.3894 -0.4984
    89ADP   C86 3330  15.393  12.708   5.551 -0.5390 -0.5311  0.4029
    89ADP   H43 3331  15.303  12.763   5.576  0.6240 -2.1933 -2.1809
    89ADP   C85 3332  15.399  12.613   5.429  0.9382  0.4671 -0.0431
    89ADP    N7 3333  15.523  12.531   5.435  0.6447  0.6856  0.1105
    89ADP  H112 3334  15.516  12.431   5.414 -0.4274  0.5303  2.4692
    89ADP   C77 3335  15.336  12.628   5.307 -0.1755  0.6056 -0.7018
    89ADP   C76 3336  15.299  12.502   5.230  0.1509  0.9228  0.5922
    89ADP   C75 3337  15.247  12.503   5.090 -0.3135 -0.2533  0.4366
    89ADP   H38 3338  15.248  12.591   5.032  0.5132 -1.7836 -0.5707
    89ADP   C74 3339  15.237  12.378   5.045  0.2680 -1.1905 -0.8960
    89ADP   H37 3340  15.198  12.353   4.947  1.3393  1.7544  0.1085
    89ADP   C73 3341  15.268  12.288   5.159  0.2756 -0.5479  0.0543
    89ADP    N8 3342  15.310  12.372   5.268  0.1812 -1.0592  0.2951
    89ADP   C78 3343  15.299  12.771   5.267  0.2591 -0.3987 -0.5460
    89ADP   C79 3344  15.389  12.872   5.275  0.8885 -0.1976  0.7500
    89ADP   H39 3345  15.495  12.850   5.269  2.6980  1.4573  0.5071
    89ADP   C80 3346  15.348  13.007   5.300  0.9427  0.0379  0.7554
    89ADP   H40 3347  15.420  13.081   5.326  1.4843 -3.6402  2.7821
    89ADP   C81 3348  15.214  13.045   5.315 -0.1242 -0.6099 -0.8164
    89ADP   C82 3349  15.119  12.948   5.293  0.4835  0.8217 -0.5399
    89ADP   H41 3350  15.013  12.969   5.303 -1.9020  1.6264  2.3885
    89ADP   C83 3351  15.168  12.816   5.268  0.4576 -0.1317  0.5385
    89ADP   H42 3352  15.089  12.743   5.262  1.4387 -0.3356  1.3063
    89ADP   C84 3353  15.181  13.191   5.346 -0.5701  0.8749  0.0935
    89ADP   O21 3354  15.274  13.273   5.363  0.6433  0.3075 -0.1611
    89ADP  Co17 3355  15.201  13.443   5.397  0.3974  0.3758 -0.2274
    89ADP   O40 3356  15.136  13.434   5.559  0.7610 -0.5768  0.2280
    89ADP  C135 3357  15.021  13.412   5.615  0.9320 -0.3092 -0.2516
    89ADP   O39 3358  14.923  13.397   5.538 -0.2297 -0.0072 -0.3713
    89ADP  Co16 3359  14.988  13.415   5.374 -0.2508  0.0152  0.3124
    89ADP   O22 3360  15.065  13.234   5.372  0.2369  0.3238 -0.0833
    89ADP   O69 3361  15.027  13.625   5.372  0.1713 -0.3573  0.1343
    89ADP  C210 3362  15.137  13.694   5.388  0.3208 -0.9761  0.0365
    89ADP   O70 3363  15.242  13.640   5.367  0.8781  0.0157  0.3718
    89ADP  H114 3364  15.131  13.797   5.413 -0.9825  1.2596 -0.9484
    89ADP   O71 3365  14.944  13.396   5.195 -0.2785 -0.3864 -0.1311
    89ADP  C211 3366  15.046  13.433   5.129  0.1211  0.0025 -0.4333
    89ADP   O72 3367  15.155  13.439   5.192  0.5383  0.2897 -0.4567
    89ADP  H115 3368  15.047  13.451   5.027 -2.8682 -2.9906 -0.0813
    89ADP  C132 3369  15.011  13.407   5.774  0.0208  0.1512  0.3127
    89ADP  C131 3370  14.885  13.390   5.830  0.0931 -0.4365  0.4566
    89ADP   H66 3371  14.799  13.420   5.774 -2.2556  1.8725 -0.0852
    89ADP  C130 3372  14.866  13.328   5.958  0.2471 -0.0720 -0.2245
    89ADP   H65 3373  14.769  13.335   6.004 -2.6600 -0.7176 -0.5883
    89ADP  C129 3374  14.976  13.282   6.041 -0.4727 -0.5541  0.1517
    89ADP  C134 3375  15.105  13.297   5.976  0.8292  0.9420  0.4739
    89ADP   H68 3376  15.182  13.232   6.005 -0.1812  1.0445 -1.4415
    89ADP  C133 3377  15.119  13.363   5.846 -0.4642 -0.6235  0.2619
    89ADP   H67 3378  15.218  13.388   5.810  2.2224  0.2346 -0.9082
    89ADP  C128 3379  14.979  13.174   6.152  1.3080  0.6977 -0.1101
    89ADP  C127 3380  15.089  13.167   6.256 -0.0079  0.3228 -0.0987
    89ADP  C126 3381  15.172  13.272   6.288 -0.5330  0.4458 -0.7685
    89ADP   H64 3382  15.138  13.375   6.274  0.9515 -0.9638  1.3331
    89ADP  C125 3383  15.269  13.211   6.391  0.8981 -0.0907  0.4155
    89ADP   H63 3384  15.323  13.275   6.456 -1.2567 -1.2239  1.0738
    89ADP  C124 3385  15.255  13.073   6.409  0.2261  0.4117 -0.1703
    89ADP   N12 3386  15.137  13.044   6.327 -0.8997 -0.5566  0.8118
    89ADP   H77 3387  15.070  12.981   6.361  1.7231  0.3808  1.3174
    89ADP  C119 3388  15.351  12.971   6.481 -0.0719 -0.7227  0.9487
    89ADP  C120 3389  15.505  12.986   6.499 -0.3215 -0.2150 -0.0349
    89ADP  C121 3390  15.579  13.085   6.409 -1.0936  0.2197  0.5400
    89ADP   H61 3391  15.525  13.147   6.348  2.3219  1.2106 -0.9823
    89ADP  C212 3392  15.735  13.077   6.403  0.0660  0.6908  0.4630
    89ADP  H124 3393  15.781  13.130   6.319 -0.0982 -1.0260  1.7251
    89ADP  C122 3394  15.818  12.995   6.508 -0.0225  0.6938 -0.2542
    89ADP  C203 3395  15.741  12.928   6.620  0.8253  0.7643 -0.4891
    89ADP  H105 3396  15.798  12.895   6.702 -0.2369 -0.1318  1.3517
    89ADP  C123 3397  15.584  12.919   6.615 -0.8545  0.0724  0.3822
    89ADP   H62 3398  15.534  12.869   6.699 -1.1051 -0.1399 -6.7543
    89ADP  C116 3399  15.291  12.853   6.523  0.1940  0.2261  0.4010
    89ADP    N9 3400  15.145  12.831   6.549 -0.0458 -0.3578 -0.1194
    89ADP  C115 3401  15.127  12.703   6.575 -0.4184 -0.4516 -0.2863
    89ADP  C118 3402  15.251  12.626   6.545 -0.8387 -0.2579 -0.6278
    89ADP   H60 3403  15.259  12.527   6.565  0.9470  0.6176  0.2919
    89ADP  C117 3404  15.349  12.711   6.516  0.4195  0.2427  0.1274
    89ADP   H59 3405  15.446  12.685   6.484 -1.7122 -1.5649  0.0259
    89ADP  C114 3406  14.999  12.647   6.650  0.1621  0.6810  0.3059
    89ADP  C144 3407  14.879  12.718   6.634 -0.5535  0.1524 -0.0239
    89ADP  C143 3408  14.746  12.697   6.703  0.4452  0.1785 -0.0034
    89ADP   H72 3409  14.720  12.648   6.791  0.3936  0.7721 -0.7298
    89ADP  C142 3410  14.657  12.778   6.650 -0.2272 -0.2102 -0.1940
    89ADP   H71 3411  14.563  12.795   6.706  0.1115  0.4106  0.6681
    89ADP  C141 3412  14.713  12.857   6.533  0.6352 -0.6381 -0.4087
    89ADP   N10 3413  14.854  12.795   6.509 -0.2538  0.2639  0.2939
    89ADP   H78 3414  14.908  12.883   6.511  0.5524  2.8428  0.6379
    89ADP  C140 3415  14.649  12.931   6.439  0.2163 -0.3182  0.8144
    89ADP  C139 3416  14.734  12.971   6.312 -0.0624 -0.5070 -0.9338
    89ADP  C138 3417  14.660  13.003   6.188 -0.1474 -1.4342  0.3671
    89ADP   H70 3418  14.560  12.967   6.178  2.2921 -1.1541  0.4445
    89ADP  C137 3419  14.745  13.065   6.101  0.0530 -0.5101  1.1490
    89ADP   H69 3420  14.722  13.085   5.998  0.2128 -1.4488  0.2162
    89ADP  C136 3421  14.868  13.095   6.184 -0.0747 -0.1089  0.2026
    89ADP   N11 3422  14.850  13.025   6.312 -0.0655 -0.0749 -0.5300
    89ADP  C145 3423  14.547  13.037   6.501 -0.1560  0.1937 -0.0278
    89ADP  C146 3424  14.555  13.173   6.468  0.7075 -0.1701  0.5106
    89ADP   H73 3425  14.643  13.207   6.415 -0.4412  0.7662  0.8673
    89ADP  C147 3426  14.453  13.266   6.497 -0.6941  0.0609 -0.1577
    89ADP   H74 3427  14.461  13.365   6.450 -1.9983 -1.5789  2.1448
    89ADP  C148 3428  14.334  13.231   6.564 -0.3516  0.1160  0.3724
    89ADP  C150 3429  14.329  13.095   6.601  0.2756  0.4444 -0.1874
    89ADP   H75 3430  14.242  13.063   6.658  0.0170  2.0166  0.4026
    89ADP  C151 3431  14.431  13.000   6.575 -0.0872 -0.0604  0.3950
    89ADP   H76 3432  14.408  12.896   6.597  1.9081  5.1075  0.0651
    89ADP  C149 3433  14.221  13.323   6.592 -0.4306  0.2738  0.1021
    89ADP   O41 3434  14.112  13.300   6.628  0.0748 -0.3975  0.6329
    89ADP  Co12 3435  14.005  13.471   6.644  0.0145 -0.0349  0.1780
    89ADP   O61 3436  13.942  13.449   6.811  0.0491 -0.2707 -0.0607
    89ADP  C206 3437  13.866  13.579   6.801  0.0220  0.7663 -1.0068
    89ADP   O62 3438  13.911  13.630   6.673  0.5934 -0.1028 -0.3562
    89ADP  H108 3439  13.817  13.635   6.877 -3.0391 -0.5681 -1.4276
    89ADP   O55 3440  13.852  13.519   6.526  0.3672 -0.5888  0.2478
    89ADP  C202 3441  13.840  13.430   6.448 -0.5062 -0.5784 -0.3532
    89ADP  H123 3442  13.761  13.400   6.384  2.2592 -2.9835 -1.6743
    89ADP   O56 3443  13.954  13.388   6.453  0.1677  0.0731 -0.4270
    89ADP  Co13 3444  14.061  13.520   6.551 -0.0280 -0.0914  0.0837
    89ADP   O42 3445  14.222  13.443   6.612  0.4136  0.2089 -0.1432
    89ADP   O63 3446  14.177  13.622   6.632  0.2780  0.1371 -0.7142
    89ADP  C207 3447  14.189  13.701   6.509 -0.8830 -0.7442 -0.2037
    89ADP   O64 3448  14.097  13.638   6.418  0.8977  0.3717  0.2665
    89ADP  H109 3449  14.279  13.764   6.487 -2.0095 -0.3404 -1.2884
    89ADP  C111 3450  14.980  12.502   6.698 -0.7895 -0.5134 -0.5015
    89ADP  C110 3451  15.047  12.392   6.645  0.0537 -0.1093  0.0502
    89ADP   H56 3452  15.077  12.401   6.537  0.7521 -0.0124  2.6430
    89ADP  C109 3453  15.062  12.268   6.697  1.0313 -0.1386 -0.6056
    89ADP   H55 3454  15.094  12.202   6.624 -0.8752 -0.1157 -1.5992
    89ADP  C108 3455  15.015  12.247   6.826 -0.5321  0.4574  0.3906
    89ADP  C113 3456  14.949  12.351   6.892 -0.5952 -0.1974 -0.2129
    89ADP   H58 3457  14.886  12.335   6.982  0.1140 -0.0806 -0.4559
    89ADP  C112 3458  14.924  12.478   6.830 -0.0711  0.0336 -0.6777
    89ADP   H57 3459  14.906  12.559   6.896 -0.1170  0.0468  3.7722
    89ADP  C107 3460  15.074  12.120   6.904  0.6026 -0.7169  0.3312
    89ADP   O37 3461  15.010  12.078   7.008  0.1567 -0.4819 -0.5181
    89ADP   Co8 3462  15.083  11.917   7.045 -0.0662  0.0079  0.3832
    89ADP   O45 3463  15.243  11.987   7.104 -0.2060 -0.1594  0.1637
    89ADP  C182 3464  15.371  11.979   7.080  0.1147  1.3443  0.2176
    89ADP   O46 3465  15.397  11.940   6.966  0.3244 -0.4997 -0.4741
    89ADP   Co9 3466  15.241  11.890   6.887  0.0846 -0.2341  0.0524
    89ADP   O38 3467  15.180  12.061   6.866  0.7249  0.0998  0.3703
    89ADP   O51 3468  15.216  11.721   6.985  0.5856 -0.2808  0.8063
    89ADP  C200 3469  15.147  11.687   7.094 -1.0178  0.7011  0.2047
    89ADP   O52 3470  15.072  11.776   7.167 -0.8571 -0.4940  0.4024
    89ADP  H121 3471  15.163  11.593   7.143  0.1534  1.2571 -0.4994
    89ADP   O53 3472  15.171  11.831   6.731 -0.6766  0.2863  0.6078
    89ADP  C201 3473  15.044  11.815   6.762 -0.1781  0.8185 -0.9427
    89ADP   O54 3474  15.003  11.826   6.887  0.3000 -0.6089 -0.0986
    89ADP  H122 3475  14.992  11.792   6.672 -1.3930 -1.8380  1.7610
    89ADP  C179 3476  15.488  12.022   7.170  0.9494  0.3249  0.8622
    89ADP  C178 3477  15.460  12.078   7.296 -0.1609  0.9241 -0.2961
    89ADP   H92 3478  15.369  12.056   7.338 -0.9680 -2.5662  1.9510
    89ADP  C177 3479  15.567  12.123   7.369  0.1474  0.3078 -0.6817
    89ADP   H91 3480  15.548  12.166   7.465 -1.0930  0.5997 -0.3060
    89ADP  C176 3481  15.698  12.122   7.320 -0.0923  1.1671  0.7964
    89ADP  C181 3482  15.720  12.051   7.198 -0.0434  0.8716  0.3589
    89ADP   H94 3483  15.825  12.035   7.170 -0.5876 -1.8905 -0.1618
    89ADP  C180 3484  15.615  12.012   7.118 -0.5602  0.1896  0.6754
    89ADP   H93 3485  15.635  12.007   7.010  1.0641  1.4758 -1.0828
    89ADP  C175 3486  15.829  12.204   7.363 -0.5103  1.1017  1.4673
    89ADP  C174 3487  15.899  12.313   7.274  0.2819  0.8955 -0.0787
    89ADP  C173 3488  15.824  12.370   7.152 -0.6198  0.2190 -0.4963
    89ADP   H90 3489  15.743  12.323   7.092  0.6108  1.1092  2.3323
    89ADP  C172 3490  15.905  12.463   7.102  0.1264 -0.4662 -0.1793
    89ADP   H89 3491  15.870  12.534   7.036  2.2483  0.0736 -0.0657
    89ADP  C171 3492  16.040  12.455   7.164 -0.2188 -0.4658 -0.0154
    89ADP   N16 3493  16.027  12.351   7.273 -0.0836  1.0633 -0.6872
    89ADP  C183 3494  15.866  12.177   7.490 -0.0698 -0.1986 -0.8873
    89ADP  C184 3495  15.828  12.060   7.579 -0.5005  1.0368  0.2417
    89ADP   H95 3496  15.795  11.966   7.536  0.6835 -1.6576 -0.4825
    89ADP  C185 3497  15.887  12.080   7.699 -0.4751  0.1967 -0.1183
    89ADP   H96 3498  15.861  12.027   7.786  2.5687 -2.4124 -2.0534
    89ADP  C186 3499  15.984  12.193   7.685  0.6182 -0.0999 -0.8088
    89ADP   N15 3500  15.963  12.262   7.555 -0.5432 -0.8800  0.0226
    89ADP  H104 3501  16.051  12.295   7.514  0.2794 -0.3978 -0.9299
    89ADP  C187 3502  16.040  12.255   7.791 -0.0192  0.6688 -0.4023
    89ADP  C188 3503  16.186  12.308   7.763  0.3395  0.2206  1.2551
    89ADP  C189 3504  16.276  12.376   7.870  0.0103  0.2697 -0.2543
    89ADP   H97 3505  16.281  12.356   7.969  2.5988  1.6133 -0.4958
    89ADP  C190 3506  16.365  12.450   7.804 -0.4807 -0.2239  0.4562
    89ADP   H98 3507  16.429  12.519   7.853  1.8460  3.0216  0.3889
    89ADP  C191 3508  16.356  12.423   7.655 -0.9044 -0.4805 -0.0789
    89ADP   N14 3509  16.239  12.333   7.643  0.7511 -0.6821 -1.2953
    89ADP  C192 3510  15.947  12.331   7.898  0.2924  0.3093 -0.5702
    89ADP  C193 3511  15.811  12.326   7.872 -0.3313  0.0251 -0.9135
    89ADP   H99 3512  15.781  12.285   7.773 -1.3720 -0.9996  0.6282
    89ADP  C194 3513  15.714  12.394   7.946 -0.2257 -0.1955 -0.3187
    89ADP  H100 3514  15.613  12.363   7.946 -0.6502  0.6857  1.0213
    89ADP  C195 3515  15.745  12.477   8.044 -0.3184  0.0344 -0.7765
    89ADP  C197 3516  15.881  12.481   8.072  0.5573 -0.0111  0.7835
    89ADP  H101 3517  15.912  12.540   8.157 -3.5597  1.8176 -1.3395
    89ADP  C198 3518  15.977  12.421   7.997 -0.0145 -0.2313 -0.1718
    89ADP  H102 3519  16.070  12.460   7.995  4.0059 -1.3298  2.0147
    89ADP  C196 3520  15.648  12.576   8.107 -0.7290 -0.0656 -0.2976
    89ADP   O47 3521  15.692  12.644   8.200 -0.6852 -0.5595  0.2153
    89ADP  Co10 3522  15.523  12.741   8.268  0.2552 -0.0041 -0.3091
    89ADP   O50 3523  15.495  12.858   8.094 -0.0815  0.3429  0.1186
    89ADP  C199 3524  15.405  12.877   8.009  0.5316 -0.2312 -0.3018
    89ADP  H120 3525  15.372  12.980   8.013  0.5875  3.4001  1.0890
    89ADP   O49 3526  15.323  12.785   7.983 -0.2042  0.2846  0.2701
    89ADP  Co11 3527  15.351  12.660   8.161  0.1205  0.2406  0.4905
    89ADP   O48 3528  15.523  12.558   8.097  0.3085  0.1850  0.7940
    89ADP   O57 3529  15.294  12.481   8.269  0.3016  0.5526 -0.3540
    89ADP  C204 3530  15.364  12.485   8.369  0.6414  0.1580 -0.0404
    89ADP   O58 3531  15.445  12.576   8.383  0.3036  1.2466  0.3559
    89ADP  H107 3532  15.386  12.391   8.427  2.8993  0.5000  0.5088
    89ADP   O59 3533  15.282  12.812   8.311  0.0108  0.3442 -0.3556
    89ADP  C205 3534  15.336  12.884   8.392  0.5884  0.3324 -0.0280
    89ADP   O60 3535  15.461  12.897   8.383  0.2606 -0.0815 -0.3081
    89ADP  H106 3536  15.279  12.905   8.481  1.8624  0.1160 -1.3121
    99ADP    O4 3537   2.141   1.803  11.111  0.0198 -0.2340  0.2825
    99ADP    C2 3538   2.107   1.833  10.997  0.1698 -1.0196 -0.1959
    99ADP  H116 3539   2.160   1.847  10.906 -0.6215 -1.2642  1.2014
    99ADP    O3 3540   1.990   1.855  11.014 -0.2366  0.8005 -0.3923
    99ADP   Co6 3541   1.958   1.782  11.200  0.0189  0.1154 -0.3788
    99ADP   O33 3542   1.974   1.608  11.161 -0.4750 -0.4502 -0.9318
    99ADP  C105 3543   1.983   1.583  11.283 -0.4030 -0.1459 -0.6782
    99ADP   O34 3544   1.976   1.703  11.343  0.6311  0.5043  0.7578
    99ADP   H53 3545   2.002   1.490  11.335  1.7874 -0.7486  0.1166
    99ADP   Co7 3546   1.905   1.883  11.227 -0.0344  0.2080 -0.0747
    99ADP   O35 3547   2.038   1.948  11.310  0.4549 -0.4947  0.7564
    99ADP  C106 3548   1.987   2.069  11.284 -0.3034 -0.3105  0.1114
    99ADP   O36 3549   1.876   2.057  11.238  0.9561 -0.1938  0.0844
    99ADP   H54 3550   2.043   2.163  11.283 -0.4799 -1.3956 -0.0205
    99ADP   O20 3551   1.736   1.816  11.178 -0.0071 -0.4741  0.2430
    99ADP   C72 3552   1.680   1.825  11.288  0.2997 -0.5174  0.4690
    99ADP   O19 3553   1.763   1.862  11.372 -0.0976  0.0598 -0.1236
    99ADP   C69 3554   1.531   1.789  11.325 -0.1641  0.2324  0.2119
    99ADP   C68 3555   1.489   1.803  11.461  0.5274  0.1534  0.2142
    99ADP   H34 3556   1.552   1.864  11.526  0.0264  0.3038  1.8938
    99ADP   C67 3557   1.365   1.761  11.501 -0.3516 -0.5074 -0.4093
    99ADP   H33 3558   1.343   1.744  11.601  1.7869 -3.7301 -1.2699
    99ADP   C66 3559   1.269   1.711  11.413  0.2832  0.9671  0.5330
    99ADP   C71 3560   1.307   1.704  11.276  0.3086  0.9159  0.4436
    99ADP   H36 3561   1.232   1.675  11.203 -0.7121  0.8451 -0.6506
    99ADP   C70 3562   1.436   1.741  11.229 -0.1171  0.1121  0.1674
    99ADP   H35 3563   1.452   1.756  11.125  1.8212  1.1462 -0.4390
    99ADP   C65 3564   1.115   1.675  11.451 -0.4170 -0.2955  0.6827
    99ADP   C62 3565   1.048   1.554  11.373  0.1832 -0.2867 -0.3591
    99ADP    N5 3566   0.913   1.502  11.392 -0.1634 -0.1910  0.4973
    99ADP  H113 3567   0.879   1.496  11.488  0.8768 -2.2428  3.8481
    99ADP   C61 3568   0.912   1.365  11.341 -0.2780 -0.4646  0.4982
    99ADP   C64 3569   1.032   1.339  11.290  0.3980 -0.4994  0.3091
    99ADP   H32 3570   1.063   1.248  11.248  0.5739  1.5618 -0.0619
    99ADP   C63 3571   1.119   1.455  11.315  0.2513 -0.4247 -0.5724
    99ADP   H31 3572   1.222   1.452  11.302  2.8012 -1.9504  1.9561
    99ADP   C60 3573   0.792   1.264  11.360 -0.4051 -0.1323 -0.6492
    99ADP   C57 3574   0.792   1.111  11.307 -0.3912 -0.5757 -0.3187
    99ADP   C56 3575   0.859   1.061  11.198  0.0246 -0.0051 -0.4117
    99ADP   H28 3576   0.898   1.126  11.126  0.1173  1.2231 -0.3491
    99ADP   C55 3577   0.869   0.931  11.185 -0.9019  0.0104 -0.2968
    99ADP   H27 3578   0.925   0.891  11.113 -0.9895  0.7873  2.7360
    99ADP   C54 3579   0.804   0.848  11.270  0.5318  0.1143  0.3056
    99ADP   C59 3580   0.734   0.897  11.384 -0.4362  0.0581 -0.2119
    99ADP   H30 3581   0.691   0.836  11.456 -1.1474 -0.4977 -2.0329
    99ADP   C58 3582   0.733   1.026  11.406 -0.6172 -0.6484  0.2264
    99ADP   H29 3583   0.665   1.068  11.481  1.9172 -2.4690 -0.4218
    99ADP   C53 3584   0.784   0.698  11.249  0.1128  0.5034  0.6801
    99ADP   O17 3585   0.799   0.659  11.131  0.4768  0.6186 -0.2098
    99ADP   Co1 3586   0.847   0.479  11.157 -0.0217  0.1200 -0.0268
    99ADP    O2 3587   1.015   0.521  11.232  0.1422  0.5444  0.1300
    99ADP    C1 3588   1.070   0.494  11.340 -0.7424 -0.0703  0.9190
    99ADP  H117 3589   1.175   0.511  11.357 -0.5747  1.4867  0.6969
    99ADP    O1 3590   0.998   0.461  11.436 -0.0721  0.1940  0.4347
    99ADP    Co 3591   0.836   0.425  11.366  0.0788  0.1256 -0.0449
    99ADP   O18 3592   0.783   0.609  11.344 -0.0003 -0.4052 -0.0704
    99ADP    O5 3593   0.903   0.280  11.274  0.2498 -0.5251  0.0117
    99ADP    C3 3594   0.931   0.253  11.156  0.3987 -0.2167 -0.6640
    99ADP    O6 3595   0.909   0.343  11.067  0.1476  0.1563 -0.5711
    99ADP  H118 3596   0.969   0.152  11.134 -1.2530  0.3295 -0.6426
    99ADP   O14 3597   0.681   0.361  11.401 -0.0704  0.1915  0.4400
    99ADP   C36 3598   0.623   0.372  11.293 -0.0924 -0.1633 -0.2980
    99ADP   O13 3599   0.683   0.418  11.189 -0.6244 -0.2026 -0.1690
    99ADP   C33 3600   0.473   0.332  11.274 -0.7769  0.4633  0.1990
    99ADP   C32 3601   0.390   0.287  11.372 -0.5358  0.0353 -0.4169
    99ADP   H14 3602   0.440   0.239  11.455 -1.1005  3.8771  0.1121
    99ADP   C31 3603   0.253   0.283  11.381 -0.3136  0.4325  0.4043
    99ADP   H13 3604   0.208   0.239  11.468  2.2968  1.0822 -0.8031
    99ADP   C30 3605   0.178   0.327  11.270 -0.6353  0.3065  0.2270
    99ADP   C35 3606   0.256   0.376  11.162  0.3019  0.0805  0.3220
    99ADP   H16 3607   0.205   0.445  11.095 -1.2776 -0.8459  0.5969
    99ADP   C34 3608   0.397   0.378  11.162 -0.2881 -0.4335 -0.0354
    99ADP   H15 3609   0.450   0.405  11.077 -1.2903  1.6725 -0.4757
    99ADP   C29 3610   0.022   0.366  11.280 -0.3723 -0.1456  0.7041
    99ADP   C28 3611  -0.053   0.361  11.148 -0.3059 -0.9841  0.7755
    99ADP   C27 3612  -0.024   0.298  11.034 -0.3019  0.1093  0.4632
    99ADP   H12 3613   0.053   0.226  11.022 -1.1486 -0.3120  0.4827
    99ADP   C26 3614  -0.117   0.346  10.921  0.2023 -0.0707  0.3129
    99ADP   H11 3615  -0.115   0.327  10.818  1.1089  2.1497 -1.9092
    99ADP   C25 3616  -0.224   0.398  10.983  0.1501  0.4966  0.6039
    99ADP    N4 3617  -0.185   0.429  11.117  0.1237  0.1941  0.0425
    99ADP   H25 3618  -0.254   0.408  11.189 -1.6071  0.7264 -0.9955
    99ADP   C17 3619  -0.343   0.468  10.917 -0.2086 -0.5418  0.0200
    99ADP   C18 3620  -0.321   0.576  10.808 -0.3727  0.1972  0.6309
    99ADP   C19 3621  -0.234   0.565  10.704 -1.6939  0.8353  0.8944
    99ADP    H7 3622  -0.230   0.463  10.673 -1.4046  4.4993 -2.2071
    99ADP   C20 3623  -0.192   0.668  10.621 -0.6960  0.4645  0.2137
    99ADP    H8 3624  -0.127   0.646  10.536  0.3740 -0.0102 -0.6839
    99ADP   C21 3625  -0.255   0.796  10.635  0.5484 -0.0519 -0.3690
    99ADP   C22 3626  -0.334   0.816  10.741  0.4580 -0.3866 -0.7133
    99ADP    H9 3627  -0.365   0.913  10.752 -1.5888  0.2265 -3.7091
    99ADP   C23 3628  -0.365   0.709  10.830  0.0866  0.5831  0.0171
    99ADP   H10 3629  -0.425   0.732  10.916 -2.6983 -0.4334  1.3350
    99ADP   C24 3630  -0.280   0.876  10.501  0.5603 -0.4855  0.0010
    99ADP   O11 3631  -0.254   0.829  10.391 -0.1618 -0.4038  0.3049
    99ADP   Co3 3632  -0.343   0.970  10.260 -0.0944 -0.0587 -0.1947
    99ADP    O8 3633  -0.541   0.956  10.337  0.1288 -0.9709  0.4514
    99ADP    C4 3634  -0.627   1.025  10.401 -0.5824  0.3927  0.4779
    99ADP  H119 3635  -0.721   0.980  10.440  1.6274  3.0953  0.0005
    99ADP    O7 3636  -0.595   1.137  10.432 -0.3600 -0.2759  0.2774
    99ADP   Co2 3637  -0.394   1.147  10.366  0.0323  0.0665  0.0837
    99ADP   O12 3638  -0.312   1.000  10.511 -0.2379  0.3191  0.3827
    99ADP   O26 3639  -0.439   1.181  10.167 -0.4753  0.9438  0.1936
    99ADP  C101 3640  -0.452   1.104  10.068  0.6309 -0.5552  0.3193
    99ADP   O25 3641  -0.386   0.997  10.061 -0.5724  0.3842 -0.2700
    99ADP   H52 3642  -0.535   1.128  10.001  1.6292  1.2878 -1.3022
    99ADP   O28 3643  -0.217   1.279  10.358  0.2416 -0.2035  0.5609
    99ADP  C102 3644  -0.136   1.213  10.300  0.0583  0.1422 -0.0430
    99ADP   O27 3645  -0.177   1.105  10.247  0.3156 -0.3543 -0.6841
    99ADP   H51 3646  -0.040   1.249  10.260 -3.1077 -1.3884 -0.6680
    99ADP   C14 3647  -0.462   0.456  10.987 -0.1342  0.6583 -0.1713
    99ADP    N1 3648  -0.489   0.363  11.105 -0.0269  0.0982  0.0915
    99ADP   C13 3649  -0.623   0.353  11.129  0.1488 -0.2404 -0.4162
    99ADP   C16 3650  -0.692   0.449  11.032 -0.3364 -0.3678 -0.2657
    99ADP    H6 3651  -0.792   0.489  11.039  1.1957  3.4799 -4.1614
    99ADP   C15 3652  -0.602   0.507  10.945  0.2010 -0.4037  0.1637
    99ADP    H5 3653  -0.631   0.571  10.862 -1.5884 -0.2294  0.0612
    99ADP   C12 3654  -0.681   0.317  11.263 -0.3480  0.0329  0.1326
    99ADP    C9 3655  -0.826   0.261  11.274  0.2817 -0.2652  0.1251
    99ADP    C8 3656  -0.882   0.213  11.396 -0.1388  0.2419 -0.3357
    99ADP    H2 3657  -0.822   0.208  11.473 -0.9307  1.3886  0.3681
    99ADP    C7 3658  -1.002   0.144  11.411  0.3139 -0.0805 -0.1316
    99ADP    H1 3659  -1.038   0.127  11.513  2.2279 -0.8267  3.8318
    99ADP    C6 3660  -1.077   0.121  11.297  0.4567 -0.8247  0.1341
    99ADP   C11 3661  -1.027   0.168  11.174 -0.0398 -0.7246  0.1473
    99ADP    H4 3662  -1.084   0.145  11.087  2.3722  2.1431  0.3536
    99ADP   C10 3663  -0.909   0.239  11.162  0.1128 -0.0284  0.3755
    99ADP    H3 3664  -0.876   0.272  11.069 -3.2711  1.6711  1.0213
    99ADP    C5 3665  -1.230   0.104  11.302  0.3232 -0.3802 -0.2652
    99ADP    O9 3666  -1.302   0.065  11.194 -0.2311 -0.1535  0.1407
    99ADP  Co14 3667  -1.465   0.057  11.298  0.2600 -0.0970 -0.0573
    99ADP   O43 3668  -1.488   0.250  11.324 -0.5640 -0.0551  0.7129
    99ADP  C152 3669  -1.508   0.322  11.426  0.0979  0.6360 -0.1954
    99ADP   O44 3670  -1.516   0.278  11.545 -0.2647  0.4962 -0.2749
    99ADP  Co15 3671  -1.467   0.098  11.507  0.1001  0.0486 -0.2061
    99ADP   O10 3672  -1.290   0.137  11.421 -0.5606 -0.2107  0.2593
    99ADP   O66 3673  -1.421  -0.046  11.593  0.9821  0.1373  0.1660
    99ADP  C208 3674  -1.420  -0.128  11.499  0.9159  0.5973 -0.3168
    99ADP   O65 3675  -1.430  -0.096  11.380  0.4593 -0.1440 -0.0142
    99ADP  H110 3676  -1.421  -0.240  11.521 -1.0101 -2.8762  0.0855
    99ADP   O68 3677  -1.637   0.056  11.473 -0.0587 -0.0492 -0.1962
    99ADP  C209 3678  -1.697   0.041  11.359  0.0315  0.4874 -0.4882
    99ADP   O67 3679  -1.632   0.025  11.257  0.0335 -0.5272 -0.0619
    99ADP  H111 3680  -1.805   0.031  11.360  1.0679 -1.2539  2.3456
    99ADP  C153 3681  -1.505   0.480  11.408  0.1565  0.2943  0.7900
    99ADP  C154 3682  -1.503   0.559  11.522  0.5441  0.2398 -0.0052
    99ADP   H79 3683  -1.472   0.510  11.613 -1.6585 -3.7719  3.9913
    99ADP  C155 3684  -1.537   0.697  11.512  0.5899  0.5116 -0.4867
    99ADP   H80 3685  -1.521   0.768  11.587 -0.4385  2.3359  0.0538
    99ADP  C156 3686  -1.580   0.749  11.391  0.3149 -0.0492  0.4031
    99ADP  C157 3687  -1.594   0.657  11.282 -0.2208  0.0637 -0.0189
    99ADP   H81 3688  -1.642   0.685  11.194 -0.9729 -1.3710 -0.5594
    99ADP  C158 3689  -1.552   0.533  11.291  0.2175 -0.3780 -0.1615
    99ADP   H82 3690  -1.565   0.469  11.205  1.8971 -1.2951  2.0157
    99ADP  C159 3691  -1.552   0.895  11.359 -0.4031  0.1364 -0.1142
    99ADP  C160 3692  -1.421   0.964  11.417  0.0855  0.3540  0.5352
    99ADP   N13 3693  -1.387   1.107  11.402  0.3831 -0.6975 -0.3623
    99ADP  H103 3694  -1.448   1.173  11.447 -1.6682 -0.5764  0.0409
    99ADP  C161 3695  -1.251   1.114  11.460  0.1512 -0.1761 -0.0574
    99ADP  C162 3696  -1.213   0.993  11.509 -0.4256 -0.2217  0.1355
    99ADP   H83 3697  -1.140   0.982  11.579 -1.8679  0.0437 -0.9509
    99ADP  C163 3698  -1.318   0.901  11.470 -0.2597 -0.0410 -0.0075
    99ADP   H84 3699  -1.302   0.793  11.463 -1.3629  1.2982 -1.2374
    99ADP  C164 3700  -1.163   1.243  11.442 -0.4084  0.5477 -0.1947
    99ADP  C165 3701  -1.015   1.232  11.494  0.4307 -0.0792 -0.5074
    99ADP  C166 3702  -0.954   1.329  11.574 -0.2365 -0.2480  0.2984
    99ADP   H85 3703  -1.018   1.396  11.626 -1.4401  1.1565  0.2692
    99ADP  C167 3704  -0.818   1.350  11.587 -0.0223  0.5954  0.0969
    99ADP   H86 3705  -0.774   1.411  11.663 -2.1411 -1.9506  0.2733
    99ADP  C168 3706  -0.735   1.277  11.499 -0.0226  0.7987 -0.4917
    99ADP  C169 3707  -0.791   1.177  11.419  0.2613  0.0792  0.3339
    99ADP   H87 3708  -0.725   1.130  11.348 -0.0617 -0.2987  1.3868
    99ADP  C170 3709  -0.924   1.151  11.423  0.2058  0.1550  0.3495
    99ADP   H88 3710  -0.957   1.070  11.355  0.2091  3.8265  2.4289
    99ADP  C104 3711  -0.583   1.269  11.542  0.1962  0.2980 -0.0357
    99ADP   O31 3712  -0.538   1.316  11.648 -0.1776  0.2000  0.3752
    99ADP   O29 3713  -0.456   1.448  11.652  0.0892  0.1084 -0.1348
    99ADP  C103 3714  -0.465   1.518  11.769 -0.6357  0.1315  0.8310
    99ADP   O30 3715  -0.406   1.456  11.869  0.1986  0.0844 -0.1485
    99ADP   Co5 3716  -0.390   1.310  11.777 -0.1274 -0.1979 -0.1147
    99ADP   O15 3717  -0.326   1.137  11.841 -0.4354 -0.0067  0.0071
    99ADP   C50 3718  -0.305   1.068  11.737 -0.6156 -0.1507 -0.0239
    99ADP   C49 3719  -0.322   0.920  11.712  0.4865  0.4188 -1.0338
    99ADP   C48 3720  -0.241   0.871  11.609 -0.6770 -0.2370 -0.0761
    99ADP   H22 3721  -0.172   0.934  11.563  0.5746 -0.4537  0.4393
    99ADP   C47 3722  -0.253   0.741  11.570  0.4557  0.4272  1.0570
    99ADP   H21 3723  -0.188   0.696  11.495 -1.1773 -1.4973  1.3027
    99ADP   C46 3724  -0.350   0.653  11.626 -0.7070  0.2764  0.2122
    99ADP   C52 3725  -0.422   0.710  11.734  0.2872  0.0666  0.4043
    99ADP   H24 3726  -0.485   0.644  11.794 -2.0203  0.0663 -1.8064
    99ADP   C51 3727  -0.416   0.836  11.774 -0.1161 -0.4859 -0.3226
    99ADP   H23 3728  -0.478   0.870  11.859 -1.8978 -1.6138 -0.5546
    99ADP   C41 3729  -0.352   0.507  11.586 -1.1395 -0.2271 -0.2372
    99ADP   C40 3730  -0.222   0.439  11.533  0.3438  0.4225 -0.4077
    99ADP   C39 3731  -0.095   0.447  11.612 -1.0145 -0.5096 -0.0987
    99ADP   H18 3732  -0.088   0.476  11.715  1.6287 -1.7036  1.1836
    99ADP   C38 3733   0.010   0.433  11.536 -0.0518 -0.8476 -0.1969
    99ADP   H17 3734   0.112   0.453  11.567 -2.7622 -1.1607  0.0307
    99ADP   C37 3735  -0.043   0.407  11.394 -0.5330 -0.2281  0.5531
    99ADP    N3 3736  -0.194   0.405  11.406  0.4055  0.1775  0.3238
    99ADP   C42 3737  -0.470   0.473  11.524 -0.5889 -0.8205 -0.3019
    99ADP   C43 3738  -0.615   0.508  11.570 -0.2219 -0.2140 -0.5253
    99ADP   H19 3739  -0.639   0.577  11.648  0.2140 -0.9941  0.9503
    99ADP   C44 3740  -0.699   0.456  11.482  0.3515  0.0867 -0.0206
    99ADP   H20 3741  -0.802   0.468  11.486 -2.2271  0.1467 -2.2122
    99ADP   C45 3742  -0.622   0.385  11.369  0.1246 -0.2714 -0.9334
    99ADP    N2 3743  -0.477   0.399  11.400 -0.4248  0.2462  0.7980
    99ADP   H26 3744  -0.434   0.308  11.407  3.9382 -1.5800  1.8722
    99ADP   O16 3745  -0.261   1.136  11.642 -0.1160 -0.1295  0.3797
    99ADP   Co4 3746  -0.358   1.294  11.578 -0.0518 -0.1715 -0.1084
    99ADP   O32 3747  -0.493   1.209  11.496  0.1855 -0.5505  0.5487
    99ADP   O23 3748  -0.207   1.343  11.508 -0.2301  0.7622 -0.2428
    99ADP   C98 3749  -0.157   1.383  11.608  0.4510  0.3192 -0.1298
    99ADP   O24 3750  -0.214   1.368  11.727  0.1692 -0.7653  0.2586
    99ADP   C97 3751  -0.013   1.435  11.584 -0.1410  0.3804 -0.6905
    99ADP   C96 3752   0.073   1.476  11.687 -0.4593  1.1293 -0.1360
    99ADP   H48 3753   0.028   1.462  11.782 -5.7154 -0.2149  1.6147
    99ADP   C95 3754   0.209   1.515  11.670 -0.4403  0.0518 -0.2085
    99ADP   H47 3755   0.250   1.573  11.748 -0.7734 -1.7677  2.4615
    99ADP   C94 3756   0.267   1.511  11.546 -0.0161  0.2657  1.1213
    99ADP  C100 3757   0.172   1.486  11.442  0.3143 -0.2487  0.4597
    99ADP   H50 3758   0.213   1.509  11.344 -1.6225  1.4007  1.3576
    99ADP   C99 3759   0.046   1.442  11.458  0.3280 -0.5603  0.2143
    99ADP   H49 3760  -0.015   1.435  11.365 -0.4021 -0.1120  1.5095
    99ADP   C89 3761   0.410   1.555  11.499  0.3221 -0.5842 -0.3436
    99ADP   C90 3762   0.500   1.445  11.444 -0.1643  0.3353 -0.1269
    99ADP   C91 3763   0.443   1.331  11.358 -0.4534  0.9329  0.3312
    99ADP   H45 3764   0.342   1.302  11.362  1.1891  1.5800  1.4693
    99ADP   C92 3765   0.547   1.265  11.302  0.5450  1.0619  0.7589
    99ADP   H46 3766   0.542   1.184  11.231  0.7169 -1.4071 -1.2161
    99ADP   C93 3767   0.672   1.323  11.361  0.5288 -0.7143  0.0354
    99ADP    N6 3768   0.633   1.438  11.454  0.0588  0.6572 -0.3854
    99ADP   C88 3769   0.468   1.654  11.574 -0.4146  0.1182 -0.8851
    99ADP   C87 3770   0.383   1.756  11.645 -0.5519 -0.2961 -0.1927
    99ADP   H44 3771   0.277   1.771  11.634  0.3273 -1.6414 -0.6760
    99ADP   C86 3772   0.459   1.836  11.710  0.1023  0.2382 -0.2245
    99ADP   H43 3773   0.424   1.889  11.794 -0.7459 -2.0090 -0.0332
    99ADP   C85 3774   0.606   1.819  11.668 -0.4699 -0.5736  0.0214
    99ADP    N7 3775   0.611   1.693  11.597  0.0211 -0.0873 -0.4331
    99ADP  H112 3776   0.674   1.681  11.527  0.8841 -1.5178  2.5078
    99ADP   C77 3777   0.721   1.889  11.710 -0.6244 -0.2994  0.4251
    99ADP   C76 3778   0.856   1.860  11.626 -0.2769  0.0177  0.4205
    99ADP   C75 3779   0.981   1.942  11.654 -0.5426 -0.4479 -0.1389
    99ADP   H38 3780   0.989   2.033  11.714 -0.2898  2.0059  0.9063
    99ADP   C74 3781   1.085   1.889  11.594  0.4918  0.3933 -0.6361
    99ADP   H37 3782   1.186   1.925  11.608 -0.0974  0.5996  0.0831
    99ADP   C73 3783   1.038   1.769  11.511  0.5981  0.1019 -0.1082
    99ADP    N8 3784   0.889   1.758  11.543  0.4347 -0.2192 -0.0536
    99ADP   C78 3785   0.711   2.004  11.817 -0.0569 -0.5629  0.0143
    99ADP   C79 3786   0.636   1.986  11.934 -0.0606  0.5543  0.7580
    99ADP   H39 3787   0.628   1.889  11.975  0.2686  2.9999  1.1008
    99ADP   C80 3788   0.589   2.087  12.010 -0.3556 -0.5433  0.2395
    99ADP   H40 3789   0.548   2.067  12.108 -1.1369 -2.3616 -5.4094
    99ADP   C81 3790   0.614   2.221  11.982 -0.2192  0.2389  0.9099
    99ADP   C82 3791   0.693   2.241  11.870 -0.2507  0.3920 -0.7502
    99ADP   H41 3792   0.732   2.339  11.852 -0.2892 -3.0420  0.7173
    99ADP   C83 3793   0.744   2.136  11.783 -0.1982 -0.5112  0.4588
    99ADP   H42 3794   0.812   2.157  11.705  0.2716 -0.0574 -1.5838
    99ADP   C84 3795   0.555   2.343  12.065 -0.9102 -0.2671 -0.6920
    99ADP   O21 3796   0.480   2.318  12.161 -0.3016 -1.2137  0.2556
    99ADP  Co17 3797   0.455   2.485  12.253 -0.2137  0.3039 -0.1468
    99ADP   O40 3798   0.317   2.513  12.141  0.2566  0.2073 -0.1438
    99ADP  C135 3799   0.299   2.572  12.032 -0.1858 -0.4925  0.1260
    99ADP   O39 3800   0.383   2.661  12.001  0.0357 -0.5392  0.2876
    99ADP  Co16 3801   0.523   2.637  12.108  0.1785 -0.2253  0.2362
    99ADP   O22 3802   0.559   2.462  12.018 -0.7467  0.1082 -0.0484
    99ADP   O69 3803   0.458   2.728  12.281  0.1101  0.5063  0.0596
    99ADP  C210 3804   0.396   2.696  12.389  0.4831  0.4023  0.4403
    99ADP   O70 3805   0.349   2.582  12.398  0.3072 -0.1509  0.0723
    99ADP  H114 3806   0.378   2.763  12.471  1.1130  0.5915 -0.2141
    99ADP   O71 3807   0.719   2.656  12.134 -0.0540 -0.0331  0.1420
    99ADP  C211 3808   0.742   2.596  12.243  0.8767  0.0811  0.1302
    99ADP   O72 3809   0.655   2.535  12.302 -0.4367  0.5248  0.0713
    99ADP  H115 3810   0.848   2.579  12.264  6.3722 -1.9685  1.1630
    99ADP  C132 3811   0.182   2.539  11.939 -0.7793 -0.1789 -0.2923
    99ADP  C131 3812   0.174   2.594  11.808  0.1885 -0.9198  0.0910
    99ADP   H66 3813   0.242   2.676  11.787  0.2201  1.4060 -1.1587
    99ADP  C130 3814   0.071   2.552  11.724 -0.1120 -0.0882  0.2766
    99ADP   H65 3815   0.090   2.567  11.618 -2.0315 -1.1985 -1.9433
    99ADP  C129 3816  -0.036   2.474  11.772  0.0902 -0.2589  0.1649
    99ADP  C134 3817  -0.024   2.425  11.901  0.7617  0.3710  0.8063
    99ADP   H68 3818  -0.110   2.373  11.939  2.0632 -0.1722 -1.2599
    99ADP  C133 3819   0.083   2.451  11.980 -0.6851 -0.0431 -0.2837
    99ADP   H67 3820   0.078   2.428  12.083  0.9835  2.8715 -0.8597
    99ADP  C128 3821  -0.182   2.485  11.706 -0.5552 -0.5765  0.3865
    99ADP  C127 3822  -0.269   2.353  11.718  0.2190 -0.1627 -0.0797
    99ADP  C126 3823  -0.227   2.233  11.763  0.0462 -0.1680 -0.1851
    99ADP   H64 3824  -0.129   2.205  11.791  0.4246  0.0575  1.6515
    99ADP  C125 3825  -0.337   2.133  11.753 -0.2666 -0.5103  0.4723
    99ADP   H63 3826  -0.326   2.030  11.784  0.1801  0.6243  0.8372
    99ADP  C124 3827  -0.448   2.192  11.705  0.7683 -0.2604 -0.7209
    99ADP   N12 3828  -0.413   2.334  11.683 -0.2899 -0.0865 -0.0646
    99ADP   H77 3829  -0.443   2.370  11.594  1.4821  0.1514 -2.4098
    99ADP  C119 3830  -0.587   2.124  11.694 -0.1838  0.0510 -0.0508
    99ADP  C120 3831  -0.602   1.972  11.738 -0.1884  0.4365  0.2494
    99ADP  C121 3832  -0.521   1.914  11.861 -0.7821  0.2507 -0.0111
    99ADP   H61 3833  -0.500   1.982  11.943 -1.0960  0.7151 -1.4234
    99ADP  C212 3834  -0.484   1.761  11.875  0.3399 -0.4107  0.4400
    99ADP  H124 3835  -0.403   1.734  11.943 -0.3701  0.5618  2.4542
    99ADP  C122 3836  -0.522   1.661  11.774  0.1780 -0.7627  0.3905
    99ADP  C203 3837  -0.602   1.716  11.650 -0.1436 -0.1776 -0.0536
    99ADP  H105 3838  -0.630   1.650  11.576  1.8777 -2.7311 -1.3811
    99ADP  C123 3839  -0.640   1.866  11.629 -0.5579 -0.3757  0.0178
    99ADP   H62 3840  -0.696   1.889  11.541  4.5582  2.5162 -1.9106
    99ADP  C116 3841  -0.695   2.185  11.631  0.4276 -0.3889  0.0366
    99ADP    N9 3842  -0.700   2.321  11.570 -0.3559  0.2914 -0.7199
    99ADP  C115 3843  -0.808   2.322  11.498  0.7533 -0.3162  0.5504
    99ADP  C118 3844  -0.887   2.192  11.518  0.7843 -0.0538 -0.4875
    99ADP   H60 3845  -0.986   2.181  11.489  1.5371 -4.7266 -0.7621
    99ADP  C117 3846  -0.822   2.114  11.600  0.3100  0.3694  0.0905
    99ADP   H59 3847  -0.866   2.032  11.647 -0.6963  0.3961 -2.2763
    99ADP  C114 3848  -0.830   2.420  11.374 -0.1941 -0.2591 -0.2226
    99ADP  C144 3849  -0.756   2.534  11.369 -0.4241 -0.4505  0.1286
    99ADP  C143 3850  -0.804   2.673  11.322 -0.3758 -0.0034 -0.0245
    99ADP   H72 3851  -0.903   2.699  11.291  0.0709 -1.0087  0.0440
    99ADP  C142 3852  -0.703   2.755  11.319 -0.2820 -0.0237 -0.0655
    99ADP   H71 3853  -0.719   2.861  11.318  0.8893  1.2080  1.1081
    99ADP  C141 3854  -0.574   2.684  11.353 -0.0597  0.1873 -0.2361
    99ADP   N10 3855  -0.606   2.538  11.375  0.5046 -0.4060 -0.1343
    99ADP   H78 3856  -0.565   2.504  11.460 -0.8966 -0.4855 -0.2142
    99ADP  C140 3857  -0.457   2.755  11.360  0.5639  0.4338  0.2476
    99ADP  C139 3858  -0.342   2.685  11.456  0.1374  0.4658  0.5373
    99ADP  C138 3859  -0.226   2.776  11.494 -0.2101  0.6003  0.1947
    99ADP   H70 3860  -0.211   2.873  11.452  0.6747 -0.2294  0.1599
    99ADP  C137 3861  -0.176   2.725  11.605 -0.3907  0.5308  0.2610
    99ADP   H69 3862  -0.125   2.780  11.680 -0.8246  2.3922 -0.0272
    99ADP  C136 3863  -0.242   2.592  11.635  0.0624 -0.2823  0.7251
    99ADP   N11 3864  -0.356   2.582  11.535 -0.0260 -0.1567 -0.0408
    99ADP  C145 3865  -0.413   2.833  11.225 -0.4045 -0.9755 -0.9974
    99ADP  C146 3866  -0.284   2.803  11.171 -0.6639 -0.1091 -0.6119
    99ADP   H73 3867  -0.232   2.718  11.211 -1.9732  1.5781  0.6480
    99ADP  C147 3868  -0.226   2.880  11.066  0.1257  0.0478 -0.2619
    99ADP   H74 3869  -0.126   2.848  11.025  0.7532  0.6893 -0.0658
    99ADP  C148 3870  -0.293   2.987  11.009 -0.6083 -0.2670  0.2172
    99ADP  C150 3871  -0.422   3.016  11.060  0.0250 -0.5387  0.3533
    99ADP   H75 3872  -0.488   3.077  11.012  0.8427  0.5631 -0.6479
    99ADP  C151 3873  -0.480   2.940  11.161  0.1608  0.4282 -0.7140
    99ADP   H76 3874  -0.575   2.967  11.203 -0.2259 -0.8464  0.6056
    99ADP  C149 3875  -0.251   3.052  10.876 -0.3276 -0.4489 -0.4422
    99ADP   O41 3876  -0.289   3.162  10.825  0.2224 -0.6179  0.0832
    99ADP  Co12 3877  -0.217   3.152  10.634 -0.0485 -0.1066  0.0880
    99ADP   O61 3878  -0.093   3.286  10.632 -0.1686  0.6562  0.5072
    99ADP  C206 3879  -0.077   3.265  10.489 -0.6906 -0.9246 -0.6588
    99ADP   O62 3880  -0.169   3.151  10.465  0.1870 -0.1027 -0.3628
    99ADP  H108 3881  -0.021   3.328  10.424  0.2202  0.4106  4.2124
    99ADP   O55 3882  -0.350   3.182  10.500 -0.1549  0.5924  0.4188
    99ADP  C202 3883  -0.470   3.173  10.534  0.1612 -0.7939  0.6654
    99ADP  H123 3884  -0.562   3.209  10.490  0.6972  1.5505 -0.3798
    99ADP   O56 3885  -0.439   3.130  10.645  0.5102  0.1064 -0.2587
    99ADP  Co13 3886  -0.256   3.041  10.626  0.1164 -0.4186 -0.1149
    99ADP   O42 3887  -0.173   3.007  10.789  0.2545  0.4290  0.6170
    99ADP   O63 3888  -0.095   2.963  10.640  0.4140 -0.0918  0.0364
    99ADP  C207 3889  -0.154   2.843  10.575 -0.4728  0.5029 -0.0666
    99ADP   O64 3890  -0.292   2.883  10.550  0.2255 -0.0646 -0.5016
    99ADP  H109 3891  -0.095   2.762  10.533 -2.1311 -4.1821 -2.8018
    99ADP  C111 3892  -0.963   2.420  11.299 -0.2596  0.1357 -0.4845
    99ADP  C110 3893  -0.962   2.449  11.164  0.0350 -0.3515 -0.2290
    99ADP   H56 3894  -0.883   2.433  11.095 -1.3235 -0.5600  1.9334
    99ADP  C109 3895  -1.087   2.480  11.099 -0.0776 -0.3231  0.1020
    99ADP   H55 3896  -1.064   2.529  11.008  2.8772  1.8901 -1.1259
    99ADP  C108 3897  -1.215   2.489  11.161 -0.5103  0.6690  0.1926
    99ADP  C113 3898  -1.208   2.467  11.297  0.0380 -0.6027  0.9130
    99ADP   H58 3899  -1.284   2.502  11.368 -0.6506 -0.1896 -0.4464
    99ADP  C112 3900  -1.084   2.432  11.362 -0.0440  0.2752  0.2352
    99ADP   H57 3901  -1.094   2.423  11.468  1.4274 -1.8800  1.1841
    99ADP  C107 3902  -1.351   2.459  11.091  0.6018 -0.2775  0.5525
    99ADP   O37 3903  -1.466   2.490  11.133  0.2503  0.5753 -0.1999
    99ADP   Co8 3904  -1.582   2.413  11.022 -0.0054  0.0401 -0.1837
    99ADP   O45 3905  -1.563   2.240  11.064  0.2327 -0.3954 -0.1195
    99ADP  C182 3906  -1.497   2.141  11.017  0.1395 -0.4588  0.1664
    99ADP   O46 3907  -1.461   2.151  10.898 -0.1400  0.0974 -0.5131
    99ADP   Co9 3908  -1.475   2.326  10.863  0.2355  0.0112  0.1380
    99ADP   O38 3909  -1.352   2.395  10.978 -0.2212 -0.3839 -0.4313
    99ADP   O51 3910  -1.670   2.318  10.826 -0.5433  0.1089  0.3394
    99ADP  C200 3911  -1.782   2.350  10.895  0.2242  0.2156  0.4875
    99ADP   O52 3912  -1.769   2.401  11.020  0.1199  0.3923  0.4303
    99ADP  H121 3913  -1.871   2.329  10.849  1.4316 -1.9952  2.0006
    99ADP   O53 3914  -1.425   2.434  10.719 -0.9157  0.0618 -0.3776
    99ADP  C201 3915  -1.496   2.542  10.750 -0.4881 -1.1637  0.0127
    99ADP   O54 3916  -1.565   2.547  10.874 -0.3345 -0.0684  0.0512
    99ADP  H122 3917  -1.518   2.614  10.676  1.7733 -1.1307  0.5723
    99ADP  C179 3918  -1.484   2.005  11.096 -0.3716 -0.5808 -0.6671
    99ADP  C178 3919  -1.535   1.987  11.225  0.9355  0.3132 -0.2751
    99ADP   H92 3920  -1.607   2.054  11.270 -0.3312  2.6473  0.8054
    99ADP  C177 3921  -1.514   1.868  11.295 -0.4843 -0.2905  0.3428
    99ADP   H91 3922  -1.529   1.873  11.401 -0.5434 -0.9465 -1.1939
    99ADP  C176 3923  -1.448   1.756  11.244 -0.3178 -0.7906 -0.0678
    99ADP  C181 3924  -1.404   1.775  11.107 -0.0239 -0.1483 -0.1031
    99ADP   H94 3925  -1.339   1.701  11.059  1.7171  1.1661  0.1267
    99ADP  C180 3926  -1.423   1.890  11.038 -0.2267 -0.0135  0.4116
    99ADP   H93 3927  -1.401   1.908  10.935 -0.4012 -1.8548  0.6287
    99ADP  C175 3928  -1.471   1.618  11.305 -0.6419  1.0193  0.2767
    99ADP  C174 3929  -1.352   1.520  11.306 -0.6354  0.5288  0.1706
    99ADP  C173 3930  -1.203   1.562  11.272 -0.3708  0.9014  0.3854
    99ADP   H90 3931  -1.171   1.651  11.221 -0.2153  0.8792  0.4397
    99ADP  C172 3932  -1.126   1.466  11.319 -0.2990  0.2947 -0.4459
    99ADP   H89 3933  -1.022   1.469  11.322 -1.8417  0.2799 -2.3685
    99ADP  C171 3934  -1.207   1.353  11.370 -0.1392  0.0605 -0.3624
    99ADP   N16 3935  -1.348   1.400  11.374 -0.2597  0.0638 -0.0043
    99ADP  C183 3936  -1.595   1.562  11.328 -0.5456  0.0479 -0.6399
    99ADP  C184 3937  -1.728   1.636  11.338  0.3715  0.0423 -0.3971
    99ADP   H95 3938  -1.746   1.742  11.328 -0.2597 -0.2326  0.7591
    99ADP  C185 3939  -1.827   1.548  11.350  0.1500  0.2945  0.8813
    99ADP   H96 3940  -1.931   1.572  11.352  2.5449 -2.2863 -0.5608
    99ADP  C186 3941  -1.778   1.408  11.351  0.0784 -0.7360 -0.2936
    99ADP   N15 3942  -1.630   1.415  11.350  0.2008 -0.0479  0.0777
    99ADP  H104 3943  -1.586   1.333  11.319  1.8607 -2.6829 -1.6622
    99ADP  C187 3944  -1.857   1.300  11.342  0.3659 -0.6134  0.4529
    99ADP  C188 3945  -1.797   1.157  11.318 -0.7558  0.0006 -0.4983
    99ADP  C189 3946  -1.887   1.033  11.300 -0.6043 -0.0630  0.3594
    99ADP   H97 3947  -1.992   1.022  11.295  0.6942 -1.0661  0.4607
    99ADP  C190 3948  -1.804   0.928  11.299  0.2004  0.2337 -0.1418
    99ADP   H98 3949  -1.844   0.824  11.298 -1.0991  0.8292  0.2371
    99ADP  C191 3950  -1.659   0.972  11.320  0.2172 -1.0321 -0.1428
    99ADP   N14 3951  -1.670   1.123  11.326  0.0588 -0.2113  0.6205
    99ADP  C192 3952  -2.007   1.312  11.410  0.4437 -0.9268 -0.6249
    99ADP  C193 3953  -2.042   1.396  11.520 -0.3373  0.3497  0.6633
    99ADP   H99 3954  -1.965   1.445  11.573  0.6310  1.6825  2.4279
    99ADP  C194 3955  -2.175   1.406  11.566  0.1320  0.5677  0.1228
    99ADP  H100 3956  -2.190   1.484  11.633  1.8729 -0.4912 -0.2548
    99ADP  C195 3957  -2.279   1.338  11.505  0.0637  0.2797 -0.8204
    99ADP  C197 3958  -2.241   1.260  11.392  0.3182  0.8259 -0.1725
    99ADP  H101 3959  -2.312   1.188  11.354 -2.6890 -2.9473 -0.9630
    99ADP  C198 3960  -2.111   1.257  11.337 -0.8460  0.1807  0.8199
    99ADP  H102 3961  -2.101   1.242  11.231  1.3236 -1.7874 -1.9963
    99ADP  C196 3962  -2.425   1.361  11.538 -0.5802  0.0347 -0.9365
    99ADP   O47 3963  -2.512   1.275  11.513 -0.4136  0.0139  0.2937
    99ADP  Co10 3964  -2.634   1.298  11.678 -0.0374 -0.0083  0.1078
    99ADP   O50 3965  -2.482   1.283  11.824  0.0066 -0.0353  0.5308
    99ADP  C199 3966  -2.402   1.359  11.885 -0.3963 -0.3646 -0.5630
    99ADP  H120 3967  -2.298   1.328  11.895 -0.3302  0.0451  0.3241
    99ADP   O49 3968  -2.428   1.482  11.897  0.2629  0.3091  0.2382
    99ADP  Co11 3969  -2.586   1.498  11.757 -0.1022  0.0878 -0.2625
    99ADP   O48 3970  -2.466   1.466  11.593  0.9226 -0.5910 -0.3341
    99ADP   O57 3971  -2.707   1.630  11.660  0.2587  0.2855  0.5012
    99ADP  C204 3972  -2.758   1.559  11.565 -0.2968  0.1698  0.0125
    99ADP   O58 3973  -2.760   1.439  11.578 -0.0228  0.4206 -0.3879
    99ADP  H107 3974  -2.786   1.618  11.470 -1.3943 -0.3754 -2.1420
    99ADP   O59 3975  -2.744   1.414  11.879  0.5016  0.4669 -0.1543
    99ADP  C205 3976  -2.811   1.308  11.883 -0.1345 -0.0308  0.1463
    99ADP   O60 3977  -2.792   1.224  11.797 -0.2877 -0.0204 -0.3898
    99ADP  H106 3978  -2.901   1.296  11.948 -2.6112 -2.9734  1.6533
   109ADP    O4 3979  11.882  13.260   7.382 -0.5029  0.2343  0.2778
   109ADP    C2 3980  11.891  13.384   7.380  0.4932  0.3660 -0.4310
   109ADP  H116 3981  11.975  13.445   7.428 -1.4325 -0.9019  0.3630
   109ADP    O3 3982  11.807  13.419   7.297 -0.1964  0.0384 -0.3690
   109ADP   Co6 3983  11.749  13.253   7.208 -0.1065  0.0704  0.2134
   109ADP   O33 3984  11.897  13.220   7.117  0.5080 -0.5021  0.3300
   109ADP  C105 3985  11.859  13.109   7.092 -0.5318 -0.3667  0.1337
   109ADP   O34 3986  11.735  13.098   7.141  0.5746 -0.3811  0.4253
   109ADP   H53 3987  11.920  13.025   7.056 -1.3075 -0.2726  1.4093
   109ADP   Co7 3988  11.639  13.290   7.225  0.0220 -0.2731 -0.1550
   109ADP   O35 3989  11.604  13.174   7.342  0.6068 -0.3104  0.2053
   109ADP  C106 3990  11.496  13.244   7.382  0.2937 -0.2635 -0.1953
   109ADP   O36 3991  11.491  13.344   7.320 -0.1117 -0.1443  0.3827
   109ADP   H54 3992  11.434  13.219   7.467 -2.8186  2.8603 -0.8911
   109ADP   O20 3993  11.645  13.415   7.067  0.0415 -0.3035  0.0682
   109ADP   C72 3994  11.528  13.388   7.028  0.4795 -0.7666  0.3618
   109ADP   O19 3995  11.509  13.265   7.057 -0.8401 -0.3636  0.3290
   109ADP   C69 3996  11.409  13.481   6.977  0.1976  0.1764 -0.2481
   109ADP   C68 3997  11.275  13.436   6.971 -1.0966 -0.0891  1.0673
   109ADP   H34 3998  11.268  13.327   6.961 -3.3280  2.4999 -2.5194
   109ADP   C67 3999  11.166  13.521   6.939  0.3434 -0.5111  0.0868
   109ADP   H33 4000  11.075  13.475   6.918  1.9781 -3.2221 -0.8031
   109ADP   C66 4001  11.191  13.656   6.913  0.1621 -0.2994 -0.7082
   109ADP   C71 4002  11.323  13.699   6.912 -0.6182 -0.1236  0.0334
   109ADP   H36 4003  11.347  13.778   6.844  3.6943 -0.1455  0.9974
   109ADP   C70 4004  11.436  13.620   6.952 -0.8450  0.1952 -0.3436
   109ADP   H35 4005  11.526  13.661   6.990  2.5339  0.0442  1.2906
   109ADP   C65 4006  11.088  13.771   6.947  0.3699  0.2525 -0.1631
   109ADP   C62 4007  11.079  13.896   6.844  0.4485 -0.4330  0.3978
   109ADP    N5 4008  10.997  14.015   6.870 -0.7209  0.5756 -0.4491
   109ADP  H113 4009  10.911  13.989   6.924 -3.1933  1.4519  1.9988
   109ADP   C61 4010  10.963  14.078   6.736  0.5792 -1.0078 -0.1146
   109ADP   C64 4011  11.009  13.994   6.643  0.5278 -0.0510  0.4698
   109ADP   H32 4012  10.968  13.989   6.541  0.9581  2.3964 -0.4629
   109ADP   C63 4013  11.089  13.883   6.708 -0.0603  0.2812  0.0858
   109ADP   H31 4014  11.140  13.806   6.657  2.7567 -0.2925  2.1024
   109ADP   C60 4015  10.868  14.200   6.721  0.0587 -0.1971 -0.0089
   109ADP   C57 4016  10.821  14.249   6.575  0.3865 -0.2462  0.4309
   109ADP   C56 4017  10.886  14.235   6.451 -0.3504 -0.6799  0.2742
   109ADP   H28 4018  10.994  14.228   6.437 -0.2004  0.2455  0.3956
   109ADP   C55 4019  10.826  14.265   6.336  0.3514 -0.3113 -0.1166
   109ADP   H27 4020  10.866  14.242   6.239 -0.4602 -2.7441 -0.4555
   109ADP   C54 4021  10.695  14.314   6.339 -0.2165 -0.7789 -0.7471
   109ADP   C59 4022  10.631  14.326   6.455 -0.0964  0.2567  0.2019
   109ADP   H30 4023  10.537  14.375   6.452  0.6441 -0.5601  0.0326
   109ADP   C58 4024  10.687  14.299   6.572  0.0896  0.6438  0.5420
   109ADP   H29 4025  10.630  14.325   6.667 -4.1264 -1.7708  0.3202
   109ADP   C53 4026  10.596  14.324   6.219  0.0385  0.1571 -0.2495
   109ADP   O17 4027  10.637  14.259   6.113 -0.3090  0.9035 -0.3419
   109ADP   Co1 4028  10.535  14.335   5.976 -0.1526 -0.1377  0.0829
   109ADP    O2 4029  10.379  14.249   6.020  0.4274  0.2856 -0.2019
   109ADP    C1 4030  10.272  14.278   6.076  0.0758 -0.0834  0.2821
   109ADP  H117 4031  10.211  14.205   6.123  1.3107  0.0166 -0.2776
   109ADP    O1 4032  10.245  14.393   6.096 -0.2501  0.1706  0.2727
   109ADP    Co 4033  10.395  14.484   6.065 -0.0543 -0.0893 -0.0229
   109ADP   O18 4034  10.493  14.403   6.211 -0.0310 -0.7918  0.1518
   109ADP    O5 4035  10.355  14.475   5.891 -0.5450 -0.6140 -0.0026
   109ADP    C3 4036  10.394  14.411   5.789 -0.4561 -0.0727 -0.6794
   109ADP    O6 4037  10.491  14.331   5.805 -0.7190  0.3419  0.0762
   109ADP  H118 4038  10.356  14.441   5.686 -0.5365  2.3662 -1.3723
   109ADP   O14 4039  10.474  14.643   6.065  0.0175  0.0094 -0.2092
   109ADP   C36 4040  10.582  14.612   6.008 -0.1035 -0.1156  0.1946
   109ADP   O13 4041  10.613  14.495   5.977 -0.3738  0.0877  0.0754
   109ADP   C33 4042  10.691  14.721   5.987 -0.3207 -0.0547  0.6118
   109ADP   C32 4043  10.663  14.862   5.985  0.0595 -0.1412  1.0844
   109ADP   H14 4044  10.578  14.898   6.021 -0.6860  1.4502  0.8298
   109ADP   C31 4045  10.751  14.950   5.922 -0.5729  0.4607 -0.0452
   109ADP   H13 4046  10.721  15.050   5.915 -0.5052 -0.9721 -0.0327
   109ADP   C30 4047  10.873  14.913   5.874 -0.4294 -0.2536  0.7077
   109ADP   C35 4048  10.913  14.783   5.892  0.3814  0.4848  0.2358
   109ADP   H16 4049  11.014  14.749   5.874 -0.9523  1.1442 -0.6577
   109ADP   C34 4050  10.819  14.688   5.937  0.0163 -0.1888  0.7542
   109ADP   H15 4051  10.826  14.588   5.913 -1.6382  0.7731  2.5847
   109ADP   C29 4052  10.983  15.026   5.834  0.4412  1.3832 -0.4243
   109ADP   C28 4053  11.071  14.998   5.704  0.5162  0.0802 -0.3301
   109ADP   C27 4054  11.052  14.892   5.622 -0.1086  0.3876  0.7073
   109ADP   H12 4055  10.996  14.803   5.648 -1.5418  0.2022  1.1622
   109ADP   C26 4056  11.128  14.916   5.493  0.2826  0.2199 -0.1740
   109ADP   H11 4057  11.147  14.839   5.418 -0.9293  0.8647 -0.4730
   109ADP   C25 4058  11.185  15.041   5.500  0.0160  1.1178 -0.4696
   109ADP    N4 4059  11.147  15.101   5.627  0.2293 -0.3044 -0.6239
   109ADP   H25 4060  11.236  15.110   5.683 -1.0773 -3.7329 -2.6568
   109ADP   C17 4061  11.252  15.120   5.388  0.0247  0.3576  0.2686
   109ADP   C18 4062  11.218  15.083   5.239 -0.0406  0.0091 -0.0417
   109ADP   C19 4063  11.094  15.030   5.200  0.3425 -0.3378  0.3505
   109ADP    H7 4064  11.018  15.011   5.268  0.8588  4.2525 -1.5289
   109ADP   C20 4065  11.093  14.947   5.088 -0.0481  0.0634 -0.1418
   109ADP    H8 4066  10.993  14.913   5.055  2.4253 -1.7678  0.8338
   109ADP   C21 4067  11.206  14.917   5.009 -0.2918  0.0509  0.9063
   109ADP   C22 4068  11.326  14.979   5.043 -0.0066 -0.4434  0.3145
   109ADP    H9 4069  11.408  14.969   4.978  1.3086  0.4926  0.6228
   109ADP   C23 4070  11.330  15.055   5.159  0.1171 -0.5999 -0.1852
   109ADP   H10 4071  11.426  15.094   5.188  1.4149  2.4667  0.8833
   109ADP   C24 4072  11.196  14.822   4.891 -0.3167  0.1893 -0.3235
   109ADP   O11 4073  11.082  14.779   4.852  0.7823  0.4721  0.8300
   109ADP   Co3 4074  11.133  14.636   4.709 -0.0614  0.0294 -0.1209
   109ADP    O8 4075  11.208  14.766   4.579 -0.6263 -0.7686 -1.0853
   109ADP    C4 4076  11.315  14.809   4.532 -0.1223 -0.0132 -0.2404
   109ADP  H119 4077  11.320  14.889   4.464 -3.2051 -3.2078 -0.5996
   109ADP    O7 4078  11.423  14.745   4.558  0.1147 -0.4067  0.3866
   109ADP   Co2 4079  11.355  14.612   4.721 -0.0416  0.0134 -0.0405
   109ADP   O12 4080  11.299  14.765   4.850  0.2192 -0.7179  0.3000
   109ADP   O26 4081  11.278  14.468   4.586  0.1509 -0.9385 -0.6931
   109ADP  C101 4082  11.172  14.453   4.522 -0.8085  0.7064  0.7014
   109ADP   O25 4083  11.064  14.516   4.561  0.6769  0.0747  0.3036
   109ADP   H52 4084  11.149  14.391   4.435  1.5926 -0.3841 -0.0583
   109ADP   O28 4085  11.393  14.473   4.858 -0.7287  0.2911 -0.1213
   109ADP  C102 4086  11.276  14.423   4.887  0.8473  0.7380  0.3690
   109ADP   O27 4087  11.174  14.483   4.851 -0.7256  0.4784 -0.0629
   109ADP   H51 4088  11.269  14.340   4.962 -0.1722  0.6029 -0.1966
   109ADP   C14 4089  11.343  15.222   5.416 -0.3409 -0.0967 -0.3367
   109ADP    N1 4090  11.394  15.257   5.554  0.1113  0.0493 -0.4526
   109ADP   C13 4091  11.471  15.368   5.537  0.6148  0.8848  0.3456
   109ADP   C16 4092  11.452  15.426   5.393  0.5568 -0.1399 -0.1062
   109ADP    H6 4093  11.506  15.507   5.349  3.0396 -0.9598 -1.8931
   109ADP   C15 4094  11.380  15.339   5.329 -0.2968 -0.4938  0.4407
   109ADP    H5 4095  11.330  15.357   5.239  1.1880 -1.1511 -0.2954
   109ADP   C12 4096  11.534  15.458   5.645 -0.2012 -0.1211 -0.3080
   109ADP    C9 4097  11.652  15.550   5.600 -0.0942 -0.0890 -0.1456
   109ADP    C8 4098  11.685  15.677   5.665  0.5979 -0.1484 -0.4712
   109ADP    H2 4099  11.640  15.706   5.758  0.9726  0.0094 -1.7469
   109ADP    C7 4100  11.798  15.748   5.635  0.1576  0.6563  0.4073
   109ADP    H1 4101  11.816  15.844   5.685 -0.5413  1.5132  3.4661
   109ADP    C6 4102  11.885  15.700   5.533 -0.4500  0.7581 -0.4232
   109ADP   C11 4103  11.860  15.579   5.472  0.1666 -0.0357 -0.5398
   109ADP    H4 4104  11.927  15.540   5.398  0.3863  0.5767  1.4335
   109ADP   C10 4105  11.747  15.506   5.500 -0.7151 -0.0645 -0.0781
   109ADP    H3 4106  11.715  15.427   5.439 -0.3839 -3.5541 -3.1833
   109ADP    C5 4107  12.004  15.781   5.495  0.6107 -0.1435 -0.1178
   109ADP    O9 4108  12.075  15.754   5.383 -0.7623 -0.2611  0.8931
   109ADP  Co14 4109  12.233  15.857   5.446  0.2752  0.0160  0.2377
   109ADP   O43 4110  12.301  15.719   5.573 -0.0319 -0.0574  0.2946
   109ADP  C152 4111  12.322  15.726   5.695 -0.4396 -0.0657  0.5193
   109ADP   O44 4112  12.304  15.821   5.772  0.0390  0.0011  0.1243
   109ADP  Co15 4113  12.241  15.941   5.640  0.0315  0.0419  0.2460
   109ADP   O10 4114  12.068  15.847   5.600 -0.5303 -0.3790 -0.2759
   109ADP   O66 4115  12.183  16.103   5.625 -0.3461 -0.7237  0.2477
   109ADP  C208 4116  12.140  16.109   5.513 -0.1186 -0.0641 -1.3643
   109ADP   O65 4117  12.165  16.019   5.429  0.2329  0.4252  0.0695
   109ADP  H110 4118  12.106  16.207   5.478 -0.0913  1.4063 -0.2906
   109ADP   O68 4119  12.403  15.965   5.574  0.2298  0.4108 -0.5356
   109ADP  C209 4120  12.455  15.938   5.462  0.6218 -0.7930 -0.3239
   109ADP   O67 4121  12.389  15.886   5.373  0.2500 -0.3729  0.6806
   109ADP  H111 4122  12.557  15.954   5.449  2.4701  0.6859 -0.8076
   109ADP  C153 4123  12.397  15.600   5.748 -0.2438 -0.7781 -0.0859
   109ADP  C154 4124  12.408  15.594   5.886 -0.5963 -0.4390  0.0413
   109ADP   H79 4125  12.352  15.658   5.940 -0.4128 -1.7978  0.1446
   109ADP  C155 4126  12.468  15.485   5.947  1.1094 -0.0207  0.3507
   109ADP   H80 4127  12.468  15.486   6.053  0.2004 -0.7253  0.0370
   109ADP  C156 4128  12.530  15.385   5.877  0.3097 -0.0416 -0.0631
   109ADP  C157 4129  12.532  15.402   5.739 -0.9416 -0.9992  0.5923
   109ADP   H81 4130  12.613  15.356   5.683 -1.4599 -2.0469 -0.6182
   109ADP  C158 4131  12.463  15.503   5.675  0.0994  0.1220 -0.0109
   109ADP   H82 4132  12.455  15.497   5.573  2.6525 -1.0537  0.3688
   109ADP  C159 4133  12.535  15.239   5.927  0.6197  1.1939  0.0252
   109ADP  C160 4134  12.426  15.173   6.015  0.5522 -0.4824  0.0658
   109ADP   N13 4135  12.440  15.034   6.071 -0.0563  0.3972  0.1791
   109ADP  H103 4136  12.520  15.006   6.121 -0.9310  0.5069 -0.4661
   109ADP  C161 4137  12.316  15.014   6.149  1.3713  0.2319 -0.3382
   109ADP  C162 4138  12.251  15.134   6.156 -0.7713 -0.5686  0.0702
   109ADP   H83 4139  12.175  15.167   6.217  0.6413 -2.0140 -1.6098
   109ADP  C163 4140  12.319  15.237   6.072  0.6260 -0.1718  0.2464
   109ADP   H84 4141  12.299  15.336   6.070 -0.8687  0.3854 -2.3631
   109ADP  C164 4142  12.259  14.876   6.190 -0.6487  0.0619  1.2914
   109ADP  C165 4143  12.137  14.879   6.291 -0.1975 -0.5489 -0.2608
   109ADP  C166 4144  12.130  14.965   6.394 -0.1233 -0.5216 -0.7862
   109ADP   H85 4145  12.198  15.044   6.393  0.9642 -1.5723 -1.1701
   109ADP  C167 4146  12.010  14.967   6.471 -0.6693 -0.0937 -0.1418
   109ADP   H86 4147  12.007  15.029   6.556 -1.6360  0.1672 -0.6530
   109ADP  C168 4148  11.906  14.889   6.444 -0.0308  0.2317  0.2183
   109ADP  C169 4149  11.907  14.823   6.327  0.9118 -0.4538 -0.1057
   109ADP   H87 4150  11.817  14.819   6.271  0.0165  1.2851  1.2650
   109ADP  C170 4151  12.023  14.816   6.249 -0.3108 -0.2748 -0.3815
   109ADP   H88 4152  12.019  14.775   6.149 -1.7050 -1.9370 -0.7287
   109ADP  C104 4153  11.790  14.871   6.539  0.3834 -0.4735 -0.0081
   109ADP   O31 4154  11.771  14.934   6.648 -0.0783  0.1960  0.2639
   109ADP   O29 4155  11.769  14.850   6.791 -0.5719  0.5252 -0.2749
   109ADP  C103 4156  11.799  14.917   6.908  0.9196 -0.7443 -0.4001
   109ADP   O30 4157  11.716  15.011   6.929  0.2497  0.3437  0.0914
   109ADP   Co5 4158  11.640  14.991   6.774 -0.0780  0.2510  0.4017
   109ADP   O15 4159  11.519  15.103   6.683 -0.3335 -0.4203  0.0344
   109ADP   C50 4160  11.478  15.043   6.581 -0.6838 -0.4710 -0.4736
   109ADP   C49 4161  11.459  15.110   6.445 -0.2386 -0.1543  0.4698
   109ADP   C48 4162  11.389  15.039   6.346  0.6621 -0.5622  0.8310
   109ADP   H22 4163  11.364  14.937   6.347  0.0478  0.3138  1.1661
   109ADP   C47 4164  11.363  15.097   6.228 -0.6687  0.4331  0.4867
   109ADP   H21 4165  11.328  15.030   6.144 -1.3514 -0.9979  0.3980
   109ADP   C46 4166  11.398  15.231   6.203 -0.5257  0.2408  0.3150
   109ADP   C52 4167  11.464  15.298   6.303  0.0236 -0.3157  0.1169
   109ADP   H24 4168  11.477  15.402   6.295  0.2862  0.1768  0.2398
   109ADP   C51 4169  11.506  15.243   6.418 -0.0956  0.0689  0.1166
   109ADP   H23 4170  11.546  15.293   6.496 -1.0552 -1.3572  0.0308
   109ADP   C41 4171  11.333  15.293   6.077  0.3238  0.4662 -0.7592
   109ADP   C40 4172  11.191  15.248   6.026 -0.3019 -0.1082  0.5255
   109ADP   C39 4173  11.071  15.225   6.123 -0.2863  0.2745 -0.4488
   109ADP   H18 4174  11.071  15.261   6.221 -1.0383 -2.2262  0.1647
   109ADP   C38 4175  10.986  15.151   6.061 -0.1773 -0.0093  0.5923
   109ADP   H17 4176  10.880  15.146   6.090 -4.9756  1.5798 -1.4221
   109ADP   C37 4177  11.043  15.101   5.928  0.0226 -0.3852  0.1791
   109ADP    N3 4178  11.177  15.175   5.916  0.4559  0.1956  0.2704
   109ADP   C42 4179  11.420  15.330   5.979 -0.4326  0.1234  0.7900
   109ADP   C43 4180  11.566  15.378   5.999  0.3226 -0.0678  0.6533
   109ADP   H19 4181  11.617  15.362   6.088  1.5055  0.9798 -0.5076
   109ADP   C44 4182  11.614  15.433   5.889 -0.3080  0.7997  0.1818
   109ADP   H20 4183  11.702  15.491   5.886 -1.0865  2.5713  0.0430
   109ADP   C45 4184  11.514  15.417   5.772  0.1370  0.2887  0.1133
   109ADP    N2 4185  11.384  15.371   5.835 -0.2604 -0.8207  0.0740
   109ADP   H26 4186  11.319  15.446   5.838 -0.5402 -1.6856  0.9707
   109ADP   O16 4187  11.454  14.922   6.606  0.1975  0.2835  0.1997
   109ADP   Co4 4188  11.614  14.819   6.681  0.2236  0.1930 -0.1562
   109ADP   O32 4189  11.702  14.797   6.527 -0.1953  0.7822  0.0745
   109ADP   O23 4190  11.514  14.696   6.755 -0.0584 -0.5221  0.3465
   109ADP   C98 4191  11.461  14.757   6.841  0.6268  0.0435  0.0781
   109ADP   O24 4192  11.501  14.883   6.862  0.6117 -0.3775 -0.6968
   109ADP   C97 4193  11.350  14.681   6.921 -0.0415  0.6577 -0.9599
   109ADP   C96 4194  11.237  14.739   6.977 -0.2299  0.4556  0.3726
   109ADP   H48 4195  11.202  14.828   6.925 -1.6408 -1.4327  1.1780
   109ADP   C95 4196  11.138  14.663   7.042 -0.5207  0.1726  0.3314
   109ADP   H47 4197  11.045  14.704   7.063  0.0130  1.1823  2.8235
   109ADP   C94 4198  11.166  14.532   7.074  0.0075  0.5681 -0.3677
   109ADP  C100 4199  11.268  14.467   7.013 -0.3741  0.6320  0.3659
   109ADP   H50 4200  11.264  14.363   6.993  0.4256  2.2391  0.6010
   109ADP   C99 4201  11.363  14.543   6.942  0.6729 -0.0305  0.2002
   109ADP   H49 4202  11.423  14.488   6.872  1.6165 -0.4922 -0.8555
   109ADP   C89 4203  11.051  14.438   7.130  1.0685  0.6532  0.3075
   109ADP   C90 4204  10.941  14.399   7.024 -0.3338 -0.0684 -0.0359
   109ADP   C91 4205  10.880  14.497   6.926  0.0960  0.0372 -0.4088
   109ADP   H45 4206  10.863  14.597   6.960 -0.4327 -1.7747 -1.4845
   109ADP   C92 4207  10.847  14.438   6.815 -0.3864  0.3652  0.0682
   109ADP   H46 4208  10.813  14.498   6.735  0.4427  1.1814  1.0760
   109ADP   C93 4209  10.873  14.290   6.826  0.0091  0.8489 -0.7986
   109ADP    N6 4210  10.930  14.277   6.967 -0.1469  0.3954 -0.0738
   109ADP   C88 4211  11.086  14.340   7.215  0.4435  0.1549 -0.3950
   109ADP   C87 4212  11.199  14.354   7.322 -0.3707  0.1910  0.5544
   109ADP   H44 4213  11.264  14.437   7.339  0.8154 -0.3316 -1.1295
   109ADP   C86 4214  11.194  14.242   7.397  0.5895 -0.2819  0.1952
   109ADP   H43 4215  11.243  14.218   7.491 -4.1361 -1.5619  2.9881
   109ADP   C85 4216  11.092  14.147   7.338 -0.0892 -1.0451  0.7234
   109ADP    N7 4217  11.035  14.204   7.219 -0.6009  0.2182  0.2432
   109ADP  H112 4218  11.043  14.164   7.129 -0.1590 -0.7858 -0.1026
   109ADP   C77 4219  11.076  14.021   7.391  0.3306 -1.1040  0.0891
   109ADP   C76 4220  11.047  13.909   7.281  0.6761 -0.0028 -0.1274
   109ADP   C75 4221  11.012  13.763   7.306 -0.7395  0.4099 -0.0937
   109ADP   H38 4222  10.982  13.737   7.406 -2.5425 -1.0060  0.5484
   109ADP   C74 4223  11.023  13.696   7.189  0.0298  0.1300  0.4492
   109ADP   H37 4224  11.036  13.592   7.171  1.4749 -3.0227 -0.3089
   109ADP   C73 4225  11.056  13.798   7.079  0.0035 -0.0221  0.1186
   109ADP    N8 4226  11.063  13.932   7.147 -0.3936  0.7136 -0.8093
   109ADP   C78 4227  11.096  14.000   7.542  0.2822  0.0171  0.4095
   109ADP   C79 4228  11.061  14.105   7.631 -0.4108  0.0138 -0.4038
   109ADP   H39 4229  10.978  14.170   7.621  0.8530  1.1389  1.9670
   109ADP   C80 4230  11.122  14.122   7.754 -0.2826 -0.3326 -0.6660
   109ADP   H40 4231  11.111  14.214   7.796  1.4498  0.3950  1.3163
   109ADP   C81 4232  11.211  14.027   7.801  0.1237 -0.7456  0.2493
   109ADP   C82 4233  11.232  13.912   7.719  0.6280 -0.4959  0.6817
   109ADP   H41 4234  11.313  13.853   7.747  0.7381 -0.0753  0.8154
   109ADP   C83 4235  11.171  13.900   7.596  0.7477  0.1005  0.0768
   109ADP   H42 4236  11.178  13.805   7.548 -4.7326 -1.3856 -3.1470
   109ADP   C84 4237  11.279  14.043   7.930 -0.6185  0.9340 -0.8400
   109ADP   O21 4238  11.255  14.141   8.008 -0.4467  0.0271 -0.1113
   109ADP  Co17 4239  11.371  14.119   8.151 -0.1125  0.3863 -0.2400
   109ADP   O40 4240  11.512  14.160   8.043 -0.0863  0.0375 -0.1596
   109ADP  C135 4241  11.609  14.090   8.001  0.3208 -0.6542 -1.4526
   109ADP   O39 4242  11.618  13.969   8.037 -0.0635  0.0917  0.1863
   109ADP  Co16 4243  11.470  13.929   8.127  0.3880 -0.5467  0.0236
   109ADP   O22 4244  11.341  13.941   7.979 -0.6304  0.3884  0.1735
   109ADP   O69 4245  11.553  14.029   8.300 -0.5969  0.1961 -0.0241
   109ADP  C210 4246  11.550  14.150   8.335  0.1126 -0.2625 -0.3630
   109ADP   O70 4247  11.451  14.222   8.305  0.3082  0.2890 -0.3236
   109ADP  H114 4248  11.603  14.197   8.420  1.9826  0.1557  2.2110
   109ADP   O71 4249  11.369  13.782   8.225 -0.6522 -0.1808  0.2016
   109ADP  C211 4250  11.264  13.841   8.263 -0.6300  0.0773  0.7842
   109ADP   O72 4251  11.260  13.964   8.248  0.2502  0.3428 -0.0371
   109ADP  H115 4252  11.177  13.781   8.283 -1.3545 -1.4305 -0.2560
   109ADP  C132 4253  11.689  14.142   7.892  0.3409 -0.0712  0.4346
   109ADP  C131 4254  11.758  14.053   7.811 -0.2412  0.4083  0.3727
   109ADP   H66 4255  11.735  13.949   7.807  0.6894  2.4833 -0.2148
   109ADP  C130 4256  11.853  14.100   7.717 -0.0560  0.4426 -0.1046
   109ADP   H65 4257  11.913  14.024   7.668 -1.4380 -0.8002  2.1414
   109ADP  C129 4258  11.891  14.236   7.697  0.1052  0.1458  0.2336
   109ADP  C134 4259  11.822  14.327   7.785 -0.0513 -0.1771  0.3150
   109ADP   H68 4260  11.843  14.426   7.768  1.3035 -0.7519  2.7814
   109ADP  C133 4261  11.725  14.281   7.878 -0.2401 -0.3226 -0.5386
   109ADP   H67 4262  11.676  14.357   7.938  1.7293 -0.9947  1.9855
   109ADP  C128 4263  12.022  14.280   7.625  0.5622  0.4051  0.5865
   109ADP  C127 4264  12.023  14.385   7.515  0.4328  0.1524  0.4629
   109ADP  C126 4265  11.922  14.455   7.471 -0.5441  0.0772 -0.0663
   109ADP   H64 4266  11.832  14.452   7.522 -0.5511 -1.3793 -2.4905
   109ADP  C125 4267  11.960  14.535   7.350  0.2729  1.3016 -0.1803
   109ADP   H63 4268  11.895  14.596   7.288  1.8280 -0.1574  2.5159
   109ADP  C124 4269  12.090  14.512   7.319  0.0898  0.4629  0.1739
   109ADP   N12 4270  12.134  14.416   7.417 -0.4017  0.3524  0.4065
   109ADP   H77 4271  12.166  14.326   7.381  0.7441 -0.1836  2.2541
   109ADP  C119 4272  12.183  14.580   7.209  0.5972 -0.6007  0.2397
   109ADP  C120 4273  12.144  14.712   7.133 -0.1457 -0.7062  1.0298
   109ADP  C121 4274  12.049  14.804   7.211  0.2756 -0.2950  0.5001
   109ADP   H61 4275  12.082  14.835   7.314 -0.9349 -5.5107  1.4439
   109ADP  C212 4276  11.940  14.895   7.146 -0.2934  0.5883  0.5770
   109ADP  H124 4277  11.861  14.937   7.216 -1.0015 -0.5897 -0.0188
   109ADP  C122 4278  11.933  14.892   6.985  0.4179  0.1071 -0.1414
   109ADP  C203 4279  12.032  14.808   6.902 -0.5702 -0.1169 -0.3035
   109ADP  H105 4280  12.028  14.803   6.798  0.3463  3.3327  4.4484
   109ADP  C123 4281  12.136  14.721   6.978  0.4130 -0.6169  0.1872
   109ADP   H62 4282  12.204  14.663   6.922  0.7248 -0.5916 -1.0274
   109ADP  C116 4283  12.290  14.504   7.165  0.2317 -0.6025  0.5434
   109ADP    N9 4284  12.331  14.376   7.223  0.2241  0.5996 -0.2282
   109ADP  C115 4285  12.425  14.324   7.143 -0.0630 -0.3991 -0.2615
   109ADP  C118 4286  12.465  14.433   7.043 -0.3195  0.5096 -0.0983
   109ADP   H60 4287  12.525  14.412   6.955 -1.2418 -0.5617 -0.7797
   109ADP  C117 4288  12.391  14.536   7.056 -0.3415  0.4567 -0.3842
   109ADP   H59 4289  12.414  14.627   7.013 -1.0785  1.0885  3.9477
   109ADP  C114 4290  12.484  14.179   7.139  0.0021 -0.5171 -0.2711
   109ADP  C144 4291  12.517  14.126   7.263  0.0873  0.1291 -0.3139
   109ADP  C143 4292  12.644  14.042   7.294 -0.5092  0.0509  0.0243
   109ADP   H72 4293  12.719  14.023   7.225 -1.6000 -1.5001  0.1505
   109ADP  C142 4294  12.640  14.013   7.421  0.2719 -0.0010  0.5171
   109ADP   H71 4295  12.717  13.957   7.468 -0.3819 -0.9998  0.0486
   109ADP  C141 4296  12.516  14.074   7.495  0.1345 -0.0069 -0.7312
   109ADP   N10 4297  12.433  14.127   7.384 -0.3598 -0.4515  0.3378
   109ADP   H78 4298  12.404  14.222   7.390  0.7855  4.0519  0.1458
   109ADP  C140 4299  12.471  14.065   7.627 -0.5145  0.9759  0.1077
   109ADP  C139 4300  12.345  14.140   7.679 -0.4154  0.2759 -0.1685
   109ADP  C138 4301  12.290  14.142   7.825  0.2387  0.0234  0.0499
   109ADP   H70 4302  12.341  14.113   7.917 -0.3341 -1.4392  1.1846
   109ADP  C137 4303  12.176  14.204   7.825 -0.0113  0.6419 -0.0147
   109ADP   H69 4304  12.119  14.227   7.913  0.6085  1.8959 -1.2025
   109ADP  C136 4305  12.144  14.236   7.671  0.0976 -0.0711 -0.2623
   109ADP   N11 4306  12.261  14.198   7.589 -0.0939  0.1669 -0.2307
   109ADP  C145 4307  12.544  13.966   7.730 -0.2787  0.2734 -0.8640
   109ADP  C146 4308  12.681  13.944   7.726 -0.0557 -0.4446 -0.0306
   109ADP   H73 4309  12.748  14.027   7.702 -0.9866 -1.7283  1.9096
   109ADP  C147 4310  12.740  13.821   7.741 -0.1357  0.5318 -0.5013
   109ADP   H74 4311  12.848  13.809   7.744 -0.4310 -0.2028 -1.0589
   109ADP  C148 4312  12.663  13.704   7.765  0.0915 -0.4041  0.3557
   109ADP  C150 4313  12.530  13.733   7.793 -0.3095  0.1634 -0.3174
   109ADP   H75 4314  12.475  13.662   7.856  1.6414  0.3561  0.4499
   109ADP  C151 4315  12.471  13.856   7.774  0.2337  0.5731  0.8594
   109ADP   H76 4316  12.369  13.861   7.813  1.6474  1.9425 -1.9099
   109ADP  C149 4317  12.715  13.566   7.724  0.2074 -0.2598  0.0456
   109ADP   O41 4318  12.653  13.461   7.741  0.4716 -0.5716  0.4701
   109ADP  Co12 4319  12.737  13.337   7.608 -0.0885  0.1044 -0.0019
   109ADP   O61 4320  12.644  13.366   7.461 -0.1985  0.6991 -0.1051
   109ADP  C206 4321  12.738  13.288   7.386  0.0194 -0.2238 -0.2598
   109ADP   O62 4322  12.825  13.239   7.490 -0.2369  0.3424 -0.6444
   109ADP  H108 4323  12.744  13.295   7.280 -1.2451 -1.9417  3.1632
   109ADP   O55 4324  12.743  13.143   7.641  0.0644  0.2726 -0.4814
   109ADP  C202 4325  12.690  13.121   7.757 -0.4239 -0.1931  0.0937
   109ADP  H123 4326  12.631  13.039   7.803  0.9212 -0.2751 -1.3053
   109ADP   O56 4327  12.705  13.233   7.805  0.7701  0.2113  0.5555
   109ADP  Co13 4328  12.835  13.328   7.675 -0.0061  0.0217 -0.4726
   109ADP   O42 4329  12.830  13.515   7.711  0.0832  0.5159 -0.0303
   109ADP   O63 4330  12.955  13.438   7.598 -0.4305 -0.6378 -0.5712
   109ADP  C207 4331  13.063  13.358   7.664  0.4289  0.2592 -0.7301
   109ADP   O64 4332  12.987  13.259   7.739  0.5625  0.2812  0.5084
   109ADP  H109 4333  13.165  13.370   7.654 -3.2149 -0.7974  0.6044
   109ADP  C111 4334  12.572  14.138   7.017  0.2123 -0.6898  0.2355
   109ADP  C110 4335  12.568  14.007   6.974 -0.4771  0.3753 -0.3823
   109ADP   H56 4336  12.474  13.953   6.986 -0.1401 -1.3746 -0.8776
   109ADP  C109 4337  12.680  13.944   6.913 -0.3022  0.1824 -0.4722
   109ADP   H55 4338  12.677  13.845   6.883  1.1285  0.5797 -1.6173
   109ADP  C108 4339  12.796  14.008   6.898  0.1641 -0.4536 -0.2352
   109ADP  C113 4340  12.801  14.140   6.941 -0.4092 -0.4025 -0.0266
   109ADP   H58 4341  12.895  14.189   6.959 -0.1265 -0.9153  0.3499
   109ADP  C112 4342  12.688  14.203   6.990  0.2314  0.3859 -0.2677
   109ADP   H57 4343  12.699  14.299   7.029  1.2522  0.0385 -1.5141
   109ADP  C107 4344  12.922  13.950   6.827  0.4990 -0.1398  0.3773
   109ADP   O37 4345  13.032  14.005   6.844  0.0764  0.0852  0.6710
   109ADP   Co8 4346  13.100  14.022   6.687 -0.3688  0.2695  0.1871
   109ADP   O45 4347  12.972  14.132   6.612  0.9520 -0.4096 -0.3222
   109ADP  C182 4348  12.890  14.119   6.518  0.4846 -0.7293  0.4955
   109ADP   O46 4349  12.850  14.000   6.492  0.0902  0.7512  0.4878
   109ADP   Co9 4350  12.975  13.890   6.562  0.0096  0.1701 -0.0637
   109ADP   O38 4351  12.905  13.875   6.728 -0.2953 -0.3629 -0.1457
   109ADP   O51 4352  13.114  13.967   6.452  0.4894 -0.5801  0.5102
   109ADP  C200 4353  13.213  14.058   6.480  0.4625  0.0779  0.7638
   109ADP   O52 4354  13.239  14.104   6.607  0.2225  0.3286 -0.3128
   109ADP  H121 4355  13.270  14.099   6.399 -0.7729  2.3488  0.0220
   109ADP   O53 4356  13.026  13.710   6.552  0.4117  0.0331  0.5146
   109ADP  C201 4357  13.125  13.722   6.639  0.4483  0.4080 -0.0917
   109ADP   O54 4358  13.172  13.839   6.685  0.2733  0.4357 -0.7713
   109ADP  H122 4359  13.185  13.643   6.673  1.5034  3.4451  1.5955
   109ADP  C179 4360  12.827  14.248   6.474  0.2886  0.4294 -0.6759
   109ADP  C178 4361  12.849  14.366   6.537  0.1753  0.3217  0.1246
   109ADP   H92 4362  12.885  14.354   6.638  1.8260 -0.9800  0.6588
   109ADP  C177 4363  12.786  14.480   6.495  0.1346  0.3139  0.2334
   109ADP   H91 4364  12.800  14.565   6.563  3.8434 -0.3319 -0.3830
   109ADP  C176 4365  12.701  14.489   6.381  0.5976 -0.2146 -0.0382
   109ADP  C181 4366  12.684  14.366   6.309  0.1688 -0.1923 -0.7025
   109ADP   H94 4367  12.619  14.356   6.224  0.1282  0.2870  0.7892
   109ADP  C180 4368  12.751  14.248   6.353  0.1243  0.2022 -0.2625
   109ADP   H93 4369  12.756  14.151   6.296 -0.6488 -0.7403 -0.0594
   109ADP  C175 4370  12.659  14.627   6.312  0.1495  0.3144  0.3180
   109ADP  C174 4371  12.528  14.653   6.235 -0.1101  0.4956  0.3036
   109ADP  C173 4372  12.412  14.551   6.230 -0.6889 -0.3024  0.7235
   109ADP   H90 4373  12.423  14.444   6.246 -0.1630  3.0927 -2.8346
   109ADP  C172 4374  12.296  14.626   6.219 -0.9269  0.0328 -0.0636
   109ADP   H89 4375  12.198  14.590   6.228  0.4185  0.3518  1.7754
   109ADP  C171 4376  12.337  14.771   6.199 -0.9139 -0.1062  0.3718
   109ADP   N16 4377  12.482  14.775   6.217  0.1406 -0.1677  0.0225
   109ADP  C183 4378  12.758  14.716   6.280 -0.5224  0.3587  0.1158
   109ADP  C184 4379  12.903  14.710   6.339  1.6218  0.4963 -0.2701
   109ADP   H95 4380  12.936  14.639   6.409 -0.8583 -0.8258  2.5321
   109ADP  C185 4381  12.972  14.810   6.284 -0.4830 -0.0034  0.2587
   109ADP   H96 4382  13.069  14.838   6.317 -1.0686  0.1035  0.2071
   109ADP  C186 4383  12.892  14.881   6.176  0.1226 -0.2536  0.1241
   109ADP   N15 4384  12.753  14.831   6.180 -0.0865 -0.2158 -0.4673
   109ADP  H104 4385  12.682  14.900   6.199  0.8064  0.5145 -3.0360
   109ADP  C187 4386  12.939  14.986   6.100  0.1073 -0.1478  0.5104
   109ADP  C188 4387  12.846  15.056   5.992  0.2137  1.2129 -0.0686
   109ADP  C189 4388  12.892  15.157   5.892 -0.4447 -0.0028 -0.4215
   109ADP   H97 4389  12.996  15.149   5.856  1.5747 -0.6085  1.5229
   109ADP  C190 4390  12.789  15.218   5.844 -0.2557 -0.1368  0.3462
   109ADP   H98 4391  12.795  15.272   5.754  1.0110 -2.3033  1.2698
   109ADP  C191 4392  12.658  15.171   5.915  0.3994 -0.6154  0.6047
   109ADP   N14 4393  12.708  15.055   6.005 -0.3655  0.1954  0.3347
   109ADP  C192 4394  13.101  15.019   6.103  0.5168  0.6683 -0.9511
   109ADP  C193 4395  13.146  15.147   6.090 -0.3904  1.4990 -0.3441
   109ADP   H99 4396  13.079  15.229   6.107 -1.4937  1.0680  1.4440
   109ADP  C194 4397  13.279  15.173   6.056  0.6355  0.3779 -0.1325
   109ADP  H100 4398  13.323  15.271   6.079  0.5050 -1.1746  0.0017
   109ADP  C195 4399  13.363  15.070   6.016 -0.8295  0.0854  0.7095
   109ADP  C197 4400  13.319  14.933   6.027 -0.2371 -0.1416  0.0554
   109ADP  H101 4401  13.386  14.854   5.990  0.8218 -0.3083  2.3411
   109ADP  C198 4402  13.186  14.908   6.069  0.0058  0.1357 -0.3039
   109ADP  H102 4403  13.146  14.812   6.041  0.4614  0.4774 -1.2775
   109ADP  C196 4404  13.507  15.092   5.954  0.7005  0.0689 -0.7988
   109ADP   O47 4405  13.576  14.997   5.920  0.4688 -0.5130  0.7090
   109ADP  Co10 4406  13.769  15.068   5.907  0.2885 -0.0811  0.0907
   109ADP   O50 4407  13.746  15.138   5.706 -0.5763  0.5824  0.2971
   109ADP  C199 4408  13.746  15.246   5.645  0.6643 -0.2473 -1.5402
   109ADP  H120 4409  13.756  15.254   5.546  2.6173 -0.6171  3.4321
   109ADP   O49 4410  13.758  15.353   5.716  0.5113  0.2958 -0.4348
   109ADP  Co11 4411  13.767  15.289   5.912  0.1094 -0.1881  0.0776
   109ADP   O48 4412  13.555  15.208   5.934 -0.1124  0.1234  0.0145
   109ADP   O57 4413  13.802  15.352   6.115  0.2212 -1.0029  0.2016
   109ADP  C204 4414  13.794  15.241   6.178  0.5409 -0.5073 -0.3787
   109ADP   O58 4415  13.788  15.137   6.112 -0.3573  0.4636  0.4528
   109ADP  H107 4416  13.771  15.246   6.285  1.0360 -0.9226  1.5005
   109ADP   O59 4417  13.965  15.226   5.884 -0.0030 -0.1532 -0.4870
   109ADP  C205 4418  14.021  15.115   5.873 -1.0054 -0.4313  0.3551
   109ADP   O60 4419  13.954  15.016   5.874 -0.2000 -0.0554 -0.1753
   109ADP  H106 4420  14.130  15.102   5.860 -0.3939  1.3556 -1.8973
   119ADP    O4 4421   9.596  12.500   3.865  0.2608  0.3049  0.6585
   119ADP    C2 4422   9.568  12.623   3.853 -0.0284 -0.8905 -0.3613
   119ADP  H116 4423   9.481  12.664   3.820  1.1416 -1.2831  1.6889
   119ADP    O3 4424   9.670  12.678   3.894  0.2349  0.1085  0.1364
   119ADP   Co6 4425   9.764  12.537   3.984 -0.3856 -0.0892  0.2682
   119ADP   O33 4426   9.655  12.525   4.126  0.8118 -0.8418  0.5200
   119ADP  C105 4427   9.720  12.426   4.164  0.6107 -0.1736  0.0883
   119ADP   O34 4428   9.814  12.404   4.069  0.3944  0.4981 -0.0709
   119ADP   H53 4429   9.707  12.377   4.261 -1.3563  0.0030  0.3355
   119ADP   Co7 4430   9.856  12.580   3.923 -0.2930  0.0203 -0.0790
   119ADP   O35 4431   9.850  12.450   3.815 -0.1788  0.5318 -0.1967
   119ADP  C106 4432   9.918  12.525   3.727 -0.3603 -0.4753  0.6089
   119ADP   O36 4433   9.944  12.629   3.779  0.8494  0.0775 -0.5744
   119ADP   H54 4434   9.944  12.504   3.624 -0.3683 -0.4454 -0.3427
   119ADP   O20 4435   9.890  12.703   4.058  0.2375  0.1991  0.3213
   119ADP   C72 4436   9.998  12.667   4.108  0.0373  1.0926  0.4023
   119ADP   O19 4437  10.013  12.561   4.044  0.1901 -0.0852 -0.1010
   119ADP   C69 4438  10.074  12.735   4.224 -0.1404  0.0973  0.1614
   119ADP   C68 4439  10.184  12.668   4.271 -0.3888 -0.5697  0.4378
   119ADP   H34 4440  10.222  12.575   4.232 -0.3411  1.1054  1.9468
   119ADP   C67 4441  10.250  12.699   4.390  0.2588 -0.0707  0.1727
   119ADP   H33 4442  10.351  12.666   4.406  0.9759 -1.4409  0.9888
   119ADP   C66 4443  10.201  12.802   4.469 -0.7837 -0.4136 -0.2186
   119ADP   C71 4444  10.094  12.874   4.416 -0.1474 -0.5506 -0.3907
   119ADP   H36 4445  10.076  12.981   4.443  0.8070 -0.0517 -0.9177
   119ADP   C70 4446  10.028  12.847   4.295  0.1806 -0.1873  0.3141
   119ADP   H35 4447   9.938  12.901   4.269 -0.1664 -0.2077 -0.3868
   119ADP   C65 4448  10.232  12.820   4.625 -0.2644  0.1899 -0.2603
   119ADP   C62 4449  10.286  12.694   4.715  0.4785 -0.1338  0.1882
   119ADP    N5 4450  10.313  12.697   4.858  0.1377 -0.1340  0.1030
   119ADP  H113 4451  10.340  12.791   4.886 -0.9639  0.1838  0.0074
   119ADP   C61 4452  10.423  12.598   4.884 -0.6229  0.3054 -0.3488
   119ADP   C64 4453  10.417  12.512   4.781  0.6903 -0.3762 -0.1919
   119ADP   H32 4454  10.447  12.409   4.778 -3.3363  0.9198 -0.4411
   119ADP   C63 4455  10.340  12.579   4.670  1.2807 -0.1700  0.0255
   119ADP   H31 4456  10.315  12.527   4.582  0.7960  0.6998  0.1755
   119ADP   C60 4457  10.502  12.573   5.022  0.3310  0.4659 -0.6017
   119ADP   C57 4458  10.625  12.480   5.038  0.2377  1.0553 -0.1123
   119ADP   C56 4459  10.652  12.381   4.944  0.4784 -1.0019  0.4354
   119ADP   H28 4460  10.568  12.326   4.909  2.3392 -1.4370 -0.7518
   119ADP   C55 4461  10.786  12.362   4.916 -0.8673 -0.2662 -0.1409
   119ADP   H27 4462  10.810  12.291   4.838 -3.1092 -2.7384 -1.0605
   119ADP   C54 4463  10.891  12.435   4.971  0.1351  0.6994  0.4322
   119ADP   C59 4464  10.856  12.522   5.078 -0.0493  0.1455 -0.3003
   119ADP   H30 4465  10.932  12.575   5.121  1.1930 -1.6485  1.3350
   119ADP   C58 4466  10.728  12.547   5.105 -1.5239 -0.3291 -0.2585
   119ADP   H29 4467  10.704  12.596   5.198  2.8882 -0.3728  0.4535
   119ADP   C53 4468  11.042  12.427   4.940 -0.4155 -0.4680 -0.1545
   119ADP   O17 4469  11.083  12.317   4.883  0.0423  0.0027 -0.2757
   119ADP   Co1 4470  11.270  12.351   4.882 -0.2753  0.3783  0.0692
   119ADP    O2 4471  11.265  12.444   4.732  0.0691  0.0118 -0.4841
   119ADP    C1 4472  11.293  12.561   4.697  0.1998  0.4212  0.2803
   119ADP  H117 4473  11.334  12.585   4.598 -0.5619 -1.3982 -0.3211
   119ADP    O1 4474  11.304  12.648   4.788  0.0484 -0.0739 -0.5034
   119ADP    Co 4475  11.311  12.550   4.933  0.1061  0.2750 -0.2064
   119ADP   O18 4476  11.121  12.527   4.951  0.0269 -0.4036 -0.3065
   119ADP    O5 4477  11.467  12.467   4.892 -0.0607 -0.5345 -0.0563
   119ADP    C3 4478  11.506  12.357   4.853  0.0766 -0.2249  0.3888
   119ADP    O6 4479  11.420  12.266   4.838 -0.3436 -0.9827  0.4771
   119ADP  H118 4480  11.608  12.328   4.851 -0.7065  0.6158  1.5723
   119ADP   O14 4481  11.335  12.568   5.114  0.1676 -0.5224 -0.1988
   119ADP   C36 4482  11.306  12.454   5.152 -0.1247  0.1963 -0.4023
   119ADP   O13 4483  11.297  12.361   5.063  0.2462 -0.7232  0.0782
   119ADP   C33 4484  11.282  12.416   5.302 -0.7385 -0.9517 -0.7527
   119ADP   C32 4485  11.256  12.517   5.391  1.3184  0.9783 -0.3443
   119ADP   H14 4486  11.235  12.618   5.356 -0.6174 -1.8969 -2.3009
   119ADP   C31 4487  11.266  12.481   5.525  0.4369 -0.4858 -0.1769
   119ADP   H13 4488  11.255  12.560   5.600 -3.4214  0.8815 -1.2203
   119ADP   C30 4489  11.294  12.357   5.583  0.4267  0.1091  0.2157
   119ADP   C35 4490  11.306  12.257   5.488 -0.1730  0.0725 -0.6193
   119ADP   H16 4491  11.296  12.155   5.515 -0.2963  0.9549 -0.7527
   119ADP   C34 4492  11.308  12.284   5.351 -0.2699  0.1903  0.8055
   119ADP   H15 4493  11.350  12.209   5.285 -0.2049 -1.6917  1.1620
   119ADP   C29 4494  11.276  12.327   5.735  1.4603  0.4061  0.0928
   119ADP   C28 4495  11.387  12.255   5.807 -0.1946  0.5296 -0.1648
   119ADP   C27 4496  11.503  12.211   5.745 -0.2561 -0.3511  0.0081
   119ADP   H12 4497  11.516  12.191   5.642  1.0121  2.1170  1.5437
   119ADP   C26 4498  11.595  12.155   5.849 -0.5958  0.3524  0.2750
   119ADP   H11 4499  11.702  12.154   5.829  1.3888  0.1296 -1.5341
   119ADP   C25 4500  11.534  12.155   5.972 -0.7147 -0.4386  0.1710
   119ADP    N4 4501  11.396  12.219   5.952  0.4607  0.0046  0.5443
   119ADP   H25 4502  11.387  12.303   6.008 -1.7597 -2.1466 -0.0242
   119ADP   C17 4503  11.582  12.085   6.105  0.2538  1.1774 -0.4227
   119ADP   C18 4504  11.684  11.967   6.090  0.3554  0.1439 -0.2373
   119ADP   C19 4505  11.781  11.965   5.993 -0.9527 -0.0919 -0.5177
   119ADP    H7 4506  11.807  12.055   5.949  2.2509 -0.2903 -1.3355
   119ADP   C20 4507  11.866  11.855   5.974  0.0161  0.3338 -0.1458
   119ADP    H8 4508  11.957  11.862   5.914 -0.6576 -0.1414 -0.3682
   119ADP   C21 4509  11.833  11.734   6.030 -0.5038 -0.0447 -0.4661
   119ADP   C22 4510  11.725  11.732   6.121 -1.0355 -0.5172  0.0600
   119ADP    H9 4511  11.682  11.642   6.158 -2.5035  0.6204 -1.5344
   119ADP   C23 4512  11.659  11.846   6.155 -0.1869 -0.5994 -0.1933
   119ADP   H10 4513  11.567  11.833   6.220  1.4078  1.0123  1.1981
   119ADP   C24 4514  11.867  11.602   5.953  0.2412  0.4896  1.1146
   119ADP   O11 4515  11.906  11.591   5.836  0.5630 -0.1946 -0.4898
   119ADP   Co3 4516  11.840  11.403   5.797 -0.0889 -0.1752  0.1794
   119ADP    O8 4517  12.027  11.306   5.841  0.2864 -0.4274  0.5336
   119ADP    C4 4518  12.072  11.239   5.938 -0.8056  0.4017 -1.2041
   119ADP  H119 4519  12.174  11.205   5.936 -1.0742  1.4312 -2.1277
   119ADP    O7 4520  11.999  11.233   6.039 -0.3992  0.0525 -0.2241
   119ADP   Co2 4521  11.819  11.306   5.999  0.0180  0.1874 -0.0837
   119ADP   O12 4522  11.867  11.503   6.025 -0.1868 -0.3913 -0.2062
   119ADP   O26 4523  11.779  11.155   5.843  0.2591  0.5028  0.5414
   119ADP  C101 4524  11.795  11.154   5.721  0.9242  0.5692  0.0229
   119ADP   O25 4525  11.779  11.262   5.658 -0.4245 -0.4898  0.2148
   119ADP   H52 4526  11.783  11.057   5.668  2.1455  2.3426 -2.0449
   119ADP   O28 4527  11.629  11.327   6.047 -0.2174  0.0867  0.4663
   119ADP  C102 4528  11.582  11.409   5.970  0.8675 -0.4256  0.1364
   119ADP   O27 4529  11.645  11.438   5.867  0.9373 -0.7412  0.9375
   119ADP   H51 4530  11.484  11.445   5.982  0.6765 -0.4365  1.9735
   119ADP   C14 4531  11.512  12.106   6.218  0.3121  0.6515  0.1812
   119ADP    N1 4532  11.417  12.226   6.228 -0.0241  0.1612 -0.5072
   119ADP   C13 4533  11.421  12.266   6.356  0.6552  0.4939  0.0753
   119ADP   C16 4534  11.518  12.178   6.438 -0.2172  0.1229  0.2648
   119ADP    H6 4535  11.546  12.197   6.542  2.7116  1.0313 -0.9251
   119ADP   C15 4536  11.565  12.081   6.358 -0.3726  0.1905 -0.0999
   119ADP    H5 4537  11.612  11.995   6.393  1.3407 -0.5784  0.6896
   119ADP   C12 4538  11.359  12.399   6.404  0.3689  0.0572  0.1973
   119ADP    C9 4539  11.408  12.449   6.548  0.7090  0.1254  0.8156
   119ADP    C8 4540  11.396  12.586   6.572  0.6447 -0.1632  0.0710
   119ADP    H2 4541  11.447  12.650   6.503  2.4583 -0.7382 -0.2488
   119ADP    C7 4542  11.356  12.647   6.692  0.0573  0.5126 -0.2329
   119ADP    H1 4543  11.320  12.746   6.689  1.9526 -1.8846  0.6742
   119ADP    C6 4544  11.341  12.565   6.806 -0.3353  0.0195 -0.1207
   119ADP   C11 4545  11.355  12.427   6.787  0.6071 -0.4614  0.3358
   119ADP    H4 4546  11.348  12.373   6.879  0.3422 -0.7953 -0.0474
   119ADP   C10 4547  11.386  12.369   6.662  0.5267  0.0619  0.2067
   119ADP    H3 4548  11.372  12.266   6.648 -1.7559 -1.8300 -0.2535
   119ADP    C5 4549  11.359  12.621   6.952  0.1697 -0.6188  0.4704
   119ADP    O9 4550  11.340  12.526   7.045 -0.2197  0.1624  0.0273
   119ADP  Co14 4551  11.416  12.644   7.172 -0.0486  0.1948  0.2190
   119ADP   O43 4552  11.273  12.783   7.164 -0.0432 -0.0343  0.5457
   119ADP  C152 4553  11.286  12.907   7.154  0.1366 -0.3845  0.2425
   119ADP   O44 4554  11.396  12.970   7.143  0.3424  0.0331 -0.3153
   119ADP  Co15 4555  11.510  12.825   7.130 -0.2746 -0.1705  0.1374
   119ADP   O10 4556  11.423  12.737   6.970  0.2459 -0.0081 -0.0205
   119ADP   O66 4557  11.677  12.797   7.086  0.5842 -0.3301 -0.0585
   119ADP  C208 4558  11.689  12.673   7.113 -0.5996 -0.4457 -0.0610
   119ADP   O65 4559  11.591  12.602   7.145  0.8305 -0.0531 -0.0864
   119ADP  H110 4560  11.780  12.620   7.086 -0.4930  2.4039  2.7582
   119ADP   O68 4561  11.525  12.810   7.306 -0.1823 -0.0857 -0.2876
   119ADP  C209 4562  11.476  12.736   7.394  0.1752 -0.2933  0.1558
   119ADP   O67 4563  11.412  12.634   7.347  0.0521 -0.3695 -0.0987
   119ADP  H111 4564  11.496  12.745   7.497 -1.4480  0.9849  0.3609
   119ADP  C153 4565  11.153  12.989   7.161 -0.3184 -0.3155  0.5599
   119ADP  C154 4566  11.157  13.128   7.151 -0.0343  0.4705 -0.6651
   119ADP   H79 4567  11.245  13.178   7.173 -0.7612 -2.3084 -0.5082
   119ADP  C155 4568  11.038  13.199   7.137  0.2510  0.0017 -0.0001
   119ADP   H80 4569  11.044  13.305   7.138  1.0356 -1.8295  1.6588
   119ADP  C156 4570  10.914  13.143   7.134  0.4688 -0.2493 -1.1101
   119ADP  C157 4571  10.911  13.002   7.137 -0.2242  0.0798  0.1349
   119ADP   H81 4572  10.820  12.943   7.121  0.6100 -0.6487  0.6638
   119ADP  C158 4573  11.028  12.928   7.149  0.2593 -0.3108 -0.3913
   119ADP   H82 4574  11.018  12.820   7.161  0.5693 -1.5926 -0.8232
   119ADP  C159 4575  10.782  13.229   7.164  0.1067  0.6115 -0.8627
   119ADP  C160 4576  10.664  13.201   7.060  0.0643  0.7381 -0.1899
   119ADP   N13 4577  10.528  13.261   7.064 -0.2206 -0.0278 -0.3124
   119ADP  H103 4578  10.521  13.352   7.100 -1.9559 -0.3463  0.4834
   119ADP  C161 4579  10.475  13.250   6.919 -0.2361 -0.5017  0.2243
   119ADP  C162 4580  10.555  13.159   6.862 -0.8707  0.1529  0.5982
   119ADP   H83 4581  10.532  13.117   6.762  0.5196  2.7751  3.8506
   119ADP  C163 4582  10.667  13.116   6.953 -0.3488 -0.9163  0.3233
   119ADP   H84 4583  10.757  13.059   6.921  1.2349 -4.3495 -2.4882
   119ADP  C164 4584  10.432  13.374   6.832  0.4933 -0.6900 -0.0748
   119ADP  C165 4585  10.379  13.330   6.690 -0.1485 -0.3592  0.3084
   119ADP  C166 4586  10.416  13.413   6.584 -0.2045 -0.2885  0.0078
   119ADP   H85 4587  10.460  13.510   6.594 -2.0480 -1.5395 -2.6516
   119ADP  C167 4588  10.384  13.376   6.456 -0.5299  0.0011  0.7250
   119ADP   H86 4589  10.381  13.451   6.376  0.1583 -0.2307  0.8913
   119ADP  C168 4590  10.317  13.258   6.426 -0.1144 -0.0358  0.6861
   119ADP  C169 4591  10.270  13.185   6.533 -0.0628  0.2046 -0.0541
   119ADP   H87 4592  10.189  13.115   6.508  0.2832  1.4047 -2.0695
   119ADP  C170 4593  10.306  13.221   6.664  0.0759  0.3572 -0.5892
   119ADP   H88 4594  10.250  13.175   6.742 -0.7899  0.2174  2.2213
   119ADP  C104 4595  10.330  13.195   6.289  0.6040  0.0314  0.4332
   119ADP   O31 4596  10.382  13.252   6.194 -0.6043 -0.8466  0.2535
   119ADP   O29 4597  10.323  13.249   6.043 -0.0426 -0.0513  0.1438
   119ADP  C103 4598  10.364  13.356   5.967 -0.5744  0.3092 -0.3551
   119ADP   O30 4599  10.483  13.346   5.937  0.8187  0.0130  0.2392
   119ADP   Co5 4600  10.514  13.211   6.053 -0.1814  0.0920  0.2621
   119ADP   O15 4601  10.679  13.117   6.084  0.9192 -0.0509  0.1033
   119ADP   C50 4602  10.663  13.004   6.122 -0.0477  0.1711  0.0932
   119ADP   C49 4603  10.765  12.885   6.105 -1.1531 -0.5096 -0.0742
   119ADP   C48 4604  10.723  12.769   6.178  0.6103  0.6425  0.1062
   119ADP   H22 4605  10.636  12.776   6.244  0.8283 -2.0975 -1.4585
   119ADP   C47 4606  10.794  12.659   6.173  0.3474 -0.1454  0.3122
   119ADP   H21 4607  10.750  12.570   6.219  1.9690  0.4003  0.6463
   119ADP   C46 4608  10.905  12.655   6.088 -0.0918 -0.4547  0.4099
   119ADP   C52 4609  10.952  12.771   6.025  0.2271  0.6391 -0.2843
   119ADP   H24 4610  11.031  12.763   5.958 -1.1140 -1.1735 -3.5676
   119ADP   C51 4611  10.876  12.882   6.035  0.0495  0.2703  0.2173
   119ADP   H23 4612  10.903  12.977   5.999 -0.1610 -2.3449 -0.3313
   119ADP   C41 4613  10.988  12.523   6.092  0.1936  0.2404 -0.4898
   119ADP   C40 4614  11.054  12.475   5.962  0.6893 -0.8297 -0.3059
   119ADP   C39 4615  10.977  12.495   5.830 -0.3742 -0.0296  0.6141
   119ADP   H18 4616  10.875  12.531   5.824  2.6734 -1.8853 -0.0931
   119ADP   C38 4617  11.043  12.428   5.737  0.3433 -0.4923  0.4382
   119ADP   H17 4618  11.017  12.435   5.639  2.0995  1.5582  0.4755
   119ADP   C37 4619  11.166  12.361   5.803 -1.2712 -0.4418  0.2998
   119ADP    N3 4620  11.161  12.400   5.944  0.0926  0.3647 -0.2345
   119ADP   C42 4621  11.055  12.490   6.207 -0.0726  0.5987 -0.5940
   119ADP   C43 4622  11.013  12.523   6.347 -0.1631  0.0608  0.3625
   119ADP   H19 4623  10.914  12.561   6.369  1.4539  0.6361  0.8079
   119ADP   C44 4624  11.107  12.497   6.438  0.1199  0.2008  0.1754
   119ADP   H20 4625  11.096  12.510   6.543 -1.7506  0.5935  1.1224
   119ADP   C45 4626  11.228  12.431   6.363 -0.6866  0.1362  0.0427
   119ADP    N2 4627  11.190  12.424   6.222 -0.3803  0.1822 -0.1571
   119ADP   H26 4628  11.188  12.332   6.184  0.5638 -1.3696  1.3132
   119ADP   O16 4629  10.551  12.988   6.177  0.1461  0.0710  0.2049
   119ADP   Co4 4630  10.384  13.065   6.103  0.1978 -0.1340  0.0572
   119ADP   O32 4631  10.298  13.083   6.262 -0.0803  1.2994  0.2056
   119ADP   O23 4632  10.375  12.933   5.986 -0.7237 -0.5076  0.0804
   119ADP   C98 4633  10.382  12.998   5.884 -0.0298 -0.0967 -0.5388
   119ADP   O24 4634  10.480  13.095   5.903 -0.2071  0.4803  0.7223
   119ADP   C97 4635  10.332  12.956   5.743  0.0753  0.1113  0.2971
   119ADP   C96 4636  10.340  13.049   5.636  0.1799 -0.1867 -0.3713
   119ADP   H48 4637  10.387  13.146   5.658 -1.7982 -0.0784  1.9370
   119ADP   C95 4638  10.306  13.009   5.506  0.5012 -0.3968 -0.1260
   119ADP   H47 4639  10.343  13.080   5.431 -0.2869 -2.1689  1.5963
   119ADP   C94 4640  10.271  12.879   5.477  0.4150  0.2613 -0.6700
   119ADP  C100 4641  10.246  12.792   5.590  0.3959 -0.3215 -0.6555
   119ADP   H50 4642  10.173  12.708   5.580  0.5129  0.7174 -0.9578
   119ADP   C99 4643  10.280  12.832   5.721  0.2181  0.0774 -0.3293
   119ADP   H49 4644  10.292  12.753   5.794  1.2436  1.0188 -0.6484
   119ADP   C89 4645  10.215  12.830   5.339  0.1596 -0.4043  0.4298
   119ADP   C90 4646  10.290  12.712   5.268  0.3707 -0.0246  0.4388
   119ADP   C91 4647  10.348  12.591   5.344 -0.6578 -0.2598  0.0955
   119ADP   H45 4648  10.327  12.559   5.444  3.5924  1.3024  0.0484
   119ADP   C92 4649  10.436  12.533   5.265 -0.3988  0.1869  0.5943
   119ADP   H46 4650  10.482  12.435   5.282 -0.0660  0.4281  0.0603
   119ADP   C93 4651  10.427  12.601   5.133 -0.3752  0.6921 -0.7937
   119ADP    N6 4652  10.340  12.720   5.144  0.3302 -0.1373 -0.3021
   119ADP   C88 4653  10.149  12.921   5.264  0.0295  0.1155  0.3534
   119ADP   C87 4654  10.038  13.023   5.308  0.0123 -0.3318 -0.5700
   119ADP   H44 4655   9.989  13.027   5.405 -2.3512 -0.4139  1.0183
   119ADP   C86 4656  10.003  13.108   5.216 -0.1312 -0.1701 -0.0240
   119ADP   H43 4657   9.922  13.179   5.223 -0.1797  0.8373 -1.1742
   119ADP   C85 4658  10.092  13.079   5.094 -0.1205  0.1274  0.2205
   119ADP    N7 4659  10.181  12.960   5.123 -0.2046  0.0736  0.3810
   119ADP  H112 4660  10.279  12.968   5.098 -0.5568 -0.9100 -0.2185
   119ADP   C77 4661  10.093  13.147   4.971 -0.0346  0.0125  0.5508
   119ADP   C76 4662  10.183  13.097   4.849 -0.9614  0.1736 -0.3157
   119ADP   C75 4663  10.214  13.178   4.725 -0.9105 -0.0559 -0.2369
   119ADP   H38 4664  10.229  13.285   4.721 -0.9957  1.3447 -0.9814
   119ADP   C74 4665  10.247  13.089   4.624  0.1854 -0.0982 -0.0031
   119ADP   H37 4666  10.273  13.124   4.527 -0.1282 -0.1404 -0.5139
   119ADP   C73 4667  10.242  12.949   4.679  0.5744 -0.0604 -0.2657
   119ADP    N8 4668  10.210  12.970   4.826  0.1623 -0.2441 -0.4810
   119ADP   C78 4669  10.025  13.288   4.984 -0.1208 -0.3575  0.3952
   119ADP   C79 4670  10.085  13.399   4.923  0.2773 -0.7893  0.2165
   119ADP   H39 4671  10.192  13.404   4.920 -0.9315  2.1757 -0.2177
   119ADP   C80 4672  10.021  13.509   4.870  0.1329 -0.6186 -0.2184
   119ADP   H40 4673  10.072  13.582   4.808  1.1449 -1.4462  0.5703
   119ADP   C81 4674   9.879  13.520   4.877 -0.1901 -0.3905  0.2230
   119ADP   C82 4675   9.815  13.415   4.929  0.4756  0.5491  0.1458
   119ADP   H41 4676   9.711  13.427   4.950 -1.3266  1.6718 -2.6304
   119ADP   C83 4677   9.881  13.300   4.984  0.6242  0.7384 -0.4573
   119ADP   H42 4678   9.818  13.238   5.037 -0.0192  1.2585 -1.3822
   119ADP   C84 4679   9.803  13.654   4.842 -0.0310 -0.1576  0.5055
   119ADP   O21 4680   9.862  13.755   4.793 -0.5503 -0.4446  0.5088
   119ADP  Co17 4681   9.713  13.882   4.775 -0.1679 -0.2135  0.0334
   119ADP   O40 4682   9.675  13.914   4.940  0.6531  0.5109  0.2889
   119ADP  C135 4683   9.586  13.864   5.022  0.5120  0.1162 -0.1524
   119ADP   O39 4684   9.470  13.822   4.972 -0.7924 -0.2535  0.3732
   119ADP  Co16 4685   9.523  13.779   4.812 -0.1305  0.0022  0.1251
   119ADP   O22 4686   9.674  13.654   4.844  0.1134  0.0425 -0.2754
   119ADP   O69 4687   9.478  13.968   4.755 -0.2529 -0.4790  0.3753
   119ADP  C210 4688   9.530  14.063   4.690 -0.8523  0.4869  0.1351
   119ADP   O70 4689   9.655  14.068   4.675 -0.3020  0.0727 -0.2347
   119ADP  H114 4690   9.467  14.147   4.639 -0.0342  1.5016  2.9703
   119ADP   O71 4691   9.455  13.707   4.631 -0.6325 -0.0858  0.2194
   119ADP  C211 4692   9.550  13.727   4.557  0.6353 -0.4227 -0.0094
   119ADP   O72 4693   9.652  13.777   4.601  0.4528  0.2062  0.0206
   119ADP  H115 4694   9.550  13.697   4.453  0.1446 -1.2034 -2.4089
   119ADP  C132 4695   9.601  13.890   5.175 -0.2847 -0.8692 -0.3711
   119ADP  C131 4696   9.503  13.843   5.267 -0.1440  0.1347  0.1437
   119ADP   H66 4697   9.404  13.819   5.226 -1.7427 -0.0829  0.2112
   119ADP  C130 4698   9.534  13.852   5.401 -0.0481  0.8439  0.0378
   119ADP   H65 4699   9.462  13.809   5.467 -0.1649 -1.1825  1.0654
   119ADP  C129 4700   9.654  13.899   5.458  0.0722 -0.0604 -0.4979
   119ADP  C134 4701   9.743  13.955   5.362 -0.8511  0.1653  0.0240
   119ADP   H68 4702   9.830  14.006   5.395  0.3296 -2.0217 -0.2490
   119ADP  C133 4703   9.722  13.941   5.228 -0.5334  0.2242  0.3886
   119ADP   H67 4704   9.804  13.963   5.162 -0.7146  0.0004  1.8227
   119ADP  C128 4705   9.671  13.922   5.618 -0.1268 -0.2095  0.4926
   119ADP  C127 4706   9.815  13.913   5.676 -0.3368  0.6201 -0.9051
   119ADP  C126 4707   9.933  13.894   5.613  0.6610  0.3323 -0.4095
   119ADP   H64 4708   9.945  13.910   5.510 -2.1175 -2.3995 -0.9780
   119ADP  C125 4709  10.044  13.883   5.713  0.0469  0.7014  0.2622
   119ADP   H63 4710  10.145  13.846   5.698 -0.1862  0.5428 -0.1364
   119ADP  C124 4711   9.988  13.904   5.838 -0.0766  0.4154  0.1728
   119ADP   N12 4712   9.836  13.905   5.826 -0.1530  0.7399 -0.3071
   119ADP   H77 4713   9.792  13.977   5.878  0.9630 -0.4695 -2.5211
   119ADP  C119 4714  10.066  13.894   5.970 -0.0119 -0.0736 -0.0947
   119ADP  C120 4715  10.159  13.778   5.983  0.1182  1.1469  0.0275
   119ADP  C121 4716  10.282  13.759   5.892  0.0139  0.5716 -0.2491
   119ADP   H61 4717  10.321  13.845   5.850  1.4454 -0.8945 -2.6549
   119ADP  C212 4718  10.361  13.626   5.890 -0.0802 -0.1170 -0.3859
   119ADP  H124 4719  10.462  13.623   5.858 -1.2560  1.7547  0.4632
   119ADP  C122 4720  10.299  13.496   5.955  0.1568 -0.2419  0.7398
   119ADP  C203 4721  10.168  13.513   6.028  0.1896 -0.5462  0.1389
   119ADP  H105 4722  10.127  13.425   6.076  1.7750  1.7467  1.7989
   119ADP  C123 4723  10.104  13.654   6.054  0.2471 -0.1907 -0.2169
   119ADP   H62 4724  10.036  13.659   6.140  0.7110  0.1168  0.6382
   119ADP  C116 4725  10.010  13.952   6.082  0.2284  0.1017  0.6810
   119ADP    N9 4726   9.921  14.071   6.081 -0.7762 -0.2645 -0.1509
   119ADP  C115 4727   9.906  14.104   6.201  0.1065 -0.2582  0.1246
   119ADP  C118 4728   9.984  14.017   6.299  0.1781 -0.5738 -0.0741
   119ADP   H60 4729   9.984  14.023   6.404  0.7722 -2.2251 -0.0014
   119ADP  C117 4730  10.047  13.924   6.225 -0.3796 -0.0514 -0.4115
   119ADP   H59 4731  10.098  13.837   6.263  0.2242 -0.7355 -0.7105
   119ADP  C114 4732   9.803  14.207   6.260 -0.8043 -0.3429 -0.2600
   119ADP  C144 4733   9.733  14.276   6.163  0.1798 -0.1043 -0.2159
   119ADP  C143 4734   9.692  14.418   6.173  0.2479  0.3047 -0.3662
   119ADP   H72 4735   9.728  14.491   6.244 -3.0003 -0.9772 -3.4117
   119ADP  C142 4736   9.619  14.448   6.068 -0.6511 -0.0644 -0.1403
   119ADP   H71 4737   9.604  14.548   6.035  4.1406 -0.9846  0.1289
   119ADP  C141 4738   9.582  14.321   5.984  0.2413 -0.4173 -0.8108
   119ADP   N10 4739   9.662  14.211   6.043 -0.2551  0.9851 -0.2517
   119ADP   H78 4740   9.724  14.178   5.976  3.0984  2.1366 -0.3673
   119ADP  C140 4741   9.503  14.306   5.875  0.1901 -0.1779  0.6863
   119ADP  C139 4742   9.500  14.164   5.813 -0.3195  0.3511  0.1069
   119ADP  C138 4743   9.382  14.108   5.735 -0.3159 -0.2591  0.4902
   119ADP   H70 4744   9.282  14.137   5.748 -0.2261 -2.5374 -0.3222
   119ADP  C137 4745   9.430  14.004   5.659  0.5854  0.3536  0.4315
   119ADP   H69 4746   9.374  13.938   5.598  0.5388  0.8044 -0.7476
   119ADP  C136 4747   9.575  13.986   5.690 -0.3958 -1.4850 -0.3884
   119ADP   N11 4748   9.609  14.095   5.791 -0.4671 -0.3749  0.3589
   119ADP  C145 4749   9.484  14.429   5.780 -0.1023  0.2972  0.4002
   119ADP  C146 4750   9.503  14.424   5.642 -0.3615  0.1585  0.3063
   119ADP   H73 4751   9.553  14.341   5.605 -0.6876  1.2584 -0.4581
   119ADP  C147 4752   9.455  14.521   5.553 -0.1236  1.2071 -0.0537
   119ADP   H74 4753   9.478  14.508   5.451  0.2402 -0.1972 -1.2185
   119ADP  C148 4754   9.376  14.631   5.603  0.5293  0.0357  0.6866
   119ADP  C150 4755   9.352  14.637   5.745 -0.1246  0.5710 -0.2111
   119ADP   H75 4756   9.293  14.707   5.796 -1.3191 -0.2699 -2.4506
   119ADP  C151 4757   9.404  14.534   5.833  0.7076 -0.7608  0.0464
   119ADP   H76 4758   9.367  14.524   5.929 -1.2450 -2.6354 -1.1830
   119ADP  C149 4759   9.326  14.747   5.513  0.4732 -0.6807  0.2049
   119ADP   O41 4760   9.258  14.849   5.527  0.7642  0.2390 -0.5848
   119ADP  Co12 4761   9.279  14.977   5.371 -0.1692 -0.4528 -0.0003
   119ADP   O61 4762   9.368  15.092   5.466  0.0765 -0.2653 -0.4530
   119ADP  C206 4763   9.368  15.184   5.353 -0.1042 -0.0056  0.0402
   119ADP   O62 4764   9.294  15.113   5.251  0.0084  0.2295  0.1453
   119ADP  H108 4765   9.393  15.296   5.348 -2.9775  1.4865 -0.3573
   119ADP   O55 4766   9.109  15.051   5.281 -0.0578 -0.3140 -0.1595
   119ADP  C202 4767   9.010  14.978   5.307  0.3533  0.4220 -0.1885
   119ADP  H123 4768   8.907  14.990   5.277 -0.7206  1.3730 -0.0728
   119ADP   O56 4769   9.071  14.885   5.355 -0.7691  0.1626  0.2212
   119ADP  Co13 4770   9.267  14.892   5.286  0.1728 -0.1914  0.0023
   119ADP   O42 4771   9.372  14.770   5.394  0.5093  0.5600  0.2773
   119ADP   O63 4772   9.449  14.882   5.259 -0.7238  0.1741 -0.2520
   119ADP  C207 4773   9.413  14.837   5.125 -0.3883  0.9039 -0.1268
   119ADP   O64 4774   9.269  14.825   5.123  0.2504  0.1935 -0.2255
   119ADP  H109 4775   9.483  14.821   5.046  3.4385 -4.5177 -1.4711
   119ADP  C111 4776   9.824  14.257   6.408 -0.2210 -0.0278  0.5155
   119ADP  C110 4777   9.712  14.286   6.491  0.0538 -0.3612 -0.4949
   119ADP   H56 4778   9.614  14.249   6.453  1.1350 -2.5992  0.2070
   119ADP  C109 4779   9.718  14.355   6.612  0.2198 -0.7966 -0.1919
   119ADP   H55 4780   9.634  14.352   6.679 -1.3362 -0.7961  0.8915
   119ADP  C108 4781   9.839  14.409   6.656 -0.4068 -0.4783 -0.0429
   119ADP  C113 4782   9.952  14.379   6.574 -0.3735 -0.3701  0.6816
   119ADP   H58 4783  10.045  14.409   6.608  0.3179 -0.2591  0.2798
   119ADP  C112 4784   9.950  14.306   6.454 -0.9589 -0.0935  0.4524
   119ADP   H57 4785  10.032  14.308   6.392  1.1396  2.2354 -0.1247
   119ADP  C107 4786   9.874  14.458   6.802 -0.5134 -0.1915 -0.2010
   119ADP   O37 4787   9.989  14.506   6.818  0.4458  0.6174 -0.1217
   119ADP   Co8 4788  10.021  14.491   6.994  0.3232  0.1374 -0.1395
   119ADP   O45 4789  10.035  14.310   7.010  0.3844 -1.1702  0.5905
   119ADP  C182 4790   9.983  14.226   7.088 -0.1097 -0.0728  0.0462
   119ADP   O46 4791   9.862  14.240   7.109  0.0236  0.3505 -0.3907
   119ADP   Co9 4792   9.832  14.415   7.087  0.0485 -0.0421  0.0463
   119ADP   O38 4793   9.796  14.436   6.901 -0.0785 -0.2561  0.1126
   119ADP   O51 4794   9.958  14.468   7.228  0.0163  0.2128  0.1510
   119ADP  C200 4795  10.084  14.518   7.229  0.2021 -0.7465 -0.1833
   119ADP   O52 4796  10.159  14.527   7.122 -0.1819  0.2362  0.6978
   119ADP  H121 4797  10.134  14.549   7.322 -1.7172 -2.5069  0.1867
   119ADP   O53 4798   9.712  14.553   7.133 -0.1816  0.2836  0.4340
   119ADP  C201 4799   9.792  14.662   7.106 -0.3964 -0.1899  0.0085
   119ADP   O54 4800   9.909  14.652   7.035 -1.5183 -0.1943 -0.9059
   119ADP  H122 4801   9.758  14.762   7.099 -0.9605  2.0805 -1.1467
   119ADP  C179 4802  10.052  14.090   7.133 -0.1270  0.6313 -0.2424
   119ADP  C178 4803  10.182  14.057   7.083  0.2137  0.3757 -0.3155
   119ADP   H92 4804  10.237  14.133   7.041  1.8025 -1.3639 -1.4950
   119ADP  C177 4805  10.244  13.939   7.117  0.5380  0.1746  0.1660
   119ADP   H91 4806  10.346  13.929   7.088  0.5677  0.4801  1.4341
   119ADP  C176 4807  10.187  13.842   7.193 -0.0990  0.1458  0.0478
   119ADP  C181 4808  10.058  13.872   7.239  0.6184 -0.0564 -0.1902
   119ADP   H94 4809  10.009  13.809   7.306 -1.0038 -0.8318  2.5293
   119ADP  C180 4810   9.989  13.996   7.214  0.8294 -0.4205  0.1204
   119ADP   H93 4811   9.904  14.025   7.274  0.2341  0.8144  1.2591
   119ADP  C175 4812  10.237  13.688   7.187 -0.0386 -0.2985  0.1158
   119ADP  C174 4813  10.289  13.624   7.055  0.0484  0.0386 -0.0994
   119ADP  C173 4814  10.296  13.699   6.923 -0.0240  0.4065 -0.3849
   119ADP   H90 4815  10.251  13.790   6.905 -1.0295 -0.1919  2.5718
   119ADP  C172 4816  10.346  13.626   6.830 -0.7331 -0.0918 -0.0791
   119ADP   H89 4817  10.350  13.653   6.728 -2.4083  0.1432  3.7893
   119ADP  C171 4818  10.385  13.488   6.891 -0.1772 -0.6905 -0.4008
   119ADP   N16 4819  10.334  13.500   7.035 -0.1436  0.6602  0.6674
   119ADP  C183 4820  10.289  13.644   7.305  0.2947 -1.0690 -0.1584
   119ADP  C184 4821  10.238  13.675   7.445 -0.1319 -0.5340 -0.4494
   119ADP   H95 4822  10.145  13.709   7.475  0.9879  0.4791  1.5534
   119ADP  C185 4823  10.326  13.624   7.533  0.1374  0.2416 -0.1299
   119ADP   H96 4824  10.321  13.622   7.639 -1.1058 -0.2819 -4.3713
   119ADP  C186 4825  10.431  13.542   7.460 -0.4344 -0.1175 -0.1285
   119ADP   N15 4826  10.412  13.557   7.313  0.3570  0.1408 -1.1832
   119ADP  H104 4827  10.407  13.477   7.258 -1.0058  0.0283  0.9390
   119ADP  C187 4828  10.538  13.483   7.521  0.4678 -0.4642 -0.0666
   119ADP  C188 4829  10.651  13.427   7.425 -0.4081 -0.3027  0.4173
   119ADP  C189 4830  10.789  13.390   7.485 -0.0852  0.2951  0.1157
   119ADP   H97 4831  10.822  13.419   7.580 -2.4744  0.5462  0.6743
   119ADP  C190 4832  10.849  13.311   7.399  0.3129 -0.2813  0.2588
   119ADP   H98 4833  10.943  13.261   7.415  0.5927 -0.4382 -0.2906
   119ADP  C191 4834  10.753  13.293   7.282 -0.5367  0.1229 -0.3277
   119ADP   N14 4835  10.634  13.376   7.306  0.0708 -0.2391 -0.3431
   119ADP  C192 4836  10.510  13.406   7.654 -0.1291 -0.2731 -0.7379
   119ADP  C193 4837  10.609  13.386   7.752 -0.5997 -0.7598 -0.0882
   119ADP   H99 4838  10.695  13.448   7.751  0.0607  0.0104 -0.1379
   119ADP  C194 4839  10.592  13.295   7.860  0.7578 -0.9085 -0.1253
   119ADP  H100 4840  10.654  13.309   7.941  1.2835 -1.3738  2.0090
   119ADP  C195 4841  10.472  13.223   7.881 -0.4625  0.3027  0.1331
   119ADP  C197 4842  10.371  13.256   7.781  0.8291 -0.4710  0.5950
   119ADP  H101 4843  10.285  13.188   7.764  0.1566  0.5329  0.7833
   119ADP  C198 4844  10.390  13.341   7.673  0.3824  0.6366 -0.6585
   119ADP  H102 4845  10.315  13.348   7.600  2.1420  2.0971  0.6917
   119ADP  C196 4846  10.449  13.102   7.986  0.3396  0.3932 -0.1683
   119ADP   O47 4847  10.335  13.054   8.012 -0.0469 -0.5367  0.2525
   119ADP  Co10 4848  10.372  12.891   8.133 -0.0350 -0.2681  0.0255
   119ADP   O50 4849  10.475  12.773   7.984 -0.6926  0.1598  0.0207
   119ADP  C199 4850  10.596  12.758   7.938 -0.5631  1.0143  0.1104
   119ADP  H120 4851  10.623  12.718   7.842  1.2380 -0.1097  1.2118
   119ADP   O49 4852  10.685  12.781   8.013  0.1711  0.0249  0.0050
   119ADP  Co11 4853  10.584  12.889   8.177  0.0714  0.1130  0.0140
   119ADP   O48 4854  10.545  13.056   8.056 -0.6636 -0.3271  0.1025
   119ADP   O57 4855  10.615  12.995   8.353 -0.1410  0.0502  0.3858
   119ADP  C204 4856  10.504  13.046   8.382  0.3728 -0.4338  0.1962
   119ADP   O58 4857  10.406  13.007   8.315 -1.0147  0.0726 -0.2738
   119ADP  H107 4858  10.491  13.128   8.448 -3.1889  0.7329  1.0857
   119ADP   O59 4859  10.491  12.717   8.266 -0.3652  0.0544 -0.2827
   119ADP  C205 4860  10.377  12.667   8.284  0.5839  0.3120  0.8314
   119ADP   O60 4861  10.275  12.721   8.231  0.2424  0.4006  0.0724
   119ADP  H106 4862  10.348  12.592   8.366 -0.7345 -1.5105 -1.4209
   129ADP    O4 4863   1.172  13.261   7.484 -0.4944  0.1488 -0.5483
   129ADP    C2 4864   1.237  13.314   7.389 -0.2915 -0.1071 -1.0002
   129ADP  H116 4865   1.315  13.393   7.385 -2.4002  1.3620  0.1690
   129ADP    O3 4866   1.186  13.242   7.304  0.4512  0.3819  0.2617
   129ADP   Co6 4867   1.204  13.060   7.408 -0.0541 -0.2213  0.1174
   129ADP   O33 4868   1.376  13.077   7.431 -0.0544 -0.4665 -0.5504
   129ADP  C105 4869   1.372  12.982   7.509 -0.4402  0.0450 -0.5466
   129ADP   O34 4870   1.242  12.943   7.517  0.2741  0.2881 -0.0273
   129ADP   H53 4871   1.452  12.946   7.578 -2.4824 -0.8888 -0.5131
   129ADP   Co7 4872   1.106  13.023   7.363 -0.0429  0.3238  0.0856
   129ADP   O35 4873   1.015  13.046   7.497  0.2828 -0.2399  0.1443
   129ADP  C106 4874   0.908  13.058   7.419  0.4346 -0.0360 -0.2935
   129ADP   O36 4875   0.940  13.034   7.308 -0.1768  0.6088 -0.0523
   129ADP   H54 4876   0.807  13.063   7.441 -1.7564 -2.6603 -1.6673
   129ADP   O20 4877   1.193  12.965   7.218  0.1709 -0.0556 -0.5876
   129ADP   C72 4878   1.151  12.852   7.194 -0.3864  0.6652  0.7023
   129ADP   O19 4879   1.121  12.813   7.304 -0.1996  0.2808  0.4956
   129ADP   C69 4880   1.136  12.788   7.051  0.0049  0.4504  0.5748
   129ADP   C68 4881   1.056  12.679   7.026  0.5221 -0.5324 -0.5886
   129ADP   H34 4882   1.013  12.626   7.106  0.1297 -0.8971 -3.1719
   129ADP   C67 4883   1.010  12.659   6.897  0.3721 -0.9741 -0.1705
   129ADP   H33 4884   0.939  12.581   6.878 -0.4477  0.5630  2.5113
   129ADP   C66 4885   1.044  12.747   6.789  0.0729  1.0226  0.1425
   129ADP   C71 4886   1.130  12.851   6.819 -0.1839 -0.1281  0.0758
   129ADP   H36 4887   1.170  12.899   6.729  0.4524 -1.5726  0.0303
   129ADP   C70 4888   1.170  12.870   6.945  0.3935  0.5022 -0.3875
   129ADP   H35 4889   1.226  12.950   6.972 -1.2406 -0.8872  3.3894
   129ADP   C65 4890   1.004  12.726   6.635 -0.3336  0.0805 -0.3322
   129ADP   C62 4891   0.945  12.846   6.551  0.6351 -0.1254  1.3121
   129ADP    N5 4892   0.878  12.836   6.421  0.9776 -0.5166 -1.1044
   129ADP  H113 4893   0.788  12.803   6.433 -0.8580 -0.1933 -0.9447
   129ADP   C61 4894   0.880  12.978   6.370  0.3980  0.2062  0.5028
   129ADP   C64 4895   0.923  13.055   6.464  0.1466  0.0847  0.2543
   129ADP   H32 4896   0.928  13.166   6.440 -1.6288 -0.7173 -1.4554
   129ADP   C63 4897   0.973  12.974   6.580 -0.4395 -0.5530 -0.7731
   129ADP   H31 4898   1.011  13.011   6.675  3.8604 -2.0181 -2.1292
   129ADP   C60 4899   0.828  13.022   6.228  0.1358  0.3668  0.1468
   129ADP   C57 4900   0.816  13.171   6.175 -0.5651 -0.1000 -0.2752
   129ADP   C56 4901   0.807  13.289   6.251 -0.6781  0.1624  0.3540
   129ADP   H28 4902   0.767  13.293   6.349  0.1313 -2.3673  1.1549
   129ADP   C55 4903   0.864  13.405   6.203 -0.2810 -0.4725  0.4637
   129ADP   H27 4904   0.868  13.492   6.269 -2.6267 -1.3432  4.7284
   129ADP   C54 4905   0.913  13.406   6.075  0.1882 -0.9993  0.5953
   129ADP   C59 4906   0.929  13.288   6.000  0.3885 -0.0722  0.5980
   129ADP   H30 4907   0.968  13.292   5.903 -0.3360 -4.0022  0.0572
   129ADP   C58 4908   0.888  13.173   6.050 -0.4357  1.7617  1.6384
   129ADP   H29 4909   0.900  13.080   5.994  0.4888  3.2537 -1.4955
   129ADP   C53 4910   0.930  13.541   5.996 -0.1839 -0.6758 -0.3681
   129ADP   O17 4911   0.879  13.647   6.047  0.3145  1.1360  0.6133
   129ADP   Co1 4912   0.924  13.776   5.921  0.1527 -0.1155  0.0079
   129ADP    O2 4913   1.081  13.817   5.999  0.2325  0.0275  1.1895
   129ADP    C1 4914   1.199  13.777   5.978  1.4150 -1.0080 -0.2542
   129ADP  H117 4915   1.287  13.809   6.040  4.1056 -0.5412  3.9830
   129ADP    O1 4916   1.228  13.719   5.869  0.8559 -0.4330 -0.7013
   129ADP    Co 4917   1.082  13.689   5.790 -0.4566  0.0203  0.2067
   129ADP   O18 4918   1.028  13.553   5.910  0.0141 -0.7508  0.1447
   129ADP    O5 4919   1.054  13.859   5.745  0.8824 -0.3605 -0.5514
   129ADP    C3 4920   0.972  13.947   5.764 -1.4688  0.0984 -0.3294
   129ADP    O6 4921   0.905  13.946   5.868  0.4514 -0.4328 -0.0926
   129ADP  H118 4922   0.950  14.005   5.676 -2.0494 -1.2333  0.7797
   129ADP   O14 4923   1.011  13.616   5.652 -0.1847  0.2891  0.6377
   129ADP   C36 4924   0.887  13.644   5.674  1.4141  0.7650 -0.0092
   129ADP   O13 4925   0.846  13.696   5.775 -0.6134 -0.5079  0.1450
   129ADP   C33 4926   0.785  13.618   5.564  0.3398 -0.6380  0.1069
   129ADP   C32 4927   0.825  13.575   5.440 -0.1236  0.1555  0.7598
   129ADP   H14 4928   0.921  13.521   5.435 -1.4293 -2.4928  0.9563
   129ADP   C31 4929   0.742  13.553   5.336 -0.1132 -0.3250 -0.3127
   129ADP   H13 4930   0.788  13.495   5.255  2.0509  1.5387 -1.3116
   129ADP   C30 4931   0.609  13.597   5.342 -1.0181 -0.2604 -0.3355
   129ADP   C35 4932   0.561  13.643   5.470 -0.4286  0.5952  0.4918
   129ADP   H16 4933   0.453  13.649   5.488  0.6620  1.0137  0.8829
   129ADP   C34 4934   0.650  13.653   5.577  0.1077  0.2577  0.3056
   129ADP   H15 4935   0.625  13.723   5.649 -1.5001  0.0180 -1.8001
   129ADP   C29 4936   0.525  13.586   5.211  0.0767 -0.5196  0.0395
   129ADP   C28 4937   0.438  13.708   5.180 -0.0114  0.6907 -0.3497
   129ADP   C27 4938   0.456  13.835   5.229  1.6094 -0.9261  0.0464
   129ADP   H12 4939   0.529  13.880   5.287 -0.8421 -2.0670 -1.1066
   129ADP   C26 4940   0.346  13.923   5.167 -0.3064 -0.9652  0.0990
   129ADP   H11 4941   0.340  14.026   5.178  1.3844  1.6538 -3.0211
   129ADP   C25 4942   0.268  13.849   5.089 -0.8189  0.3446  0.5055
   129ADP    N4 4943   0.313  13.710   5.098 -0.6569 -0.6894 -0.1407
   129ADP   H25 4944   0.328  13.678   5.003 -0.9021  2.4348  1.4311
   129ADP   C17 4945   0.167  13.917   4.994  0.0837  0.2966  0.0714
   129ADP   C18 4946   0.146  14.077   4.992  0.1228 -1.1228  1.4392
   129ADP   C19 4947   0.261  14.163   4.993  0.9665 -0.0819 -0.7369
   129ADP    H7 4948   0.359  14.118   4.966  1.0134  0.8554 -0.9701
   129ADP   C20 4949   0.251  14.303   5.003 -0.1456  0.0434  0.3952
   129ADP    H8 4950   0.335  14.369   5.032  2.3425 -0.9488 -2.2603
   129ADP   C21 4951   0.124  14.362   5.001 -0.1098  1.1872  0.3857
   129ADP   C22 4952   0.015  14.280   4.986 -0.4756 -0.6176  0.0813
   129ADP    H9 4953  -0.081  14.331   4.966  0.0659  1.2920 -0.0740
   129ADP   C23 4954   0.027  14.142   4.984 -0.4334 -0.0212 -0.4967
   129ADP   H10 4955  -0.064  14.088   4.970 -1.1888  1.0220  1.7461
   129ADP   C24 4956   0.117  14.522   5.005 -0.6196 -0.7003 -0.5402
   129ADP   O11 4957   0.219  14.592   4.999  0.0906 -0.4395  0.3305
   129ADP   Co3 4958   0.145  14.785   5.050  0.0617 -0.0389 -0.4111
   129ADP    O8 4959   0.049  14.840   4.871 -0.2990  0.0865 -0.0458
   129ADP    C4 4960  -0.071  14.823   4.819 -0.5909 -0.0050  1.2055
   129ADP  H119 4961  -0.070  14.807   4.714  0.8716 -1.6581  0.6805
   129ADP    O7 4962  -0.167  14.814   4.895  1.2645 -0.1907  0.0647
   129ADP   Co2 4963  -0.078  14.767   5.072  0.0111 -0.2176 -0.0903
   129ADP   O12 4964   0.004  14.579   5.000 -0.0619  0.5837 -0.2321
   129ADP   O26 4965  -0.019  14.965   5.133  0.3621 -0.5419 -0.0539
   129ADP  C101 4966   0.085  15.034   5.129 -0.9134  0.2679  0.5196
   129ADP   O25 4967   0.198  14.981   5.113  0.2211  0.1668 -0.3901
   129ADP   H52 4968   0.061  15.129   5.175  2.2630 -1.0308  0.4905
   129ADP   O28 4969  -0.110  14.686   5.272  0.4155 -0.0339 -0.2973
   129ADP  C102 4970   0.007  14.687   5.317 -0.2853 -0.1137  0.1105
   129ADP   O27 4971   0.102  14.733   5.244 -0.4053 -0.0087 -0.1718
   129ADP   H51 4972   0.017  14.679   5.423  2.7995 -1.1784 -0.6331
   129ADP   C14 4973   0.075  13.851   4.917  0.1655 -0.0716 -0.4955
   129ADP    N1 4974   0.068  13.696   4.938 -0.2997 -0.0497  0.1226
   129ADP   C13 4975  -0.013  13.657   4.840  0.5123 -0.4923  0.3290
   129ADP   C16 4976  -0.041  13.773   4.743 -0.2487 -0.2954  0.1476
   129ADP    H6 4977  -0.086  13.766   4.646 -0.2715 -0.8761 -1.4305
   129ADP   C15 4978   0.003  13.883   4.788  0.7631 -0.2512 -1.0689
   129ADP    H5 4979   0.026  13.969   4.730  2.0212 -2.7429 -2.8684
   129ADP   C12 4980  -0.041  13.515   4.788  0.2148  0.6603  0.4233
   129ADP    C9 4981  -0.167  13.502   4.697  0.0748 -0.2359  0.3272
   129ADP    C8 4982  -0.165  13.396   4.602  0.3818 -0.6148 -0.0862
   129ADP    H2 4983  -0.078  13.373   4.549  1.6678  1.5959  0.9775
   129ADP    C7 4984  -0.278  13.323   4.556 -0.3224  0.0758  0.1868
   129ADP    H1 4985  -0.272  13.258   4.474 -0.7233  1.2389  4.3074
   129ADP    C6 4986  -0.403  13.351   4.611 -0.1478 -0.0633 -0.2716
   129ADP   C11 4987  -0.409  13.463   4.696 -0.5221 -0.0698  1.1107
   129ADP    H4 4988  -0.504  13.489   4.743 -2.4181 -0.7687 -1.2748
   129ADP   C10 4989  -0.299  13.542   4.736  0.4251 -0.1114  0.0820
   129ADP    H3 4990  -0.320  13.625   4.797  0.7451  2.4357  1.4927
   129ADP    C5 4991  -0.530  13.284   4.568 -0.2278 -0.1954 -0.3787
   129ADP    O9 4992  -0.643  13.319   4.632  0.3915  0.4183  0.3637
   129ADP  Co14 4993  -0.753  13.278   4.481  0.3795 -0.4984 -0.2544
   129ADP   O43 4994  -0.737  13.081   4.485  0.7712 -0.5529  0.0766
   129ADP  C152 4995  -0.725  12.993   4.388 -0.1494 -0.7319 -0.1697
   129ADP   O44 4996  -0.675  13.025   4.273 -0.5424  0.1873  0.0498
   129ADP  Co15 4997  -0.676  13.221   4.296  0.0267  0.0528  0.1116
   129ADP   O10 4998  -0.534  13.230   4.442 -0.6127 -0.1612  0.4828
   129ADP   O66 4999  -0.625  13.355   4.204 -0.0811  0.8946  0.3145
   129ADP  C208 5000  -0.663  13.447   4.277 -0.1028 -0.5404 -0.2881
   129ADP   O65 5001  -0.723  13.427   4.388 -0.4385  0.1571 -0.8593
   129ADP  H110 5002  -0.643  13.543   4.237 -1.4795 -1.0284 -0.4835
   129ADP   O68 5003  -0.847  13.224   4.252  1.0182  0.8507  0.3983
   129ADP  C209 5004  -0.942  13.234   4.336  0.6050  0.7987 -0.6606
   129ADP   O67 5005  -0.922  13.271   4.455 -0.0283 -0.2344 -0.1552
   129ADP  H111 5006  -1.038  13.201   4.299 -1.2021  1.4655  1.2053
   129ADP  C153 5007  -0.769  12.842   4.417  0.7987  0.0702  0.9756
   129ADP  C154 5008  -0.773  12.745   4.321 -0.2522 -0.4161  1.1403
   129ADP   H79 5009  -0.809  12.770   4.223  1.4817  1.0072 -0.5754
   129ADP  C155 5010  -0.756  12.614   4.361  1.4925  0.1738  0.1262
   129ADP   H80 5011  -0.760  12.530   4.290 -3.3875 -1.2280 -1.2155
   129ADP  C156 5012  -0.730  12.572   4.487 -0.0981 -0.3497  0.7315
   129ADP  C157 5013  -0.743  12.664   4.593  0.1755 -0.4705 -0.2813
   129ADP   H81 5014  -0.757  12.630   4.697 -2.1234  0.2820 -3.1962
   129ADP  C158 5015  -0.755  12.797   4.551 -0.2401 -0.0449 -0.4609
   129ADP   H82 5016  -0.743  12.867   4.631 -0.5830 -0.0817 -1.0695
   129ADP  C159 5017  -0.720  12.420   4.530  0.2252 -0.8703 -0.3903
   129ADP  C160 5018  -0.621  12.394   4.643 -0.5214 -1.2149  0.2186
   129ADP   N13 5019  -0.618  12.274   4.724 -0.1586  0.4867  1.5481
   129ADP  H103 5020  -0.698  12.247   4.770  0.8048 -0.0669 -3.5330
   129ADP  C161 5021  -0.498  12.287   4.810  0.3185 -0.2386  0.2357
   129ADP  C162 5022  -0.438  12.406   4.782 -0.0517 -0.0878  0.0433
   129ADP   H83 5023  -0.339  12.428   4.820  4.6128  0.1909 -0.7684
   129ADP  C163 5024  -0.520  12.473   4.677 -0.1148  0.6175 -0.7280
   129ADP   H84 5025  -0.493  12.571   4.629  1.0967  0.1867  0.0522
   129ADP  C164 5026  -0.450  12.188   4.919  0.1658 -0.5389  0.2813
   129ADP  C165 5027  -0.340  12.230   5.020  0.4346 -0.0596  0.1873
   129ADP  C166 5028  -0.231  12.149   5.054  0.4207  1.0433  0.1619
   129ADP   H85 5029  -0.222  12.048   5.022  1.5956 -0.4387 -3.3526
   129ADP  C167 5030  -0.133  12.197   5.142 -0.2961  0.3728  0.6413
   129ADP   H86 5031  -0.054  12.135   5.177  3.0712  1.6725 -2.0868
   129ADP  C168 5032  -0.136  12.319   5.194 -0.2985 -0.0488  0.4860
   129ADP  C169 5033  -0.251  12.398   5.175 -1.4581  0.1964  0.3247
   129ADP   H87 5034  -0.251  12.496   5.221  0.5925  0.5455 -0.0760
   129ADP  C170 5035  -0.347  12.354   5.085 -0.8908  0.2633 -0.5878
   129ADP   H88 5036  -0.429  12.421   5.053  0.6764 -1.3636  1.5444
   129ADP  C104 5037  -0.013  12.377   5.256 -0.5964 -0.1369  0.2720
   129ADP   O31 5038   0.110  12.331   5.251  0.0417  0.9006 -0.0743
   129ADP   O29 5039   0.189  12.278   5.386  0.7639 -0.2996 -0.3643
   129ADP  C103 5040   0.292  12.199   5.347  0.1239  0.4437  0.6941
   129ADP   O30 5041   0.384  12.254   5.281 -0.0173 -0.2709 -0.2041
   129ADP   Co5 5042   0.294  12.403   5.272  0.0526 -0.6349 -0.3382
   129ADP   O15 5043   0.335  12.566   5.177 -0.3878  0.0200  0.2657
   129ADP   C50 5044   0.251  12.648   5.214 -0.2402  0.0035  0.7739
   129ADP   C49 5045   0.244  12.782   5.140 -0.3675  0.3428 -0.1022
   129ADP   C48 5046   0.132  12.853   5.182  0.2043 -0.1535  0.3867
   129ADP   H22 5047   0.049  12.806   5.223  2.5069 -1.1022  1.6392
   129ADP   C47 5048   0.122  12.983   5.146  0.3329  0.3231 -0.1218
   129ADP   H21 5049   0.033  13.036   5.181  0.7971  1.7222  0.2537
   129ADP   C46 5050   0.237  13.053   5.096 -0.2250 -0.0932 -0.2053
   129ADP   C52 5051   0.322  12.970   5.019 -0.8905  0.7001 -0.3914
   129ADP   H24 5052   0.339  13.002   4.917  0.6190  0.3949  1.4967
   129ADP   C51 5053   0.341  12.845   5.053  0.1557  0.1519 -0.5516
   129ADP   H23 5054   0.438  12.798   5.055 -0.3647  1.9487 -2.7440
   129ADP   C41 5055   0.220  13.205   5.079  0.4097 -0.9132  0.3207
   129ADP   C40 5056   0.350  13.288   5.100 -0.6879 -1.4206 -0.6998
   129ADP   C39 5057   0.481  13.232   5.156 -0.0091 -0.9512  0.1649
   129ADP   H18 5058   0.505  13.128   5.174 -2.2787 -0.2820  0.8627
   129ADP   C38 5059   0.563  13.329   5.188 -0.2679  0.4444  0.9544
   129ADP   H17 5060   0.669  13.310   5.217  0.2186 -1.4968  1.3116
   129ADP   C37 5061   0.488  13.457   5.178  0.1197 -0.7758  1.0281
   129ADP    N3 5062   0.358  13.420   5.105 -0.0072 -0.1028  0.1419
   129ADP   C42 5063   0.117  13.258   5.007  0.0123  0.4959 -1.0478
   129ADP   C43 5064  -0.021  13.208   4.982  1.0452 -0.2343 -0.8762
   129ADP   H19 5065  -0.078  13.144   5.049  0.7106  0.0373  0.1976
   129ADP   C44 5066  -0.076  13.283   4.887  0.0440  0.6887 -0.9130
   129ADP   H20 5067  -0.171  13.261   4.848 -1.4941  1.0982  2.2337
   129ADP   C45 5068  -0.004  13.410   4.865 -0.6499  0.9454 -0.0152
   129ADP    N2 5069   0.126  13.390   4.936  1.4248  0.0869 -0.8849
   129ADP   H26 5070   0.139  13.464   5.008  1.2048  0.0655 -1.1959
   129ADP   O16 5071   0.215  12.629   5.337 -0.1789 -0.4539 -0.1483
   129ADP   Co4 5072   0.154  12.462   5.407 -0.0489  0.1245  0.2658
   129ADP   O32 5073  -0.009  12.466   5.332 -0.4543 -0.2218  0.3903
   129ADP   O23 5074   0.195  12.515   5.564 -0.7169  0.4268  0.9109
   129ADP   C98 5075   0.315  12.500   5.558 -0.9711  0.4666 -0.0918
   129ADP   O24 5076   0.376  12.452   5.449  0.0218  1.1115  0.0622
   129ADP   C97 5077   0.402  12.517   5.686  0.3859  0.9109 -0.1199
   129ADP   C96 5078   0.536  12.491   5.677  0.2879  0.0823  0.0548
   129ADP   H48 5079   0.574  12.471   5.579 -0.9527  3.2211  0.2876
   129ADP   C95 5080   0.628  12.507   5.787  0.4577  0.3834  0.2923
   129ADP   H47 5081   0.729  12.478   5.782  1.0091  0.2801 -1.0516
   129ADP   C94 5082   0.581  12.564   5.907  0.2354  0.0110 -0.3979
   129ADP  C100 5083   0.443  12.574   5.922  0.0547  0.4314 -0.7414
   129ADP   H50 5084   0.397  12.627   5.997 -3.7203  1.3878  0.8616
   129ADP   C99 5085   0.354  12.555   5.811  0.0582  0.1391  0.1102
   129ADP   H49 5086   0.257  12.591   5.807 -4.0571  0.3015  3.0424
   129ADP   C89 5087   0.649  12.587   6.044 -0.7782 -0.0324  0.8372
   129ADP   C90 5088   0.661  12.738   6.082  0.3349  0.1761 -0.5431
   129ADP   C91 5089   0.575  12.858   6.023 -0.3971 -0.3762  0.5916
   129ADP   H45 5090   0.491  12.849   5.965 -2.5954 -0.0370  0.7868
   129ADP   C92 5091   0.630  12.970   6.072  0.5907 -0.2443 -0.2969
   129ADP   H46 5092   0.616  13.068   6.035 -0.6817 -3.2639 -1.0506
   129ADP   C93 5093   0.743  12.931   6.170 -0.8148 -0.5227 -0.5601
   129ADP    N6 5094   0.749  12.785   6.172  0.2031  0.5953 -0.6085
   129ADP   C88 5095   0.733  12.495   6.090  0.3183 -0.3631  0.1910
   129ADP   C87 5096   0.726  12.351   6.048  0.1188  0.7355  1.4024
   129ADP   H44 5097   0.654  12.310   5.980 -1.5260 -5.0841 -1.0554
   129ADP   C86 5098   0.816  12.288   6.118  0.5292  0.3914  0.5976
   129ADP   H43 5099   0.826  12.183   6.120  0.7696 -0.1884  2.3414
   129ADP   C85 5100   0.895  12.382   6.210  0.2494 -0.1767  0.3613
   129ADP    N7 5101   0.828  12.516   6.200  0.4987  0.5579 -0.4969
   129ADP  H112 5102   0.802  12.571   6.280  0.4068  3.8429 -0.8067
   129ADP   C77 5103   1.003  12.347   6.289 -0.2828  0.4509  0.2889
   129ADP   C76 5104   1.038  12.447   6.406  0.1749 -0.0855  0.3294
   129ADP   C75 5105   1.136  12.412   6.520  1.2436  0.4609  0.1598
   129ADP   H38 5106   1.200  12.326   6.528 -1.4901  1.5782  0.3830
   129ADP   C74 5107   1.138  12.512   6.610 -0.0532 -1.5880 -0.3336
   129ADP   H37 5108   1.188  12.515   6.708 -1.2863  0.8470  0.0692
   129ADP   C73 5109   1.047  12.621   6.566 -0.5517 -0.3712 -0.1292
   129ADP    N8 5110   0.979  12.567   6.438 -1.3078 -0.3747  0.5977
   129ADP   C78 5111   1.058  12.203   6.260  0.1832 -0.0098  0.3198
   129ADP   C79 5112   1.097  12.147   6.134  0.8874 -0.2497 -0.1906
   129ADP   H39 5113   1.129  12.219   6.066 -3.6075  0.5795  0.5149
   129ADP   C80 5114   1.117  12.014   6.116  0.2240  0.1740  0.4792
   129ADP   H40 5115   1.136  11.980   6.018 -1.0155 -2.1817 -0.9385
   129ADP   C81 5116   1.098  11.925   6.219 -1.0326  0.1429  0.4016
   129ADP   C82 5117   1.051  11.968   6.345  0.5822 -0.2618  0.2965
   129ADP   H41 5118   1.023  11.894   6.412 -1.7041  0.1647  0.1428
   129ADP   C83 5119   1.036  12.109   6.365 -0.0831  0.2891 -0.5375
   129ADP   H42 5120   1.005  12.152   6.461  0.7617 -0.9893  1.9944
   129ADP   C84 5121   1.116  11.770   6.208  0.2660  0.9168 -0.6327
   129ADP   O21 5122   1.159  11.723   6.101 -0.1022  0.0906  0.5892
   129ADP  Co17 5123   1.224  11.567   6.161  0.0546 -0.0258 -0.1510
   129ADP   O40 5124   1.073  11.486   6.119 -0.1258  0.3343 -0.1981
   129ADP  C135 5125   0.965  11.452   6.169  0.2779 -1.1678  0.6804
   129ADP   O39 5126   0.953  11.466   6.296  0.4710 -0.1756 -0.0319
   129ADP  Co16 5127   1.117  11.519   6.349  0.2374  0.1459  0.1890
   129ADP   O22 5128   1.061  11.690   6.292 -0.3119  1.1466  0.0407
   129ADP   O69 5129   1.247  11.363   6.301  0.4897  0.0425 -0.7757
   129ADP  C210 5130   1.310  11.334   6.197  0.0161  0.1468  0.3530
   129ADP   O70 5131   1.312  11.414   6.106  0.1568  0.3141  0.9199
   129ADP  H114 5132   1.373  11.248   6.186  0.8070 -2.3784  0.8488
   129ADP   O71 5133   1.209  11.603   6.497 -0.5791 -0.6626  0.0168
   129ADP  C211 5134   1.324  11.631   6.457 -0.8010  0.1298 -0.1071
   129ADP   O72 5135   1.343  11.636   6.332 -0.2620 -0.0718  0.1056
   129ADP  H115 5136   1.387  11.683   6.529 -1.6203 -0.2401  0.3000
   129ADP  C132 5137   0.844  11.409   6.073 -0.2270 -0.0211 -0.1683
   129ADP  C131 5138   0.727  11.367   6.122  0.1282  0.6156  0.3269
   129ADP   H66 5139   0.723  11.356   6.229 -4.7304 -1.3258  0.6614
   129ADP  C130 5140   0.606  11.357   6.054 -0.6142 -1.1744  0.6264
   129ADP   H65 5141   0.521  11.331   6.104  1.7003 -1.4457  0.0963
   129ADP  C129 5142   0.600  11.403   5.929 -0.1014  0.4067  0.5231
   129ADP  C134 5143   0.720  11.440   5.870 -0.1587 -1.0766 -0.1888
   129ADP   H68 5144   0.715  11.467   5.767 -0.8445 -1.1795  3.4258
   129ADP  C133 5145   0.842  11.451   5.946 -0.8959 -0.3933 -0.3653
   129ADP   H67 5146   0.931  11.449   5.889  3.9150 -2.8570 -0.2738
   129ADP  C128 5147   0.486  11.361   5.829  0.4586 -0.4340 -0.8767
   129ADP  C127 5148   0.425  11.467   5.723  0.1654  1.0569 -0.8262
   129ADP  C126 5149   0.453  11.600   5.727  0.0295  0.3702 -0.1213
   129ADP   H64 5150   0.520  11.651   5.796 -1.2569  0.1586 -3.2217
   129ADP  C125 5151   0.365  11.673   5.626  0.5079 -0.7770  0.0013
   129ADP   H63 5152   0.367  11.783   5.622 -1.1180 -1.7343 -0.0743
   129ADP  C124 5153   0.300  11.581   5.556  0.2848 -0.0717 -0.4660
   129ADP   N12 5154   0.312  11.446   5.620 -0.5803  0.0469 -0.7891
   129ADP   H77 5155   0.339  11.379   5.555 -2.2406 -0.9294 -0.8569
   129ADP  C119 5156   0.211  11.613   5.433  0.8529  0.4915  0.1839
   129ADP  C120 5157   0.216  11.744   5.351  0.2477  0.0024 -0.0965
   129ADP  C121 5158   0.355  11.791   5.324 -0.6841 -0.7663  0.7790
   129ADP   H61 5159   0.439  11.726   5.303  2.9521  0.2475 -0.5172
   129ADP  C212 5160   0.388  11.945   5.323 -0.4442  0.3121  0.0349
   129ADP  H124 5161   0.487  11.983   5.308  1.3097  1.2531 -0.5613
   129ADP  C122 5162   0.269  12.048   5.332  0.1897  0.6160 -0.3896
   129ADP  C203 5163   0.127  11.997   5.339 -0.2377  0.0526 -0.0576
   129ADP  H105 5164   0.064  12.065   5.391 -2.3419 -1.6167 -0.4191
   129ADP  C123 5165   0.101  11.845   5.346 -0.1434 -0.3270 -0.0614
   129ADP   H62 5166  -0.004  11.822   5.344  0.1080  2.1832 -3.4016
   129ADP  C116 5167   0.110  11.519   5.400 -0.2469  0.0851 -1.1465
   129ADP    N9 5168   0.107  11.373   5.441  0.4929 -0.2041  0.4535
   129ADP  C115 5169   0.010  11.318   5.378 -0.3655  0.9483 -0.1556
   129ADP  C118 5170  -0.058  11.418   5.281  1.1613 -0.6784  0.2275
   129ADP   H60 5171  -0.123  11.382   5.206  0.1148  4.0548  1.8299
   129ADP  C117 5172   0.003  11.532   5.296  0.6768 -0.0791 -0.3836
   129ADP   H59 5173  -0.039  11.632   5.276 -1.5998  1.1563 -1.5493
   129ADP  C114 5174  -0.021  11.166   5.363 -0.4345 -0.0993  0.3437
   129ADP  C144 5175   0.011  11.084   5.470 -0.9664 -0.3947  0.1088
   129ADP  C143 5176  -0.082  10.971   5.529 -0.6251  0.1135 -1.1818
   129ADP   H72 5177  -0.169  10.937   5.477  1.6894 -4.1310  0.9436
   129ADP  C142 5178  -0.017  10.930   5.642 -0.7683 -0.2903 -1.0689
   129ADP   H71 5179  -0.078  10.870   5.709  1.9442 -1.4479  2.9347
   129ADP  C141 5180   0.121  10.993   5.662  0.5301  0.0146 -0.4011
   129ADP   N10 5181   0.148  11.071   5.540  0.6334  0.4745  0.8585
   129ADP   H78 5182   0.204  11.019   5.481  0.9845  0.1446 -0.6173
   129ADP  C140 5183   0.202  10.964   5.769  0.2193  0.5833 -1.7864
   129ADP  C139 5184   0.334  11.050   5.765 -0.1086  0.1884 -0.8167
   129ADP  C138 5185   0.453  11.000   5.847  1.0088 -0.4248  0.6953
   129ADP   H70 5186   0.489  10.894   5.853 -1.2941 -3.5588  1.2878
   129ADP  C137 5187   0.519  11.104   5.875  0.5820  0.8893  0.2396
   129ADP   H69 5188   0.610  11.098   5.932  0.9753 -0.7122 -2.1009
   129ADP  C136 5189   0.453  11.226   5.811 -0.2402 -0.0864  0.6002
   129ADP   N11 5190   0.340  11.177   5.735  0.4253  0.3348 -0.1846
   129ADP  C145 5191   0.147  10.888   5.895 -0.1142  0.7092  0.1619
   129ADP  C146 5192   0.164  10.953   6.018 -0.6474  0.1959  0.3592
   129ADP   H73 5193   0.142  11.057   6.038  0.6894 -0.1775  1.3165
   129ADP  C147 5194   0.187  10.878   6.137 -0.8090 -0.3206  0.0769
   129ADP   H74 5195   0.164  10.924   6.229  1.5754  0.9113 -1.1819
   129ADP  C148 5196   0.212  10.741   6.123 -0.0047 -0.3439 -0.0423
   129ADP  C150 5197   0.199  10.674   5.999 -0.5644  0.3353  0.6902
   129ADP   H75 5198   0.249  10.582   5.978  2.1659  3.2333  0.1365
   129ADP  C151 5199   0.161  10.748   5.888  0.0657  0.7905 -0.0211
   129ADP   H76 5200   0.155  10.696   5.792 -0.9065  0.2335  0.1309
   129ADP  C149 5201   0.316  10.693   6.231  0.5624  0.1427  0.4768
   129ADP   O41 5202   0.358  10.580   6.256 -0.7238 -0.3587  0.5246
   129ADP  Co12 5203   0.549  10.579   6.231  0.1697 -0.1172 -0.1166
   129ADP   O61 5204   0.558  10.549   6.055  0.5740  0.2621  0.2771
   129ADP  C206 5205   0.704  10.568   6.055  0.3446 -0.0487  0.6589
   129ADP   O62 5206   0.727  10.583   6.207  0.4474  0.8161 -0.4759
   129ADP  H108 5207   0.769  10.578   5.974  0.8399 -1.4572  4.4041
   129ADP   O55 5208   0.661  10.455   6.335 -0.1230  0.5063  0.0869
   129ADP  C202 5209   0.597  10.399   6.425 -0.2318 -0.4525 -0.2328
   129ADP  H123 5210   0.622  10.318   6.498  2.3745  3.1483 -6.5332
   129ADP   O56 5211   0.499  10.469   6.418  0.3832 -0.2484 -0.6067
   129ADP  Co13 5212   0.563  10.645   6.330 -0.1771  0.1995  0.4448
   129ADP   O42 5213   0.408  10.760   6.273  0.0921  0.5510  0.0818
   129ADP   O63 5214   0.591  10.803   6.240  0.1307  0.5087 -0.0020
   129ADP  C207 5215   0.661  10.847   6.359 -0.0378 -0.1183  0.6408
   129ADP   O64 5216   0.652  10.739   6.457  0.4626  0.7350 -0.3707
   129ADP  H109 5217   0.682  10.950   6.379  2.1869  0.7721 -2.5671
   129ADP  C111 5218  -0.134  11.102   5.270  0.6120  0.3039  0.8883
   129ADP  C110 5219  -0.251  11.163   5.266  0.6481 -0.1013  0.2078
   129ADP   H56 5220  -0.298  11.194   5.352 -0.3959  2.5232  0.5899
   129ADP  C109 5221  -0.322  11.156   5.150 -0.3250  0.5130  0.4679
   129ADP   H55 5222  -0.413  11.212   5.152 -0.7838 -2.6476  0.6419
   129ADP  C108 5223  -0.288  11.090   5.039 -0.2870 -0.2624 -0.8386
   129ADP  C113 5224  -0.163  11.031   5.035 -0.2169 -0.2943 -1.1955
   129ADP   H58 5225  -0.140  10.963   4.953 -0.8050 -0.6469 -0.0943
   129ADP  C112 5226  -0.086  11.030   5.157  0.6887  0.2220  0.4434
   129ADP   H57 5227   0.003  10.978   5.157  1.7040 -0.8208  0.3597
   129ADP  C107 5228  -0.399  11.030   4.948 -0.3878 -0.1260 -0.0497
   129ADP   O37 5229  -0.374  10.964   4.842 -0.1697  0.3015  0.0099
   129ADP   Co8 5230  -0.535  10.915   4.773  0.2936  0.1724 -0.1857
   129ADP   O45 5231  -0.598  11.086   4.720 -0.3342  0.5013 -0.6279
   129ADP  C182 5232  -0.668  11.167   4.785  0.3448 -0.5148 -0.1889
   129ADP   O46 5233  -0.746  11.118   4.864  0.2665 -0.2846 -0.2435
   129ADP   Co9 5234  -0.684  10.963   4.913  0.0293 -0.0069  0.2978
   129ADP   O38 5235  -0.521  11.014   4.995 -0.0503  0.3879 -0.2956
   129ADP   O51 5236  -0.768  10.866   4.762 -0.6266  0.2638  1.1048
   129ADP  C200 5237  -0.723  10.814   4.647 -0.5290 -0.0209  0.9178
   129ADP   O52 5238  -0.591  10.830   4.611 -0.5334 -0.3027 -0.2270
   129ADP  H121 5239  -0.790  10.756   4.576 -0.0258  0.8736 -1.1885
   129ADP   O53 5240  -0.728  10.838   5.038  0.3313 -1.1666  0.0735
   129ADP  C201 5241  -0.649  10.736   4.995  0.3241 -0.2652 -0.1493
   129ADP   O54 5242  -0.557  10.764   4.895  0.2488 -0.7438 -0.1313
   129ADP  H122 5243  -0.648  10.635   5.039  0.2214  4.0675  1.2755
   129ADP  C179 5244  -0.642  11.319   4.768  0.4935  0.0780 -0.0802
   129ADP  C178 5245  -0.531  11.376   4.701 -1.1307 -0.6058 -0.1236
   129ADP   H92 5246  -0.460  11.294   4.681 -0.7945  1.0585  0.5185
   129ADP  C177 5247  -0.491  11.510   4.696  0.3905  0.5609 -0.0151
   129ADP   H91 5248  -0.410  11.540   4.627 -0.5019 -2.9531 -0.6731
   129ADP  C176 5249  -0.575  11.605   4.759 -0.3802 -0.8278 -0.1245
   129ADP  C181 5250  -0.691  11.550   4.826  1.1748  0.5139 -0.1045
   129ADP   H94 5251  -0.756  11.617   4.870  1.6507  1.5480  1.2874
   129ADP  C180 5252  -0.723  11.409   4.839 -0.1945 -0.0137 -0.5073
   129ADP   H93 5253  -0.767  11.365   4.925 -3.2641  2.8371 -2.4050
   129ADP  C175 5254  -0.579  11.755   4.700 -0.6891  0.8571 -0.1503
   129ADP  C174 5255  -0.552  11.871   4.805  0.5719 -0.4703 -0.8587
   129ADP  C173 5256  -0.521  11.843   4.958  0.3798 -0.4804 -0.4253
   129ADP   H90 5257  -0.519  11.740   4.987  3.1391 -2.7857  0.0527
   129ADP  C172 5258  -0.478  11.956   5.011 -0.3723 -0.5965  0.0478
   129ADP   H89 5259  -0.443  11.970   5.106 -1.6278 -1.2057  2.7242
   129ADP  C171 5260  -0.484  12.063   4.902  0.3437  0.1952  0.1085
   129ADP   N16 5261  -0.533  11.994   4.778  0.2444 -0.0457  0.4951
   129ADP  C183 5262  -0.650  11.768   4.588 -0.2267 -0.1066  0.2408
   129ADP  C184 5263  -0.689  11.671   4.478  0.2088 -0.1880 -0.1829
   129ADP   H95 5264  -0.660  11.569   4.473 -0.2176  1.2217 -0.5256
   129ADP  C185 5265  -0.745  11.737   4.383 -0.2017 -0.8718  0.7508
   129ADP   H96 5266  -0.772  11.699   4.289 -2.3884  2.8317 -2.5636
   129ADP  C186 5267  -0.770  11.880   4.421 -0.5806 -0.8446 -0.2677
   129ADP   N15 5268  -0.711  11.902   4.553 -0.0431  1.6371 -0.2196
   129ADP  H104 5269  -0.672  11.984   4.586 -2.5148  1.6499  2.7183
   129ADP  C187 5270  -0.838  11.976   4.343  1.1746  0.6116 -0.2138
   129ADP  C188 5271  -0.854  12.124   4.398  0.5250 -0.1835  0.6115
   129ADP  C189 5272  -0.961  12.223   4.347  0.2287 -0.4268 -0.4052
   129ADP   H97 5273  -1.038  12.217   4.282  0.9100 -2.0753  1.5822
   129ADP  C190 5274  -0.939  12.341   4.408 -0.2767 -0.4430 -0.0509
   129ADP   H98 5275  -0.999  12.429   4.401 -2.3774 -0.1245  2.3061
   129ADP  C191 5276  -0.805  12.330   4.484  0.4470 -0.8207  0.6129
   129ADP   N14 5277  -0.763  12.186   4.469  0.0344  0.3148  0.7238
   129ADP  C192 5278  -0.908  11.933   4.205 -0.0972 -0.2761  0.0866
   129ADP  C193 5279  -0.904  12.020   4.096 -0.1032 -0.1384 -0.1351
   129ADP   H99 5280  -0.821  12.080   4.092  1.1658  1.5565 -2.5481
   129ADP  C194 5281  -0.972  11.990   3.976  0.7638  0.0246  0.2315
   129ADP  H100 5282  -0.964  12.064   3.892  2.4242 -0.7345  2.3605
   129ADP  C195 5283  -1.060  11.883   3.969  0.2909  0.0626  0.3316
   129ADP  C197 5284  -1.072  11.796   4.079 -0.3320 -0.2308 -0.8813
   129ADP  H101 5285  -1.134  11.706   4.069 -0.6223  0.3422 -0.7020
   129ADP  C198 5286  -0.999  11.828   4.199  0.0305 -0.0952 -0.7228
   129ADP  H102 5287  -1.026  11.775   4.289 -1.9891 -3.4717  0.7322
   129ADP  C196 5288  -1.139  11.834   3.841  1.4956 -0.4926  0.0875
   129ADP   O47 5289  -1.235  11.752   3.844  0.2073 -0.3775  0.2184
   129ADP  Co10 5290  -1.319  11.799   3.655 -0.1208  0.3426  0.1522
   129ADP   O50 5291  -1.301  12.007   3.680  0.1200  0.2046  0.5795
   129ADP  C199 5292  -1.236  12.106   3.637  0.5155  1.7402  0.1072
   129ADP  H120 5293  -1.264  12.200   3.665 -0.1234  2.4062 -0.0272
   129ADP   O49 5294  -1.159  12.084   3.541  0.2591 -0.1726  0.5088
   129ADP  Co11 5295  -1.156  11.879   3.530  0.1487 -0.0839 -0.2510
   129ADP   O48 5296  -1.078  11.849   3.733  0.0407  0.1378  0.0630
   129ADP   O57 5297  -1.058  11.708   3.456 -0.0968  0.4104  0.1721
   129ADP  C204 5298  -1.132  11.609   3.488 -0.9358 -0.1836 -0.3773
   129ADP   O58 5299  -1.241  11.627   3.550  0.0283  0.3788  0.1819
   129ADP  H107 5300  -1.097  11.514   3.457  2.1940 -2.2526 -0.7550
   129ADP   O59 5301  -1.330  11.866   3.407 -0.4507  0.1195 -0.0681
   129ADP  C205 5302  -1.453  11.833   3.419  0.4341  0.3560 -0.7732
   129ADP   O60 5303  -1.500  11.818   3.535  0.3282 -0.0797  0.5349
   129ADP  H106 5304  -1.520  11.820   3.337  2.5963 -0.2439  1.6450
   139ADP    O4 5305  13.960   0.584   7.049 -0.3019 -0.4180  0.0243
   139ADP    C2 5306  13.907   0.542   7.149  0.6352  0.5637 -0.4453
   139ADP  H116 5307  13.819   0.475   7.152  2.2766  0.1334  1.7275
   139ADP    O3 5308  13.953   0.628   7.226  0.3099 -0.1034 -0.2667
   139ADP   Co6 5309  14.139   0.640   7.171  0.0322 -0.2488 -0.1143
   139ADP   O33 5310  14.171   0.468   7.177 -0.3634  0.2507  0.0860
   139ADP  C105 5311  14.271   0.487   7.111 -0.3048  0.6234  0.1439
   139ADP   O34 5312  14.287   0.620   7.093 -0.0440  0.5004  0.1038
   139ADP   H53 5313  14.334   0.411   7.067  0.7123  0.0599 -0.9607
   139ADP   Co7 5314  14.147   0.753   7.205  0.2602 -0.1671 -0.1144
   139ADP   O35 5315  14.108   0.812   7.058 -0.0469  0.7437 -0.5028
   139ADP  C106 5316  14.077   0.929   7.120 -0.4135  0.5337 -0.1865
   139ADP   O36 5317  14.098   0.916   7.234  0.2249 -0.2422  0.1788
   139ADP   H54 5318  14.037   1.016   7.074  0.1544  1.3591  3.1072
   139ADP   O20 5319  14.151   0.697   7.399 -0.1878 -0.3654  0.0930
   139ADP   C72 5320  14.273   0.670   7.399  0.4060 -0.1264  0.1146
   139ADP   O19 5321  14.309   0.763   7.330 -0.4363 -0.3671  0.7805
   139ADP   C69 5322  14.361   0.557   7.472  0.9245  1.0567  0.0707
   139ADP   C68 5323  14.499   0.552   7.455 -0.3285  0.1814  0.5892
   139ADP   H34 5324  14.557   0.627   7.401  0.2720  1.7643  0.9500
   139ADP   C67 5325  14.572   0.459   7.519 -0.9029 -0.6935 -0.3675
   139ADP   H33 5326  14.674   0.438   7.489 -0.0386 -1.9293  1.1178
   139ADP   C66 5327  14.524   0.374   7.616 -0.2227  0.1282 -0.3469
   139ADP   C71 5328  14.386   0.381   7.641 -0.1737  0.6335  0.6205
   139ADP   H36 5329  14.340   0.317   7.717 -0.4407 -0.3554  2.9060
   139ADP   C70 5330  14.305   0.466   7.568  0.4807  0.1600 -0.1176
   139ADP   H35 5331  14.198   0.464   7.575 -1.8645  2.8443  0.1334
   139ADP   C65 5332  14.622   0.302   7.727  0.0380  0.6666  0.2097
   139ADP   C62 5333  14.756   0.380   7.767 -0.3623  0.2237 -0.1878
   139ADP    N5 5334  14.851   0.324   7.858 -0.1706  0.0438 -0.0653
   139ADP  H113 5335  14.895   0.237   7.828 -0.5360  0.9997  0.1376
   139ADP   C61 5336  14.957   0.427   7.879  1.1737  0.1754 -0.1509
   139ADP   C64 5337  14.933   0.529   7.796 -0.6107  0.0484  0.1697
   139ADP   H32 5338  15.008   0.604   7.776  0.5946 -0.7081  0.9428
   139ADP   C63 5339  14.800   0.501   7.735 -0.1467  0.5964 -0.3774
   139ADP   H31 5340  14.734   0.572   7.688 -1.6941  2.3337 -3.7947
   139ADP   C60 5341  15.079   0.396   7.966 -0.2938  0.6352  0.3648
   139ADP   C57 5342  15.204   0.497   7.982 -0.1252 -0.2006 -0.4606
   139ADP   C56 5343  15.240   0.608   7.901 -0.2799 -0.1405 -0.1846
   139ADP   H28 5344  15.203   0.613   7.805 -1.7752 -1.7695 -1.6268
   139ADP   C55 5345  15.314   0.705   7.946  0.1343 -0.7366  0.6602
   139ADP   H27 5346  15.340   0.783   7.876  0.7508 -0.9501  0.4426
   139ADP   C54 5347  15.357   0.706   8.078  0.1894 -0.7286  0.3622
   139ADP   C59 5348  15.324   0.601   8.161 -0.3818  0.6541  0.0619
   139ADP   H30 5349  15.351   0.602   8.267 -2.5351 -0.1506  0.2673
   139ADP   C58 5350  15.248   0.500   8.114 -0.1490 -1.2689  0.0969
   139ADP   H29 5351  15.234   0.413   8.173  1.9676 -2.0729  2.8988
   139ADP   C53 5352  15.470   0.804   8.118  0.7801  0.0584  0.0736
   139ADP   O17 5353  15.522   0.884   8.033 -0.3515 -0.6519  0.3039
   139ADP   Co1 5354  15.636   0.976   8.151 -0.1492 -0.1820 -0.4469
   139ADP    O2 5355  15.506   1.068   8.233  0.0016 -0.3252  0.2648
   139ADP    C1 5356  15.463   1.074   8.355  0.1035 -0.0998  0.2538
   139ADP  H117 5357  15.388   1.142   8.387  3.1574 -3.3213  0.9016
   139ADP    O1 5358  15.510   0.993   8.438  0.4755  0.3064 -0.3242
   139ADP    Co 5359  15.621   0.895   8.348  0.2917 -0.1102 -0.1750
   139ADP   O18 5360  15.491   0.817   8.240 -0.1019 -0.5650  0.0750
   139ADP    O5 5361  15.748   1.028   8.350  0.5864  0.1766 -0.2785
   139ADP    C3 5362  15.803   1.106   8.263  0.0475  1.0637 -0.4210
   139ADP    O6 5363  15.751   1.108   8.148  0.1239  0.2899  0.0795
   139ADP  H118 5364  15.876   1.178   8.292  2.9849 -1.1028 -0.7116
   139ADP   O14 5365  15.731   0.757   8.366  0.2368 -0.0323  0.5772
   139ADP   C36 5366  15.776   0.744   8.246 -0.1199 -0.2346 -0.7996
   139ADP   O13 5367  15.755   0.838   8.168  0.0728 -0.0271 -0.3210
   139ADP   C33 5368  15.834   0.610   8.197  0.2205 -0.0397 -0.0188
   139ADP   C32 5369  15.866   0.500   8.273  0.0186  0.7358  1.0872
   139ADP   H14 5370  15.849   0.519   8.376  2.3981 -0.3676  0.0117
   139ADP   C31 5371  15.904   0.374   8.219  0.4098 -0.2962  0.0897
   139ADP   H13 5372  15.897   0.291   8.285 -3.1362 -0.4227 -0.5619
   139ADP   C30 5373  15.925   0.358   8.083 -0.4473 -0.4106 -0.1950
   139ADP   C35 5374  15.890   0.468   8.004 -0.3384  0.7951  0.3521
   139ADP   H16 5375  15.894   0.464   7.901  0.4398 -2.0286  0.9095
   139ADP   C34 5376  15.849   0.593   8.056 -0.1613 -0.3436 -0.1139
   139ADP   H15 5377  15.828   0.671   7.992  2.6505  0.6955 -1.9347
   139ADP   C29 5378  16.021   0.235   8.026 -0.0066 -0.0487  0.2576
   139ADP   C28 5379  15.981   0.190   7.882 -0.7048  0.0287 -0.1119
   139ADP   C27 5380  15.860   0.212   7.821  0.0012 -0.9119  0.2900
   139ADP   H12 5381  15.767   0.235   7.877  0.7490  1.9203 -1.4843
   139ADP   C26 5382  15.865   0.143   7.682 -0.0214 -0.7534 -0.1579
   139ADP   H11 5383  15.784   0.111   7.621 -1.5190 -2.4893  2.7805
   139ADP   C25 5384  15.987   0.095   7.665  0.3371 -0.0810 -0.2486
   139ADP    N4 5385  16.059   0.109   7.790  0.0777 -0.3748 -0.0676
   139ADP   H25 5386  16.054   0.019   7.827 -2.7681 -4.1505  0.5463
   139ADP   C17 5387  16.054   0.033   7.537 -0.4655  0.7879  0.2959
   139ADP   C18 5388  16.010   0.092   7.396 -0.6665 -0.3539  0.1172
   139ADP   C19 5389  15.925   0.208   7.385 -0.2864 -0.2292  0.1408
   139ADP    H7 5390  15.900   0.272   7.466 -2.2706  3.0357 -0.7953
   139ADP   C20 5391  15.851   0.238   7.266  0.5197 -0.4352 -0.7299
   139ADP    H8 5392  15.821   0.336   7.239 -1.1375 -0.7518  0.5395
   139ADP   C21 5393  15.841   0.146   7.157 -0.4527  0.4707  0.4068
   139ADP   C22 5394  15.934   0.040   7.162 -0.4449  0.4111  0.2251
   139ADP    H9 5395  15.930  -0.041   7.088 -0.3561  0.5466 -1.3130
   139ADP   C23 5396  16.005   0.009   7.282  0.1442 -1.1631 -0.6121
   139ADP   H10 5397  16.041  -0.092   7.294  0.3331 -0.8478  2.4612
   139ADP   C24 5398  15.773   0.177   7.023 -0.6266  0.7248 -0.2762
   139ADP   O11 5399  15.750   0.297   6.987  0.0463  0.5087  0.2291
   139ADP   Co3 5400  15.621   0.257   6.829 -0.3493 -0.1244 -0.1038
   139ADP    O8 5401  15.762   0.233   6.677  0.0792 -0.1728 -0.0322
   139ADP    C4 5402  15.807   0.142   6.606 -0.3531  0.0635  0.8945
   139ADP  H119 5403  15.884   0.171   6.534 -3.3101  0.5450  1.3425
   139ADP    O7 5404  15.770   0.024   6.628 -0.5838  0.2494 -0.4768
   139ADP   Co2 5405  15.635   0.042   6.776 -0.1330 -0.3330 -0.1317
   139ADP   O12 5406  15.776   0.090   6.932  0.4824  1.0553 -0.4399
   139ADP   O26 5407  15.456   0.126   6.666 -0.9070  0.5614  0.2200
   139ADP  C101 5408  15.396   0.234   6.670 -0.1071  0.1927 -0.3432
   139ADP   O25 5409  15.455   0.335   6.717  0.2277  0.5495  0.0976
   139ADP   H52 5410  15.290   0.239   6.644 -1.0144  1.1130  1.0138
   139ADP   O28 5411  15.527  -0.051   6.908 -0.0097 -0.2048 -0.4705
   139ADP  C102 5412  15.459   0.035   6.964 -0.4816 -0.5524  0.0404
   139ADP   O27 5413  15.487   0.157   6.947  0.4688 -0.4178 -0.5917
   139ADP   H51 5414  15.389   0.009   7.040  0.4918  3.2654  1.1109
   139ADP   C14 5415  16.172  -0.041   7.542 -0.1785 -0.4303  1.1150
   139ADP    N1 5416  16.225  -0.111   7.667  0.0567  0.6290  0.2579
   139ADP   C13 5417  16.335  -0.171   7.633 -1.0320 -0.6147  0.7157
   139ADP   C16 5418  16.380  -0.138   7.486  0.2260 -0.0674  0.4988
   139ADP    H6 5419  16.467  -0.164   7.430 -0.5342 -0.4307  0.8305
   139ADP   C15 5420  16.286  -0.057   7.436  0.4445 -0.0243  0.6082
   139ADP    H5 5421  16.308   0.007   7.355  3.0259  0.8070 -0.2034
   139ADP   C12 5422  16.408  -0.288   7.715  0.1813  0.2243  0.1504
   139ADP    C9 5423  16.514  -0.388   7.657  0.5074 -0.0871  0.8614
   139ADP    C8 5424  16.597  -0.459   7.740 -0.1953 -0.5382  0.6512
   139ADP    H2 5425  16.644  -0.400   7.813  0.7656  0.8848  0.7807
   139ADP    C7 5426  16.660  -0.568   7.705 -0.0813 -0.0879 -0.5597
   139ADP    H1 5427  16.652  -0.650   7.776  1.6806  1.4554  2.1110
   139ADP    C6 5428  16.671  -0.596   7.565  0.9556 -0.6125  0.4072
   139ADP   C11 5429  16.599  -0.515   7.475 -0.0661 -0.0706 -0.0782
   139ADP    H4 5430  16.622  -0.528   7.368 -0.8895  0.4554  0.3436
   139ADP   C10 5431  16.518  -0.420   7.520 -0.0671 -0.2325  0.2543
   139ADP    H3 5432  16.433  -0.385   7.456 -1.2152 -1.1005 -1.8680
   139ADP    C5 5433  16.764  -0.705   7.511  0.0855  0.3881 -0.7801
   139ADP    O9 5434  16.770  -0.722   7.374 -0.3951  1.2640 -0.5766
   139ADP  Co14 5435  16.839  -0.894   7.406  0.2730 -0.3035  0.3278
   139ADP   O43 5436  16.671  -0.978   7.461  0.3268 -0.1383 -0.0023
   139ADP  C152 5437  16.634  -1.029   7.567  0.2471  0.2764  0.7361
   139ADP   O44 5438  16.717  -1.064   7.655  0.4935  0.1303 -0.0656
   139ADP  Co15 5439  16.865  -0.978   7.596 -0.0459  0.1128  0.2607
   139ADP   O10 5440  16.798  -0.796   7.602  0.3986 -0.1808 -0.0365
   139ADP   O66 5441  17.025  -0.944   7.649  0.0652 -0.0908  0.1483
   139ADP  C208 5442  17.079  -0.880   7.556  0.2602 -0.1226  0.1013
   139ADP   O65 5443  17.006  -0.845   7.458 -0.4381 -0.0621 -0.2760
   139ADP  H110 5444  17.178  -0.849   7.552  3.4413 -3.1956  4.2413
   139ADP   O68 5445  16.906  -1.115   7.486 -0.5109 -0.5439 -0.2321
   139ADP  C209 5446  16.916  -1.119   7.357  0.4961 -0.1877  0.2282
   139ADP   O67 5447  16.881  -1.019   7.293 -0.3519  0.1576  0.7527
   139ADP  H111 5448  16.968  -1.194   7.311  3.7809  1.4652  0.0563
   139ADP  C153 5449  16.483  -1.010   7.603 -0.5308  0.2542  0.4969
   139ADP  C154 5450  16.432  -1.033   7.730  0.4805  0.0176 -0.6632
   139ADP   H79 5451  16.499  -1.006   7.812 -1.5612  0.3517 -2.8376
   139ADP  C155 5452  16.306  -1.068   7.767  0.6693 -0.7694 -0.0335
   139ADP   H80 5453  16.286  -1.055   7.868  2.6693  0.1320  1.5489
   139ADP  C156 5454  16.212  -1.088   7.672 -0.0383 -0.6362 -0.4133
   139ADP  C157 5455  16.257  -1.068   7.539 -0.2014 -0.6673 -0.2858
   139ADP   H81 5456  16.201  -1.101   7.456  2.4125 -1.9555  1.3128
   139ADP  C158 5457  16.389  -1.026   7.500 -0.4777  0.0447  0.3792
   139ADP   H82 5458  16.420  -1.040   7.404 -0.4195  0.0818 -0.1461
   139ADP  C159 5459  16.094  -1.183   7.715  0.5237  0.2021  0.0018
   139ADP  C160 5460  16.086  -1.244   7.852  0.3060  0.0207  0.4038
   139ADP   N13 5461  16.145  -1.200   7.981  0.8361  0.1448  0.1574
   139ADP  H103 5462  16.244  -1.177   7.983  1.9499  0.1975 -0.2849
   139ADP  C161 5463  16.087  -1.290   8.084 -0.1325  0.2783 -0.2110
   139ADP  C162 5464  16.068  -1.410   8.022  0.3628  0.1039 -0.1775
   139ADP   H83 5465  16.049  -1.501   8.064 -1.0589  1.5937  1.0645
   139ADP  C163 5466  16.073  -1.376   7.868 -0.3774  0.4422 -0.6604
   139ADP   H84 5467  16.017  -1.434   7.798  1.0841 -1.2720 -0.7811
   139ADP  C164 5468  16.009  -1.239   8.216  0.2247 -0.1153  0.2154
   139ADP  C165 5469  16.020  -1.086   8.257 -0.4974 -0.6887 -0.6055
   139ADP  C166 5470  15.993  -1.045   8.389  0.4543 -0.0897 -0.1140
   139ADP   H85 5471  15.985  -1.117   8.470 -1.2467  0.9561  1.8196
   139ADP  C167 5472  15.970  -0.910   8.423  0.5085 -0.5374 -0.1700
   139ADP   H86 5473  15.942  -0.881   8.523  0.0966  1.0426 -1.2444
   139ADP  C168 5474  15.966  -0.815   8.319  0.6310 -1.0329 -0.4550
   139ADP  C169 5475  15.992  -0.855   8.190 -0.8416 -0.1729 -0.4275
   139ADP   H87 5476  15.988  -0.783   8.113  2.2698 -2.6690  1.6441
   139ADP  C170 5477  16.021  -0.989   8.161 -0.4085  0.5501  0.3366
   139ADP   H88 5478  16.040  -1.012   8.062 -4.5824  0.9908  1.2355
   139ADP  C104 5479  15.885  -0.689   8.348  0.4729  0.4472  0.1644
   139ADP   O31 5480  15.811  -0.667   8.458 -0.3043  0.0366 -0.0815
   139ADP   O29 5481  15.652  -0.693   8.452 -0.0981  0.3703  0.2166
   139ADP  C103 5482  15.613  -0.733   8.576  0.6986 -0.3009 -0.6278
   139ADP   O30 5483  15.610  -0.630   8.653  0.0375  0.6582 -0.1251
   139ADP   Co5 5484  15.711  -0.531   8.537  0.3295 -0.0043  0.0860
   139ADP   O15 5485  15.818  -0.385   8.583 -0.1669 -0.0268 -0.3152
   139ADP   C50 5486  15.847  -0.328   8.477 -0.2268  0.1072  0.1404
   139ADP   C49 5487  15.990  -0.275   8.435  0.0698  0.5165 -0.0539
   139ADP   C48 5488  15.962  -0.169   8.349 -1.6004  0.4866  0.1244
   139ADP   H22 5489  15.879  -0.108   8.358  1.5170  1.8980 -1.5014
   139ADP   C47 5490  16.062  -0.122   8.273 -0.3443  0.9135  0.0243
   139ADP   H21 5491  16.037  -0.070   8.184  0.9243  0.5968 -1.9248
   139ADP   C46 5492  16.194  -0.187   8.269 -0.4238 -0.0238  0.1842
   139ADP   C52 5493  16.219  -0.285   8.366 -0.4963  0.2715  0.7640
   139ADP   H24 5494  16.310  -0.339   8.360 -0.7750  1.0656  2.2668
   139ADP   C51 5495  16.116  -0.333   8.442 -0.4076  0.0587 -0.9477
   139ADP   H23 5496  16.129  -0.419   8.510 -1.0688  0.8191  3.0294
   139ADP   C41 5497  16.298  -0.125   8.172 -0.3853  0.8238  0.1307
   139ADP   C40 5498  16.281   0.017   8.136  0.8320 -0.0054 -0.8322
   139ADP   C39 5499  16.293   0.136   8.242 -0.1337 -0.4285  0.6490
   139ADP   H18 5500  16.352   0.131   8.325 -2.2327  3.2474 -0.0364
   139ADP   C38 5501  16.209   0.230   8.211 -0.0167  0.3533 -0.2065
   139ADP   H17 5502  16.174   0.309   8.272  0.3648  0.3175 -1.4587
   139ADP   C37 5503  16.132   0.184   8.084  0.0596 -0.1373 -0.1872
   139ADP    N3 5504  16.198   0.053   8.039  0.0157  0.2708  0.1572
   139ADP   C42 5505  16.324  -0.211   8.071 -0.0937 -0.4515  0.4150
   139ADP   C43 5506  16.323  -0.365   8.068  0.3107 -1.2481 -0.1029
   139ADP   H19 5507  16.283  -0.425   8.143 -0.8077  1.7340 -2.6114
   139ADP   C44 5508  16.352  -0.404   7.948 -0.8683 -0.9470  0.1055
   139ADP   H20 5509  16.376  -0.510   7.926  0.0116  0.5739 -0.9048
   139ADP   C45 5510  16.366  -0.292   7.843  0.3345 -0.1069  0.0846
   139ADP    N2 5511  16.362  -0.172   7.933  0.8055 -0.5447  0.8010
   139ADP   H26 5512  16.302  -0.099   7.895 -1.1404  0.8444 -0.4563
   139ADP   O16 5513  15.766  -0.352   8.378  0.2278  0.4250  0.2633
   139ADP   Co4 5514  15.714  -0.534   8.341  0.4651 -0.0763  0.1747
   139ADP   O32 5515  15.869  -0.590   8.275  0.0984 -0.5871  0.0859
   139ADP   O23 5516  15.585  -0.459   8.247  0.0024 -0.2418 -0.5205
   139ADP   C98 5517  15.509  -0.427   8.336 -0.0919  0.1924 -0.1563
   139ADP   O24 5518  15.543  -0.462   8.463 -0.1137 -0.7477  1.1143
   139ADP   C97 5519  15.394  -0.340   8.294 -0.7298 -0.0322  0.2526
   139ADP   C96 5520  15.297  -0.284   8.381 -0.4835 -0.1396  0.2955
   139ADP   H48 5521  15.312  -0.306   8.486  3.1695  1.4106  0.3904
   139ADP   C95 5522  15.191  -0.206   8.335 -0.3002  0.0171  0.3685
   139ADP   H47 5523  15.119  -0.167   8.409  1.3327 -0.3355 -0.1818
   139ADP   C94 5524  15.186  -0.162   8.202 -0.3279 -0.5756  0.4521
   139ADP  C100 5525  15.282  -0.213   8.110 -0.1111 -0.6414 -0.2935
   139ADP   H50 5526  15.261  -0.213   8.005  2.7684  1.0906 -1.5859
   139ADP   C99 5527  15.387  -0.300   8.156  0.3080  1.5802 -0.0097
   139ADP   H49 5528  15.458  -0.337   8.092 -0.0681 -0.4362  0.6664
   139ADP   C89 5529  15.077  -0.075   8.134 -0.5405  0.0813 -0.2837
   139ADP   C90 5530  15.113   0.050   8.044  0.5984  0.2406 -0.1680
   139ADP   C91 5531  15.252   0.077   7.986 -0.0370 -0.4964  0.2954
   139ADP   H45 5532  15.328   0.010   7.960 -1.8814  2.0258 -1.0080
   139ADP   C92 5533  15.255   0.209   7.956  0.5853  0.0447  0.0337
   139ADP   H46 5534  15.350   0.257   7.929  1.3528 -1.9421  0.6891
   139ADP   C93 5535  15.119   0.264   7.973 -0.1291 -0.1483  0.4353
   139ADP    N6 5536  15.035   0.155   8.024  0.9601 -0.9625 -0.1667
   139ADP   C88 5537  14.946  -0.086   8.182 -0.3813 -0.3315  0.0466
   139ADP   C87 5538  14.870  -0.179   8.275  0.6919  0.0631  0.1005
   139ADP   H44 5539  14.907  -0.259   8.330 -1.1733 -0.3670  0.4804
   139ADP   C86 5540  14.739  -0.150   8.279  0.1800  0.2299 -0.5745
   139ADP   H43 5541  14.674  -0.170   8.362 -1.7391 -3.9558  0.4097
   139ADP   C85 5542  14.709  -0.053   8.169 -0.3142 -0.8553  0.8969
   139ADP    N7 5543  14.836  -0.006   8.115 -0.2079 -0.3686 -0.0094
   139ADP  H112 5544  14.841   0.006   8.018  0.2019 -0.2687 -1.4285
   139ADP   C77 5545  14.580  -0.005   8.141  0.4305 -0.2537 -0.0547
   139ADP   C76 5546  14.569   0.053   7.994  0.8304  0.5191  0.1821
   139ADP   C75 5547  14.454   0.020   7.890  0.4339 -0.4675  0.1267
   139ADP   H38 5548  14.385  -0.059   7.905 -0.8890  2.5587 -0.1316
   139ADP   C74 5549  14.466   0.110   7.787 -1.1261 -0.5322 -0.0658
   139ADP   H37 5550  14.404   0.103   7.699  0.4213  2.0624  1.7186
   139ADP   C73 5551  14.582   0.205   7.811 -0.0092 -0.3799  0.2508
   139ADP    N8 5552  14.638   0.162   7.946  0.0610  0.0464 -0.1232
   139ADP   C78 5553  14.463  -0.065   8.219 -0.4252 -0.4193  0.3031
   139ADP   C79 5554  14.456  -0.037   8.360 -0.3784  0.7914 -0.0144
   139ADP   H39 5555  14.505   0.046   8.410  1.7132  0.9311  2.1483
   139ADP   C80 5556  14.395  -0.128   8.446  0.5097  0.6402 -0.4947
   139ADP   H40 5557  14.399  -0.098   8.552 -0.5373  2.1365  0.7775
   139ADP   C81 5558  14.328  -0.242   8.399 -0.1918  0.4692  0.1474
   139ADP   C82 5559  14.334  -0.264   8.265  0.0179  0.0821  0.1726
   139ADP   H41 5560  14.283  -0.358   8.232  2.1957  1.9830 -0.7348
   139ADP   C83 5561  14.406  -0.187   8.179  0.4543  0.0617 -0.3477
   139ADP   H42 5562  14.387  -0.195   8.072  0.7722  1.7690  2.2274
   139ADP   C84 5563  14.251  -0.341   8.493  0.4569  0.7725 -0.1634
   139ADP   O21 5564  14.239  -0.315   8.616 -1.4638 -0.1920  0.0623
   139ADP  Co17 5565  14.188  -0.492   8.677  0.5174 -0.1089 -0.0106
   139ADP   O40 5566  14.321  -0.586   8.604 -0.1933  0.0511 -0.2534
   139ADP  C135 5567  14.327  -0.689   8.533 -0.1331  0.1203 -0.3326
   139ADP   O39 5568  14.231  -0.713   8.454  0.2353 -0.8181  0.1824
   139ADP  Co16 5569  14.105  -0.600   8.510  0.3140  0.0725  0.2893
   139ADP   O22 5570  14.167  -0.422   8.443 -0.1052  0.1979 -0.0700
   139ADP   O69 5571  14.080  -0.723   8.684 -0.3307  0.4718  0.6490
   139ADP  C210 5572  14.081  -0.701   8.809 -0.0070 -0.1708  0.6861
   139ADP   O70 5573  14.131  -0.592   8.848  0.1519  0.7687  0.0199
   139ADP  H114 5574  14.077  -0.777   8.885 -1.4648  0.6371 -1.5690
   139ADP   O71 5575  13.910  -0.589   8.522 -0.7511 -0.3408  0.0054
   139ADP  C211 5576  13.892  -0.493   8.596  0.7656  0.3388  0.4120
   139ADP   O72 5577  13.993  -0.440   8.654 -0.3598  0.4080 -0.2125
   139ADP  H115 5578  13.796  -0.468   8.622  0.3754 -1.8604 -2.6833
   139ADP  C132 5579  14.456  -0.780   8.542 -0.2811 -0.2327  0.3378
   139ADP  C131 5580  14.461  -0.897   8.459  0.1528 -0.6921  0.3235
   139ADP   H66 5581  14.387  -0.904   8.382 -2.5211  1.4432 -0.9404
   139ADP  C130 5582  14.562  -0.981   8.459 -0.5074 -0.7859  0.6131
   139ADP   H65 5583  14.578  -1.058   8.385  1.7946 -1.2656 -1.4485
   139ADP  C129 5584  14.662  -0.962   8.550 -0.6667  0.1891 -0.4771
   139ADP  C134 5585  14.666  -0.847   8.637 -0.4176 -0.5331 -0.0695
   139ADP   H68 5586  14.731  -0.839   8.722  0.0381 -1.2483  1.4089
   139ADP  C133 5587  14.561  -0.752   8.639  0.0337  0.1043 -0.3016
   139ADP   H67 5588  14.566  -0.654   8.673  3.6523  0.5775  0.0598
   139ADP  C128 5589  14.745  -1.085   8.596 -0.2219  0.6072  0.0582
   139ADP  C127 5590  14.902  -1.073   8.621  0.1830  0.2558  0.2424
   139ADP  C126 5591  14.978  -0.960   8.605  0.3297 -0.3633 -0.6172
   139ADP   H64 5592  14.937  -0.863   8.592  2.1857  2.5509 -0.4404
   139ADP  C125 5593  15.122  -0.997   8.642  0.4674  0.9336 -0.0215
   139ADP   H63 5594  15.191  -0.917   8.655 -1.0047  0.0315 -2.7390
   139ADP  C124 5595  15.139  -1.124   8.659 -0.3957  0.2324 -0.1156
   139ADP   N12 5596  15.004  -1.184   8.636 -0.0399  0.0523  0.6483
   139ADP   H77 5597  14.975  -1.268   8.685 -1.6158 -0.7938  0.1063
   139ADP  C119 5598  15.274  -1.194   8.688 -0.0403 -0.3668  0.9541
   139ADP  C120 5599  15.408  -1.119   8.669 -0.5905  0.1514  0.0725
   139ADP  C121 5600  15.424  -1.009   8.781 -0.1292  0.8088  0.6005
   139ADP   H61 5601  15.356  -1.011   8.871  4.6052  2.8996 -0.8099
   139ADP  C212 5602  15.512  -0.891   8.760  0.3791 -0.0033  0.0903
   139ADP  H124 5603  15.536  -0.822   8.834  2.4682 -1.0376  0.1522
   139ADP  C122 5604  15.573  -0.871   8.626 -0.6294  0.5446  0.1308
   139ADP  C203 5605  15.576  -0.987   8.524 -0.2823 -0.6419  0.0026
   139ADP  H105 5606  15.662  -0.998   8.457 -0.3314  1.3466 -0.8608
   139ADP  C123 5607  15.486  -1.105   8.540 -0.3281 -0.4336 -0.1543
   139ADP   H62 5608  15.491  -1.176   8.463  0.3976  1.3699  0.1992
   139ADP  C116 5609  15.266  -1.331   8.674 -0.1065  0.6050 -0.5000
   139ADP    N9 5610  15.172  -1.409   8.757 -1.0386 -0.8139  1.0884
   139ADP  C115 5611  15.205  -1.537   8.740 -0.2690 -0.5218  0.5823
   139ADP  C118 5612  15.318  -1.552   8.636  0.7852 -0.5361 -0.0359
   139ADP   H60 5613  15.343  -1.655   8.597  2.7842  1.9394 -1.2809
   139ADP  C117 5614  15.350  -1.430   8.594  0.7017  0.4083  0.4244
   139ADP   H59 5615  15.414  -1.394   8.523 -0.2986  0.6076  0.1653
   139ADP  C114 5616  15.118  -1.661   8.784  0.1087  0.5614 -0.3706
   139ADP  C144 5617  14.999  -1.631   8.853  0.2234 -0.1353  0.8755
   139ADP  C143 5618  14.935  -1.720   8.963  0.0483  0.0740  0.4366
   139ADP   H72 5619  14.981  -1.803   9.005 -2.0129 -0.2942  1.1674
   139ADP  C142 5620  14.819  -1.676   8.994  0.0931 -0.3968  0.0154
   139ADP   H71 5621  14.753  -1.717   9.070 -0.2470  3.0753  0.3104
   139ADP  C141 5622  14.787  -1.557   8.899 -0.1732 -0.6935 -0.6012
   139ADP   N10 5623  14.912  -1.516   8.816  0.4134 -0.0802 -0.3448
   139ADP   H78 5624  14.959  -1.441   8.862 -0.1033  2.1702 -1.1926
   139ADP  C140 5625  14.672  -1.476   8.894 -0.4452 -0.1336 -0.4907
   139ADP  C139 5626  14.659  -1.383   8.766  0.6832 -0.1747 -0.1131
   139ADP  C138 5627  14.524  -1.340   8.724  0.1149 -0.4960  0.5034
   139ADP   H70 5628  14.430  -1.389   8.748  0.2549 -0.4351  0.5556
   139ADP  C137 5629  14.537  -1.227   8.659  0.7343 -0.2026 -0.8134
   139ADP   H69 5630  14.462  -1.180   8.594 -0.8354 -0.3501  0.3897
   139ADP  C136 5631  14.686  -1.194   8.656 -0.5045  0.3555 -0.7492
   139ADP   N11 5632  14.752  -1.303   8.723 -0.2414  0.5973  0.4494
   139ADP  C145 5633  14.630  -1.415   9.033  0.0790 -0.0403 -0.2535
   139ADP  C146 5634  14.598  -1.276   9.056  0.2596  0.0909 -0.2107
   139ADP   H73 5635  14.658  -1.214   8.993 -0.8067  1.1556 -0.7272
   139ADP  C147 5636  14.551  -1.231   9.186  0.1042  0.6879 -0.5373
   139ADP   H74 5637  14.550  -1.131   9.207 -0.3288 -0.5130  3.2272
   139ADP  C148 5638  14.520  -1.323   9.288  0.8991 -0.1631  0.1714
   139ADP  C150 5639  14.539  -1.453   9.263 -0.5992 -0.0304  0.3339
   139ADP   H75 5640  14.497  -1.520   9.338 -0.8292 -0.7917 -0.2511
   139ADP  C151 5641  14.590  -1.500   9.142  0.6398  0.7638 -0.3322
   139ADP   H76 5642  14.572  -1.602   9.120  0.4968  0.5541  2.2992
   139ADP  C149 5643  14.475  -1.265   9.428 -1.1230  0.7098  0.3378
   139ADP   O41 5644  14.443  -1.337   9.525  0.1705 -0.2792  0.6321
   139ADP  Co12 5645  14.490  -1.230   9.687  0.1771 -0.0113 -0.1603
   139ADP   O61 5646  14.640  -1.319   9.744  0.3857 -0.4401 -0.3841
   139ADP  C206 5647  14.643  -1.241   9.863 -0.4372 -0.5818  0.1246
   139ADP   O62 5648  14.531  -1.145   9.844 -0.0791  0.2255 -0.3590
   139ADP  H108 5649  14.695  -1.266   9.952  0.3095 -0.0601 -0.9716
   139ADP   O55 5650  14.366  -1.237   9.843 -0.4492  0.7250  0.5030
   139ADP  C202 5651  14.251  -1.279   9.807 -0.1222 -0.1289  0.3199
   139ADP  H123 5652  14.160  -1.288   9.859  2.2298 -2.8155 -2.6519
   139ADP   O56 5653  14.280  -1.258   9.689  0.6285 -0.0421  0.0725
   139ADP  Co13 5654  14.421  -1.134   9.654  0.2200  0.0459  0.1029
   139ADP   O42 5655  14.497  -1.153   9.484 -0.1101 -0.6334 -0.3388
   139ADP   O63 5656  14.537  -1.011   9.587  0.9784 -0.7849  0.7307
   139ADP  C207 5657  14.448  -0.905   9.639  0.1821  0.0182 -0.2771
   139ADP   O64 5658  14.328  -0.979   9.671 -0.1667 -0.2503  0.0948
   139ADP  H109 5659  14.486  -0.808   9.671  2.5413  3.2201  0.1423
   139ADP  C111 5660  15.187  -1.813   8.791 -1.1214 -0.1373  0.3783
   139ADP  C110 5661  15.106  -1.918   8.763 -0.4517 -0.3144 -0.4890
   139ADP   H56 5662  15.005  -1.898   8.753  0.2049  0.9459  1.5523
   139ADP  C109 5663  15.159  -2.047   8.745 -1.2398 -0.6875  0.3156
   139ADP   H55 5664  15.099  -2.138   8.748 -0.9010  3.9816  2.2265
   139ADP  C108 5665  15.293  -2.062   8.741 -0.3736 -1.0963 -0.2162
   139ADP  C113 5666  15.378  -1.956   8.777 -0.0430 -0.3741  0.1641
   139ADP   H58 5667  15.470  -1.983   8.826  3.0094 -0.2599 -0.2282
   139ADP  C112 5668  15.326  -1.832   8.792  0.5741  0.0848  0.2925
   139ADP   H57 5669  15.393  -1.756   8.831 -2.2223  2.2946 -0.6723
   139ADP  C107 5670  15.351  -2.185   8.671 -0.0727  0.2492  0.1593
   139ADP   O37 5671  15.472  -2.212   8.689  0.1154 -0.6798 -0.6343
   139ADP   Co8 5672  15.548  -2.225   8.529  0.0179  0.1861  0.3626
   139ADP   O45 5673  15.498  -2.054   8.465 -0.1169 -0.7290 -0.0641
   139ADP  C182 5674  15.434  -2.010   8.369 -0.0964  0.0916 -0.2936
   139ADP   O46 5675  15.337  -2.076   8.336  0.2640 -0.4607  0.0772
   139ADP   Co9 5676  15.374  -2.249   8.393 -0.0333 -0.1342  0.3905
   139ADP   O38 5677  15.299  -2.223   8.558 -0.1299 -0.4129 -0.2267
   139ADP   O51 5678  15.543  -2.267   8.286  0.1963 -0.2730 -0.2890
   139ADP  C200 5679  15.677  -2.265   8.308  0.2839 -0.6861 -0.8598
   139ADP   O52 5680  15.721  -2.235   8.435 -0.1209 -0.4878  0.2910
   139ADP  H121 5681  15.740  -2.251   8.226  1.4922 -2.5275  3.9184
   139ADP   O53 5682  15.315  -2.424   8.380  0.5928 -0.1580 -0.1592
   139ADP  C201 5683  15.421  -2.488   8.435 -1.0943  0.5917  0.3184
   139ADP   O54 5684  15.507  -2.418   8.516 -0.2195  0.1211  0.0411
   139ADP  H122 5685  15.449  -2.584   8.406 -1.3179 -2.3343 -1.1461
   139ADP  C179 5686  15.456  -1.865   8.321 -1.0172  0.0834  0.5862
   139ADP  C178 5687  15.570  -1.793   8.359  0.5273  0.7647  0.1813
   139ADP   H92 5688  15.648  -1.831   8.427 -3.8973 -3.6354  1.1778
   139ADP  C177 5689  15.610  -1.687   8.283 -0.5378 -0.6519 -0.2374
   139ADP   H91 5690  15.713  -1.649   8.301  0.9631  0.7967  1.7213
   139ADP  C176 5691  15.540  -1.637   8.173 -0.7455 -0.7776  0.1072
   139ADP  C181 5692  15.416  -1.699   8.141 -0.1287 -0.0003  0.0057
   139ADP   H94 5693  15.355  -1.670   8.059  1.2098  0.0764 -1.0088
   139ADP  C180 5694  15.374  -1.810   8.215  0.6089  0.0571 -0.9768
   139ADP   H93 5695  15.292  -1.872   8.177 -0.5726 -0.7150 -2.7094
   139ADP  C175 5696  15.603  -1.508   8.102  0.3094  0.2167  0.9353
   139ADP  C174 5697  15.699  -1.409   8.170 -0.5387 -0.0243 -0.6343
   139ADP  C173 5698  15.692  -1.381   8.330  0.4276 -0.5507 -0.0956
   139ADP   H90 5699  15.596  -1.379   8.380  1.2281  0.6053 -1.5177
   139ADP  C172 5700  15.792  -1.309   8.357 -0.7078 -0.0162  1.1970
   139ADP   H89 5701  15.809  -1.257   8.453  0.5653 -1.0598  1.5914
   139ADP  C171 5702  15.883  -1.300   8.229 -0.6953  0.2227  0.6608
   139ADP   N16 5703  15.814  -1.360   8.120 -0.5587 -0.4885  0.2380
   139ADP  C183 5704  15.575  -1.486   7.969 -0.7658 -0.8399 -0.3757
   139ADP  C184 5705  15.496  -1.566   7.866  0.7966  0.1247 -0.2755
   139ADP   H95 5706  15.478  -1.675   7.875  2.7168 -1.5225  1.4543
   139ADP  C185 5707  15.488  -1.500   7.757 -0.2531  0.1889 -0.4946
   139ADP   H96 5708  15.417  -1.520   7.682  1.6615 -2.0911 -0.1752
   139ADP  C186 5709  15.583  -1.378   7.761 -0.0565  0.1433 -0.2966
   139ADP   N15 5710  15.636  -1.367   7.895 -0.4022  0.5562 -0.5617
   139ADP  H104 5711  15.736  -1.360   7.897  1.0693  1.1605 -3.9443
   139ADP  C187 5712  15.595  -1.281   7.665 -0.8523 -0.3583 -0.0607
   139ADP  C188 5713  15.737  -1.216   7.654 -0.5271 -0.4434 -0.1191
   139ADP  C189 5714  15.771  -1.085   7.565 -0.0873  0.6238 -0.6673
   139ADP   H97 5715  15.694  -1.009   7.533  0.0262 -2.0529 -1.0414
   139ADP  C190 5716  15.903  -1.067   7.570 -0.5827  0.3919 -0.2058
   139ADP   H98 5717  15.956  -0.981   7.536 -1.4368 -0.1327  1.6632
   139ADP  C191 5718  15.964  -1.168   7.664 -0.0584  0.1519  0.0916
   139ADP   N14 5719  15.855  -1.264   7.700  0.1634  0.3502  0.5033
   139ADP  C192 5720  15.465  -1.217   7.596  0.0346  0.0198  0.4207
   139ADP  C193 5721  15.468  -1.146   7.476 -0.3503  0.2649 -0.1193
   139ADP   H99 5722  15.548  -1.160   7.404 -0.8896  1.3848 -1.3906
   139ADP  C194 5723  15.361  -1.065   7.435  0.0931 -0.2276  0.4149
   139ADP  H100 5724  15.374  -1.005   7.343  3.5211 -0.8671 -1.8376
   139ADP  C195 5725  15.255  -1.049   7.512  0.7660 -0.6960 -0.0071
   139ADP  C197 5726  15.254  -1.114   7.634 -0.3228 -0.4354 -0.5373
   139ADP  H101 5727  15.181  -1.093   7.706 -2.8479 -0.0406  1.1794
   139ADP  C198 5728  15.350  -1.207   7.672 -0.4089 -0.0714  0.4436
   139ADP  H102 5729  15.332  -1.264   7.762 -0.5012  0.7688 -1.1939
   139ADP  C196 5730  15.121  -1.008   7.439 -0.5136 -0.5361  0.3638
   139ADP   O47 5731  15.013  -1.008   7.509 -0.2183  0.4895 -0.7030
   139ADP  Co10 5732  14.863  -1.015   7.385 -0.2295 -0.1202  0.0507
   139ADP   O50 5733  14.883  -0.820   7.327 -0.3104 -0.0872 -0.1551
   139ADP  C199 5734  14.918  -0.748   7.233  0.4613 -0.1417 -0.0702
   139ADP  H120 5735  14.894  -0.648   7.229 -1.6253  2.3203 -1.3868
   139ADP   O49 5736  14.963  -0.803   7.141 -0.4864  0.5526 -0.2049
   139ADP  Co11 5737  14.948  -1.006   7.179 -0.2091  0.1268  0.1900
   139ADP   O48 5738  15.109  -1.004   7.319  0.6361 -0.1477  0.4799
   139ADP   O57 5739  14.975  -1.207   7.127 -0.5975  0.4832  0.3311
   139ADP  C204 5740  14.951  -1.268   7.231  0.2455 -0.0902 -0.3003
   139ADP   O58 5741  14.900  -1.206   7.324  0.2541 -0.1185  0.3408
   139ADP  H107 5742  14.960  -1.372   7.242  0.4125  2.2084  1.4436
   139ADP   O59 5743  14.745  -1.017   7.165 -0.5378 -0.3008 -0.1465
   139ADP  C205 5744  14.648  -1.031   7.238 -0.3549 -0.4022 -0.3121
   139ADP   O60 5745  14.664  -1.022   7.364  0.7283 -0.1325  0.5198
   139ADP  H106 5746  14.556  -1.080   7.199 -0.0537  0.0260  4.1484
   149ADP    O4 5747  13.870  15.213   4.523  0.3277 -0.8738 -1.0982
   149ADP    C2 5748  13.871  15.327   4.572 -0.1425  0.3113 -0.8421
   149ADP  H116 5749  13.807  15.407   4.550  0.1199  0.8102  0.5540
   149ADP    O3 5750  13.953  15.316   4.667  0.0863 -0.4878 -0.2395
   149ADP   Co6 5751  14.029  15.148   4.642  0.0085 -0.0002  0.2833
   149ADP   O33 5752  13.915  15.063   4.746 -0.1013 -0.6063  0.1726
   149ADP  C105 5753  13.971  14.960   4.718  0.3002 -0.4154 -0.5726
   149ADP   O34 5754  14.066  14.984   4.632  0.1060 -0.3673  0.8403
   149ADP   H53 5755  13.944  14.869   4.765 -1.0606  1.2839 -3.3584
   149ADP   Co7 5756  14.129  15.203   4.612  0.1011  0.1262 -0.0602
   149ADP   O35 5757  14.117  15.145   4.457  0.0051 -0.1817 -0.2081
   149ADP  C106 5758  14.210  15.235   4.420  0.8221  0.4017 -0.6504
   149ADP   O36 5759  14.237  15.301   4.516  0.5028 -0.0524 -0.1181
   149ADP   H54 5760  14.243  15.249   4.317 -0.1186 -3.2739 -0.2794
   149ADP   O20 5761  14.175  15.232   4.801 -0.0618 -0.4229 -0.2052
   149ADP   C72 5762  14.238  15.133   4.821 -0.5876 -1.1082 -0.7582
   149ADP   O19 5763  14.296  15.140   4.717  0.1688 -0.5272 -0.1505
   149ADP   C69 5764  14.249  15.032   4.942 -0.4237  0.0885  0.1292
   149ADP   C68 5765  14.342  14.930   4.932 -0.7736 -0.3025  0.1482
   149ADP   H34 5766  14.385  14.914   4.835  0.3236 -0.2870 -2.9228
   149ADP   C67 5767  14.362  14.842   5.040  0.7995 -1.2057  0.3279
   149ADP   H33 5768  14.430  14.762   5.019  1.8289 -0.0353 -2.2589
   149ADP   C66 5769  14.292  14.855   5.158  0.2761  0.6589 -0.1442
   149ADP   C71 5770  14.197  14.957   5.170 -0.0363  0.3746  0.4143
   149ADP   H36 5771  14.155  14.971   5.266  0.5677  2.6208 -1.0979
   149ADP   C70 5772  14.178  15.049   5.060  0.3517  0.4162  0.1994
   149ADP   H35 5773  14.134  15.144   5.083 -0.3340  0.3850 -0.7403
   149ADP   C65 5774  14.338  14.767   5.282 -0.0411  0.5772 -0.1199
   149ADP   C62 5775  14.233  14.733   5.392  0.1869  0.5773  0.1884
   149ADP    N5 5776  14.271  14.654   5.506 -0.2526 -0.0030  0.1052
   149ADP  H113 5777  14.313  14.717   5.563  1.1505  2.4672 -2.7501
   149ADP   C61 5778  14.143  14.617   5.564  0.5413  0.7002 -0.6175
   149ADP   C64 5779  14.041  14.674   5.503  0.0279 -0.1695 -0.1077
   149ADP   H32 5780  13.938  14.681   5.528  0.3178  3.9920  0.9733
   149ADP   C63 5781  14.102  14.753   5.394  0.3063  0.0138  0.2412
   149ADP   H31 5782  14.051  14.823   5.335 -1.8322 -0.9473  2.0810
   149ADP   C60 5783  14.129  14.535   5.698  0.2317 -0.2646 -0.3852
   149ADP   C57 5784  13.994  14.466   5.748 -0.5248  0.1501  0.1835
   149ADP   C56 5785  13.863  14.496   5.710 -0.0297 -0.0121 -0.0690
   149ADP   H28 5786  13.846  14.593   5.675 -0.5196 -0.8503  2.1781
   149ADP   C55 5787  13.759  14.420   5.739  0.3118 -0.0861  0.3890
   149ADP   H27 5788  13.668  14.450   5.712  0.7980 -0.1392  1.1395
   149ADP   C54 5789  13.782  14.301   5.808 -0.2595  0.0305 -0.2986
   149ADP   C59 5790  13.912  14.262   5.832  0.2528 -0.1037  0.6736
   149ADP   H30 5791  13.933  14.171   5.880 -1.1678 -0.4849 -0.1925
   149ADP   C58 5792  14.011  14.341   5.805 -0.4569  0.6884  0.2526
   149ADP   H29 5793  14.109  14.293   5.820  2.9618  1.7625 -0.9859
   149ADP   C53 5794  13.667  14.219   5.872  0.7239  0.0637 -0.2498
   149ADP   O17 5795  13.549  14.248   5.852  0.3936 -0.3756 -0.1538
   149ADP   Co1 5796  13.450  14.130   5.959  0.0643 -0.1432 -0.3168
[truncated: 959,753 more chars]
