# Supplementary material for: Room temperature photochemical synthesis of metal–organic frameworks for enhanced photocatalysis
Source: Nat Commun. 2026 Mar 20;17:4274. doi: 10.1038/s41467-026-70927-w (PMC13168299; doi:10.1038/s41467-026-70927-w)
Supplement: Supplementary file 3 — Supplementary Data 1- 6 [file 41467_2026_70927_MOESM3_ESM.zip › Supplementary Data 3.txt]

1 XYZ file for the initial configuration of PPF-3
19605
    1I1OK   O55    1   9.536   7.462   8.415
    1I1OK  C202    2   9.446   7.385   8.468
    1I1OK  H115    3   9.464   7.308   8.540
    1I1OK   O56    4   9.335   7.414   8.420
    1I1OK  Co13    5   9.394   7.576   8.332
    1I1OK  Co12    6   9.459   7.541   8.235
    1I1OK   O61    7   9.606   7.538   8.122
    1I1OK  C206    8   9.679   7.571   8.213
    1I1OK   O62    9   9.620   7.582   8.334
    1I1OK  H102   10   9.783   7.589   8.198
    1I1OK   O41   11   9.337   7.418   8.158
    1I1OK  C149   12   9.269   7.503   8.101
    1I1OK   O42   13   9.299   7.619   8.147
    1I1OK   O63   14   9.368   7.747   8.222
    1I1OK  C207   15   9.327   7.799   8.353
    1I1OK   O64   16   9.315   7.715   8.434
    1I1OK  H103   17   9.309   7.902   8.372
    1I1OK  C148   18   9.157   7.474   8.007
    1I1OK  C147   19   9.091   7.579   7.947
    1I1OK   H72   20   9.105   7.680   7.981
    1I1OK  C146   21   9.008   7.552   7.840
    1I1OK   H71   22   8.993   7.635   7.776
    1I1OK  C145   23   8.977   7.422   7.797
    1I1OK  C151   24   9.043   7.319   7.867
    1I1OK   H74   25   9.010   7.219   7.861
    1I1OK  C150   26   9.135   7.344   7.966
    1I1OK   H73   27   9.192   7.263   8.006
    1I1OK  C140   28   8.866   7.393   7.686
    1I1OK  C139   29   8.777   7.507   7.628
    1I1OK  C138   30   8.783   7.653   7.669
    1I1OK   H68   31   8.805   7.693   7.766
    1I1OK  C137   32   8.732   7.726   7.574
    1I1OK   H67   33   8.726   7.831   7.587
    1I1OK  C136   34   8.684   7.632   7.463
    1I1OK  C128   35   8.633   7.665   7.338
    1I1OK  C127   36   8.563   7.543   7.257
    1I1OK  C126   37   8.489   7.555   7.145
    1I1OK   H62   38   8.498   7.620   7.061
    1I1OK  C125   39   8.390   7.449   7.147
    1I1OK   H61   40   8.335   7.419   7.061
    1I1OK  C124   41   8.401   7.390   7.266
    1I1OK  C119   42   8.289   7.298   7.326
    1I1OK  C116   43   8.314   7.237   7.442
    1I1OK    N9   44   8.443   7.222   7.501
    1I1OK  C115   45   8.444   7.110   7.568
    1I1OK  C118   46   8.301   7.066   7.597
    1I1OK   H58   47   8.268   7.000   7.674
    1I1OK  C117   48   8.225   7.133   7.512
    1I1OK   H57   49   8.124   7.108   7.490
    1I1OK  C114   50   8.563   7.045   7.638
    1I1OK  C144   51   8.685   7.104   7.625
    1I1OK  C143   52   8.816   7.036   7.663
    1I1OK   H70   53   8.831   6.932   7.684
    1I1OK  C142   54   8.906   7.132   7.672
    1I1OK   H69   55   9.010   7.117   7.687
    1I1OK  C141   56   8.831   7.265   7.649
    1I1OK   N10   57   8.727   7.227   7.548
    1I1OK    Zn   58   8.596   7.340   7.474
    1I1OK   N11   59   8.695   7.498   7.528
    1I1OK   N12   60   8.549   7.397   7.301
    1I1OK  C111   61   8.541   6.909   7.714
    1I1OK  C110   62   8.620   6.881   7.827
    1I1OK   H54   63   8.685   6.956   7.867
    1I1OK  C109   64   8.607   6.762   7.896
    1I1OK   H53   65   8.677   6.739   7.975
    1I1OK  C108   66   8.515   6.664   7.854
    1I1OK  C113   67   8.435   6.689   7.740
    1I1OK   H56   68   8.360   6.619   7.709
    1I1OK  C112   69   8.451   6.810   7.669
    1I1OK   H55   70   8.392   6.826   7.581
    1I1OK  C107   71   8.498   6.541   7.943
    1I1OK   O37   72   8.445   6.436   7.906
    1I1OK   Co8   73   8.468   6.358   8.064
    1I1OK   O51   74   8.384   6.266   8.204
    1I1OK  C200   75   8.440   6.163   8.163
    1I1OK   O52   76   8.508   6.182   8.064
    1I1OK  H113   77   8.422   6.066   8.203
    1I1OK   O45   78   8.275   6.376   8.118
    1I1OK  C182   79   8.213   6.480   8.144
    1I1OK   O46   80   8.273   6.563   8.213
    1I1OK   Co9   81   8.434   6.461   8.213
    1I1OK   O38   82   8.522   6.551   8.065
    1I1OK   O53   83   8.540   6.476   8.359
    1I1OK  C201   84   8.640   6.460   8.292
    1I1OK   O54   85   8.615   6.445   8.171
    1I1OK  H114   86   8.738   6.475   8.331
    1I1OK  C179   87   8.061   6.483   8.125
    1I1OK  C178   88   7.998   6.364   8.088
    1I1OK   H88   89   8.042   6.270   8.113
    1I1OK  C177   90   7.876   6.367   8.024
    1I1OK   H87   91   7.840   6.275   7.984
    1I1OK  C176   92   7.807   6.485   8.000
    1I1OK  C181   93   7.867   6.603   8.047
    1I1OK   H90   94   7.813   6.695   8.043
    1I1OK  C180   95   7.993   6.603   8.105
    1I1OK   H89   96   8.041   6.697   8.126
    1I1OK  C175   97   7.658   6.481   7.945
    1I1OK  C174   98   7.609   6.599   7.857
    1I1OK  C173   99   7.697   6.717   7.818
    1I1OK   H86  100   7.804   6.723   7.820
    1I1OK  C172  101   7.617   6.809   7.768
    1I1OK   H85  102   7.647   6.909   7.747
    1I1OK  C171  103   7.475   6.750   7.765
    1I1OK  C164  104   7.362   6.807   7.718
    1I1OK  C161  105   7.225   6.736   7.761
    1I1OK   N13  106   7.212   6.584   7.780
    1I1OK  C160  107   7.103   6.567   7.671
    1I1OK  C163  108   7.024   6.676   7.677
    1I1OK   H80  109   6.919   6.686   7.666
    1I1OK  C162  110   7.107   6.787   7.725
    1I1OK   H79  111   7.070   6.886   7.740
    1I1OK  C159  112   7.069   6.436   7.584
    1I1OK  C191  113   7.163   6.336   7.587
    1I1OK  C190  114   7.187   6.216   7.494
    1I1OK   H94  115   7.130   6.180   7.412
    1I1OK  C189  116   7.289   6.147   7.541
    1I1OK   H93  117   7.342   6.075   7.482
    1I1OK  C188  118   7.327   6.201   7.679
    1I1OK  C187  119   7.412   6.126   7.786
    1I1OK  C186  120   7.453   6.202   7.894
    1I1OK  C185  121   7.527   6.159   8.021
    1I1OK   H92  122   7.519   6.066   8.073
    1I1OK  C184  123   7.598   6.262   8.061
    1I1OK   H91  124   7.662   6.265   8.147
    1I1OK  C183  125   7.577   6.371   7.957
    1I1OK   N15  126   7.436   6.352   7.906
    1I1OK   Zn1  127   7.363   6.470   7.782
    1I1OK   N14  128   7.287   6.324   7.682
    1I1OK   N16  129   7.491   6.612   7.804
    1I1OK  C192  130   7.450   5.974   7.767
    1I1OK  C193  131   7.534   5.906   7.857
    1I1OK   H95  132   7.600   5.961   7.920
    1I1OK  C194  133   7.564   5.771   7.848
    1I1OK   H96  134   7.620   5.723   7.925
    1I1OK  C195  135   7.521   5.701   7.737
    1I1OK  C197  136   7.439   5.763   7.643
    1I1OK   H97  137   7.407   5.710   7.555
    1I1OK  C198  138   7.400   5.894   7.662
    1I1OK   H98  139   7.311   5.922   7.611
    1I1OK  C196  140   7.563   5.557   7.719
    1I1OK   O47  141   7.544   5.498   7.603
    1I1OK  Co10  142   7.612   5.341   7.659
    1I1OK   O50  143   7.788   5.387   7.699
    1I1OK  C199  144   7.870   5.379   7.806
    1I1OK  H112  145   7.970   5.416   7.804
    1I1OK   O49  146   7.816   5.328   7.916
    1I1OK  Co11  147   7.653   5.301   7.841
    1I1OK   O48  148   7.591   5.476   7.822
    1I1OK   O57  149   7.531   5.233   7.958
    1I1OK  C204  150   7.432   5.231   7.870
    1I1OK   O58  151   7.463   5.270   7.745
    1I1OK  H101  152   7.334   5.196   7.896
    1I1OK   O59  153   7.686   5.155   7.731
    1I1OK  C205  154   7.676   5.127   7.600
    1I1OK   O60  155   7.634   5.226   7.522
    1I1OK  H100  156   7.696   5.030   7.559
    1I1OK  C156  157   6.946   6.435   7.479
    1I1OK  C155  158   6.941   6.339   7.377
    1I1OK   H76  159   7.031   6.320   7.324
    1I1OK  C154  160   6.826   6.297   7.315
    1I1OK   H75  161   6.829   6.211   7.251
    1I1OK  C153  162   6.707   6.359   7.343
    1I1OK  C158  163   6.707   6.465   7.433
    1I1OK   H78  164   6.624   6.532   7.436
    1I1OK  C157  165   6.822   6.498   7.502
    1I1OK   H77  166   6.808   6.566   7.582
    1I1OK  C152  167   6.578   6.314   7.271
    1I1OK   O43  168   6.463   6.362   7.310
    1I1OK  Co14  169   6.283   6.309   7.256
    1I1OK    O9  170   6.188   6.464   7.246
    1I1OK    C5  171   6.275   6.513   7.153
    1I1OK   O10  172   6.360   6.426   7.074
    1I1OK  Co15  173   6.419   6.245   7.113
    1I1OK   O44  174   6.585   6.251   7.171
    1I1OK   O65  175   6.253   6.179   7.092
    1I1OK  C208  176   6.283   6.158   6.976
    1I1OK   O66  177   6.395   6.187   6.944
    1I1OK  H104  178   6.212   6.120   6.905
    1I1OK   O68  179   6.342   6.105   7.239
    1I1OK  C209  180   6.289   6.107   7.363
    1I1OK   O67  181   6.249   6.210   7.403
    1I1OK  H105  182   6.270   6.017   7.417
    1I1OK    C6  183   6.309   6.660   7.156
    1I1OK    C7  184   6.400   6.709   7.249
    1I1OK    H1  185   6.478   6.647   7.285
    1I1OK    C8  186   6.400   6.844   7.277
    1I1OK    H2  187   6.464   6.879   7.356
    1I1OK    C9  188   6.319   6.936   7.210
    1I1OK   C10  189   6.238   6.882   7.110
    1I1OK    H3  190   6.206   6.944   7.030
    1I1OK   C11  191   6.226   6.746   7.089
    1I1OK    H4  192   6.139   6.708   7.038
    1I1OK   C12  193   6.335   7.090   7.232
    1I1OK   C13  194   6.218   7.186   7.195
    1I1OK    N1  195   6.215   7.315   7.216
    1I1OK   C14  196   6.076   7.363   7.205
    1I1OK   C15  197   6.011   7.256   7.119
    1I1OK    H5  198   5.923   7.265   7.059
    1I1OK   C16  199   6.090   7.151   7.116
    1I1OK    H6  200   6.059   7.059   7.074
    1I1OK   C17  201   6.017   7.456   7.288
    1I1OK   C18  202   5.858   7.485   7.285
    1I1OK   C19  203   5.798   7.594   7.351
    1I1OK    H7  204   5.855   7.678   7.383
    1I1OK   C20  205   5.660   7.609   7.361
    1I1OK    H8  206   5.620   7.692   7.416
    1I1OK   C21  207   5.575   7.519   7.300
    1I1OK   C22  208   5.629   7.412   7.230
    1I1OK    H9  209   5.566   7.349   7.170
    1I1OK   C23  210   5.766   7.394   7.228
    1I1OK   H10  211   5.795   7.295   7.204
    1I1OK   C24  212   5.427   7.548   7.287
    1I1OK   O11  213   5.380   7.667   7.320
    1I1OK   Co3  214   5.208   7.620   7.293
    1I1OK    O8  215   5.206   7.594   7.108
    1I1OK    C4  216   5.172   7.495   7.024
    1I1OK  H111  217   5.182   7.504   6.918
    1I1OK    O7  218   5.131   7.382   7.080
    1I1OK   Co2  219   5.151   7.443   7.250
    1I1OK   O12  220   5.336   7.452   7.265
    1I1OK   O26  221   5.006   7.560   7.264
    1I1OK  C101  222   4.988   7.690   7.292
    1I1OK   O25  223   5.098   7.761   7.312
    1I1OK   H50  224   4.891   7.735   7.300
    1I1OK   O28  225   5.110   7.318   7.376
    1I1OK  C102  226   5.136   7.398   7.479
    1I1OK   O27  227   5.174   7.523   7.448
    1I1OK   H49  228   5.123   7.365   7.580
    1I1OK   C25  229   6.118   7.558   7.357
    1I1OK   C26  230   6.083   7.653   7.446
    1I1OK   H11  231   6.004   7.653   7.517
    1I1OK   C27  232   6.188   7.754   7.437
    1I1OK   H12  233   6.181   7.848   7.485
    1I1OK   C28  234   6.290   7.699   7.367
    1I1OK   C29  235   6.389   7.780   7.269
    1I1OK   C30  236   6.370   7.932   7.242
    1I1OK   C31  237   6.432   7.993   7.133
    1I1OK   H13  238   6.450   7.934   7.046
    1I1OK   C32  239   6.452   8.127   7.119
    1I1OK   H14  240   6.520   8.162   7.044
    1I1OK   C33  241   6.393   8.212   7.209
    1I1OK   C34  242   6.319   8.161   7.313
    1I1OK   H15  243   6.253   8.226   7.367
    1I1OK   C35  244   6.314   8.025   7.331
    1I1OK   H16  245   6.282   7.994   7.428
    1I1OK   C36  246   6.390   8.354   7.156
    1I1OK   O13  247   6.355   8.480   7.230
    1I1OK   Co1  248   6.384   8.681   7.175
    1I1OK    O2  249   6.422   8.761   7.010
    1I1OK    C1  250   6.430   8.741   6.893
    1I1OK  H109  251   6.470   8.814   6.825
    1I1OK    O1  252   6.401   8.633   6.857
    1I1OK    Co  253   6.389   8.573   7.026
    1I1OK   O14  254   6.383   8.376   7.018
    1I1OK    O5  255   6.216   8.624   7.071
    1I1OK    C3  256   6.162   8.693   7.151
    1I1OK    O6  257   6.229   8.763   7.218
    1I1OK  H110  258   6.056   8.690   7.165
    1I1OK   O18  259   6.562   8.590   7.120
    1I1OK   C53  260   6.604   8.649   7.231
    1I1OK   O17  261   6.512   8.721   7.293
    1I1OK   C54  262   6.754   8.655   7.260
    1I1OK   C55  263   6.814   8.753   7.342
    1I1OK   H25  264   6.755   8.826   7.391
    1I1OK   C56  265   6.949   8.753   7.358
    1I1OK   H26  266   6.995   8.829   7.418
    1I1OK   C57  267   7.029   8.652   7.300
    1I1OK   C58  268   6.963   8.551   7.225
    1I1OK   H27  269   7.018   8.472   7.178
    1I1OK   C59  270   6.831   8.551   7.208
    1I1OK   H28  271   6.784   8.466   7.163
    1I1OK   C60  272   7.181   8.649   7.266
    1I1OK   C61  273   7.272   8.773   7.259
    1I1OK    N5  274   7.416   8.777   7.204
    1I1OK   C62  275   7.455   8.910   7.270
    1I1OK   C63  276   7.342   8.984   7.281
    1I1OK   H29  277   7.336   9.091   7.274
    1I1OK   C64  278   7.223   8.895   7.272
    1I1OK   H30  279   7.121   8.926   7.271
    1I1OK   C65  280   7.591   8.935   7.358
    1I1OK   C66  281   7.610   9.069   7.444
    1I1OK   C67  282   7.730   9.102   7.509
    1I1OK   H31  283   7.811   9.037   7.515
    1I1OK   C68  284   7.751   9.216   7.582
    1I1OK   H32  285   7.844   9.231   7.632
    1I1OK   C69  286   7.647   9.306   7.596
    1I1OK   C70  287   7.525   9.280   7.536
    1I1OK   H33  288   7.445   9.351   7.544
    1I1OK   C71  289   7.506   9.162   7.465
    1I1OK   H34  290   7.405   9.133   7.455
    1I1OK   C72  291   7.670   9.424   7.685
    1I1OK   O19  292   7.779   9.450   7.741
    1I1OK   O34  293   7.898   9.525   7.840
    1I1OK  C105  294   7.993   9.606   7.788
    1I1OK   H51  295   8.098   9.588   7.794
    1I1OK   O33  296   7.944   9.697   7.732
    1I1OK   Co6  297   7.766   9.657   7.780
    1I1OK    O3  298   7.665   9.761   7.656
    1I1OK    C2  299   7.611   9.838   7.728
    1I1OK  H108  300   7.553   9.922   7.698
    1I1OK    O4  301   7.634   9.801   7.846
    1I1OK   O35  302   7.701   9.720   7.985
    1I1OK  C106  303   7.633   9.630   8.059
    1I1OK   H52  304   7.615   9.637   8.164
    1I1OK   O36  305   7.594   9.541   7.993
    1I1OK   Co7  306   7.681   9.594   7.840
    1I1OK   O20  307   7.589   9.506   7.709
    1I1OK   C73  308   7.694   8.844   7.340
    1I1OK   C74  309   7.835   8.831   7.400
    1I1OK   H35  310   7.883   8.878   7.483
    1I1OK   C75  311   7.900   8.734   7.339
    1I1OK   H36  312   7.994   8.699   7.374
    1I1OK   C76  313   7.807   8.667   7.239
    1I1OK   C77  314   7.851   8.573   7.120
    1I1OK   C78  315   8.004   8.559   7.083
    1I1OK   C79  316   8.040   8.483   6.973
    1I1OK   H37  317   7.978   8.493   6.887
    1I1OK   C80  318   8.160   8.432   6.952
    1I1OK   H38  319   8.173   8.355   6.879
    1I1OK   C81  320   8.265   8.470   7.033
    1I1OK   C82  321   8.239   8.557   7.137
    1I1OK   H39  322   8.321   8.604   7.188
    1I1OK   C83  323   8.114   8.599   7.161
    1I1OK   H40  324   8.107   8.687   7.221
    1I1OK   C84  325   8.405   8.441   6.982
    1I1OK   O21  326   8.424   8.387   6.863
    1I1OK  Co17  327   8.597   8.381   6.878
    1I1OK   O40  328   8.621   8.237   6.993
    1I1OK  C135  329   8.664   8.212   7.102
    1I1OK  C132  330   8.649   8.073   7.162
    1I1OK  C131  331   8.686   8.050   7.293
    1I1OK   H64  332   8.723   8.131   7.354
    1I1OK  C130  333   8.674   7.924   7.348
    1I1OK   H63  334   8.658   7.929   7.452
    1I1OK  C129  335   8.636   7.810   7.277
    1I1OK  C134  336   8.610   7.836   7.142
    1I1OK   H66  337   8.625   7.757   7.072
    1I1OK  C133  338   8.609   7.963   7.086
    1I1OK   H65  339   8.576   7.977   6.985
    1I1OK   O39  340   8.712   8.301   7.166
    1I1OK  Co16  341   8.697   8.421   7.034
    1I1OK   O22  342   8.514   8.459   7.056
    1I1OK   O69  343   8.815   8.353   6.874
    1I1OK  C210  344   8.791   8.317   6.748
    1I1OK   O70  345   8.665   8.330   6.707
    1I1OK  H106  346   8.866   8.276   6.684
    1I1OK   O71  347   8.790   8.574   7.084
    1I1OK  C211  348   8.744   8.646   6.982
    1I1OK   O72  349   8.668   8.580   6.894
    1I1OK  H107  350   8.762   8.751   6.975
    1I1OK   C85  351   7.751   8.489   7.073
    1I1OK   C86  352   7.768   8.375   6.971
    1I1OK   H41  353   7.846   8.353   6.901
    1I1OK   C87  354   7.665   8.298   6.979
    1I1OK   H42  355   7.653   8.209   6.921
    1I1OK   C88  356   7.566   8.368   7.070
    1I1OK   C89  357   7.484   8.294   7.155
    1I1OK   C90  358   7.377   8.370   7.233
    1I1OK   C91  359   7.262   8.309   7.319
    1I1OK   H43  360   7.238   8.206   7.333
    1I1OK   C92  361   7.184   8.408   7.355
    1I1OK   H44  362   7.096   8.402   7.416
    1I1OK   C93  363   7.243   8.530   7.285
    1I1OK    N6  364   7.378   8.495   7.254
    1I1OK   Zn2  365   7.521   8.620   7.215
    1I1OK    N7  366   7.600   8.517   7.077
    1I1OK    N8  367   7.683   8.711   7.266
    1I1OK   C94  368   7.474   8.139   7.161
    1I1OK   C95  369   7.506   8.046   7.063
    1I1OK   H45  370   7.517   8.075   6.961
    1I1OK   C96  371   7.519   7.911   7.093
    1I1OK   H46  372   7.551   7.842   7.017
    1I1OK   C97  373   7.492   7.865   7.221
    1I1OK   C99  374   7.463   7.958   7.319
    1I1OK   H47  375   7.421   7.924   7.412
    1I1OK  C100  376   7.460   8.092   7.291
    1I1OK   H48  377   7.456   8.159   7.374
    1I1OK   C98  378   7.480   7.718   7.249
    1I1OK   O23  379   7.454   7.684   7.364
    1I1OK   Co4  380   7.438   7.506   7.335
    1I1OK   O16  381   7.287   7.482   7.216
    1I1OK   C50  382   7.263   7.420   7.106
    1I1OK   C49  383   7.114   7.409   7.094
    1I1OK   C48  384   7.042   7.525   7.122
    1I1OK   H22  385   7.091   7.620   7.117
    1I1OK   C47  386   6.911   7.519   7.147
    1I1OK   H21  387   6.868   7.607   7.189
    1I1OK   C46  388   6.840   7.398   7.148
    1I1OK   C52  389   6.912   7.284   7.103
    1I1OK   H24  390   6.859   7.195   7.076
    1I1OK   C51  391   7.046   7.287   7.083
    1I1OK   H23  392   7.100   7.195   7.070
    1I1OK   C41  393   6.685   7.398   7.169
    1I1OK   C40  394   6.607   7.527   7.144
    1I1OK   C39  395   6.664   7.646   7.069
    1I1OK   H18  396   6.741   7.644   6.995
    1I1OK   C38  397   6.598   7.752   7.110
    1I1OK   H17  398   6.636   7.850   7.095
    1I1OK   C37  399   6.483   7.706   7.203
    1I1OK    N3  400   6.492   7.554   7.192
    1I1OK   Zn3  401   6.363   7.427   7.261
    1I1OK    N4  402   6.269   7.547   7.372
    1I1OK    N2  403   6.487   7.288   7.301
    1I1OK   C42  404   6.620   7.293   7.227
    1I1OK   C43  405   6.690   7.163   7.259
    1I1OK   H19  406   6.793   7.148   7.286
    1I1OK   C44  407   6.595   7.074   7.259
    1I1OK   H20  408   6.615   6.970   7.245
    1I1OK   C45  409   6.459   7.147   7.253
    1I1OK   O15  410   7.349   7.341   7.069
    1I1OK   Co5  411   7.487   7.421   7.163
    1I1OK   O24  412   7.480   7.624   7.155
    1I1OK   O30  413   7.655   7.401   7.097
    1I1OK  C103  414   7.708   7.410   7.207
    1I1OK  C122  415   7.853   7.382   7.233
    1I1OK  C203  416   7.887   7.351   7.360
    1I1OK   H99  417   7.812   7.327   7.432
    1I1OK  C123  418   8.031   7.328   7.396
    1I1OK   H60  419   8.056   7.320   7.500
    1I1OK  C120  420   8.140   7.327   7.289
    1I1OK  C121  421   8.087   7.368   7.151
    1I1OK   H59  422   8.150   7.374   7.065
    1I1OK  C212  423   7.940   7.396   7.132
    1I1OK  H116  424   7.907   7.437   7.038
    1I1OK   O29  425   7.622   7.422   7.312
    1I1OK   O31  426   7.494   7.317   7.343
    1I1OK  C104  427   7.409   7.320   7.447
    1I1OK   O32  428   7.354   7.428   7.466
    1I1OK  C168  429   7.403   7.203   7.543
    1I1OK  C167  430   7.497   7.105   7.524
    1I1OK   H82  431   7.590   7.127   7.477
    1I1OK  C166  432   7.475   6.980   7.574
    1I1OK   H81  433   7.545   6.903   7.546
    1I1OK  C165  434   7.365   6.948   7.653
    1I1OK  C170  435   7.273   7.051   7.674
    1I1OK   H84  436   7.193   7.039   7.743
    1I1OK  C169  437   7.289   7.176   7.617
    1I1OK   H83  438   7.207   7.245   7.617
    2I1OK   O55  439  11.613  10.870   0.623
    2I1OK  C202  440  11.635  10.967   0.539
    2I1OK  H115  441  11.672  11.064   0.565
    2I1OK   O56  442  11.604  10.929   0.426
    2I1OK  Co13  443  11.580  10.743   0.473
    2I1OK  Co12  444  11.474  10.735   0.534
    2I1OK   O61  445  11.365  10.684   0.673
    2I1OK  C206  446  11.459  10.688   0.750
    2I1OK   O62  447  11.578  10.724   0.697
    2I1OK  H102  448  11.447  10.662   0.853
    2I1OK   O41  449  11.362  10.829   0.413
    2I1OK  C149  450  11.343  10.733   0.339
    2I1OK   O42  451  11.428  10.642   0.365
    2I1OK   O63  452  11.542  10.546   0.432
    2I1OK  C207  453  11.684  10.549   0.398
    2I1OK   O64  454  11.730  10.657   0.395
    2I1OK  H103  455  11.741  10.461   0.376
    2I1OK  C148  456  11.250  10.734   0.222
    2I1OK  C147  457  11.235  10.618   0.148
    2I1OK   H72  458  11.303  10.536   0.161
    2I1OK  C146  459  11.129  10.609   0.061
    2I1OK   H71  460  11.100  10.509   0.040
    2I1OK  C145  461  11.041  10.715   0.034
    2I1OK  C151  462  11.066  10.832   0.108
    2I1OK   H74  463  11.022  10.925   0.082
    2I1OK  C150  464  11.164  10.841   0.204
    2I1OK   H73  465  11.169  10.927   0.267
    2I1OK  C140  466  10.931  10.708  14.851
    2I1OK  C139  467  10.923  10.587  14.754
    2I1OK  C138  468  11.015  10.466  14.756
    2I1OK   H68  469  11.119  10.462  14.783
    2I1OK  C137  470  10.956  10.366  14.696
    2I1OK   H67  471  11.010  10.276  14.681
    2I1OK  C136  472  10.819  10.415  14.646
    2I1OK  C128  473  10.717  10.342  14.588
    2I1OK  C127  474  10.600  10.430  14.518
    2I1OK  C126  475  10.503  10.382  14.437
    2I1OK   H62  476  10.449  10.290  14.439
    2I1OK  C125  477  10.469  10.486  14.344
    2I1OK   H61  478  10.380  10.487  14.286
    2I1OK  C124  479  10.557  10.585  14.364
    2I1OK  C119  480  10.583  10.699  14.259
    2I1OK  C116  481  10.667  10.797  14.294
    2I1OK    N9  482  10.711  10.824  14.426
    2I1OK  C115  483  10.732  10.952  14.436
    2I1OK  C118  484  10.748  11.013  14.297
    2I1OK   H58  485  10.796  11.105  14.271
    2I1OK  C117  486  10.696  10.924  14.214
    2I1OK   H57  487  10.670  10.946  14.112
    2I1OK  C114  488  10.769  11.032  14.561
    2I1OK  C144  489  10.775  10.965  14.680
    2I1OK  C143  490  10.780  11.035  14.815
    2I1OK   H70  491  10.760  11.138  14.836
    2I1OK  C142  492  10.820  10.943  14.901
    2I1OK   H69  493  10.825  10.956   0.074
    2I1OK  C141  494  10.851  10.816  14.820
    2I1OK   N10  495  10.747  10.820  14.712
    2I1OK    Zn  496  10.725  10.696  14.572
    2I1OK   N11  497  10.830  10.563  14.667
    2I1OK   N12  498  10.587  10.582  14.514
    2I1OK  C111  499  10.789  11.187  14.550
    2I1OK  C110  500  10.881  11.250  14.636
    2I1OK   H54  501  10.944  11.191  14.700
    2I1OK  C109  502  10.902  11.387  14.632
    2I1OK   H53  503  10.964  11.433  14.707
    2I1OK  C108  504  10.830  11.468  14.542
    2I1OK  C113  505  10.736  11.407  14.455
    2I1OK   H56  506  10.684  11.466  14.382
    2I1OK  C112  507  10.715  11.268  14.461
    2I1OK   H55  508  10.641  11.225  14.397
    2I1OK  C107  509  10.868  11.615  14.535
    2I1OK   O37  510  10.797  11.703  14.485
    2I1OK   Co8  511  10.913  11.832  14.520
    2I1OK   O51  512  11.012  11.974  14.449
    2I1OK  C200  513  10.933  12.051  14.507
    2I1OK   O52  514  10.847  11.993  14.568
    2I1OK  H113  515  10.936  12.157  14.495
    2I1OK   O45  516  10.978  11.847  14.330
    2I1OK  C182  517  11.041  11.763  14.265
    2I1OK   O46  518  11.135  11.709  14.325
    2I1OK   Co9  519  11.091  11.793  14.490
    2I1OK   O38  520  10.984  11.650  14.566
    2I1OK   O53  521  11.228  11.827  14.604
    2I1OK  C201  522  11.157  11.810  14.700
    2I1OK   O54  523  11.040  11.781  14.669
    2I1OK  H114  524  11.195  11.806  14.800
    2I1OK  C179  525  11.031  11.763  14.113
    2I1OK  C178  526  10.954  11.863  14.053
    2I1OK   H88  527  10.941  11.957  14.102
    2I1OK  C177  528  10.901  11.845  13.928
    2I1OK   H87  529  10.831  11.918  13.893
    2I1OK  C176  530  10.925  11.731  13.852
    2I1OK  C181  531  11.009  11.635  13.909
    2I1OK   H90  532  11.042  11.551  13.851
    2I1OK  C180  533  11.059  11.648  14.038
    2I1OK   H89  534  11.110  11.566  14.084
    2I1OK  C175  535  10.877  11.723  13.701
    2I1OK  C174  536  10.841  11.585  13.642
    2I1OK  C173  537  10.845  11.455  13.722
    2I1OK   H86  538  10.845  11.444  13.829
    2I1OK  C172  539  10.835  11.356  13.635
    2I1OK   H85  540  10.852  11.254  13.660
    2I1OK  C171  541  10.815  11.419  13.496
    2I1OK  C164  542  10.797  11.356  13.378
    2I1OK  C161  543  10.815  11.447  13.248
    2I1OK   N13  544  10.777  11.596  13.243
    2I1OK  C160  545  10.674  11.578  13.128
    2I1OK  C163  546  10.723  11.485  13.044
    2I1OK   H80  547  10.722  11.481  12.938
    2I1OK  C162  548  10.805  11.393  13.125
    2I1OK   H79  549  10.857  11.310  13.085
    2I1OK  C159  550  10.545  11.670  13.096
    2I1OK  C191  551  10.508  11.758  13.195
    2I1OK  C190  552  10.377  11.833  13.218
    2I1OK   H94  553  10.290  11.840  13.157
    2I1OK  C189  554  10.391  11.908  13.325
    2I1OK   H93  555  10.308  11.950  13.378
    2I1OK  C188  556  10.538  11.906  13.368
    2I1OK  C187  557  10.606  12.010  13.462
    2I1OK  C186  558  10.733  11.977  13.505
    2I1OK  C185  559  10.833  12.059  13.588
    2I1OK   H92  560  10.847  12.164  13.587
    2I1OK  C184  561  10.906  11.973  13.657
    2I1OK   H91  562  10.984  11.998  13.725
    2I1OK  C183  563  10.850  11.835  13.625
    2I1OK   N15  564  10.801  11.843  13.483
    2I1OK   Zn1  565  10.732  11.692  13.398
    2I1OK   N14  566  10.587  11.795  13.324
    2I1OK   N16  567  10.801  11.560  13.521
    2I1OK  C192  568  10.532  12.141  13.505
    2I1OK  C193  569  10.587  12.233  13.597
    2I1OK   H95  570  10.663  12.201  13.664
    2I1OK  C194  571  10.527  12.352  13.632
    2I1OK   H96  572  10.579  12.422  13.694
    2I1OK  C195  573  10.400  12.379  13.586
    2I1OK  C197  574  10.338  12.292  13.497
    2I1OK   H97  575  10.239  12.310  13.462
    2I1OK  C198  576  10.406  12.180  13.453
    2I1OK   H98  577  10.372  12.141  13.360
    2I1OK  C196  578  10.328  12.503  13.633
    2I1OK   O47  579  10.199  12.517  13.610
    2I1OK  Co10  580  10.191  12.679  13.688
    2I1OK   O50  581  10.239  12.640  13.864
    2I1OK  C199  582  10.332  12.681  13.952
    2I1OK  H112  583  10.340  12.641  14.050
    2I1OK   O49  584  10.417  12.773  13.907
    2I1OK  Co11  585  10.344  12.780  13.741
    2I1OK   O48  586  10.393  12.615  13.671
    2I1OK   O57  587  10.431  12.894  13.629
    2I1OK  C204  588  10.352  12.870  13.525
    2I1OK   O58  589  10.250  12.786  13.548
    2I1OK  H101  590  10.367  12.917  13.430
    2I1OK   O59  591  10.186  12.873  13.774
    2I1OK  C205  592  10.054  12.852  13.758
    2I1OK   O60  593  10.020  12.734  13.708
    2I1OK  H100  594   9.980  12.925  13.780
    2I1OK  C156  595  10.452  11.642  12.967
    2I1OK  C155  596  10.321  11.691  12.961
    2I1OK   H76  597  10.262  11.681  13.049
    2I1OK  C154  598  10.252  11.717  12.845
    2I1OK   H75  599  10.159  11.771  12.849
    2I1OK  C153  600  10.307  11.682  12.724
    2I1OK  C158  601  10.432  11.624  12.724
    2I1OK   H78  602  10.465  11.572  12.636
    2I1OK  C157  603  10.504  11.608  12.841
    2I1OK   H77  604  10.601  11.567  12.829
    2I1OK  C152  605  10.227  11.697  12.594
    2I1OK   O43  606  10.285  11.674  12.479
    2I1OK  Co14  607  10.222  11.713  12.298
    2I1OK    O9  608  10.275  11.572  12.195
    2I1OK    C5  609  10.202  11.487  12.273
    2I1OK   O10  610  10.094  11.533  12.359
    2I1OK  Co15  611  10.060  11.712  12.428
    2I1OK   O44  612  10.110  11.717  12.597
    2I1OK   O65  613  10.023  11.776  12.265
    2I1OK  C208  614   9.906  11.750  12.288
    2I1OK   O66  615   9.883  11.705  12.397
    2I1OK  H104  616   9.829  11.765  12.215
    2I1OK   O68  617  10.129  11.894  12.365
    2I1OK  C209  618  10.246  11.940  12.319
    2I1OK   O67  619  10.324  11.862  12.277
    2I1OK  H105  620  10.263  12.045  12.307
    2I1OK    C6  621  10.256  11.348  12.297
    2I1OK    C7  622  10.355  11.328  12.390
    2I1OK    H1  623  10.366  11.395  12.473
    2I1OK    C8  624  10.429  11.212  12.385
    2I1OK    H2  625  10.515  11.204  12.448
    2I1OK    C9  626  10.403  11.107  12.298
    2I1OK   C10  627  10.295  11.128  12.213
    2I1OK    H3  628  10.243  11.044  12.173
    2I1OK   C11  629  10.227  11.248  12.206
    2I1OK    H4  630  10.169  11.272  12.118
    2I1OK   C12  631  10.483  10.974  12.312
    2I1OK   C13  632  10.494  10.878  12.190
    2I1OK    N1  633  10.564  10.768  12.184
    2I1OK   C14  634  10.581  10.730  12.043
    2I1OK   C15  635  10.464  10.800  11.976
    2I1OK    H5  636  10.420  10.775  11.884
    2I1OK   C16  637  10.414  10.889  12.060
    2I1OK    H6  638  10.340  10.959  12.030
    2I1OK   C17  639  10.694  10.677  11.986
    2I1OK   C18  640  10.711  10.660  11.826
    2I1OK   C19  641  10.812  10.583  11.765
    2I1OK    H7  642  10.867  10.510  11.820
    2I1OK   C20  643  10.833  10.581  11.627
    2I1OK    H8  644  10.914  10.524  11.586
    2I1OK   C21  645  10.749  10.654  11.543
    2I1OK   C22  646  10.648  10.730  11.598
    2I1OK    H9  647  10.573  10.772  11.536
    2I1OK   C23  648  10.635  10.736  11.736
    2I1OK   H10  649  10.579  10.819  11.770
    2I1OK   C24  650  10.748  10.630  11.393
    2I1OK   O11  651  10.818  10.530  11.341
    2I1OK   Co3  652  10.781  10.576  11.171
    2I1OK    O8  653  10.600  10.532  11.159
    2I1OK    C4  654  10.486  10.596  11.127
    2I1OK  H111  655  10.391  10.548  11.131
    2I1OK    O7  656  10.499  10.724  11.093
    2I1OK   Co2  657  10.678  10.728  11.120
    2I1OK   O12  658  10.689  10.713  11.305
    2I1OK   O26  659  10.739  10.635  10.971
    2I1OK  C101  660  10.813  10.525  10.947
    2I1OK   O25  661  10.855  10.459  11.055
    2I1OK   H50  662  10.841  10.493  10.849
    2I1OK   O28  663  10.750  10.893  11.093
    2I1OK  C102  664  10.875  10.855  11.119
    2I1OK   O27  665  10.891  10.725  11.151
    2I1OK   H49  666  10.957  10.923  11.113
    2I1OK   C25  667  10.790  10.602  12.087
    2I1OK   C26  668  10.908  10.548  12.053
    2I1OK   H11  669  10.976  10.579  11.978
    2I1OK   C27  670  10.932  10.444  12.153
    2I1OK   H12  671  11.011  10.374  12.144
    2I1OK   C28  672  10.843  10.464  12.253
    2I1OK   C29  673  10.777  10.346  12.341
    2I1OK   C30  674  10.808  10.196  12.314
    2I1OK   C31  675  10.727  10.096  12.368
    2I1OK   H13  676  10.624  10.117  12.383
    2I1OK   C32  677  10.763   9.965  12.380
    2I1OK   H14  678  10.704   9.900  12.442
    2I1OK   C33  679  10.880   9.922  12.323
    2I1OK   C34  680  10.960  10.012  12.257
    2I1OK   H15  681  11.037   9.977  12.191
    2I1OK   C35  682  10.927  10.146  12.259
    2I1OK   H16  683  11.007  10.212  12.233
    2I1OK   C36  684  10.884   9.771  12.310
    2I1OK   O13  685  11.002   9.686  12.275
    2I1OK   Co1  686  11.026   9.478  12.287
    2I1OK    O2  687  10.903   9.339  12.309
    2I1OK    C1  688  10.788   9.310  12.306
    2I1OK  H109  689  10.750   9.218  12.343
    2I1OK    O1  690  10.715   9.397  12.275
    2I1OK    Co  691  10.845   9.521  12.285
    2I1OK   O14  692  10.765   9.702  12.288
    2I1OK    O5  693  10.919   9.508  12.115
    2I1OK    C3  694  11.020   9.473  12.064
    2I1OK    O6  695  11.105   9.429  12.133
    2I1OK  H110  696  11.033   9.483  11.958
    2I1OK   O18  697  10.931   9.527  12.466
    2I1OK   C53  698  11.054   9.513  12.513
    2I1OK   O17  699  11.143   9.474  12.423
    2I1OK   C54  700  11.077   9.508  12.665
    2I1OK   C55  701  11.187   9.444  12.726
    2I1OK   H25  702  11.263   9.398  12.666
    2I1OK   C56  703  11.197   9.441  12.861
    2I1OK   H26  704  11.280   9.391  12.907
    2I1OK   C57  705  11.103   9.509  12.942
    2I1OK   C58  706  10.999   9.579  12.876
    2I1OK   H27  707  10.925   9.633  12.932
    2I1OK   C59  708  10.988   9.582  12.743
    2I1OK   H28  709  10.916   9.647  12.698
    2I1OK   C60  710  11.066   9.490  13.091
    2I1OK   C61  711  11.102   9.368  13.177
    2I1OK    N5  712  11.048   9.335  13.318
    2I1OK   C62  713  11.158   9.234  13.354
    2I1OK   C63  714  11.199   9.176  13.239
    2I1OK   H29  715  11.233   9.075  13.228
    2I1OK   C64  716  11.162   9.262  13.124
    2I1OK   H30  717  11.177   9.239  13.021
    2I1OK   C65  718  11.244   9.235  13.494
    2I1OK   C66  719  11.372   9.141  13.512
    2I1OK   C67  720  11.440   9.126  13.634
    2I1OK   H31  721  11.412   9.176  13.722
    2I1OK   C68  722  11.551   9.048  13.653
    2I1OK   H32  723  11.599   9.046  13.749
    2I1OK   C69  724  11.601   8.976  13.547
    2I1OK   C70  725  11.539   8.985  13.423
    2I1OK   H33  726  11.575   8.926  13.340
    2I1OK   C71  727  11.430   9.069  13.406
    2I1OK   H34  728  11.413   9.099  13.305
    2I1OK   C72  729  11.726   8.897  13.569
    2I1OK   O19  730  11.783   8.886  13.680
    2I1OK   O34  731  11.899   8.845  13.801
    2I1OK  C105  732  11.877   8.745  13.889
    2I1OK   H51  733  11.873   8.757  13.995
    2I1OK   O33  734  11.861   8.644  13.833
    2I1OK   Co6  735  11.897   8.709  13.660
    2I1OK    O3  736  11.824   8.573  13.548
    2I1OK    C2  737  11.920   8.532  13.494
    2I1OK  H108  738  11.926   8.446  13.431
    2I1OK    O4  739  12.016   8.608  13.526
    2I1OK   O35  740  12.113   8.730  13.604
    2I1OK  C106  741  12.151   8.845  13.545
    2I1OK   H52  742  12.251   8.878  13.532
    2I1OK   O36  743  12.058   8.906  13.506
    2I1OK   Co7  744  11.932   8.795  13.582
    2I1OK   O20  745  11.781   8.834  13.486
    2I1OK   C73  746  11.190   9.307  13.600
    2I1OK   C74  747  11.237   9.333  13.744
    2I1OK   H35  748  11.331   9.320  13.791
    2I1OK   C75  749  11.141   9.395  13.809
    2I1OK   H36  750  11.157   9.434  13.907
    2I1OK   C76  751  11.027   9.426  13.714
    2I1OK   C77  752  10.880   9.467  13.756
    2I1OK   C78  753  10.835   9.457  13.907
    2I1OK   C79  754  10.703   9.485  13.940
    2I1OK   H37  755  10.629   9.448  13.873
    2I1OK   C80  756  10.661   9.518  14.061
    2I1OK   H38  757  10.564   9.561  14.073
    2I1OK   C81  758  10.746   9.506  14.168
    2I1OK   C82  759  10.876   9.464  14.145
    2I1OK   H39  760  10.938   9.435  14.227
    2I1OK   C83  761  10.918   9.442  14.019
    2I1OK   H40  762  11.006   9.382  14.012
    2I1OK   C84  763  10.683   9.505  14.306
    2I1OK   O21  764  10.551   9.510  14.321
    2I1OK  Co17  765  10.557   9.510  14.494
    2I1OK   O40  766  10.609   9.685  14.532
    2I1OK  C135  767  10.700   9.745  14.581
    2I1OK  C132  768  10.704   9.897  14.575
    2I1OK  C131  769  10.817   9.964  14.620
    2I1OK   H64  770  10.901   9.910  14.657
    2I1OK  C130  771  10.821  10.102  14.618
    2I1OK   H63  772  10.920  10.137  14.614
    2I1OK  C129  773  10.714  10.184  14.581
    2I1OK  C134  774  10.599  10.112  14.546
    2I1OK   H66  775  10.505  10.159  14.560
    2I1OK  C133  776  10.595   9.974  14.536
    2I1OK   H65  777  10.507   9.926  14.497
    2I1OK   O39  778  10.790   9.684  14.629
    2I1OK  Co16  779  10.713   9.525  14.601
    2I1OK   O22  780  10.754   9.509  14.418
    2I1OK   O69  781  10.535   9.521  14.713
    2I1OK  C210  782  10.405   9.510  14.683
    2I1OK   O70  783  10.377   9.491  14.555
    2I1OK  H106  784  10.328   9.520  14.756
    2I1OK   O71  785  10.813   9.395  14.691
    2I1OK  C211  786  10.746   9.294  14.636
    2I1OK   O72  787  10.643   9.327  14.557
    2I1OK  H107  788  10.779   9.192  14.649
    2I1OK   C85  789  10.808   9.534  13.657
    2I1OK   C86  790  10.670   9.601  13.673
    2I1OK   H41  791  10.595   9.590  13.748
    2I1OK   C87  792  10.653   9.681  13.574
    2I1OK   H42  793  10.567   9.743  13.563
    2I1OK   C88  794  10.768   9.657  13.478
    2I1OK   C89  795  10.821   9.761  13.404
    2I1OK   C90  796  10.926   9.726  13.298
    2I1OK   C91  797  10.987   9.821  13.190
    2I1OK   H43  798  10.963   9.923  13.172
    2I1OK   C92  799  11.059   9.747  13.111
    2I1OK   H44  800  11.116   9.780  13.026
    2I1OK   C93  801  11.038   9.604  13.159
    2I1OK    N6  802  10.991   9.617  13.295
    2I1OK   Zn2  803  10.997   9.479  13.430
    2I1OK    N7  804  10.828   9.519  13.505
    2I1OK    N8  805  11.072   9.403  13.590
    2I1OK   C94  806  10.770   9.908  13.401
    2I1OK   C95  807  10.643   9.956  13.432
    2I1OK   H45  808  10.560   9.891  13.436
    2I1OK   C96  809  10.621  10.092  13.452
    2I1OK   H46  810  10.524  10.125  13.483
    2I1OK   C97  811  10.724  10.183  13.434
    2I1OK   C99  812  10.850  10.135  13.406
    2I1OK   H47  813  10.926  10.203  13.371
    2I1OK  C100  814  10.874  10.000  13.397
    2I1OK   H48  815  10.976   9.968  13.394
    2I1OK   C98  816  10.696  10.330  13.430
    2I1OK   O23  817  10.791  10.406  13.411
    2I1OK   Co4  818  10.698  10.561  13.402
    2I1OK   O16  819  10.584  10.550  13.246
    2I1OK   C50  820  10.461  10.567  13.219
    2I1OK   C49  821  10.450  10.583  13.070
    2I1OK   C48  822  10.522  10.490  12.995
    2I1OK   H22  823  10.550  10.397  13.039
    2I1OK   C47  824  10.548  10.512  12.866
    2I1OK   H21  825  10.620  10.448  12.821
    2I1OK   C46  826  10.506  10.629  12.800
    2I1OK   C52  827  10.420  10.714  12.874
    2I1OK   H24  828  10.363  10.789  12.824
    2I1OK   C51  829  10.397  10.696  13.007
    2I1OK   H23  830  10.349  10.773  13.064
    2I1OK   C41  831  10.531  10.646  12.647
    2I1OK   C40  832  10.559  10.522  12.562
    2I1OK   C39  833  10.531  10.381  12.610
    2I1OK   H18  834  10.459  10.351  12.682
    2I1OK   C38  835  10.611  10.301  12.542
    2I1OK   H17  836  10.631  10.202  12.574
    2I1OK   C37  837  10.684  10.384  12.435
    2I1OK    N3  838  10.618  10.522  12.449
    2I1OK   Zn3  839  10.640  10.672  12.330
    2I1OK    N4  840  10.792  10.607  12.239
    2I1OK    N2  841  10.618  10.809  12.462
    2I1OK   C42  842  10.547  10.768  12.589
    2I1OK   C43  843  10.522  10.896  12.665
    2I1OK   H19  844  10.540  10.916  12.769
    2I1OK   C44  845  10.489  10.982  12.572
    2I1OK   H20  846  10.434  11.071  12.594
    2I1OK   C45  847  10.520  10.921  12.434
    2I1OK   O15  848  10.394  10.622  13.306
    2I1OK   Co5  849  10.506  10.574  13.446
    2I1OK   O24  850  10.573  10.383  13.429
    2I1OK   O30  851  10.431  10.558  13.610
    2I1OK  C103  852  10.534  10.587  13.668
    2I1OK  C122  853  10.543  10.614  13.816
    2I1OK  C203  854  10.648  10.687  13.858
    2I1OK   H99  855  10.709  10.740  13.788
    2I1OK  C123  856  10.668  10.713  14.005
    2I1OK   H60  857  10.760  10.757  14.036
    2I1OK  C120  858  10.564  10.668  14.108
    2I1OK  C121  859  10.453  10.582  14.046
    2I1OK   H59  860  10.374  10.540  14.103
    2I1OK  C212  861  10.451  10.558  13.896
    2I1OK  H116  862  10.380  10.488  13.856
    2I1OK   O29  863  10.639  10.619  13.588
    2I1OK   O31  864  10.634  10.737  13.466
    2I1OK  C104  865  10.735  10.777  13.387
    2I1OK   O32  866  10.794  10.688  13.329
    2I1OK  C168  867  10.780  10.921  13.392
    2I1OK  C167  868  10.723  11.000  13.489
    2I1OK   H82  869  10.685  10.956  13.579
    2I1OK  C166  870  10.724  11.135  13.475
    2I1OK   H81  871  10.667  11.192  13.547
    2I1OK  C165  872  10.789  11.201  13.371
    2I1OK  C170  873  10.850  11.119  13.276
    2I1OK   H84  874  10.912  11.160  13.200
    2I1OK  C169  875  10.843  10.981  13.283
    2I1OK   H83  876  10.872  10.921  13.199
    3I1OK   O55  877   6.128   1.647  10.211
    3I1OK  C202  878   6.112   1.527  10.257
    3I1OK  H115  879   6.167   1.483  10.338
    3I1OK   O56  880   6.023   1.471  10.192
    3I1OK  Co13  881   5.960   1.631  10.104
    3I1OK  Co12  882   6.042   1.657  10.017
    3I1OK   O61  883   6.160   1.766   9.923
    3I1OK  C206  884   6.179   1.834  10.021
    3I1OK   O62  885   6.114   1.795  10.133
    3I1OK  H102  886   6.244   1.919  10.019
    3I1OK   O41  887   6.057   1.487   9.934
    3I1OK  C149  888   5.959   1.502   9.861
    3I1OK   O42  889   5.888   1.596   9.907
    3I1OK   O63  890   5.831   1.728   9.984
    3I1OK  C207  891   5.751   1.735  10.105
    3I1OK   O64  892   5.793   1.668  10.191
    3I1OK  H103  893   5.667   1.800  10.114
    3I1OK  C148  894   5.917   1.411   9.751
    3I1OK  C147  895   5.806   1.444   9.675
    3I1OK   H72  896   5.741   1.525   9.704
    3I1OK  C146  897   5.780   1.372   9.560
    3I1OK   H71  898   5.721   1.425   9.489
    3I1OK  C145  899   5.855   1.259   9.522
    3I1OK  C151  900   5.962   1.227   9.608
    3I1OK   H74  901   6.009   1.132   9.605
    3I1OK  C150  902   5.996   1.304   9.717
    3I1OK   H73  903   6.087   1.283   9.771
    3I1OK  C140  904   5.813   1.166   9.400
    3I1OK  C139  905   5.680   1.189   9.321
    3I1OK  C138  906   5.577   1.297   9.352
    3I1OK   H68  907   5.550   1.337   9.448
    3I1OK  C137  908   5.506   1.319   9.245
    3I1OK   H67  909   5.428   1.391   9.248
    3I1OK  C136  910   5.553   1.222   9.136
    3I1OK  C128  911   5.515   1.216   9.003
    3I1OK  C127  912   5.561   1.084   8.923
    3I1OK  C126  913   5.518   1.046   8.800
    3I1OK   H62  914   5.493   1.102   8.714
    3I1OK  C125  915   5.521   0.901   8.796
    3I1OK   H61  916   5.516   0.845   8.706
    3I1OK  C124  917   5.552   0.861   8.920
    3I1OK  C119  918   5.527   0.714   8.970
    3I1OK  C116  919   5.569   0.683   9.093
    3I1OK    N9  920   5.661   0.758   9.170
    3I1OK  C115  921   5.729   0.677   9.245
    3I1OK  C118  922   5.654   0.545   9.257
    3I1OK   H58  923   5.665   0.470   9.333
    3I1OK  C117  924   5.568   0.543   9.157
    3I1OK   H57  925   5.516   0.456   9.124
    3I1OK  C114  926   5.847   0.709   9.336
    3I1OK  C144  927   5.895   0.837   9.336
    3I1OK  C143  928   6.029   0.876   9.397
    3I1OK   H70  929   6.108   0.812   9.428
    3I1OK  C142  930   6.024   1.007   9.411
    3I1OK   H69  931   6.106   1.068   9.441
    3I1OK  C141  932   5.883   1.052   9.368
    3I1OK   N10  933   5.851   0.957   9.256
    3I1OK    Zn  934   5.692   0.950   9.157
    3I1OK   N11  935   5.644   1.131   9.212
    3I1OK   N12  936   5.646   0.967   8.975
    3I1OK  C111  937   5.915   0.593   9.418
    3I1OK  C110  938   5.972   0.623   9.543
    3I1OK   H54  939   5.960   0.720   9.586
    3I1OK  C109  940   6.035   0.525   9.619
    3I1OK   H53  941   6.088   0.554   9.708
    3I1OK  C108  942   6.044   0.393   9.571
    3I1OK  C113  943   5.988   0.360   9.445
    3I1OK   H56  944   5.988   0.259   9.410
    3I1OK  C112  945   5.926   0.461   9.369
    3I1OK   H55  946   5.887   0.436   9.273
    3I1OK  C107  947   6.103   0.288   9.666
    3I1OK   O37  948   6.144   0.178   9.631
    3I1OK   Co8  949   6.190   0.131   9.795
    3I1OK   O51  950   6.174   0.001   9.928
    3I1OK  C200  951   6.291  14.900   9.903
    3I1OK   O52  952   6.341   0.032   9.814
    3I1OK  H113  953   6.339  14.816   9.948
    3I1OK   O45  954   6.033   0.007   9.820
    3I1OK  C182  955   5.914   0.038   9.829
    3I1OK   O46  956   5.888   0.136   9.899
    3I1OK   Co9  957   6.072   0.175   9.930
    3I1OK   O38  958   6.095   0.307   9.789
    3I1OK   O53  959   6.114   0.252  10.087
    3I1OK  C201  960   6.205   0.314  10.037
    3I1OK   O54  961   6.217   0.291   9.915
    3I1OK  H114  962   6.259   0.390  10.088
    3I1OK  C179  963   5.807  14.868   9.788
    3I1OK  C178  964   5.851  14.741   9.752
    3I1OK   H88  965   5.943  14.703   9.790
    3I1OK  C177  966   5.773  14.661   9.671
    3I1OK   H87  967   5.817  14.571   9.633
    3I1OK  C176  968   5.646  14.699   9.629
    3I1OK  C181  969   5.600  14.823   9.675
    3I1OK   H90  970   5.498  14.852   9.656
    3I1OK  C180  971   5.679  14.908   9.750
    3I1OK   H89  972   5.646   0.075   9.770
    3I1OK  C175  973   5.552  14.595   9.554
    3I1OK  C174  974   5.450  14.649   9.452
    3I1OK  C173  975   5.436  14.797   9.416
    3I1OK   H86  976   5.507  14.875   9.433
    3I1OK  C172  977   5.324  14.810   9.348
    3I1OK   H85  978   5.279  14.904   9.324
    3I1OK  C171  979   5.265  14.669   9.329
    3I1OK  C164  980   5.153  14.633   9.263
    3I1OK  C161  981   5.099  14.485   9.292
    3I1OK   N13  982   5.192  14.366   9.320
    3I1OK  C160  983   5.143  14.283   9.199
    3I1OK  C163  984   5.011  14.306   9.185
    3I1OK   H80  985   4.932  14.241   9.159
    3I1OK  C162  986   4.986  14.442   9.235
    3I1OK   H79  987   4.889  14.486   9.238
    3I1OK  C159  988   5.223  14.169   9.118
    3I1OK  C191  989   5.359  14.163   9.141
    3I1OK  C190  990   5.473  14.097   9.062
    3I1OK   H94  991   5.470  14.035   8.976
    3I1OK  C189  992   5.585  14.116   9.128
    3I1OK   H93  993   5.681  14.104   9.083
    3I1OK  C188  994   5.553  14.176   9.266
    3I1OK  C187  995   5.649  14.176   9.389
    3I1OK  C186  996   5.609  14.254   9.496
    3I1OK  C185  997   5.671  14.269   9.635
    3I1OK   H92  998   5.722  14.194   9.692
    3I1OK  C184  999   5.644  14.391   9.677
    3I1OK   H91 1000   5.674  14.433   9.770
    3I1OK  C183 1001   5.569  14.459   9.562
    3I1OK   N15 1002   5.491  14.350   9.494
    3I1OK   Zn1 1003   5.377  14.389   9.353
    3I1OK   N14 1004   5.440  14.236   9.254
    3I1OK   N16 1005   5.366  14.579   9.381
    3I1OK  C192 1006   5.783  14.094   9.387
    3I1OK  C193 1007   5.876  14.100   9.493
    3I1OK   H95 1008   5.875  14.182   9.560
    3I1OK  C194 1009   5.992  14.024   9.498
    3I1OK   H96 1010   6.053  14.025   9.586
    3I1OK  C195 1011   6.028  13.949   9.388
    3I1OK  C197 1012   5.941  13.941   9.279
    3I1OK   H97 1013   5.969  13.885   9.192
    3I1OK  C198 1014   5.820  14.007   9.282
    3I1OK   H98 1015   5.746  13.968   9.217
    3I1OK  C196 1016   6.159  13.876   9.387
    3I1OK   O47 1017   6.205  13.825   9.274
    3I1OK  Co10 1018   6.352  13.756   9.351
    3I1OK   O50 1019   6.439  13.910   9.412
    3I1OK  C199 1020   6.485  13.957   9.529
    3I1OK  H112 1021   6.531  14.053   9.539
    3I1OK   O49 1022   6.466  13.877   9.634
    3I1OK  Co11 1023   6.380  13.748   9.540
    3I1OK   O48 1024   6.219  13.832   9.499
    3I1OK   O57 1025   6.324  13.610   9.643
    3I1OK  C204 1026   6.269  13.543   9.542
    3I1OK   O58 1027   6.283  13.598   9.421
    3I1OK  H101 1028   6.220  13.449   9.556
    3I1OK   O59 1029   6.522  13.672   9.447
    3I1OK  C205 1030   6.555  13.650   9.318
    3I1OK   O60 1031   6.469  13.695   9.228
    3I1OK  H100 1032   6.642  13.597   9.288
    3I1OK  C156 1033   5.153  14.088   8.997
    3I1OK  C155 1034   5.232  14.020   8.903
    3I1OK   H76 1035   5.316  14.072   8.865
    3I1OK  C154 1036   5.190  13.913   8.829
    3I1OK   H75 1037   5.261  13.856   8.772
    3I1OK  C153 1038   5.058  13.873   8.834
    3I1OK  C158 1039   4.971  13.945   8.915
    3I1OK   H78 1040   4.866  13.935   8.902
    3I1OK  C157 1041   5.019  14.045   8.998
    3I1OK   H77 1042   4.949  14.081   9.069
    3I1OK  C152 1043   5.009  13.755   8.749
    3I1OK   O43 1044   4.889  13.707   8.768
    3I1OK  Co14 1045   4.807  13.547   8.692
    3I1OK    O9 1046   4.634  13.593   8.658
    3I1OK    C5 1047   4.676  13.693   8.575
    3I1OK   O10 1048   4.808  13.693   8.515
    3I1OK  Co15 1049   4.969  13.602   8.575
    3I1OK   O44 1050   5.073  13.719   8.655
    3I1OK   O65 1051   4.901  13.441   8.536
    3I1OK  C208 1052   4.955  13.451   8.427
    3I1OK   O66 1053   5.019  13.551   8.410
    3I1OK  H104 1054   4.943  13.378   8.350
    3I1OK   O68 1055   4.993  13.442   8.700
    3I1OK  C209 1056   4.935  13.402   8.814
    3I1OK   O67 1057   4.829  13.445   8.840
    3I1OK  H105 1058   4.976  13.321   8.871
    3I1OK    C6 1059   4.598  13.822   8.571
    3I1OK    C7 1060   4.613  13.916   8.672
    3I1OK    H1 1061   4.707  13.924   8.723
    3I1OK    C8 1062   4.516  14.012   8.690
    3I1OK    H2 1063   4.526  14.077   8.774
    3I1OK    C9 1064   4.406  14.024   8.605
    3I1OK   C10 1065   4.401  13.933   8.499
    3I1OK    H3 1066   4.349  13.959   8.410
    3I1OK   C11 1067   4.490  13.829   8.486
    3I1OK    H4 1068   4.464  13.744   8.426
    3I1OK   C12 1069   4.307  14.144   8.618
    3I1OK   C13 1070   4.164  14.134   8.557
    3I1OK    N1 1071   4.069  14.224   8.568
    3I1OK   C14 1072   3.940  14.162   8.534
    3I1OK   C15 1073   3.981  14.044   8.447
    3I1OK    H5 1074   3.922  13.993   8.374
    3I1OK   C16 1075   4.110  14.024   8.464
    3I1OK    H6 1076   4.159  13.938   8.424
    3I1OK   C17 1077   3.821  14.183   8.600
    3I1OK   C18 1078   3.690  14.094   8.573
    3I1OK   C19 1079   3.562  14.127   8.623
    3I1OK    H7 1080   3.539  14.226   8.655
    3I1OK   C20 1081   3.453  14.042   8.612
    3I1OK    H8 1082   3.359  14.071   8.654
    3I1OK   C21 1083   3.465  13.920   8.545
    3I1OK   C22 1084   3.587  13.885   8.491
    3I1OK    H9 1085   3.595  13.799   8.428
    3I1OK   C23 1086   3.696  13.968   8.510
    3I1OK   H10 1087   3.789  13.918   8.498
    3I1OK   C24 1088   3.342  13.840   8.508
    3I1OK   O11 1089   3.221  13.891   8.527
    3I1OK   Co3 1090   3.136  13.740   8.479
    3I1OK    O8 1091   3.179  13.727   8.298
    3I1OK    C4 1092   3.240  13.638   8.218
    3I1OK  H111 1093   3.260  13.657   8.114
    3I1OK    O7 1094   3.275  13.523   8.275
    3I1OK   Co2 1095   3.223  13.574   8.442
    3I1OK   O12 1096   3.347  13.708   8.481
    3I1OK   O26 1097   3.039  13.558   8.428
    3I1OK  C101 1098   2.932  13.638   8.441
    3I1OK   O25 1099   2.957  13.764   8.473
    3I1OK   H50 1100   2.831  13.604   8.432
    3I1OK   O28 1101   3.262  13.450   8.569
    3I1OK  C102 1102   3.210  13.521   8.669
    3I1OK   O27 1103   3.156  13.639   8.635
    3I1OK   H49 1104   3.209  13.485   8.769
    3I1OK   C25 1105   3.811  14.325   8.675
    3I1OK   C26 1106   3.707  14.365   8.750
    3I1OK   H11 1107   3.640  14.306   8.809
    3I1OK   C27 1108   3.713  14.511   8.748
    3I1OK   H12 1109   3.634  14.571   8.787
    3I1OK   C28 1110   3.834  14.545   8.698
    3I1OK   C29 1111   3.862  14.676   8.609
    3I1OK   C30 1112   3.747  14.774   8.569
    3I1OK   C31 1113   3.766  14.865   8.465
    3I1OK   H13 1114   3.833  14.839   8.386
    3I1OK   C32 1115   3.690   0.043   8.444
    3I1OK   H14 1116   3.724   0.119   8.377
    3I1OK   C33 1117   3.575   0.059   8.518
    3I1OK   C34 1118   3.542  14.899   8.614
    3I1OK   H15 1119   3.443  14.897   8.653
    3I1OK   C35 1120   3.630  14.797   8.642
    3I1OK   H16 1121   3.615  14.750   8.736
    3I1OK   C36 1122   3.483   0.161   8.455
    3I1OK   O13 1123   3.360   0.224   8.513
    3I1OK   Co1 1124   3.249   0.391   8.448
    3I1OK    O2 1125   3.246   0.482   8.284
    3I1OK    C1 1126   3.284   0.479   8.172
    3I1OK  H109 1127   3.272   0.561   8.105
    3I1OK    O1 1128   3.344   0.383   8.140
    3I1OK    Co 1129   3.351   0.323   8.310
    3I1OK   O14 1130   3.484   0.178   8.316
    3I1OK    O5 1131   3.186   0.238   8.326
    3I1OK    C3 1132   3.088   0.246   8.392
    3I1OK    O6 1133   3.077   0.340   8.463
    3I1OK  H110 1134   3.013   0.170   8.390
    3I1OK   O18 1135   3.447   0.452   8.426
    3I1OK   C53 1136   3.419   0.518   8.537
    3I1OK   O17 1137   3.294   0.504   8.579
    3I1OK   C54 1138   3.516   0.626   8.586
    3I1OK   C55 1139   3.478   0.734   8.668
    3I1OK   H25 1140   3.377   0.743   8.702
    3I1OK   C56 1141   3.571   0.827   8.703
    3I1OK   H26 1142   3.541   0.911   8.762
    3I1OK   C57 1143   3.706   0.813   8.665
    3I1OK   C58 1144   3.741   0.698   8.589
    3I1OK   H27 1145   3.841   0.681   8.556
    3I1OK   C59 1146   3.650   0.606   8.553
    3I1OK   H28 1147   3.683   0.515   8.508
    3I1OK   C60 1148   3.820   0.917   8.653
    3I1OK   C61 1149   3.800   1.069   8.649
    3I1OK    N5 1150   3.907   1.175   8.615
    3I1OK   C62 1151   3.832   1.295   8.676
    3I1OK   C63 1152   3.700   1.269   8.665
    3I1OK   H29 1153   3.623   1.342   8.649
    3I1OK   C64 1154   3.678   1.123   8.646
    3I1OK   H30 1155   3.585   1.075   8.628
    3I1OK   C65 1156   3.898   1.404   8.780
    3I1OK   C66 1157   3.805   1.509   8.857
    3I1OK   C67 1158   3.856   1.613   8.936
    3I1OK   H31 1159   3.957   1.618   8.965
    3I1OK   C68 1160   3.781   1.707   9.002
    3I1OK   H32 1161   3.829   1.780   9.062
    3I1OK   C69 1162   3.644   1.699   8.994
    3I1OK   C70 1163   3.585   1.598   8.920
    3I1OK   H33 1164   3.478   1.592   8.911
    3I1OK   C71 1165   3.664   1.503   8.856
    3I1OK   H34 1166   3.614   1.412   8.834
    3I1OK   C72 1167   3.564   1.795   9.076
    3I1OK   O19 1168   3.614   1.886   9.146
    3I1OK   O34 1169   3.631   2.019   9.254
    3I1OK  C105 1170   3.650   2.145   9.210
    3I1OK   H51 1171   3.736   2.205   9.232
    3I1OK   O33 1172   3.561   2.179   9.142
    3I1OK   Co6 1173   3.456   2.025   9.167
    3I1OK    O3 1174   3.332   2.035   9.022
    3I1OK    C2 1175   3.229   2.049   9.079
    3I1OK  H108 1176   3.135   2.070   9.035
    3I1OK    O4 1177   3.253   2.033   9.202
    3I1OK   O35 1178   3.335   2.016   9.355
    3I1OK  C106 1179   3.338   1.901   9.425
    3I1OK   H52 1180   3.304   1.889   9.526
    3I1OK   O36 1181   3.381   1.813   9.361
    3I1OK   Co7 1182   3.430   1.918   9.219
    3I1OK   O20 1183   3.446   1.796   9.083
    3I1OK   C73 1184   4.036   1.411   8.784
    3I1OK   C74 1185   4.135   1.497   8.863
    3I1OK   H35 1186   4.124   1.562   8.946
    3I1OK   C75 1187   4.257   1.475   8.819
    3I1OK   H36 1188   4.342   1.513   8.871
    3I1OK   C76 1189   4.254   1.366   8.713
    3I1OK   C77 1190   4.368   1.335   8.609
    3I1OK   C78 1191   4.491   1.433   8.595
    3I1OK   C79 1192   4.586   1.408   8.498
    3I1OK   H37 1193   4.549   1.376   8.403
    3I1OK   C80 1194   4.709   1.456   8.498
    3I1OK   H38 1195   4.783   1.413   8.433
    3I1OK   C81 1196   4.744   1.552   8.589
    3I1OK   C82 1197   4.650   1.592   8.682
    3I1OK   H39 1198   4.668   1.681   8.740
    3I1OK   C83 1199   4.529   1.534   8.685
    3I1OK   H40 1200   4.455   1.590   8.737
    3I1OK   C84 1201   4.871   1.631   8.561
    3I1OK   O21 1202   4.940   1.610   8.450
    3I1OK  Co17 1203   5.064   1.726   8.490
    3I1OK   O40 1204   5.164   1.634   8.618
    3I1OK  C135 1205   5.193   1.641   8.734
    3I1OK  C132 1206   5.270   1.528   8.801
    3I1OK  C131 1207   5.291   1.531   8.937
    3I1OK   H64 1208   5.253   1.612   8.996
    3I1OK  C130 1209   5.362   1.430   8.999
    3I1OK   H63 1210   5.330   1.417   9.099
    3I1OK  C129 1211   5.425   1.325   8.932
    3I1OK  C134 1212   5.410   1.332   8.793
    3I1OK   H66 1213   5.485   1.289   8.732
    3I1OK  C133 1214   5.329   1.425   8.728
    3I1OK   H65 1215   5.312   1.416   8.623
    3I1OK   O39 1216   5.157   1.736   8.797
    3I1OK  Co16 1217   5.083   1.817   8.655
    3I1OK   O22 1218   4.924   1.716   8.648
    3I1OK   O69 1219   5.237   1.858   8.519
    3I1OK  C210 1220   5.265   1.820   8.394
    3I1OK   O70 1221   5.173   1.744   8.335
    3I1OK  H106 1222   5.356   1.846   8.344
    3I1OK   O71 1223   5.035   1.990   8.706
    3I1OK  C211 1224   4.969   2.014   8.593
    3I1OK   O72 1225   4.974   1.917   8.501
    3I1OK  H107 1226   4.909   2.102   8.581
    3I1OK   C85 1227   4.363   1.207   8.555
    3I1OK   C86 1228   4.470   1.142   8.465
    3I1OK   H41 1229   4.550   1.183   8.409
    3I1OK   C87 1230   4.448   1.014   8.464
    3I1OK   H42 1231   4.510   0.945   8.412
    3I1OK   C88 1232   4.316   0.992   8.535
    3I1OK   C89 1233   4.297   0.878   8.612
    3I1OK   C90 1234   4.156   0.854   8.669
    3I1OK   C91 1235   4.104   0.727   8.741
    3I1OK   H43 1236   4.156   0.636   8.760
    3I1OK   C92 1237   3.975   0.743   8.759
    3I1OK   H44 1238   3.908   0.675   8.807
    3I1OK   C93 1239   3.943   0.874   8.689
    3I1OK    N6 1240   4.068   0.945   8.680
    3I1OK   Zn2 1241   4.088   1.135   8.653
    3I1OK    N7 1242   4.236   1.122   8.535
    3I1OK    N8 1243   4.132   1.310   8.719
    3I1OK   C94 1244   4.396   0.759   8.629
    3I1OK   C95 1245   4.498   0.719   8.543
    3I1OK   H45 1246   4.501   0.752   8.442
    3I1OK   C96 1247   4.596   0.629   8.585
    3I1OK   H46 1248   4.677   0.606   8.519
    3I1OK   C97 1249   4.589   0.573   8.711
    3I1OK   C99 1250   4.489   0.614   8.797
    3I1OK   H47 1251   4.468   0.557   8.885
    3I1OK  C100 1252   4.399   0.710   8.759
    3I1OK   H48 1253   4.337   0.752   8.835
    3I1OK   C98 1254   4.677   0.458   8.748
    3I1OK   O23 1255   4.665   0.410   8.860
    3I1OK   Co4 1256   4.781   0.272   8.843
    3I1OK   O16 1257   4.710   0.155   8.706
    3I1OK   C50 1258   4.752   0.099   8.599
    3I1OK   C49 1259   4.658  14.921   8.567
    3I1OK   C48 1260   4.522   0.020   8.575
    3I1OK   H22 1261   4.492   0.123   8.570
    3I1OK   C47 1262   4.430  14.857   8.582
    3I1OK   H21 1263   4.332  14.888   8.611
    3I1OK   C46 1264   4.463  14.720   8.582
    3I1OK   C52 1265   4.600  14.690   8.557
    3I1OK   H24 1266   4.628  14.591   8.529
    3I1OK   C51 1267   4.696  14.787   8.556
    3I1OK   H23 1268   4.799  14.759   8.557
    3I1OK   C41 1269   4.351  14.612   8.581
    3I1OK   C40 1270   4.210  14.651   8.536
    3I1OK   C39 1271   4.180  14.780   8.461
    3I1OK   H18 1272   4.247  14.835   8.399
    3I1OK   C38 1273   4.054  14.808   8.484
    3I1OK   H17 1274   4.014  14.906   8.467
    3I1OK   C37 1275   3.990  14.692   8.563
    3I1OK    N3 1276   4.103  14.589   8.565
    3I1OK   Zn3 1277   4.089  14.406   8.624
    3I1OK    N4 1278   3.923  14.422   8.711
    3I1OK    N2 1279   4.267  14.390   8.692
    3I1OK   C42 1280   4.368  14.489   8.637
    3I1OK   C43 1281   4.503  14.443   8.689
    3I1OK   H19 1282   4.582  14.502   8.731
    3I1OK   C44 1283   4.497  14.312   8.682
    3I1OK   H20 1284   4.586  14.253   8.678
    3I1OK   C45 1285   4.352  14.271   8.651
    3I1OK   O15 1286   4.874   0.104   8.581
    3I1OK   Co5 1287   4.902   0.253   8.687
    3I1OK   O24 1288   4.757   0.394   8.662
    3I1OK   O30 1289   5.044   0.358   8.647
    3I1OK  C103 1290   5.058   0.396   8.762
    3I1OK  C122 1291   5.176   0.476   8.811
    3I1OK  C203 1292   5.202   0.472   8.943
    3I1OK   H99 1293   5.154   0.399   9.005
    3I1OK  C123 1294   5.313   0.553   9.001
    3I1OK   H60 1295   5.321   0.560   9.107
    3I1OK  C120 1296   5.408   0.633   8.911
    3I1OK  C121 1297   5.364   0.632   8.763
    3I1OK   H59 1298   5.417   0.683   8.687
    3I1OK  C212 1299   5.243   0.551   8.722
    3I1OK  H116 1300   5.206   0.561   8.622
    3I1OK   O29 1301   4.972   0.341   8.853
    3I1OK   O31 1302   4.951   0.175   8.873
    3I1OK  C104 1303   4.872   0.113   8.964
    3I1OK   O32 1304   4.756   0.152   8.967
    3I1OK  C168 1305   4.935   0.021   9.066
    3I1OK  C167 1306   5.072   0.017   9.068
    3I1OK   H82 1307   5.129   0.100   9.033
    3I1OK  C166 1308   5.135  14.843   9.124
    3I1OK   H81 1309   5.241  14.837   9.112
    3I1OK  C165 1310   5.067  14.740   9.189
    3I1OK  C170 1311   4.928  14.749   9.189
    3I1OK   H84 1312   4.869  14.681   9.247
    3I1OK  C169 1313   4.861  14.852   9.125
    3I1OK   H83 1314   4.756  14.845   9.109
    4I1OK   O55 1315   0.387   7.361  11.414
    4I1OK  C202 1316   0.345   7.475  11.368
    4I1OK  H115 1317   0.306   7.492  11.270
    4I1OK   O56 1318   0.361   7.561  11.456
    4I1OK  Co13 1319   0.403   7.437  11.598
    4I1OK  Co12 1320   0.517   7.398  11.577
    4I1OK   O61 1321   0.650   7.271  11.554
    4I1OK  C206 1322   0.568   7.189  11.518
    4I1OK   O62 1323   0.441   7.234  11.509
    4I1OK  H102 1324   0.596   7.089  11.495
    4I1OK   O41 1325   0.604   7.565  11.554
    4I1OK  C149 1326   0.619   7.587  11.673
    4I1OK   O42 1327   0.545   7.507  11.741
    4I1OK   O63 1328   0.448   7.385  11.791
    4I1OK  C207 1329   0.303   7.395  11.804
    4I1OK   O64 1330   0.250   7.441  11.710
    4I1OK  H103 1331   0.249   7.364  11.892
    4I1OK  C148 1332   0.695   7.702  11.730
    4I1OK  C147 1333   0.707   7.715  11.867
    4I1OK   H72 1334   0.646   7.656  11.933
    4I1OK  C146 1335   0.800   7.803  11.918
    4I1OK   H71 1336   0.833   7.780  12.016
    4I1OK  C145 1337   0.875   7.891  11.837
    4I1OK  C151 1338   0.853   7.878  11.699
    4I1OK   H74 1339   0.884   7.952  11.630
    4I1OK  C150 1340   0.769   7.783  11.645
    4I1OK   H73 1341   0.768   7.767  11.539
    4I1OK  C140 1342   0.964   8.008  11.899
    4I1OK  C139 1343   0.965   8.038  12.053
    4I1OK  C138 1344   0.881   7.965  12.157
    4I1OK   H68 1345   0.784   7.921  12.145
    4I1OK  C137 1346   0.938   7.980  12.274
    4I1OK   H67 1347   0.894   7.934  12.358
    4I1OK  C136 1348   1.061   8.070  12.256
    4I1OK  C128 1349   1.159   8.101  12.349
    4I1OK  C127 1350   1.260   8.219  12.305
    4I1OK  C126 1351   1.350   8.281  12.386
    4I1OK   H62 1352   1.410   8.245  12.465
    4I1OK  C125 1353   1.365   8.417  12.337
    4I1OK   H61 1354   1.444   8.482  12.366
    4I1OK  C124 1355   1.273   8.432  12.240
    4I1OK  C119 1356   1.226   8.572  12.189
    4I1OK  C116 1357   1.141   8.575  12.085
    4I1OK    N9 1358   1.115   8.466  11.998
    4I1OK  C115 1359   1.087   8.513  11.880
    4I1OK  C118 1360   1.047   8.660  11.893
    4I1OK   H58 1361   0.990   8.718  11.824
    4I1OK  C117 1362   1.092   8.699  12.010
    4I1OK   H57 1363   1.101   8.802  12.040
    4I1OK  C114 1364   1.063   8.435  11.751
    4I1OK  C144 1365   1.079   8.300  11.755
    4I1OK  C143 1366   1.089   8.213  11.630
    4I1OK   H70 1367   1.105   8.246  11.529
    4I1OK  C142 1368   1.067   8.090  11.670
    4I1OK   H69 1369   1.077   8.003  11.608
    4I1OK  C141 1370   1.033   8.097  11.820
    4I1OK   N10 1371   1.120   8.209  11.868
    4I1OK    Zn 1372   1.128   8.278  12.043
    4I1OK   N11 1373   1.044   8.118  12.116
    4I1OK   N12 1374   1.263   8.295  12.173
    4I1OK  C111 1375   1.031   8.514  11.619
    4I1OK  C110 1376   0.949   8.454  11.523
    4I1OK   H54 1377   0.900   8.361  11.544
    4I1OK  C109 1378   0.919   8.518  11.403
    4I1OK   H53 1379   0.865   8.465  11.327
    4I1OK  C108 1380   0.972   8.646  11.375
    4I1OK  C113 1381   1.056   8.708  11.471
    4I1OK   H56 1382   1.092   8.808  11.454
    4I1OK  C112 1383   1.087   8.641  11.590
    4I1OK   H55 1384   1.153   8.688  11.660
    4I1OK  C107 1385   0.924   8.715  11.248
    4I1OK   O37 1386   0.981   8.810  11.194
    4I1OK   Co8 1387   0.863   8.822  11.063
    4I1OK   O51 1388   0.745   8.934  10.970
    4I1OK  C200 1389   0.827   8.932  10.875
    4I1OK   O52 1390   0.925   8.865  10.899
    4I1OK  H113 1391   0.816   8.992  10.788
    4I1OK   O45 1392   0.771   8.984  11.137
    4I1OK  C182 1393   0.703   8.992  11.240
    4I1OK   O46 1394   0.625   8.898  11.261
    4I1OK   Co9 1395   0.685   8.802  11.110
    4I1OK   O38 1396   0.812   8.686  11.201
    4I1OK   O53 1397   0.564   8.697  11.025
    4I1OK  C201 1398   0.649   8.617  10.995
    4I1OK   O54 1399   0.763   8.648  11.037
    4I1OK  H114 1400   0.626   8.521  10.952
    4I1OK  C179 1401   0.692   9.126  11.312
    4I1OK  C178 1402   0.751   9.237  11.252
    4I1OK   H88 1403   0.763   9.241  11.146
    4I1OK  C177 1404   0.791   9.345  11.328
    4I1OK   H87 1405   0.848   9.421  11.280
    4I1OK  C176 1406   0.771   9.351  11.466
    4I1OK  C181 1407   0.706   9.240  11.522
    4I1OK   H90 1408   0.682   9.239  11.626
    4I1OK  C180 1409   0.668   9.129  11.449
    4I1OK   H89 1410   0.623   9.045  11.498
    4I1OK  C175 1411   0.794   9.487  11.546
    4I1OK  C174 1412   0.831   9.480  11.696
    4I1OK  C173 1413   0.848   9.350  11.773
    4I1OK   H86 1414   0.866   9.252  11.733
    4I1OK  C172 1415   0.848   9.381  11.901
    4I1OK   H85 1416   0.838   9.309  11.980
    4I1OK  C171 1417   0.841   9.534  11.912
    4I1OK  C164 1418   0.842   9.610  12.024
    4I1OK  C161 1419   0.799   9.763  12.006
    4I1OK   N13 1420   0.827   9.844  11.878
    4I1OK  C160 1421   0.913   9.951  11.948
    4I1OK  C163 1422   0.860   9.972  12.070
    4I1OK   H80 1423   0.848  10.061  12.126
    4I1OK  C162 1424   0.796   9.846  12.111
    4I1OK   H79 1425   0.744   9.834  12.204
    4I1OK  C159 1426   1.030  10.043  11.885
    4I1OK  C191 1427   1.075  10.005  11.761
    4I1OK  C190 1428   1.203  10.041  11.684
    4I1OK   H94 1429   1.279  10.111  11.707
    4I1OK  C189 1430   1.199   9.980  11.567
    4I1OK   H93 1431   1.286   9.967  11.507
    4I1OK  C188 1432   1.060   9.918  11.547
    4I1OK  C187 1433   1.000   9.874  11.410
    4I1OK  C186 1434   0.883   9.801  11.418
    4I1OK  C185 1435   0.791   9.751  11.306
    4I1OK   H92 1436   0.770   9.799  11.213
    4I1OK  C184 1437   0.737   9.639  11.347
    4I1OK   H91 1438   0.666   9.579  11.294
    4I1OK  C183 1439   0.799   9.610  11.484
    4I1OK   N15 1440   0.824   9.746  11.545
    4I1OK   Zn1 1441   0.888   9.761  11.719
    4I1OK   N14 1442   1.012   9.898  11.665
    4I1OK   N16 1443   0.850   9.581  11.776
    4I1OK  C192 1444   1.071   9.910  11.275
    4I1OK  C193 1445   1.024   9.864  11.150
    4I1OK   H95 1446   0.960   9.779  11.146
    4I1OK  C194 1447   1.081   9.898  11.029
    4I1OK   H96 1448   1.034   9.869  10.938
    4I1OK  C195 1449   1.198   9.971  11.028
    4I1OK  C197 1450   1.251  10.018  11.148
    4I1OK   H97 1451   1.343  10.072  11.149
    4I1OK  C198 1452   1.185   9.993  11.267
    4I1OK   H98 1453   1.208  10.061  11.345
    4I1OK  C196 1454   1.267  10.000  10.897
    4I1OK   O47 1455   1.391  10.047  10.898
    4I1OK  Co10 1456   1.399  10.057  10.718
    4I1OK   O50 1457   1.380   9.878  10.669
    4I1OK  C199 1458   1.298   9.806  10.590
    4I1OK  H112 1459   1.306   9.700  10.579
    4I1OK   O49 1460   1.202   9.875  10.529
    4I1OK  Co11 1461   1.249  10.034  10.602
    4I1OK   O48 1462   1.201  10.010  10.780
    4I1OK   O57 1463   1.140  10.171  10.553
    4I1OK  C204 1464   1.204  10.262  10.625
    4I1OK   O58 1465   1.314  10.219  10.689
    4I1OK  H101 1466   1.172  10.364  10.629
    4I1OK   O59 1467   1.404  10.073  10.506
    4I1OK  C205 1468   1.533  10.098  10.534
    4I1OK   O60 1469   1.567  10.092  10.662
    4I1OK  H100 1470   1.605  10.125  10.460
    4I1OK  C156 1471   1.105  10.155  11.973
    4I1OK  C155 1472   1.229  10.206  11.932
    4I1OK   H76 1473   1.301  10.135  11.898
    4I1OK  C154 1474   1.279  10.329  11.967
    4I1OK   H75 1475   1.366  10.367  11.917
    4I1OK  C153 1476   1.212  10.406  12.059
    4I1OK  C158 1477   1.095  10.356  12.114
    4I1OK   H78 1478   1.056  10.399  12.204
    4I1OK  C157 1479   1.041  10.237  12.069
    4I1OK   H77 1480   0.943  10.217  12.103
    4I1OK  C152 1481   1.269  10.543  12.101
    4I1OK   O43 1482   1.196  10.622  12.175
    4I1OK  Co14 1483   1.230  10.808  12.226
    4I1OK    O9 1484   1.173  10.822  12.398
    4I1OK    C5 1485   1.260  10.724  12.436
    4I1OK   O10 1486   1.376  10.690  12.357
    4I1OK  Co15 1487   1.408  10.719  12.167
    4I1OK   O44 1488   1.383  10.568  12.082
    4I1OK   O65 1489   1.418  10.897  12.189
    4I1OK  C208 1490   1.538  10.884  12.201
    4I1OK   O66 1491   1.579  10.772  12.189
    4I1OK  H104 1492   1.603  10.966  12.223
    4I1OK   O68 1493   1.320  10.850  12.036
    4I1OK  C209 1494   1.194  10.892  12.016
    4I1OK   O67 1495   1.117  10.880  12.104
    4I1OK  H105 1496   1.169  10.949  11.929
    4I1OK    C6 1497   1.217  10.627  12.545
    4I1OK    C7 1498   1.132  10.522  12.517
    4I1OK    H1 1499   1.132  10.479  12.418
    4I1OK    C8 1500   1.066  10.458  12.620
    4I1OK    H2 1501   0.993  10.385  12.593
    4I1OK    C9 1502   1.087  10.489  12.754
    4I1OK   C10 1503   1.181  10.591  12.777
    4I1OK    H3 1504   1.231  10.594  12.871
    4I1OK   C11 1505   1.239  10.664  12.676
    4I1OK    H4 1506   1.283  10.759  12.698
    4I1OK   C12 1507   1.023  10.404  12.870
    4I1OK   C13 1508   1.009  10.463  13.014
    4I1OK    N1 1509   0.952  10.405  13.117
    4I1OK   C14 1510   0.923  10.508  13.220
    4I1OK   C15 1511   1.021  10.619  13.185
    4I1OK    H5 1512   1.056  10.699  13.248
    4I1OK   C16 1513   1.068  10.597  13.064
    4I1OK    H6 1514   1.122  10.671  13.010
    4I1OK   C17 1515   0.806  10.520  13.291
    4I1OK   C18 1516   0.768  10.649  13.381
    4I1OK   C19 1517   0.659  10.653  13.469
    4I1OK    H7 1518   0.611  10.564  13.503
    4I1OK   C20 1519   0.614  10.769  13.530
    4I1OK    H8 1520   0.528  10.767  13.594
    4I1OK   C21 1521   0.683  10.889  13.511
    4I1OK   C22 1522   0.793  10.890  13.427
    4I1OK    H9 1523   0.855  10.977  13.421
    4I1OK   C23 1524   0.830  10.774  13.361
    4I1OK   H10 1525   0.884  10.793  13.271
    4I1OK   C24 1526   0.658  11.007  13.602
    4I1OK   O11 1527   0.582  10.993  13.710
    4I1OK   Co3 1528   0.591  11.168  13.753
    4I1OK    O8 1529   0.770  11.187  13.799
    4I1OK    C4 1530   0.874  11.263  13.761
    4I1OK  H111 1531   0.972  11.252  13.802
    4I1OK    O7 1532   0.849  11.351  13.665
    4I1OK   Co2 1533   0.675  11.302  13.645
    4I1OK   O12 1534   0.693  11.133  13.569
    4I1OK   O26 1535   0.599  11.376  13.798
    4I1OK  C101 1536   0.530  11.332  13.905
    4I1OK   O25 1537   0.508  11.201  13.910
    4I1OK   H50 1538   0.491  11.397  13.979
    4I1OK   O28 1539   0.590  11.392  13.513
    4I1OK  C102 1540   0.474  11.330  13.531
    4I1OK   O27 1541   0.470  11.240  13.630
    4I1OK   H49 1542   0.387  11.353  13.472
    4I1OK   C25 1543   0.722  10.384  13.306
    4I1OK   C26 1544   0.602  10.372  13.366
    4I1OK   H11 1545   0.522  10.442  13.370
    4I1OK   C27 1546   0.593  10.232  13.406
    4I1OK   H12 1547   0.515  10.194  13.468
    4I1OK   C28 1548   0.693  10.167  13.342
    4I1OK   C29 1549   0.777  10.045  13.405
    4I1OK   C30 1550   0.753   9.995  13.551
    4I1OK   C31 1551   0.848   9.915  13.614
    4I1OK   H13 1552   0.951   9.928  13.588
    4I1OK   C32 1553   0.824   9.836  13.722
    4I1OK   H14 1554   0.894   9.760  13.749
    4I1OK   C33 1555   0.702   9.846  13.785
    4I1OK   C34 1556   0.607   9.932  13.736
    4I1OK   H15 1557   0.524   9.960  13.798
    4I1OK   C35 1558   0.631  10.000  13.618
    4I1OK   H16 1559   0.545  10.040  13.572
    4I1OK   C36 1560   0.706   9.785  13.923
    4I1OK   O13 1561   0.592   9.757  14.016
    4I1OK   Co1 1562   0.587   9.642  14.192
    4I1OK    O2 1563   0.723   9.576  14.303
    4I1OK    C1 1564   0.839   9.579  14.324
    4I1OK  H109 1565   0.888   9.513  14.393
    4I1OK    O1 1566   0.901   9.656  14.260
    4I1OK    Co 1567   0.760   9.690  14.153
    4I1OK   O14 1568   0.827   9.785  13.994
    4I1OK    O5 1569   0.669   9.820  14.252
    4I1OK    C3 1570   0.564   9.834  14.303
    4I1OK    O6 1571   0.492   9.741  14.309
    4I1OK  H110 1572   0.533   9.929  14.340
    4I1OK   O18 1573   0.699   9.525  14.062
    4I1OK   C53 1574   0.584   9.459  14.053
    4I1OK   O17 1575   0.487   9.506  14.130
    4I1OK   C54 1576   0.583   9.322  13.985
    4I1OK   C55 1577   0.488   9.222  14.012
    4I1OK   H25 1578   0.408   9.240  14.081
    4I1OK   C56 1579   0.497   9.101  13.950
    4I1OK   H26 1580   0.426   9.025  13.973
    4I1OK   C57 1581   0.597   9.077  13.853
    4I1OK   C58 1582   0.686   9.184  13.824
    4I1OK   H27 1583   0.765   9.172  13.752
    4I1OK   C59 1584   0.678   9.302  13.885
    4I1OK   H28 1585   0.738   9.384  13.850
    4I1OK   C60 1586   0.657   8.945  13.800
    4I1OK   C61 1587   0.643   8.808  13.868
    4I1OK    N5 1588   0.719   8.679  13.832
    4I1OK   C62 1589   0.623   8.582  13.903
    4I1OK   C63 1590   0.569   8.649  14.008
    4I1OK   H29 1591   0.541   8.606  14.101
    4I1OK   C64 1592   0.583   8.795  13.986
    4I1OK   H30 1593   0.556   8.872  14.055
    4I1OK   C65 1594   0.561   8.446  13.838
    4I1OK   C66 1595   0.440   8.368  13.908
    4I1OK   C67 1596   0.390   8.245  13.860
    4I1OK   H31 1597   0.400   8.219  13.759
    4I1OK   C68 1598   0.293   8.171  13.922
    4I1OK   H32 1599   0.259   8.080  13.878
    4I1OK   C69 1600   0.234   8.222  14.036
    4I1OK   C70 1601   0.274   8.345  14.086
    4I1OK   H33 1602   0.229   8.384  14.175
    4I1OK   C71 1603   0.373   8.417  14.021
    4I1OK   H34 1604   0.372   8.521  14.042
    4I1OK   C72 1605   0.116   8.147  14.093
    4I1OK   O19 1606   0.074   8.038  14.047
    4I1OK   O34 1607  14.912   7.897  14.023
    4I1OK  C105 1608   0.018   7.777  14.070
    4I1OK   H51 1609   0.039   7.692  14.009
    4I1OK   O33 1610   0.030   7.780  14.186
    4I1OK   Co6 1611  14.904   7.955  14.211
    4I1OK    O3 1612   0.037   7.997  14.385
    4I1OK    C2 1613  14.870   8.010  14.446
    4I1OK  H108 1614  14.861   8.025  14.551
    4I1OK    O4 1615  14.774   8.004  14.363
    4I1OK   O35 1616  14.682   7.978  14.218
    4I1OK  C106 1617  14.629   8.078  14.145
    4I1OK   H52 1618  14.525   8.088  14.119
    4I1OK   O36 1619  14.710   8.156  14.112
    4I1OK   Co7 1620  14.852   8.058  14.173
    4I1OK   O20 1621   0.053   8.182  14.186
    4I1OK   C73 1622   0.628   8.394  13.729
    4I1OK   C74 1623   0.609   8.266  13.646
    4I1OK   H35 1624   0.531   8.194  13.641
    4I1OK   C75 1625   0.704   8.258  13.556
    4I1OK   H36 1626   0.692   8.194  13.471
    4I1OK   C76 1627   0.796   8.378  13.568
    4I1OK   C77 1628   0.942   8.386  13.510
    4I1OK   C78 1629   1.008   8.257  13.447
    4I1OK   C79 1630   1.141   8.262  13.408
    4I1OK   H37 1631   1.207   8.315  13.473
    4I1OK   C80 1632   1.198   8.179  13.323
    4I1OK   H38 1633   1.293   8.204  13.280
    4I1OK   C81 1634   1.130   8.067  13.282
    4I1OK   C82 1635   1.002   8.047  13.327
    4I1OK   H39 1636   0.955   7.952  13.314
    4I1OK   C83 1637   0.943   8.139  13.406
    4I1OK   H40 1638   0.858   8.103  13.458
    4I1OK   C84 1639   1.212   7.956  13.218
    4I1OK   O21 1640   1.344   7.966  13.208
    4I1OK  Co17 1641   1.363   7.815  13.126
    4I1OK   O40 1642   1.305   7.856  12.954
    4I1OK  C135 1643   1.219   7.826  12.876
    4I1OK  C132 1644   1.203   7.902  12.745
    4I1OK  C131 1645   1.093   7.878  12.665
    4I1OK   H64 1646   1.020   7.806  12.693
    4I1OK  C130 1647   1.078   7.947  12.545
    4I1OK   H63 1648   0.977   7.953  12.517
    4I1OK  C129 1649   1.173   8.033  12.491
    4I1OK  C134 1650   1.287   8.046  12.571
    4I1OK   H66 1651   1.379   8.070  12.523
    4I1OK  C133 1652   1.301   7.989  12.697
    4I1OK   H65 1653   1.385   8.015  12.758
    4I1OK   O39 1654   1.141   7.742  12.907
    4I1OK  Co16 1655   1.223   7.704  13.061
    4I1OK   O22 1656   1.158   7.849  13.161
    4I1OK   O69 1657   1.415   7.633  13.013
    4I1OK  C210 1658   1.540   7.674  13.039
    4I1OK   O70 1659   1.550   7.782  13.116
    4I1OK  H106 1660   1.626   7.627  12.996
    4I1OK   O71 1661   1.146   7.550  13.132
    4I1OK  C211 1662   1.210   7.560  13.248
    4I1OK   O72 1663   1.299   7.661  13.257
    4I1OK  H107 1664   1.187   7.497  13.331
    4I1OK   C85 1665   0.993   8.515  13.498
    4I1OK   C86 1666   1.127   8.553  13.432
    4I1OK   H41 1667   1.212   8.496  13.407
    4I1OK   C87 1668   1.124   8.681  13.409
    4I1OK   H42 1669   1.203   8.733  13.361
    4I1OK   C88 1670   0.998   8.734  13.475
    4I1OK   C89 1671   0.927   8.838  13.417
    4I1OK   C90 1672   0.811   8.897  13.497
    4I1OK   C91 1673   0.729   9.026  13.464
    4I1OK   H43 1674   0.744   9.094  13.383
    4I1OK   C92 1675   0.650   9.049  13.566
    4I1OK   H44 1676   0.580   9.129  13.576
    4I1OK   C93 1677   0.688   8.943  13.668
    4I1OK    N6 1678   0.752   8.838  13.593
    4I1OK   Zn2 1679   0.776   8.656  13.652
    4I1OK    N7 1680   0.952   8.636  13.583
    4I1OK    N8 1681   0.733   8.468  13.644
    4I1OK   C94 1682   0.968   8.919  13.290
    4I1OK   C95 1683   1.094   8.934  13.234
    4I1OK   H45 1684   1.182   8.913  13.291
    4I1OK   C96 1685   1.111   8.984  13.105
    4I1OK   H46 1686   1.209   8.988  13.062
    4I1OK   C97 1687   1.001   9.025  13.032
    4I1OK   C99 1688   0.875   9.007  13.086
    4I1OK   H47 1689   0.791   9.057  13.042
    4I1OK  C100 1690   0.859   8.949  13.209
    4I1OK   H48 1691   0.760   8.920  13.237
    4I1OK   C98 1692   1.018   9.103  12.905
    4I1OK   O23 1693   0.917   9.140  12.846
    4I1OK   Co4 1694   0.997   9.234  12.714
    4I1OK   O16 1695   1.088   9.383  12.797
    4I1OK   C50 1696   1.207   9.433  12.797
    4I1OK   C49 1697   1.196   9.570  12.854
    4I1OK   C48 1698   1.120   9.579  12.970
    4I1OK   H22 1699   1.107   9.492  13.032
    4I1OK   C47 1700   1.067   9.695  13.008
    4I1OK   H21 1701   0.991   9.688  13.083
    4I1OK   C46 1702   1.083   9.813  12.934
    4I1OK   C52 1703   1.178   9.807  12.829
    4I1OK   H24 1704   1.222   9.897  12.791
    4I1OK   C51 1705   1.227   9.688  12.784
    4I1OK   H23 1706   1.280   9.684  12.691
    4I1OK   C41 1707   1.022   9.945  12.990
    4I1OK   C40 1708   0.988   9.952  13.139
    4I1OK   C39 1709   1.040   9.855  13.243
    4I1OK   H18 1710   1.130   9.797  13.236
    4I1OK   C38 1711   0.965   9.869  13.349
    4I1OK   H17 1712   0.965   9.797  13.428
    4I1OK   C37 1713   0.872   9.989  13.325
    4I1OK    N3 1714   0.921  10.045  13.195
    4I1OK   Zn3 1715   0.888  10.222  13.126
    4I1OK    N4 1716   0.733  10.256  13.225
    4I1OK    N2 1717   0.913  10.179  12.941
    4I1OK   C42 1718   0.996  10.054  12.913
    4I1OK   C43 1719   1.028  10.055  12.765
    4I1OK   H19 1720   1.032   9.973  12.697
    4I1OK   C44 1721   1.045  10.182  12.735
    4I1OK   H20 1722   1.099  10.212  12.648
    4I1OK   C45 1723   1.004  10.268  12.857
    4I1OK   O15 1724   1.281   9.393  12.707
    4I1OK   Co5 1725   1.193   9.232  12.684
    4I1OK   O24 1726   1.136   9.148  12.860
    4I1OK   O30 1727   1.291   9.093  12.622
    4I1OK  C103 1728   1.195   9.040  12.567
    4I1OK  C122 1729   1.205   8.923  12.474
    4I1OK  C203 1730   1.104   8.904  12.388
    4I1OK   H99 1731   1.030   8.980  12.374
    4I1OK  C123 1732   1.103   8.786  12.296
    4I1OK   H60 1733   1.014   8.765  12.241
    4I1OK  C120 1734   1.224   8.692  12.288
    4I1OK  C121 1735   1.330   8.723  12.394
    4I1OK   H59 1736   1.420   8.667  12.404
    4I1OK  C212 1737   1.312   8.842  12.486
    4I1OK  H116 1738   1.380   8.855  12.568
    4I1OK   O29 1739   1.077   9.109  12.576
    4I1OK   O31 1740   1.058   9.270  12.529
    4I1OK  C104 1741   0.944   9.342  12.530
    4I1OK   O32 1742   0.883   9.341  12.636
    4I1OK  C168 1743   0.890   9.398  12.401
    4I1OK  C167 1744   0.956   9.359  12.286
    4I1OK   H82 1745   1.010   9.267  12.284
    4I1OK  C166 1746   0.944   9.434  12.173
    4I1OK   H81 1747   1.007   9.409  12.091
    4I1OK  C165 1748   0.860   9.545  12.164
    4I1OK  C170 1749   0.791   9.579  12.281
    4I1OK   H84 1750   0.716   9.655  12.279
    4I1OK  C169 1751   0.809   9.510  12.399
    4I1OK   H83 1752   0.772   9.552  12.491
    5I1OK   O55 1753  10.147   3.030  11.338
    5I1OK  C202 1754  10.159   2.906  11.374
    5I1OK  H115 1755  10.127   2.865  11.468
    5I1OK   O56 1756  10.213   2.843  11.282
    5I1OK  Co13 1757  10.202   2.985  11.151
    5I1OK  Co12 1758  10.286   3.068  11.183
    5I1OK   O61 1759  10.348   3.237  11.224
    5I1OK  C206 1760  10.237   3.272  11.258
    5I1OK   O62 1761  10.142   3.176  11.256
    5I1OK  H102 1762  10.216   3.372  11.289
    5I1OK   O41 1763  10.436   2.956  11.203
    5I1OK  C149 1764  10.464   2.952  11.084
    5I1OK   O42 1765  10.365   2.996  11.016
    5I1OK   O63 1766  10.226   3.067  10.965
    5I1OK  C207 1767  10.102   2.995  10.941
    5I1OK   O64 1768  10.072   2.922  11.028
    5I1OK  H103 1769  10.044   3.007  10.852
    5I1OK  C148 1770  10.584   2.887  11.026
    5I1OK  C147 1771  10.605   2.892  10.890
    5I1OK   H72 1772  10.528   2.924  10.823
    5I1OK  C146 1773  10.730   2.859  10.840
    5I1OK   H71 1774  10.751   2.902  10.746
    5I1OK  C145 1775  10.833   2.809  10.921
    5I1OK  C151 1776  10.802   2.800  11.058
    5I1OK   H74 1777  10.861   2.744  11.126
    5I1OK  C150 1778  10.683   2.842  11.111
    5I1OK   H73 1779  10.671   2.846  11.218
    5I1OK  C140 1780  10.969   2.752  10.858
    5I1OK  C139 1781  10.991   2.739  10.705
    5I1OK  C138 1782  10.889   2.777  10.599
    5I1OK   H68 1783  10.783   2.769  10.605
    5I1OK  C137 1784  10.952   2.797  10.486
    5I1OK   H67 1785  10.894   2.814  10.399
    5I1OK  C136 1786  11.101   2.771  10.510
    5I1OK  C128 1787  11.207   2.792  10.423
    5I1OK  C127 1788  11.348   2.724  10.467
    5I1OK  C126 1789  11.458   2.713  10.389
    5I1OK   H62 1790  11.498   2.778  10.315
    5I1OK  C125 1791  11.528   2.594  10.430
    5I1OK   H61 1792  11.629   2.573  10.403
    5I1OK  C124 1793  11.449   2.533  10.519
    5I1OK  C119 1794  11.466   2.382  10.557
    5I1OK  C116 1795  11.387   2.333  10.654
    5I1OK    N9 1796  11.307   2.410  10.743
    5I1OK  C115 1797  11.296   2.344  10.855
    5I1OK  C118 1798  11.333   2.198  10.832
    5I1OK   H58 1799  11.306   2.114  10.892
    5I1OK  C117 1800  11.399   2.194  10.718
    5I1OK   H57 1801  11.455   2.110  10.684
    5I1OK  C114 1802  11.229   2.388  10.985
    5I1OK  C144 1803  11.181   2.516  10.991
    5I1OK  C143 1804  11.137   2.584  11.120
    5I1OK   H70 1805  11.148   2.548  11.220
    5I1OK  C142 1806  11.079   2.697  11.087
    5I1OK   H69 1807  11.058   2.778  11.153
    5I1OK  C141 1808  11.063   2.691  10.935
    5I1OK   N10 1809  11.192   2.629  10.891
    5I1OK    Zn 1810  11.241   2.591  10.713
    5I1OK   N11 1811  11.101   2.708  10.645
    5I1OK   N12 1812  11.378   2.645  10.594
    5I1OK  C111 1813  11.232   2.291  11.109
    5I1OK  C110 1814  11.130   2.300  11.205
    5I1OK   H54 1815  11.043   2.359  11.185
    5I1OK  C109 1816  11.132   2.223  11.320
    5I1OK   H53 1817  11.061   2.245  11.398
    5I1OK  C108 1818  11.237   2.133  11.344
    5I1OK  C113 1819  11.343   2.123  11.250
    5I1OK   H56 1820  11.422   2.052  11.265
    5I1OK  C112 1821  11.340   2.204  11.136
    5I1OK   H55 1822  11.425   2.201  11.070
    5I1OK  C107 1823  11.222   2.041  11.465
    5I1OK   O37 1824  11.314   1.977  11.517
    5I1OK   Co8 1825  11.208   1.903  11.638
    5I1OK   O51 1826  11.149   1.743  11.714
    5I1OK  C200 1827  11.217   1.772  11.815
    5I1OK   O52 1828  11.276   1.877  11.803
    5I1OK  H113 1829  11.229   1.706  11.898
    5I1OK   O45 1830  11.201   1.724  11.546
    5I1OK  C182 1831  11.148   1.697  11.437
    5I1OK   O46 1832  11.037   1.747  11.417
    5I1OK   Co9 1833  11.042   1.847  11.579
    5I1OK   O38 1834  11.107   2.014  11.506
    5I1OK   O53 1835  10.884   1.880  11.661
    5I1OK  C201 1836  10.923   1.986  11.702
    5I1OK   O54 1837  11.040   2.012  11.667
    5I1OK  H114 1838  10.858   2.058  11.748
    5I1OK  C179 1839  11.200   1.578  11.356
    5I1OK  C178 1840  11.301   1.500  11.414
    5I1OK   H88 1841  11.310   1.494  11.520
    5I1OK  C177 1842  11.385   1.425  11.335
    5I1OK   H87 1843  11.469   1.380  11.382
    5I1OK  C176 1844  11.370   1.417  11.196
    5I1OK  C181 1845  11.262   1.488  11.142
    5I1OK   H90 1846  11.237   1.476  11.038
    5I1OK  C180 1847  11.181   1.570  11.218
    5I1OK   H89 1848  11.109   1.634  11.170
    5I1OK  C175 1849  11.456   1.314  11.112
    5I1OK  C174 1850  11.491   1.349  10.966
    5I1OK  C173 1851  11.450   1.480  10.898
    5I1OK   H86 1852  11.419   1.571  10.946
    5I1OK  C172 1853  11.472   1.465  10.769
    5I1OK   H85 1854  11.437   1.533  10.695
    5I1OK  C171 1855  11.536   1.327  10.749
    5I1OK  C164 1856  11.579   1.270  10.634
    5I1OK  C161 1857  11.607   1.113  10.640
    5I1OK   N13 1858  11.662   1.042  10.765
    5I1OK  C160 1859  11.790   0.989  10.695
    5I1OK  C163 1860  11.757   0.958  10.568
    5I1OK   H80 1861  11.788   0.878  10.506
    5I1OK  C162 1862  11.646   1.047  10.530
    5I1OK   H79 1863  11.598   1.043  10.435
    5I1OK  C159 1864  11.931   0.950  10.762
    5I1OK  C191 1865  11.949   0.992  10.892
    5I1OK  C190 1866  12.076   1.001  10.978
    5I1OK   H94 1867  12.175   0.967  10.958
    5I1OK  C189 1868  12.043   1.049  11.094
    5I1OK   H93 1869  12.112   1.100  11.158
    5I1OK  C188 1870  11.891   1.047  11.107
    5I1OK  C187 1871  11.814   1.051  11.242
    5I1OK  C186 1872  11.677   1.068  11.231
    5I1OK  C185 1873  11.568   1.063  11.339
    5I1OK   H92 1874  11.565   1.003  11.427
    5I1OK  C184 1875  11.470   1.141  11.299
    5I1OK   H91 1876  11.378   1.159  11.352
    5I1OK  C183 1877  11.516   1.203  11.168
    5I1OK   N15 1878  11.604   1.100  11.102
    5I1OK   Zn1 1879  11.674   1.129  10.933
    5I1OK   N14 1880  11.844   1.057  10.987
    5I1OK   N16 1881  11.560   1.277  10.883
    5I1OK  C192 1882  11.891   1.032  11.378
    5I1OK  C193 1883  11.824   1.035  11.501
    5I1OK   H95 1884  11.728   1.078  11.506
    5I1OK  C194 1885  11.886   1.024  11.624
    5I1OK   H96 1886  11.827   1.019  11.713
    5I1OK  C195 1887  12.023   1.020  11.632
    5I1OK  C197 1888  12.097   1.016  11.514
    5I1OK   H97 1889  12.203   1.009  11.517
    5I1OK  C198 1890  12.031   1.016  11.391
    5I1OK   H98 1891  12.087   0.973  11.312
    5I1OK  C196 1892  12.091   1.019  11.768
    5I1OK   O47 1893  12.222   1.030  11.774
    5I1OK  Co10 1894  12.225   1.015  11.954
    5I1OK   O50 1895  12.124   1.162  12.009
    5I1OK  C199 1896  12.018   1.183  12.088
    5I1OK  H112 1897  11.978   1.281  12.106
    5I1OK   O49 1898  11.957   1.074  12.134
    5I1OK  Co11 1899  12.076   0.960  12.059
    5I1OK   O48 1900  12.031   0.971  11.879
    5I1OK   O57 1901  12.039   0.786  12.095
    5I1OK  C204 1902  12.154   0.741  12.046
    5I1OK   O58 1903  12.222   0.830  11.972
    5I1OK  H101 1904  12.186   0.641  12.059
    5I1OK   O59 1905  12.226   0.989  12.166
    5I1OK  C205 1906  12.355   1.024  12.146
    5I1OK   O60 1907  12.388   1.055  12.021
    5I1OK  H100 1908  12.430   1.015  12.221
    5I1OK  C156 1909  12.052   0.890  10.673
    5I1OK  C155 1910  12.183   0.896  10.721
    5I1OK   H76 1911  12.214   0.986  10.768
    5I1OK  C154 1912  12.285   0.813  10.682
    5I1OK   H75 1913  12.379   0.815  10.734
    5I1OK  C153 1914  12.264   0.723  10.580
    5I1OK  C158 1915  12.139   0.722  10.519
    5I1OK   H78 1916  12.127   0.673  10.424
    5I1OK  C157 1917  12.035   0.799  10.568
    5I1OK   H77 1918  11.940   0.777  10.527
    5I1OK  C152 1919  12.377   0.630  10.535
    5I1OK   O43 1920  12.351   0.533  10.452
    5I1OK  Co14 1921  12.466   0.387  10.394
    5I1OK    O9 1922  12.429   0.363  10.217
    5I1OK    C5 1923  12.465   0.492  10.191
    5I1OK   O10 1924  12.551   0.567  10.281
    5I1OK  Co15 1925  12.584   0.539  10.471
    5I1OK   O44 1926  12.490   0.656  10.562
    5I1OK   O65 1927  12.672   0.386  10.440
    5I1OK  C208 1928  12.774   0.453  10.437
    5I1OK   O66 1929  12.760   0.570  10.458
    5I1OK  H104 1930  12.870   0.410  10.415
    5I1OK   O68 1931  12.557   0.373  10.587
    5I1OK  C209 1932  12.462   0.278  10.595
    5I1OK   O67 1933  12.392   0.262  10.502
    5I1OK  H105 1934  12.462   0.209  10.676
    5I1OK    C6 1935  12.388   0.570  10.087
    5I1OK    C7 1936  12.265   0.624  10.116
    5I1OK    H1 1937  12.242   0.654  10.217
    5I1OK    C8 1938  12.179   0.658  10.013
    5I1OK    H2 1939  12.081   0.691  10.039
    5I1OK    C9 1940  12.217   0.650   9.879
    5I1OK   C10 1941  12.347   0.604   9.856
    5I1OK    H3 1942  12.396   0.633   9.766
    5I1OK   C11 1943  12.429   0.557   9.956
    5I1OK    H4 1944  12.511   0.493   9.931
    5I1OK   C12 1945  12.125   0.706   9.766
    5I1OK   C13 1946  12.142   0.656   9.619
    5I1OK    N1 1947  12.067   0.688   9.517
    5I1OK   C14 1948  12.090   0.593   9.408
    5I1OK   C15 1949  12.228   0.537   9.440
    5I1OK    H5 1950  12.298   0.492   9.372
    5I1OK   C16 1951  12.258   0.570   9.564
    5I1OK    H6 1952  12.343   0.530   9.613
    5I1OK   C17 1953  11.992   0.539   9.327
    5I1OK   C18 1954  12.021   0.417   9.226
    5I1OK   C19 1955  11.929   0.375   9.127
    5I1OK    H7 1956  11.851   0.439   9.094
    5I1OK   C20 1957  11.948   0.260   9.051
    5I1OK    H8 1958  11.874   0.231   8.979
    5I1OK   C21 1959  12.063   0.184   9.067
    5I1OK   C22 1960  12.157   0.222   9.161
    5I1OK    H9 1961  12.252   0.173   9.165
    5I1OK   C23 1962  12.133   0.332   9.240
    5I1OK   H10 1963  12.191   0.334   9.329
    5I1OK   C24 1964  12.098   0.075   8.969
    5I1OK   O11 1965  12.028   0.059   8.857
    5I1OK   Co3 1966  12.118  14.844   8.809
    5I1OK    O8 1967  12.289  14.912   8.776
    5I1OK    C4 1968  12.414  14.887   8.817
    5I1OK  H111 1969  12.498   0.008   8.780
    5I1OK    O7 1970  12.426  14.792   8.910
    5I1OK   Co2 1971  12.248  14.756   8.917
    5I1OK   O12 1972  12.182  14.908   9.001
    5I1OK   O26 1973  12.223  14.666   8.756
    5I1OK  C101 1974  12.152  14.685   8.644
    5I1OK   O25 1975  12.069  14.788   8.644
    5I1OK   H50 1976  12.159  14.620   8.560
    5I1OK   O28 1977  12.205  14.627   9.038
    5I1OK  C102 1978  12.075  14.630   9.012
    5I1OK   O27 1979  12.037  14.717   8.917
    5I1OK   H49 1980  12.006  14.565   9.060
    5I1OK   C25 1981  11.861   0.630   9.311
    5I1OK   C26 1982  11.752   0.596   9.241
    5I1OK   H11 1983  11.710   0.499   9.224
    5I1OK   C27 1984  11.688   0.723   9.206
    5I1OK   H12 1985  11.606   0.729   9.139
    5I1OK   C28 1986  11.748   0.819   9.280
    5I1OK   C29 1987  11.772   0.971   9.231
    5I1OK   C30 1988  11.732   1.018   9.088
    5I1OK   C31 1989  11.783   1.137   9.036
    5I1OK   H13 1990  11.880   1.168   9.068
    5I1OK   C32 1991  11.730   1.205   8.931
    5I1OK   H14 1992  11.762   1.306   8.912
    5I1OK   C33 1993  11.630   1.147   8.857
    5I1OK   C34 1994  11.581   1.024   8.895
    5I1OK   H15 1995  11.522   0.967   8.826
    5I1OK   C35 1996  11.628   0.965   9.011
    5I1OK   H16 1997  11.566   0.887   9.048
    5I1OK   C36 1998  11.611   1.215   8.724
    5I1OK   O13 1999  11.500   1.197   8.625
    5I1OK   Co1 2000  11.450   1.310   8.455
    5I1OK    O2 2001  11.547   1.436   8.356
    5I1OK    C1 2002  11.655   1.482   8.339
    5I1OK  H109 2003  11.671   1.567   8.277
    5I1OK    O1 2004  11.741   1.439   8.406
    5I1OK    Co 2005  11.625   1.340   8.503
    5I1OK   O14 2006  11.722   1.274   8.662
    5I1OK    O5 2007  11.605   1.191   8.394
    5I1OK    C3 2008  11.519   1.136   8.332
    5I1OK    O6 2009  11.413   1.188   8.328
    5I1OK  H110 2010  11.537   1.042   8.286
    5I1OK   O18 2011  11.494   1.455   8.597
    5I1OK   C53 2012  11.362   1.462   8.605
    5I1OK   O17 2013  11.300   1.384   8.518
    5I1OK   C54 2014  11.297   1.577   8.681
    5I1OK   C55 2015  11.169   1.629   8.651
    5I1OK   H25 2016  11.108   1.583   8.575
    5I1OK   C56 2017  11.121   1.735   8.721
    5I1OK   H26 2018  11.025   1.776   8.696
    5I1OK   C57 2019  11.195   1.792   8.827
    5I1OK   C58 2020  11.319   1.731   8.859
    5I1OK   H27 2021  11.383   1.773   8.934
    5I1OK   C59 2022  11.366   1.625   8.792
    5I1OK   H28 2023  11.457   1.578   8.825
    5I1OK   C60 2024  11.189   1.933   8.891
    5I1OK   C61 2025  11.118   2.055   8.830
    5I1OK    N5 2026  11.128   2.201   8.880
    5I1OK   C62 2027  11.002   2.252   8.808
    5I1OK   C63 2028  10.988   2.177   8.695
    5I1OK   H29 2029  10.948   2.211   8.603
    5I1OK   C64 2030  11.064   2.051   8.709
    5I1OK   H30 2031  11.077   1.976   8.634
    5I1OK   C65 2032  10.881   2.338   8.878
    5I1OK   C66 2033  10.743   2.364   8.801
    5I1OK   C67 2034  10.643   2.449   8.851
    5I1OK   H31 2035  10.648   2.497   8.943
    5I1OK   C68 2036  10.523   2.473   8.788
    5I1OK   H32 2037  10.451   2.537   8.835
    5I1OK   C69 2038  10.497   2.411   8.668
    5I1OK   C70 2039  10.591   2.325   8.613
    5I1OK   H33 2040  10.572   2.279   8.518
    5I1OK   C71 2041  10.709   2.300   8.681
    5I1OK   H34 2042  10.756   2.209   8.653
    5I1OK   C72 2043  10.362   2.433   8.606
    5I1OK   O19 2044  10.275   2.510   8.654
    5I1OK   O34 2045  10.127   2.595   8.677
    5I1OK  C105 2046  10.113   2.724   8.641
    5I1OK   H51 2047  10.089   2.804   8.708
    5I1OK   O33 2048  10.131   2.737   8.526
    5I1OK   Co6 2049  10.153   2.554   8.487
    5I1OK    O3 2050  10.238   2.557   8.316
    5I1OK    C2 2051  10.156   2.507   8.248
    5I1OK  H108 2052  10.158   2.499   8.142
    5I1OK    O4 2053  10.064   2.465   8.324
    5I1OK   O35 2054   9.965   2.435   8.464
    5I1OK  C106 2055   9.958   2.316   8.527
    5I1OK   H52 2056   9.869   2.259   8.543
    5I1OK   O36 2057  10.064   2.280   8.562
    5I1OK   Co7 2058  10.150   2.436   8.516
    5I1OK   O20 2059  10.325   2.383   8.506
    5I1OK   C73 2060  10.912   2.401   8.998
    5I1OK   C74 2061  10.831   2.489   9.094
    5I1OK   H35 2062  10.727   2.509   9.103
    5I1OK   C75 2063  10.911   2.537   9.187
    5I1OK   H36 2064  10.872   2.590   9.271
    5I1OK   C76 2065  11.050   2.478   9.169
    5I1OK   C77 2066  11.183   2.534   9.233
    5I1OK   C78 2067  11.183   2.673   9.307
    5I1OK   C79 2068  11.303   2.723   9.355
    5I1OK   H37 2069  11.388   2.711   9.292
    5I1OK   C80 2070  11.313   2.816   9.449
    5I1OK   H38 2071  11.408   2.832   9.497
    5I1OK   C81 2072  11.201   2.883   9.492
    5I1OK   C82 2073  11.079   2.848   9.438
    5I1OK   H39 2074  10.994   2.911   9.453
    5I1OK   C83 2075  11.071   2.746   9.350
    5I1OK   H40 2076  10.982   2.745   9.292
    5I1OK   C84 2077  11.223   3.012   9.568
    5I1OK   O21 2078  11.346   3.060   9.587
    5I1OK  Co17 2079  11.292   3.198   9.679
    5I1OK   O40 2080  11.252   3.121   9.844
    5I1OK  C135 2081  11.158   3.102   9.916
    5I1OK  C132 2082  11.173   3.017  10.041
    5I1OK  C131 2083  11.061   2.985  10.115
    5I1OK   H64 2084  10.964   3.018  10.084
    5I1OK  C130 2085  11.073   2.911  10.230
    5I1OK   H63 2086  10.984   2.860  10.252
    5I1OK  C129 2087  11.195   2.869  10.286
    5I1OK  C134 2088  11.306   2.913  10.213
    5I1OK   H66 2089  11.397   2.928  10.265
    5I1OK  C133 2090  11.297   2.978  10.091
    5I1OK   H65 2091  11.386   2.997  10.034
    5I1OK   O39 2092  11.052   3.147   9.885
    5I1OK  Co16 2093  11.115   3.229   9.740
    5I1OK   O22 2094  11.125   3.079   9.627
    5I1OK   O69 2095  11.254   3.373   9.805
    5I1OK  C210 2096  11.384   3.394   9.787
    5I1OK   O70 2097  11.445   3.309   9.704
    5I1OK  H106 2098  11.439   3.469   9.838
    5I1OK   O71 2099  10.981   3.339   9.672
    5I1OK  C211 2100  11.048   3.368   9.561
    5I1OK   O72 2101  11.172   3.318   9.553
    5I1OK  H107 2102  11.002   3.422   9.480
    5I1OK   C85 2103  11.286   2.440   9.241
    5I1OK   C86 2104  11.420   2.459   9.314
    5I1OK   H41 2105  11.470   2.546   9.350
    5I1OK   C87 2106  11.474   2.342   9.330
    5I1OK   H42 2107  11.566   2.327   9.381
    5I1OK   C88 2108  11.388   2.245   9.252
    5I1OK   C89 2109  11.369   2.116   9.298
    5I1OK   C90 2110  11.294   2.018   9.207
    5I1OK   C91 2111  11.277   1.865   9.227
    5I1OK   H43 2112  11.317   1.804   9.304
    5I1OK   C92 2113  11.220   1.818   9.119
    5I1OK   H44 2114  11.192   1.716   9.099
    5I1OK   C93 2115  11.211   1.937   9.025
    5I1OK    N6 2116  11.220   2.053   9.110
    5I1OK   Zn2 2117  11.162   2.232   9.064
    5I1OK    N7 2118  11.307   2.321   9.146
    5I1OK    N8 2119  11.038   2.378   9.081
    5I1OK   C94 2120  11.435   2.051   9.424
    5I1OK   C95 2121  11.553   2.088   9.487
    5I1OK   H45 2122  11.625   2.150   9.439
    5I1OK   C96 2123  11.584   2.040   9.614
    5I1OK   H46 2124  11.672   2.076   9.664
    5I1OK   C97 2125  11.501   1.949   9.676
    5I1OK   C99 2126  11.383   1.914   9.614
    5I1OK   H47 2127  11.328   1.828   9.648
    5I1OK  C100 2128  11.348   1.969   9.494
    5I1OK   H48 2129  11.247   1.954   9.460
    5I1OK   C98 2130  11.546   1.876   9.800
    5I1OK   O23 2131  11.469   1.794   9.849
    5I1OK   Co4 2132  11.577   1.733   9.980
    5I1OK   O16 2133  11.728   1.647   9.893
    5I1OK   C50 2134  11.855   1.652   9.901
    5I1OK   C49 2135  11.908   1.528   9.836
    5I1OK   C48 2136  11.850   1.495   9.713
    5I1OK   H22 2137  11.800   1.571   9.656
    5I1OK   C47 2138  11.863   1.372   9.662
    5I1OK   H21 2139  11.799   1.349   9.581
    5I1OK   C46 2140  11.935   1.271   9.729
    5I1OK   C52 2141  12.006   1.311   9.844
    5I1OK   H24 2142  12.082   1.248   9.885
    5I1OK   C51 2143  11.989   1.434   9.901
    5I1OK   H23 2144  12.028   1.454   9.998
    5I1OK   C41 2145  11.954   1.132   9.661
    5I1OK   C40 2146  11.938   1.120   9.509
    5I1OK   C39 2147  11.935   1.240   9.416
    5I1OK   H18 2148  11.980   1.335   9.433
    5I1OK   C38 2149  11.869   1.204   9.309
    5I1OK   H17 2150  11.829   1.275   9.240
    5I1OK   C37 2151  11.838   1.053   9.318
    5I1OK    N3 2152  11.913   1.013   9.445
    5I1OK   Zn3 2153  11.942   0.833   9.508
    5I1OK    N4 2154  11.816   0.748   9.397
    5I1OK    N2 2155  11.939   0.873   9.695
    5I1OK   C42 2156  11.968   1.018   9.733
    5I1OK   C43 2157  11.981   1.019   9.883
    5I1OK   H19 2158  11.939   1.088   9.953
    5I1OK   C44 2159  12.044   0.908   9.912
    5I1OK   H20 2160  12.098   0.896  10.003
    5I1OK   C45 2161  12.051   0.821   9.784
    5I1OK   O15 2162  11.901   1.713   9.997
    5I1OK   Co5 2163  11.750   1.817  10.024
    5I1OK   O24 2164  11.669   1.884   9.851
    5I1OK   O30 2165  11.775   1.979  10.103
    5I1OK  C103 2166  11.663   1.981  10.152
    5I1OK  C122 2167  11.617   2.082  10.253
    5I1OK  C203 2168  11.514   2.048  10.331
    5I1OK   H99 2169  11.481   1.946  10.336
    5I1OK  C123 2170  11.457   2.146  10.430
    5I1OK   H60 2171  11.365   2.120  10.479
    5I1OK  C120 2172  11.523   2.282  10.452
    5I1OK  C121 2173  11.637   2.309  10.353
    5I1OK   H59 2174  11.692   2.400  10.352
    5I1OK  C212 2175  11.677   2.203  10.253
    5I1OK  H116 2176  11.747   2.228  10.177
    5I1OK   O29 2177  11.589   1.868  10.131
    5I1OK   O31 2178  11.641   1.712  10.166
    5I1OK  C104 2179  11.571   1.597  10.153
    5I1OK   O32 2180  11.520   1.580  10.043
    5I1OK  C168 2181  11.542   1.513  10.275
    5I1OK  C167 2182  11.579   1.567  10.396
    5I1OK   H82 2183  11.586   1.673  10.408
    5I1OK  C166 2184  11.597   1.485  10.504
    5I1OK   H81 2185  11.638   1.529  10.592
    5I1OK  C165 2186  11.571   1.348  10.500
    5I1OK  C170 2187  11.529   1.297  10.377
    5I1OK   H84 2188  11.495   1.196  10.369
    5I1OK  C169 2189  11.519   1.377  10.264
    5I1OK   H83 2190  11.508   1.331  10.168
    6I1OK   O55 2191   8.316  14.577   6.879
    6I1OK  C202 2192   8.337  14.703   6.857
    6I1OK  H115 2193   8.351  14.778   6.932
    6I1OK   O56 2194   8.335  14.722   6.735
    6I1OK  Co13 2195   8.336  14.535   6.685
    6I1OK  Co12 2196   8.225  14.493   6.708
    6I1OK   O61 2197   8.099  14.377   6.781
    6I1OK  C206 2198   8.177  14.346   6.869
    6I1OK   O62 2199   8.295  14.411   6.869
    6I1OK  H102 2200   8.152  14.271   6.941
    6I1OK   O41 2201   8.121  14.624   6.619
    6I1OK  C149 2202   8.132  14.574   6.508
    6I1OK   O42 2203   8.225  14.486   6.510
    6I1OK   O63 2204   8.340  14.378   6.554
    6I1OK  C207 2205   8.483  14.407   6.558
    6I1OK   O64 2206   8.510  14.507   6.614
    6I1OK  H103 2207   8.557  14.344   6.513
    6I1OK  C148 2208   8.062  14.623   6.385
    6I1OK  C147 2209   8.082  14.556   6.266
    6I1OK   H72 2210   8.160  14.483   6.255
    6I1OK  C146 2211   7.997  14.583   6.160
    6I1OK   H71 2212   7.989  14.503   6.090
    6I1OK  C145 2213   7.899  14.684   6.164
    6I1OK  C151 2214   7.889  14.752   6.286
    6I1OK   H74 2215   7.838  14.845   6.293
    6I1OK  C150 2216   7.965  14.720   6.396
    6I1OK   H73 2217   7.943  14.766   6.491
    6I1OK  C140 2218   7.815  14.726   6.034
    6I1OK  C139 2219   7.846  14.665   5.894
    6I1OK  C138 2220   7.957  14.565   5.865
    6I1OK   H68 2221   8.052  14.556   5.911
    6I1OK  C137 2222   7.928  14.503   5.753
    6I1OK   H67 2223   7.998  14.434   5.713
    6I1OK  C136 2224   7.796  14.560   5.700
    6I1OK  C128 2225   7.720  14.517   5.592
    6I1OK  C127 2226   7.604  14.619   5.544
    6I1OK  C126 2227   7.532  14.608   5.430
    6I1OK   H62 2228   7.492  14.523   5.381
    6I1OK  C125 2229   7.499  14.743   5.386
    6I1OK   H61 2230   7.426  14.765   5.312
    6I1OK  C124 2231   7.564  14.826   5.470
    6I1OK  C119 2232   7.588   0.045   5.437
    6I1OK  C116 2233   7.647   0.120   5.532
    6I1OK    N9 2234   7.661   0.084   5.668
    6I1OK  C115 2235   7.657   0.192   5.739
    6I1OK  C118 2236   7.687   0.312   5.651
    6I1OK   H58 2237   7.723   0.409   5.681
    6I1OK  C117 2238   7.668   0.272   5.527
    6I1OK   H57 2239   7.658   0.337   5.443
    6I1OK  C114 2240   7.656   0.204   5.892
    6I1OK  C144 2241   7.651   0.089   5.965
    6I1OK  C143 2242   7.619   0.086   6.114
    6I1OK   H70 2243   7.578   0.165   6.173
    6I1OK  C142 2244   7.658  14.900   6.156
    6I1OK   H69 2245   7.641  14.862   6.254
    6I1OK  C141 2246   7.725  14.830   6.037
    6I1OK   N10 2247   7.643  14.878   5.920
    6I1OK    Zn 2248   7.669  14.835   5.739
    6I1OK   N11 2249   7.776  14.680   5.787
    6I1OK   N12 2250   7.567  14.754   5.604
    6I1OK  C111 2251   7.651   0.347   5.957
    6I1OK  C110 2252   7.713   0.367   6.081
    6I1OK   H54 2253   7.772   0.289   6.125
    6I1OK  C109 2254   7.710   0.490   6.145
    6I1OK   H53 2255   7.748   0.499   6.244
    6I1OK  C108 2256   7.642   0.599   6.086
    6I1OK  C113 2257   7.578   0.582   5.961
    6I1OK   H56 2258   7.532   0.665   5.912
    6I1OK  C112 2259   7.581   0.456   5.899
    6I1OK   H55 2260   7.529   0.443   5.806
    6I1OK  C107 2261   7.656   0.735   6.155
    6I1OK   O37 2262   7.581   0.831   6.134
    6I1OK   Co8 2263   7.665   0.934   6.250
    6I1OK   O51 2264   7.749   1.099   6.277
    6I1OK  C200 2265   7.649   1.134   6.343
    6I1OK   O52 2266   7.564   1.048   6.348
    6I1OK  H113 2267   7.635   1.233   6.382
    6I1OK   O45 2268   7.759   1.043   6.110
    6I1OK  C182 2269   7.848   1.005   6.032
    6I1OK   O46 2270   7.936   0.934   6.082
    6I1OK   Co9 2271   7.849   0.926   6.251
    6I1OK   O38 2272   7.756   0.758   6.225
    6I1OK   O53 2273   7.955   0.911   6.397
    6I1OK  C201 2274   7.871   0.845   6.455
    6I1OK   O54 2275   7.768   0.827   6.387
    6I1OK  H114 2276   7.890   0.796   6.548
    6I1OK  C179 2277   7.865   1.076   5.898
    6I1OK  C178 2278   7.785   1.188   5.873
    6I1OK   H88 2279   7.747   1.245   5.955
    6I1OK  C177 2280   7.759   1.228   5.745
    6I1OK   H87 2281   7.685   1.303   5.730
    6I1OK  C176 2282   7.816   1.165   5.634
    6I1OK  C181 2283   7.904   1.060   5.661
    6I1OK   H90 2284   7.961   1.016   5.581
    6I1OK  C180 2285   7.926   1.013   5.790
    6I1OK   H89 2286   7.982   0.923   5.804
    6I1OK  C175 2287   7.799   1.228   5.489
    6I1OK  C174 2288   7.799   1.132   5.368
    6I1OK  C173 2289   7.811   0.981   5.379
    6I1OK   H86 2290   7.793   0.920   5.466
    6I1OK  C172 2291   7.834   0.935   5.258
    6I1OK   H85 2292   7.864   0.834   5.237
    6I1OK  C171 2293   7.830   1.054   5.162
    6I1OK  C164 2294   7.845   1.055   5.027
    6I1OK  C161 2295   7.871   1.197   4.960
    6I1OK   N13 2296   7.809   1.328   5.013
    6I1OK  C160 2297   7.733   1.360   4.882
    6I1OK  C163 2298   7.812   1.320   4.779
    6I1OK   H80 2299   7.830   1.365   4.685
    6I1OK  C162 2300   7.892   1.207   4.828
    6I1OK   H79 2301   7.965   1.157   4.769
    6I1OK  C159 2302   7.599   1.448   4.863
    6I1OK  C191 2303   7.529   1.475   4.979
    6I1OK  C190 2304   7.385   1.521   5.001
    6I1OK   H94 2305   7.310   1.550   4.931
    6I1OK  C189 2306   7.366   1.537   5.130
    6I1OK   H93 2307   7.269   1.543   5.174
    6I1OK  C188 2308   7.501   1.524   5.203
    6I1OK  C187 2309   7.531   1.575   5.347
    6I1OK  C186 2310   7.652   1.534   5.400
    6I1OK  C185 2311   7.719   1.573   5.532
    6I1OK   H92 2312   7.714   1.667   5.583
    6I1OK  C184 2313   7.791   1.470   5.571
    6I1OK   H91 2314   7.851   1.464   5.660
    6I1OK  C183 2315   7.767   1.360   5.468
    6I1OK   N15 2316   7.744   1.432   5.337
    6I1OK   Zn1 2317   7.720   1.336   5.179
    6I1OK   N14 2318   7.576   1.452   5.126
    6I1OK   N16 2319   7.786   1.166   5.243
    6I1OK  C192 2320   7.429   1.665   5.425
    6I1OK  C193 2321   7.449   1.704   5.558
    6I1OK   H95 2322   7.516   1.650   5.620
    6I1OK  C194 2323   7.364   1.788   5.628
    6I1OK   H96 2324   7.391   1.823   5.725
    6I1OK  C195 2325   7.245   1.826   5.570
    6I1OK  C197 2326   7.217   1.788   5.439
    6I1OK   H97 2327   7.124   1.814   5.393
    6I1OK  C198 2328   7.310   1.715   5.367
    6I1OK   H98 2329   7.300   1.723   5.261
    6I1OK  C196 2330   7.146   1.908   5.649
    6I1OK   O47 2331   7.022   1.922   5.603
    6I1OK  Co10 2332   6.972   2.026   5.741
    6I1OK   O50 2333   6.993   1.911   5.886
    6I1OK  C199 2334   7.060   1.912   6.003
    6I1OK  H112 2335   7.057   1.830   6.072
    6I1OK   O49 2336   7.135   2.019   6.026
    6I1OK  Co11 2337   7.093   2.100   5.869
    6I1OK   O48 2338   7.182   1.992   5.747
    6I1OK   O57 2339   7.178   2.259   5.846
    6I1OK  C204 2340   7.125   2.282   5.726
    6I1OK   O58 2341   7.036   2.191   5.683
    6I1OK  H101 2342   7.149   2.370   5.670
    6I1OK   O59 2343   6.918   2.155   5.902
    6I1OK  C205 2344   6.797   2.135   5.846
    6I1OK   O60 2345   6.794   2.054   5.741
    6I1OK  H100 2346   6.709   2.185   5.879
    6I1OK  C156 2347   7.538   1.476   4.717
    6I1OK  C155 2348   7.405   1.517   4.703
    6I1OK   H76 2349   7.332   1.464   4.760
    6I1OK  C154 2350   7.355   1.588   4.596
    6I1OK   H75 2351   7.256   1.629   4.601
    6I1OK  C153 2352   7.435   1.613   4.488
    6I1OK  C158 2353   7.565   1.564   4.489
    6I1OK   H78 2354   7.620   1.558   4.398
    6I1OK  C157 2355   7.616   1.502   4.602
    6I1OK   H77 2356   7.720   1.486   4.600
    6I1OK  C152 2357   7.379   1.690   4.367
    6I1OK   O43 2358   7.461   1.729   4.272
    6I1OK  Co14 2359   7.425   1.846   4.120
    6I1OK    O9 2360   7.518   1.774   3.981
    6I1OK    C5 2361   7.450   1.657   3.994
    6I1OK   O10 2362   7.321   1.650   4.061
    6I1OK  Co15 2363   7.245   1.772   4.192
    6I1OK   O44 2364   7.262   1.699   4.351
    6I1OK   O65 2365   7.228   1.903   4.071
    6I1OK  C208 2366   7.114   1.862   4.052
    6I1OK   O66 2367   7.081   1.769   4.120
    6I1OK  H104 2368   7.051   1.904   3.977
    6I1OK   O68 2369   7.292   1.966   4.235
    6I1OK  C209 2370   7.406   2.036   4.246
    6I1OK   O67 2371   7.502   1.993   4.192
    6I1OK  H105 2372   7.406   2.135   4.286
    6I1OK    C6 2373   7.523   1.527   3.969
    6I1OK    C7 2374   7.606   1.474   4.066
    6I1OK    H1 2375   7.586   1.493   4.170
    6I1OK    C8 2376   7.700   1.380   4.031
    6I1OK    H2 2377   7.770   1.348   4.105
    6I1OK    C9 2378   7.709   1.329   3.901
    6I1OK   C10 2379   7.616   1.378   3.810
    6I1OK    H3 2380   7.588   1.318   3.726
    6I1OK   C11 2381   7.529   1.481   3.840
    6I1OK    H4 2382   7.486   1.538   3.761
    6I1OK   C12 2383   7.806   1.211   3.867
    6I1OK   C13 2384   7.851   1.185   3.720
    6I1OK    N1 2385   7.937   1.096   3.680
    6I1OK   C14 2386   7.981   1.129   3.544
    6I1OK   C15 2387   7.868   1.215   3.491
    6I1OK    H5 2388   7.841   1.233   3.389
    6I1OK   C16 2389   7.793   1.252   3.593
    6I1OK    H6 2390   7.716   1.324   3.583
    6I1OK   C17 2391   8.111   1.119   3.498
    6I1OK   C18 2392   8.157   1.181   3.356
    6I1OK   C19 2393   8.282   1.153   3.297
    6I1OK    H7 2394   8.339   1.068   3.326
    6I1OK   C20 2395   8.327   1.218   3.183
    6I1OK    H8 2396   8.424   1.195   3.144
    6I1OK   C21 2397   8.247   1.311   3.118
    6I1OK   C22 2398   8.122   1.339   3.170
    6I1OK    H9 2399   8.053   1.400   3.115
    6I1OK   C23 2400   8.081   1.279   3.288
    6I1OK   H10 2401   8.003   1.330   3.337
    6I1OK   C24 2402   8.282   1.359   2.979
    6I1OK   O11 2403   8.380   1.301   2.911
    6I1OK   Co3 2404   8.371   1.418   2.774
    6I1OK    O8 2405   8.204   1.378   2.702
    6I1OK    C4 2406   8.090   1.445   2.676
    6I1OK  H111 2407   8.004   1.397   2.635
    6I1OK    O7 2408   8.091   1.575   2.706
    6I1OK   Co2 2409   8.260   1.573   2.772
    6I1OK   O12 2410   8.237   1.476   2.930
    6I1OK   O26 2411   8.360   1.561   2.616
    6I1OK  C101 2412   8.453   1.478   2.566
    6I1OK   O25 2413   8.482   1.371   2.639
    6I1OK   H50 2414   8.507   1.500   2.476
    6I1OK   O28 2415   8.314   1.734   2.836
    6I1OK  C102 2416   8.433   1.691   2.877
    6I1OK   O27 2417   8.461   1.563   2.848
    6I1OK   H49 2418   8.502   1.756   2.926
    6I1OK   C25 2419   8.201   1.011   3.574
    6I1OK   C26 2420   8.331   0.988   3.550
    6I1OK   H11 2421   8.406   1.056   3.516
    6I1OK   C27 2422   8.355   0.851   3.595
    6I1OK   H12 2423   8.446   0.800   3.576
    6I1OK   C28 2424   8.247   0.815   3.668
    6I1OK   C29 2425   8.188   0.665   3.676
    6I1OK   C30 2426   8.250   0.548   3.593
    6I1OK   C31 2427   8.180   0.430   3.575
    6I1OK   H13 2428   8.073   0.435   3.572
    6I1OK   C32 2429   8.234   0.312   3.536
    6I1OK   H14 2430   8.178   0.221   3.546
    6I1OK   C33 2431   8.366   0.309   3.495
    6I1OK   C34 2432   8.440   0.425   3.499
    6I1OK   H15 2433   8.533   0.430   3.446
    6I1OK   C35 2434   8.385   0.539   3.553
    6I1OK   H16 2435   8.455   0.614   3.580
    6I1OK   C36 2436   8.398   0.183   3.418
    6I1OK   O13 2437   8.532   0.131   3.376
    6I1OK   Co1 2438   8.587  14.875   3.302
    6I1OK    O2 2439   8.485  14.735   3.232
    6I1OK    C1 2440   8.377  14.703   3.195
    6I1OK  H109 2441   8.351  14.603   3.170
    6I1OK    O1 2442   8.296  14.789   3.194
    6I1OK    Co 2443   8.406  14.902   3.280
    6I1OK   O14 2444   8.297   0.121   3.344
    6I1OK    O5 2445   8.506   0.038   3.139
    6I1OK    C3 2446   8.620   0.043   3.105
    6I1OK    O6 2447   8.698  14.910   3.164
    6I1OK  H110 2448   8.651   0.106   3.025
    6I1OK   O18 2449   8.457  14.830   3.458
    6I1OK   C53 2450   8.571  14.803   3.520
    6I1OK   O17 2451   8.679  14.818   3.445
    6I1OK   C54 2452   8.567  14.728   3.653
    6I1OK   C55 2453   8.673  14.650   3.703
    6I1OK   H25 2454   8.765  14.643   3.649
    6I1OK   C56 2455   8.659  14.585   3.821
    6I1OK   H26 2456   8.738  14.522   3.856
    6I1OK   C57 2457   8.541  14.598   3.898
    6I1OK   C58 2458   8.440  14.684   3.847
    6I1OK   H27 2459   8.348  14.699   3.901
    6I1OK   C59 2460   8.453  14.749   3.731
    6I1OK   H28 2461   8.381  14.823   3.704
    6I1OK   C60 2462   8.480  14.508   4.008
    6I1OK   C61 2463   8.520  14.362   4.034
    6I1OK    N5 2464   8.447  14.262   4.127
    6I1OK   C62 2465   8.564  14.163   4.140
    6I1OK   C63 2466   8.635  14.170   4.025
    6I1OK   H29 2467   8.687  14.089   3.978
    6I1OK   C64 2468   8.606  14.298   3.956
    6I1OK   H30 2469   8.642  14.328   3.860
    6I1OK   C65 2470   8.621  14.103   4.281
    6I1OK   C66 2471   8.759  14.020   4.286
    6I1OK   C67 2472   8.805  13.954   4.401
    6I1OK   H31 2473   8.756  13.959   4.493
    6I1OK   C68 2474   8.921  13.883   4.408
    6I1OK   H32 2475   8.951  13.839   4.501
    6I1OK   C69 2476   9.001  13.874   4.297
    6I1OK   C70 2477   8.964  13.937   4.179
    6I1OK   H33 2478   9.024  13.928   4.091
    6I1OK   C71 2479   8.847  14.012   4.176
    6I1OK   H34 2480   8.844  14.086   4.099
    6I1OK   C72 2481   9.132  13.803   4.311
    6I1OK   O19 2482   9.170  13.744   4.416
    6I1OK   O34 2483   9.266  13.658   4.529
    6I1OK  C105 2484   9.246  13.527   4.555
    6I1OK   H51 2485   9.220  13.487   4.650
    6I1OK   O33 2486   9.258  13.464   4.457
    6I1OK   Co6 2487   9.313  13.606   4.346
    6I1OK    O3 2488   9.287  13.536   4.171
    6I1OK    C2 2489   9.398  13.531   4.130
    6I1OK  H108 2490   9.429  13.487   4.039
    6I1OK    O4 2491   9.471  13.589   4.215
    6I1OK   O35 2492   9.529  13.665   4.361
    6I1OK  C106 2493   9.557  13.797   4.370
    6I1OK   H52 2494   9.651  13.838   4.398
    6I1OK   O36 2495   9.464  13.862   4.342
    6I1OK   Co7 2496   9.348  13.721   4.326
    6I1OK   O20 2497   9.212  13.791   4.225
    6I1OK   C73 2498   8.538  14.112   4.391
    6I1OK   C74 2499   8.551  14.069   4.538
    6I1OK   H35 2500   8.635  14.039   4.596
    6I1OK   C75 2501   8.436  14.086   4.600
    6I1OK   H36 2502   8.427  14.076   4.705
    6I1OK   C76 2503   8.337  14.152   4.504
    6I1OK   C77 2504   8.181  14.158   4.522
    6I1OK   C78 2505   8.112  14.074   4.636
    6I1OK   C79 2506   7.973  14.074   4.645
    6I1OK   H37 2507   7.920  14.069   4.553
    6I1OK   C80 2508   7.904  14.042   4.754
    6I1OK   H38 2509   7.801  14.068   4.760
    6I1OK   C81 2510   7.969  13.986   4.861
    6I1OK   C82 2511   8.106  13.970   4.854
    6I1OK   H39 2512   8.156  13.908   4.927
    6I1OK   C83 2513   8.174  14.013   4.746
    6I1OK   H40 2514   8.271  13.970   4.735
    6I1OK   C84 2515   7.884  13.915   4.964
    6I1OK   O21 2516   7.752  13.903   4.947
    6I1OK  Co17 2517   7.726  13.822   5.098
    6I1OK   O40 2518   7.741  13.962   5.220
    6I1OK  C135 2519   7.806  13.994   5.316
    6I1OK  C132 2520   7.784  14.129   5.382
    6I1OK  C131 2521   7.876  14.176   5.474
    6I1OK   H64 2522   7.962  14.117   5.500
    6I1OK  C130 2523   7.857  14.299   5.535
    6I1OK   H63 2524   7.948  14.338   5.571
    6I1OK  C129 2525   7.745  14.380   5.517
    6I1OK  C134 2526   7.650  14.324   5.431
    6I1OK   H66 2527   7.549  14.354   5.438
    6I1OK  C133 2528   7.670  14.206   5.359
    6I1OK   H65 2529   7.603  14.179   5.280
    6I1OK   O39 2530   7.898  13.925   5.348
    6I1OK  Co16 2531   7.855  13.794   5.234
    6I1OK   O22 2532   7.931  13.869   5.079
    6I1OK   O69 2533   7.663  13.727   5.286
    6I1OK  C210 2534   7.545  13.722   5.224
    6I1OK   O70 2535   7.544  13.765   5.098
    6I1OK  H106 2536   7.455  13.690   5.272
    6I1OK   O71 2537   7.957  13.644   5.277
    6I1OK  C211 2538   7.920  13.577   5.168
    6I1OK   O72 2539   7.829  13.637   5.091
    6I1OK  H107 2540   7.966  13.484   5.141
    6I1OK   C85 2541   8.119  14.259   4.450
    6I1OK   C86 2542   7.970  14.300   4.461
    6I1OK   H41 2543   7.886  14.251   4.502
    6I1OK   C87 2544   7.958  14.418   4.407
    6I1OK   H42 2545   7.866  14.471   4.405
    6I1OK   C88 2546   8.091  14.449   4.341
    6I1OK   C89 2547   8.138  14.579   4.338
    6I1OK   C90 2548   8.265  14.606   4.256
    6I1OK   C91 2549   8.328  14.745   4.221
    6I1OK   H43 2550   8.290  14.841   4.246
    6I1OK   C92 2551   8.426  14.723   4.138
    6I1OK   H44 2552   8.491  14.796   4.094
    6I1OK   C93 2553   8.420  14.573   4.110
    6I1OK    N6 2554   8.348  14.517   4.221
    6I1OK   Zn2 2555   8.352  14.331   4.276
    6I1OK    N7 2556   8.168  14.319   4.317
    6I1OK    N8 2557   8.408  14.193   4.398
    6I1OK   C94 2558   8.064  14.707   4.389
    6I1OK   C95 2559   7.927  14.726   4.406
    6I1OK   H45 2560   7.857  14.661   4.360
    6I1OK   C96 2561   7.878  14.833   4.479
    6I1OK   H46 2562   7.773  14.842   4.497
    6I1OK   C97 2563   7.965  14.928   4.530
    6I1OK   C99 2564   8.101  14.908   4.515
    6I1OK   H47 2565   8.169   0.056   4.533
    6I1OK  C100 2566   8.149  14.796   4.452
    6I1OK   H48 2567   8.254  14.776   4.460
    6I1OK   C98 2568   7.914   0.124   4.586
    6I1OK   O23 2569   7.996   0.206   4.628
    6I1OK   Co4 2570   7.881   0.340   4.666
    6I1OK   O16 2571   7.802   0.397   4.499
    6I1OK   C50 2572   7.684   0.418   4.453
    6I1OK   C49 2573   7.699   0.502   4.330
    6I1OK   C48 2574   7.798   0.461   4.241
    6I1OK   H22 2575   7.833   0.360   4.244
    6I1OK   C47 2576   7.843   0.544   4.147
    6I1OK   H21 2577   7.932   0.514   4.097
    6I1OK   C46 2578   7.794   0.675   4.133
    6I1OK   C52 2579   7.682   0.709   4.214
    6I1OK   H24 2580   7.624   0.795   4.191
    6I1OK   C51 2581   7.639   0.628   4.314
    6I1OK   H23 2582   7.569   0.664   4.386
    6I1OK   C41 2583   7.844   0.765   4.015
    6I1OK   C40 2584   7.907   0.699   3.893
    6I1OK   C39 2585   7.896   0.550   3.863
    6I1OK   H18 2586   7.818   0.484   3.895
    6I1OK   C38 2587   7.999   0.519   3.788
    6I1OK   H17 2588   8.031   0.417   3.776
    6I1OK   C37 2589   8.076   0.647   3.752
    6I1OK    N3 2590   7.985   0.756   3.809
    6I1OK   Zn3 2591   8.001   0.946   3.780
    6I1OK    N4 2592   8.176   0.944   3.708
    6I1OK    N2 2593   7.935   1.002   3.951
    6I1OK   C42 2594   7.850   0.900   4.025
    6I1OK   C43 2595   7.793   0.975   4.144
    6I1OK   H19 2596   7.786   0.942   4.246
    6I1OK   C44 2597   7.766   1.094   4.098
    6I1OK   H20 2598   7.695   1.158   4.147
    6I1OK   C45 2599   7.828   1.108   3.957
    6I1OK   O15 2600   7.594   0.420   4.537
    6I1OK   Co5 2601   7.685   0.318   4.663
    6I1OK   O24 2602   7.786   0.163   4.579
    6I1OK   O30 2603   7.584   0.221   4.779
    6I1OK  C103 2604   7.668   0.227   4.868
    6I1OK  C122 2605   7.643   0.183   5.009
    6I1OK  C203 2606   7.727   0.231   5.104
    6I1OK   H99 2607   7.791   0.314   5.082
    6I1OK  C123 2608   7.716   0.184   5.246
    6I1OK   H60 2609   7.792   0.213   5.315
    6I1OK  C120 2610   7.602   0.091   5.289
    6I1OK  C121 2611   7.518   0.042   5.171
    6I1OK   H59 2612   7.439  14.904   5.182
    6I1OK  C212 2613   7.546   0.093   5.032
    6I1OK  H116 2614   7.499   0.045   4.949
    6I1OK   O29 2615   7.780   0.299   4.838
    6I1OK   O31 2616   7.777   0.459   4.785
    6I1OK  C104 2617   7.883   0.539   4.760
    6I1OK   O32 2618   7.966   0.492   4.684
    6I1OK  C168 2619   7.900   0.666   4.839
    6I1OK  C167 2620   7.814   0.685   4.944
    6I1OK   H82 2621   7.767   0.601   4.992
    6I1OK  C166 2622   7.794   0.810   4.994
    6I1OK   H81 2623   7.716   0.822   5.067
    6I1OK  C165 2624   7.865   0.921   4.950
    6I1OK  C170 2625   7.956   0.898   4.846
    6I1OK   H84 2626   8.023   0.975   4.815
    6I1OK  C169 2627   7.971   0.774   4.788
    6I1OK   H83 2628   8.025   0.764   4.696
    7I1OK   O55 2629   2.535   1.233  14.652
    7I1OK  C202 2630   2.619   1.294  14.730
    7I1OK  H115 2631   2.685   1.248  14.800
    7I1OK   O56 2632   2.606   1.416  14.713
    7I1OK  Co13 2633   2.496   1.402  14.557
    7I1OK  Co12 2634   2.385   1.369  14.595
    7I1OK   O61 2635   2.230   1.268  14.598
    7I1OK  C206 2636   2.289   1.174  14.549
    7I1OK   O62 2637   2.423   1.189  14.535
    7I1OK  H102 2638   2.238   1.085  14.521
    7I1OK   O41 2639   2.360   1.492  14.737
    7I1OK  C149 2640   2.328   1.586  14.664
    7I1OK   O42 2641   2.355   1.558  14.543
    7I1OK   O63 2642   2.394   1.484  14.401
    7I1OK  C207 2643   2.528   1.481  14.342
    7I1OK   O64 2644   2.612   1.452  14.418
    7I1OK  H103 2645   2.548   1.504  14.240
    7I1OK  C148 2646   2.285   1.720  14.714
    7I1OK  C147 2647   2.248   1.816  14.622
    7I1OK   H72 2648   2.270   1.803  14.518
    7I1OK  C146 2649   2.180   1.927  14.667
    7I1OK   H71 2650   2.121   1.973  14.592
    7I1OK  C145 2651   2.157   1.954  14.803
    7I1OK  C151 2652   2.203   1.856  14.892
    7I1OK   H74 2653   2.214   1.875   0.062
    7I1OK  C150 2654   2.262   1.738  14.849
    7I1OK   H73 2655   2.283   1.661  14.920
    7I1OK  C140 2656   2.095   2.093  14.852
    7I1OK  C139 2657   2.068   2.210  14.753
    7I1OK  C138 2658   2.097   2.207  14.604
    7I1OK   H68 2659   2.177   2.158  14.553
    7I1OK  C137 2660   2.023   2.298  14.545
    7I1OK   H67 2661   2.034   2.313  14.441
    7I1OK  C136 2662   1.942   2.370  14.653
    7I1OK  C128 2663   1.841   2.464  14.637
    7I1OK  C127 2664   1.798   2.543  14.772
    7I1OK  C126 2665   1.719   2.653  14.777
    7I1OK   H62 2666   1.634   2.681  14.720
    7I1OK  C125 2667   1.761   2.731  14.891
    7I1OK   H61 2668   1.703   2.809   0.001
    7I1OK  C124 2669   1.872   2.671   0.006
    7I1OK  C119 2670   1.973   2.743   0.102
    7I1OK  C116 2671   2.075   2.671   0.150
    7I1OK    N9 2672   2.083   2.529   0.147
    7I1OK  C115 2673   2.151   2.490   0.251
    7I1OK  C118 2674   2.232   2.607   0.306
    7I1OK   H58 2675   2.319   2.603   0.368
    7I1OK  C117 2676   2.177   2.716   0.255
    7I1OK   H57 2677   2.194   2.815   0.292
    7I1OK  C114 2678   2.177   2.347   0.298
    7I1OK  C144 2679   2.118   2.246   0.229
    7I1OK  C143 2680   2.109   2.103   0.281
    7I1OK   H70 2681   2.129   2.068   0.380
    7I1OK  C142 2682   2.081   2.028   0.176
    7I1OK   H69 2683   2.058   1.924   0.179
    7I1OK  C141 2684   2.079   2.122   0.053
    7I1OK   N10 2685   2.025   2.249   0.110
    7I1OK    Zn 2686   1.998   2.411   0.017
    7I1OK   N11 2687   2.005   2.320  14.779
    7I1OK   N12 2688   1.851   2.522  14.913
    7I1OK  C111 2689   2.262   2.324   0.428
    7I1OK  C110 2690   2.340   2.208   0.438
    7I1OK   H54 2691   2.351   2.143   0.353
    7I1OK  C109 2692   2.415   2.180   0.551
    7I1OK   H53 2693   2.465   2.086   0.560
    7I1OK  C108 2694   2.414   2.269   0.661
    7I1OK  C113 2695   2.335   2.386   0.654
    7I1OK   H56 2696   2.337   2.458   0.733
    7I1OK  C112 2697   2.258   2.412   0.539
    7I1OK   H55 2698   2.197   2.499   0.537
    7I1OK  C107 2699   2.510   2.238   0.776
    7I1OK   O37 2700   2.500   2.287   0.889
    7I1OK   Co8 2701   2.642   2.201   0.950
    7I1OK   O51 2702   2.807   2.217   1.037
    7I1OK  C200 2703   2.753   2.167   1.137
    7I1OK   O52 2704   2.636   2.141   1.121
    7I1OK  H113 2705   2.803   2.158   1.232
    7I1OK   O45 2706   2.761   2.363   0.946
    7I1OK  C182 2707   2.802   2.424   0.847
    7I1OK   O46 2708   2.841   2.354   0.753
    7I1OK   Co9 2709   2.788   2.192   0.838
    7I1OK   O38 2710   2.614   2.174   0.753
    7I1OK   O53 2711   2.885   2.044   0.800
    7I1OK  C201 2712   2.788   1.973   0.811
    7I1OK   O54 2713   2.684   2.037   0.839
    7I1OK  H114 2714   2.788   1.870   0.784
    7I1OK  C179 2715   2.839   2.572   0.860
    7I1OK  C178 2716   2.833   2.629   0.987
    7I1OK   H88 2717   2.845   2.567   1.074
    7I1OK  C177 2718   2.817   2.764   1.002
    7I1OK   H87 2719   2.797   2.801   1.101
    7I1OK  C176 2720   2.814   2.852   0.894
    7I1OK  C181 2721   2.830   2.794   0.767
    7I1OK   H90 2722   2.841   2.857   0.682
    7I1OK  C180 2723   2.839   2.657   0.749
    7I1OK   H89 2724   2.836   2.616   0.650
    7I1OK  C175 2725   2.816   3.009   0.917
    7I1OK  C174 2726   2.747   3.099   0.814
    7I1OK  C173 2727   2.672   3.047   0.691
    7I1OK   H86 2728   2.635   2.947   0.675
    7I1OK  C172 2729   2.650   3.150   0.613
    7I1OK   H85 2730   2.615   3.141   0.512
    7I1OK  C171 2731   2.701   3.275   0.685
    7I1OK  C164 2732   2.696   3.404   0.644
    7I1OK  C161 2733   2.788   3.507   0.724
    7I1OK   N13 2734   2.818   3.494   0.874
    7I1OK  C160 2735   2.757   3.631   0.911
    7I1OK  C163 2736   2.785   3.716   0.811
    7I1OK   H80 2737   2.813   3.818   0.812
    7I1OK  C162 2738   2.794   3.636   0.688
    7I1OK   H79 2739   2.817   3.677   0.592
    7I1OK  C159 2740   2.695   3.678   1.053
    7I1OK  C191 2741   2.668   3.576   1.143
    7I1OK  C190 2742   2.579   3.572   1.267
    7I1OK   H94 2743   2.526   3.650   1.316
    7I1OK  C189 2744   2.590   3.453   1.321
    7I1OK   H93 2745   2.519   3.415   1.392
    7I1OK  C188 2746   2.702   3.375   1.251
    7I1OK  C187 2747   2.774   3.249   1.308
    7I1OK  C186 2748   2.857   3.183   1.219
    7I1OK  C185 2749   2.951   3.064   1.243
    7I1OK   H92 2750   3.006   3.041   1.332
    7I1OK  C184 2751   2.957   2.997   1.131
    7I1OK   H91 2752   3.014   2.908   1.114
    7I1OK  C183 2753   2.862   3.066   1.034
    7I1OK   N15 2754   2.866   3.213   1.071
    7I1OK   Zn1 2755   2.772   3.339   0.972
    7I1OK   N14 2756   2.713   3.426   1.133
    7I1OK   N16 2757   2.739   3.229   0.817
    7I1OK  C192 2758   2.751   3.202   1.456
    7I1OK  C193 2759   2.807   3.084   1.508
    7I1OK   H95 2760   2.839   3.007   1.441
    7I1OK  C194 2761   2.794   3.043   1.639
    7I1OK   H96 2762   2.849   2.958   1.674
    7I1OK  C195 2763   2.710   3.113   1.723
    7I1OK  C197 2764   2.649   3.230   1.678
    7I1OK   H97 2765   2.581   3.284   1.741
    7I1OK  C198 2766   2.675   3.275   1.550
    7I1OK   H98 2767   2.657   3.379   1.536
    7I1OK  C196 2768   2.685   3.063   1.863
    7I1OK   O47 2769   2.587   3.114   1.934
    7I1OK  Co10 2770   2.623   3.012   2.078
    7I1OK   O50 2771   2.594   2.840   2.011
    7I1OK  C199 2772   2.665   2.726   2.002
    7I1OK  H112 2773   2.625   2.638   1.956
    7I1OK   O49 2774   2.789   2.731   2.048
    7I1OK  Co11 2775   2.780   2.905   2.097
    7I1OK   O48 2776   2.776   2.990   1.932
    7I1OK   O57 2777   2.935   2.969   2.166
    7I1OK  C204 2778   2.889   3.092   2.186
    7I1OK   O58 2779   2.760   3.111   2.155
    7I1OK  H101 2780   2.950   3.169   2.227
    7I1OK   O59 2781   2.672   2.895   2.248
    7I1OK  C205 2782   2.555   2.947   2.289
    7I1OK   O60 2783   2.492   3.026   2.202
    7I1OK  H100 2784   2.514   2.932   2.387
    7I1OK  C156 2785   2.642   3.828   1.075
    7I1OK  C155 2786   2.553   3.857   1.180
    7I1OK   H76 2787   2.472   3.789   1.194
    7I1OK  C154 2788   2.538   3.980   1.239
    7I1OK   H75 2789   2.481   3.989   1.329
    7I1OK  C153 2790   2.604   4.089   1.186
    7I1OK  C158 2791   2.683   4.070   1.074
    7I1OK   H78 2792   2.712   4.154   1.015
    7I1OK  C157 2793   2.705   3.943   1.023
    7I1OK   H77 2794   2.780   3.937   0.949
    7I1OK  C152 2795   2.584   4.227   1.249
    7I1OK   O43 2796   2.660   4.326   1.211
    7I1OK  Co14 2797   2.676   4.505   1.286
    7I1OK    O9 2798   2.696   4.616   1.143
    7I1OK    C5 2799   2.576   4.575   1.093
    7I1OK   O10 2800   2.475   4.514   1.177
    7I1OK  Co15 2801   2.496   4.422   1.347
    7I1OK   O44 2802   2.490   4.249   1.319
    7I1OK   O65 2803   2.540   4.575   1.431
    7I1OK  C208 2804   2.422   4.587   1.459
    7I1OK   O66 2805   2.351   4.497   1.422
    7I1OK  H104 2806   2.384   4.672   1.511
    7I1OK   O68 2807   2.648   4.431   1.484
    7I1OK  C209 2808   2.782   4.436   1.477
    7I1OK   O67 2809   2.829   4.471   1.375
    7I1OK  H105 2810   2.842   4.426   1.564
    7I1OK    C6 2811   2.560   4.561   0.943
    7I1OK    C7 2812   2.610   4.450   0.878
    7I1OK    H1 2813   2.618   4.356   0.929
    7I1OK    C8 2814   2.630   4.456   0.741
    7I1OK    H2 2815   2.678   4.373   0.694
    7I1OK    C9 2816   2.591   4.566   0.665
    7I1OK   C10 2817   2.531   4.670   0.735
    7I1OK    H3 2818   2.463   4.735   0.684
    7I1OK   C11 2819   2.522   4.672   0.872
    7I1OK    H4 2820   2.507   4.766   0.923
    7I1OK   C12 2821   2.599   4.563   0.509
    7I1OK   C13 2822   2.601   4.696   0.428
    7I1OK    N1 2823   2.616   4.707   0.299
    7I1OK   C14 2824   2.654   4.845   0.266
    7I1OK   C15 2825   2.602   4.924   0.386
    7I1OK    H5 2826   2.577   5.028   0.391
    7I1OK   C16 2827   2.576   4.838   0.483
    7I1OK    H6 2828   2.552   4.870   0.581
    7I1OK   C17 2829   2.749   4.883   0.174
    7I1OK   C18 2830   2.802   5.034   0.160
    7I1OK   C19 2831   2.881   5.080   0.052
    7I1OK    H7 2832   2.885   5.026  14.893
    7I1OK   C20 2833   2.939   5.206   0.049
    7I1OK    H8 2834   3.000   5.234  14.898
    7I1OK   C21 2835   2.916   5.296   0.152
    7I1OK   C22 2836   2.837   5.258   0.258
    7I1OK    H9 2837   2.807   5.330   0.332
    7I1OK   C23 2838   2.786   5.129   0.263
    7I1OK   H10 2839   2.757   5.099   0.360
    7I1OK   C24 2840   2.955   5.442   0.138
    7I1OK   O11 2841   2.998   5.488   0.021
    7I1OK   Co3 2842   3.036   5.652   0.087
    7I1OK    O8 2843   2.866   5.716   0.129
    7I1OK    C4 2844   2.804   5.764   0.238
    7I1OK  H111 2845   2.701   5.793   0.238
    7I1OK    O7 2846   2.877   5.769   0.349
    7I1OK   Co2 2847   3.026   5.699   0.272
    7I1OK   O12 2848   2.973   5.523   0.244
    7I1OK   O26 2849   3.085   5.842   0.169
    7I1OK  C101 2850   3.110   5.866   0.039
    7I1OK   O25 2851   3.087   5.765  14.889
    7I1OK   H50 2852   3.150   5.958   0.003
    7I1OK   O28 2853   3.163   5.677   0.388
    7I1OK  C102 2854   3.246   5.626   0.298
    7I1OK   O27 2855   3.198   5.617   0.173
    7I1OK   H49 2856   3.346   5.598   0.323
    7I1OK   C25 2857   2.770   4.777   0.056
    7I1OK   C26 2858   2.859   4.791  14.889
    7I1OK   H11 2859   2.956   4.835  14.890
    7I1OK   C27 2860   2.798   4.719  14.778
    7I1OK   H12 2861   2.813   4.750  14.678
    7I1OK   C28 2862   2.705   4.635  14.830
    7I1OK   C29 2863   2.576   4.585  14.749
    7I1OK   C30 2864   2.548   4.630  14.602
    7I1OK   C31 2865   2.421   4.618  14.547
    7I1OK   H13 2866   2.337   4.625  14.612
    7I1OK   C32 2867   2.393   4.620  14.413
    7I1OK   H14 2868   2.298   4.587  14.378
    7I1OK   C33 2869   2.494   4.653  14.326
    7I1OK   C34 2870   2.619   4.678  14.374
    7I1OK   H15 2871   2.686   4.735  14.312
    7I1OK   C35 2872   2.647   4.659  14.508
    7I1OK   H16 2873   2.749   4.646  14.532
    7I1OK   C36 2874   2.441   4.693  14.190
    7I1OK   O13 2875   2.518   4.715  14.063
    7I1OK   Co1 2876   2.449   4.735  13.865
    7I1OK    O2 2877   2.279   4.767  13.795
    7I1OK    C1 2878   2.168   4.798  13.824
    7I1OK  H109 2879   2.087   4.794  13.754
    7I1OK    O1 2880   2.149   4.825  13.937
    7I1OK    Co 2881   2.314   4.769  13.983
    7I1OK   O14 2882   2.316   4.752  14.180
    7I1OK    O5 2883   2.417   4.919  13.947
    7I1OK    C3 2884   2.508   4.950  13.876
    7I1OK    O6 2885   2.542   4.872  13.794
    7I1OK  H110 2886   2.558   5.043  13.888
    7I1OK   O18 2887   2.338   4.577  13.940
    7I1OK   C53 2888   2.425   4.506  13.869
    7I1OK   O17 2889   2.511   4.579  13.801
    7I1OK   C54 2890   2.397   4.357  13.846
    7I1OK   C55 2891   2.447   4.284  13.736
    7I1OK   H25 2892   2.511   4.332  13.664
    7I1OK   C56 2893   2.414   4.154  13.721
    7I1OK   H26 2894   2.449   4.100  13.635
    7I1OK   C57 2895   2.336   4.087  13.818
    7I1OK   C58 2896   2.294   4.163  13.931
    7I1OK   H27 2897   2.235   4.119  14.009
    7I1OK   C59 2898   2.326   4.291  13.946
    7I1OK   H28 2899   2.305   4.340  14.039
    7I1OK   C60 2900   2.250   3.959  13.809
    7I1OK   C61 2901   2.204   3.892  13.679
    7I1OK    N5 2902   2.100   3.778  13.665
    7I1OK   C62 2903   2.142   3.735  13.524
    7I1OK   C63 2904   2.188   3.845  13.460
    7I1OK   H29 2905   2.179   3.866  13.356
    7I1OK   C64 2906   2.228   3.948  13.561
    7I1OK   H30 2907   2.262   4.047  13.540
    7I1OK   C65 2908   2.173   3.581  13.478
    7I1OK   C66 2909   2.239   3.550  13.335
    7I1OK   C67 2910   2.255   3.420  13.285
    7I1OK   H31 2911   2.240   3.334  13.342
    7I1OK   C68 2912   2.310   3.389  13.163
    7I1OK   H32 2913   2.322   3.286  13.135
    7I1OK   C69 2914   2.356   3.491  13.083
    7I1OK   C70 2915   2.346   3.622  13.126
    7I1OK   H33 2916   2.379   3.703  13.063
    7I1OK   C71 2917   2.292   3.650  13.251
    7I1OK   H34 2918   2.321   3.744  13.292
    7I1OK   C72 2919   2.425   3.454  12.955
    7I1OK   O19 2920   2.436   3.335  12.914
    7I1OK   O34 2921   2.482   3.199  12.820
    7I1OK  C105 2922   2.396   3.139  12.735
    7I1OK   H51 2923   2.366   3.036  12.741
    7I1OK   O33 2924   2.356   3.216  12.656
    7I1OK   Co6 2925   2.470   3.357  12.706
    7I1OK    O3 2926   2.388   3.507  12.624
    7I1OK    C2 2927   2.470   3.541  12.547
    7I1OK  H108 2928   2.460   3.616  12.472
    7I1OK    O4 2929   2.574   3.473  12.571
    7I1OK   O35 2930   2.682   3.353  12.633
    7I1OK  C106 2931   2.779   3.380  12.723
    7I1OK   H52 2932   2.883   3.362  12.708
    7I1OK   O36 2933   2.735   3.427  12.821
    7I1OK   Co7 2934   2.559   3.407  12.772
    7I1OK   O20 2935   2.472   3.530  12.879
    7I1OK   C73 2936   2.124   3.480  13.559
    7I1OK   C74 2937   2.129   3.327  13.553
    7I1OK   H35 2938   2.185   3.259  13.493
    7I1OK   C75 2939   2.054   3.276  13.648
    7I1OK   H36 2940   2.055   3.172  13.671
    7I1OK   C76 2941   1.998   3.389  13.733
    7I1OK   C77 2942   1.876   3.378  13.833
    7I1OK   C78 2943   1.787   3.248  13.835
    7I1OK   C79 2944   1.675   3.244  13.916
    7I1OK   H37 2945   1.617   3.333  13.921
    7I1OK   C80 2946   1.615   3.133  13.957
    7I1OK   H38 2947   1.546   3.138  14.039
    7I1OK   C81 2948   1.651   3.013  13.902
    7I1OK   C82 2949   1.752   3.010  13.809
    7I1OK   H39 2950   1.768   2.923  13.750
    7I1OK   C83 2951   1.818   3.124  13.777
    7I1OK   H40 2952   1.873   3.119  13.686
    7I1OK   C84 2953   1.554   2.897  13.921
    7I1OK   O21 2954   1.439   2.915  13.984
    7I1OK  Co17 2955   1.391   2.748  13.972
    7I1OK   O40 2956   1.496   2.667  14.102
    7I1OK  C135 2957   1.584   2.587  14.112
    7I1OK  C132 2958   1.652   2.563  14.246
    7I1OK  C131 2959   1.762   2.479  14.253
    7I1OK   H64 2960   1.801   2.433  14.165
    7I1OK  C130 2961   1.823   2.455  14.375
    7I1OK   H63 2962   1.925   2.432  14.362
    7I1OK  C129 2963   1.776   2.501  14.498
    7I1OK  C134 2964   1.659   2.576  14.487
    7I1OK   H66 2965   1.592   2.578  14.569
    7I1OK  C133 2966   1.601   2.613  14.366
    7I1OK   H65 2967   1.518   2.681  14.365
    7I1OK   O39 2968   1.621   2.530  14.014
    7I1OK  Co16 2969   1.499   2.606  13.909
    7I1OK   O22 2970   1.583   2.772  13.887
    7I1OK   O69 2971   1.310   2.544  13.978
    7I1OK  C210 2972   1.203   2.606  14.028
    7I1OK   O70 2973   1.210   2.739  14.031
    7I1OK  H106 2974   1.119   2.554  14.067
    7I1OK   O71 2975   1.504   2.520  13.743
    7I1OK  C211 2976   1.421   2.606  13.685
    7I1OK   O72 2977   1.371   2.701  13.766
    7I1OK  H107 2978   1.403   2.606  13.580
    7I1OK   C85 2979   1.872   3.478  13.930
    7I1OK   C86 2980   1.776   3.484  14.051
    7I1OK   H41 2981   1.685   3.433  14.071
    7I1OK   C87 2982   1.825   3.568  14.136
    7I1OK   H42 2983   1.779   3.588  14.230
    7I1OK   C88 2984   1.942   3.635  14.068
    7I1OK   C89 2985   2.054   3.672  14.142
    7I1OK   C90 2986   2.162   3.754  14.070
    7I1OK   C91 2987   2.286   3.823  14.134
    7I1OK   H43 2988   2.313   3.828  14.237
    7I1OK   C92 2989   2.343   3.894  14.040
    7I1OK   H44 2990   2.431   3.954  14.049
    7I1OK   C93 2991   2.251   3.880  13.919
    7I1OK    N6 2992   2.174   3.761  13.944
    7I1OK   Zn2 2993   2.081   3.657  13.810
    7I1OK    N7 2994   1.929   3.620  13.917
    7I1OK    N8 2995   2.065   3.501  13.700
    7I1OK   C94 2996   2.071   3.661  14.296
    7I1OK   C95 2997   1.972   3.654  14.394
    7I1OK   H45 2998   1.872   3.683  14.373
    7I1OK   C96 2999   2.002   3.615  14.524
    7I1OK   H46 3000   1.923   3.603  14.595
    7I1OK   C97 3001   2.133   3.589  14.560
    7I1OK   C99 3002   2.231   3.593  14.463
    7I1OK   H47 3003   2.335   3.595  14.491
    7I1OK  C100 3004   2.199   3.622  14.332
    7I1OK   H48 3005   2.275   3.605  14.258
    7I1OK   C98 3006   2.171   3.572  14.704
    7I1OK   O23 3007   2.290   3.552  14.731
    7I1OK   Co4 3008   2.277   3.555  14.911
    7I1OK   O16 3009   2.221   3.734   0.028
    7I1OK   C50 3010   2.131   3.787   0.101
    7I1OK   C49 3011   2.174   3.928   0.128
    7I1OK   C48 3012   2.220   3.999   0.018
    7I1OK   H22 3013   2.193   3.968  14.852
    7I1OK   C47 3014   2.292   4.111   0.034
    7I1OK   H21 3015   2.342   4.147  14.880
    7I1OK   C46 3016   2.323   4.161   0.161
    7I1OK   C52 3017   2.262   4.097   0.271
    7I1OK   H24 3018   2.260   4.144   0.367
    7I1OK   C51 3019   2.194   3.980   0.257
    7I1OK   H23 3020   2.167   3.923   0.344
    7I1OK   C41 3021   2.399   4.297   0.175
    7I1OK   C40 3022   2.396   4.395   0.057
    7I1OK   C39 3023   2.300   4.383  14.874
    7I1OK   H18 3024   2.203   4.337  14.875
    7I1OK   C38 3025   2.356   4.442  14.771
    7I1OK   H17 3026   2.324   4.424  14.671
    7I1OK   C37 3027   2.485   4.511  14.819
    7I1OK    N3 3028   2.481   4.489   0.037
    7I1OK   Zn3 3029   2.598   4.568   0.169
    7I1OK    N4 3030   2.729   4.631   0.048
    7I1OK    N2 3031   2.598   4.421   0.291
    7I1OK   C42 3032   2.481   4.325   0.279
    7I1OK   C43 3033   2.493   4.232   0.399
    7I1OK   H19 3034   2.482   4.126   0.401
    7I1OK   C44 3035   2.531   4.310   0.497
    7I1OK   H20 3036   2.516   4.283   0.599
    7I1OK   C45 3037   2.571   4.448   0.438
    7I1OK   O15 3038   2.070   3.710   0.175
    7I1OK   Co5 3039   2.103   3.559   0.073
    7I1OK   O24 3040   2.088   3.594  14.806
    7I1OK   O30 3041   1.982   3.424   0.083
    7I1OK  C103 3042   2.065   3.338   0.059
    7I1OK  C122 3043   2.039   3.190   0.070
    7I1OK  C203 3044   2.146   3.110   0.086
    7I1OK   H99 3045   2.242   3.151   0.110
    7I1OK  C123 3046   2.130   2.961   0.091
    7I1OK   H60 3047   2.217   2.901   0.088
    7I1OK  C120 3048   1.990   2.898   0.092
    7I1OK  C121 3049   1.878   3.000   0.069
    7I1OK   H59 3050   1.776   2.973   0.064
    7I1OK  C212 3051   1.912   3.147   0.057
    7I1OK  H116 3052   1.835   3.216   0.028
    7I1OK   O29 3053   2.193   3.382   0.045
    7I1OK   O31 3054   2.274   3.477   0.160
    7I1OK  C104 3055   2.402   3.519   0.155
    7I1OK   O32 3056   2.433   3.577   0.052
    7I1OK  C168 3057   2.498   3.477   0.263
    7I1OK  C167 3058   2.452   3.383   0.353
    7I1OK   H82 3059   2.373   3.316   0.326
    7I1OK  C166 3060   2.512   3.371   0.474
    7I1OK   H81 3061   2.465   3.307   0.546
    7I1OK  C165 3062   2.627   3.441   0.510
    7I1OK  C170 3063   2.675   3.532   0.414
    7I1OK   H84 3064   2.769   3.580   0.428
    7I1OK  C169 3065   2.610   3.553   0.294
    7I1OK   H83 3066   2.636   3.637   0.234
    8I1OK   O55 3067  14.632   7.416   3.866
    8I1OK  C202 3068  14.726   7.421   3.777
    8I1OK  H115 3069  14.831   7.422   3.796
    8I1OK   O56 3070  14.673   7.427   3.665
    8I1OK  Co13 3071  14.494   7.387   3.725
    8I1OK  Co12 3072  14.453   7.488   3.780
    8I1OK   O61 3073  14.377   7.587   3.918
    8I1OK  C206 3074  14.414   7.504   3.999
    8I1OK   O62 3075  14.488   7.402   3.950
    8I1OK  H102 3076  14.389   7.513   4.103
    8I1OK   O41 3077  14.493   7.616   3.646
    8I1OK  C149 3078  14.392   7.594   3.579
    8I1OK   O42 3079  14.339   7.485   3.618
    8I1OK   O63 3080  14.294   7.350   3.699
    8I1OK  C207 3081  14.345   7.216   3.671
    8I1OK   O64 3082  14.462   7.212   3.660
    8I1OK  H103 3083  14.282   7.130   3.661
    8I1OK  C148 3084  14.352   7.672   3.458
    8I1OK  C147 3085  14.235   7.639   3.393
    8I1OK   H72 3086  14.183   7.548   3.416
    8I1OK  C146 3087  14.183   7.727   3.301
    8I1OK   H71 3088  14.078   7.717   3.287
    8I1OK  C145 3089  14.249   7.845   3.260
    8I1OK  C151 3090  14.372   7.869   3.326
    8I1OK   H74 3091  14.442   7.938   3.287
    8I1OK  C150 3092  14.420   7.788   3.426
    8I1OK   H73 3093  14.506   7.819   3.483
    8I1OK  C140 3094  14.195   7.936   3.141
    8I1OK  C139 3095  14.073   7.893   3.054
    8I1OK  C138 3096  13.993   7.764   3.071
    8I1OK   H68 3097  14.028   7.669   3.105
    8I1OK  C137 3098  13.878   7.777   3.010
    8I1OK   H67 3099  13.815   7.692   2.996
    8I1OK  C136 3100  13.872   7.918   2.949
    8I1OK  C128 3101  13.765   7.980   2.887
    8I1OK  C127 3102  13.800   8.119   2.812
    8I1OK  C126 3103  13.716   8.189   2.732
    8I1OK   H62 3104  13.612   8.209   2.740
    8I1OK  C125 3105  13.797   8.251   2.629
    8I1OK   H61 3106  13.762   8.329   2.566
    8I1OK  C124 3107  13.921   8.204   2.645
    8I1OK  C119 3108  14.030   8.211   2.533
    8I1OK  C116 3109  14.154   8.169   2.564
    8I1OK    N9 3110  14.202   8.148   2.696
    8I1OK  C115 3111  14.330   8.174   2.697
    8I1OK  C118 3112  14.384   8.170   2.555
    8I1OK   H58 3113  14.485   8.155   2.523
    8I1OK  C117 3114  14.278   8.180   2.476
    8I1OK   H57 3115  14.283   8.204   2.372
    8I1OK  C114 3116  14.424   8.177   2.817
    8I1OK  C144 3117  14.370   8.158   2.941
    8I1OK  C143 3118  14.445   8.188   3.070
    8I1OK   H70 3119  14.535   8.244   3.082
    8I1OK  C142 3120  14.378   8.125   3.165
    8I1OK   H69 3121  14.399   8.134   3.270
    8I1OK  C141 3122  14.265   8.046   3.097
    8I1OK   N10 3123  14.227   8.136   2.983
    8I1OK    Zn 3124  14.096   8.101   2.852
    8I1OK   N11 3125  14.014   7.964   2.963
    8I1OK   N12 3126  13.937   8.185   2.796
    8I1OK  C111 3127  14.576   8.212   2.794
    8I1OK  C110 3128  14.672   8.155   2.879
    8I1OK   H54 3129  14.643   8.081   2.951
    8I1OK  C109 3130  14.807   8.184   2.866
    8I1OK   H53 3131  14.876   8.148   2.939
    8I1OK  C108 3132  14.851   8.273   2.765
    8I1OK  C113 3133  14.756   8.332   2.678
    8I1OK   H56 3134  14.788   8.395   2.598
    8I1OK  C112 3135  14.620   8.303   2.695
    8I1OK   H55 3136  14.549   8.351   2.631
    8I1OK  C107 3137   0.069   8.288   2.748
    8I1OK   O37 3138   0.123   8.382   2.687
    8I1OK   Co8 3139   0.286   8.321   2.717
    8I1OK   O51 3140   0.450   8.273   2.640
    8I1OK  C200 3141   0.497   8.378   2.687
    8I1OK   O52 3142   0.416   8.444   2.749
    8I1OK  H113 3143   0.597   8.412   2.667
    8I1OK   O45 3144   0.313   8.252   2.530
    8I1OK  C182 3145   0.254   8.157   2.476
    8I1OK   O46 3146   0.239   8.056   2.546
    8I1OK   Co9 3147   0.312   8.139   2.700
    8I1OK   O38 3148   0.144   8.195   2.782
    8I1OK   O53 3149   0.399   8.032   2.818
    8I1OK  C201 3150   0.364   8.101   2.911
    8I1OK   O54 3151   0.293   8.197   2.877
    8I1OK  H114 3152   0.378   8.072   3.013
    8I1OK  C179 3153   0.240   8.155   2.324
    8I1OK  C178 3154   0.303   8.256   2.252
    8I1OK   H88 3155   0.389   8.306   2.293
    8I1OK  C177 3156   0.260   8.290   2.126
    8I1OK   H87 3157   0.301   8.378   2.082
    8I1OK  C176 3158   0.157   8.222   2.062
    8I1OK  C181 3159   0.102   8.114   2.131
    8I1OK   H90 3160   0.032   8.049   2.082
    8I1OK  C180 3161   0.139   8.082   2.261
    8I1OK   H89 3162   0.084   8.008   2.316
    8I1OK  C175 3163   0.124   8.251   1.909
    8I1OK  C174 3164  14.912   8.231   1.860
    8I1OK  C173 3165  14.797   8.188   1.951
    8I1OK   H86 3166  14.793   8.193   2.058
    8I1OK  C172 3167  14.697   8.155   1.872
    8I1OK   H85 3168  14.609   8.105   1.906
    8I1OK  C171 3169  14.740   8.185   1.728
    8I1OK  C164 3170  14.668   8.170   1.614
    8I1OK  C161 3171  14.751   8.174   1.478
    8I1OK   N13 3172  14.876   8.261   1.458
    8I1OK  C160 3173  14.816   8.342   1.340
    8I1OK  C163 3174  14.740   8.258   1.268
    8I1OK   H80 3175  14.726   8.250   1.163
    8I1OK  C162 3176  14.689   8.155   1.360
    8I1OK   H79 3177  14.627   8.074   1.330
    8I1OK  C159 3178  14.854   8.492   1.292
    8I1OK  C191 3179  14.928   8.566   1.381
    8I1OK  C190 3180   0.021   8.717   1.391
    8I1OK   H94 3181  14.926   8.796   1.326
    8I1OK  C189 3182   0.102   8.738   1.492
    8I1OK   H93 3183   0.114   8.835   1.537
    8I1OK  C188 3184   0.155   8.604   1.544
    8I1OK  C187 3185   0.281   8.585   1.633
    8I1OK  C186 3186   0.298   8.458   1.686
    8I1OK  C185 3187   0.415   8.401   1.767
    8I1OK   H92 3188   0.519   8.425   1.758
    8I1OK  C184 3189   0.366   8.308   1.846
    8I1OK   H91 3190   0.420   8.249   1.916
    8I1OK  C183 3191   0.215   8.309   1.823
    8I1OK   N15 3192   0.196   8.347   1.678
    8I1OK   Zn1 3193   0.026   8.350   1.602
    8I1OK   N14 3194   0.067   8.515   1.511
    8I1OK   N16 3195  14.868   8.251   1.739
    8I1OK  C192 3196   0.380   8.704   1.661
    8I1OK  C193 3197   0.490   8.692   1.748
    8I1OK   H95 3198   0.492   8.615   1.821
    8I1OK  C194 3199   0.582   8.793   1.770
    8I1OK   H96 3200   0.669   8.774   1.829
    8I1OK  C195 3201   0.559   8.917   1.715
    8I1OK  C197 3202   0.451   8.937   1.630
    8I1OK   H97 3203   0.431   9.033   1.589
    8I1OK  C198 3204   0.368   8.830   1.599
    8I1OK   H98 3205   0.314   8.841   1.509
    8I1OK  C196 3206   0.653   9.031   1.748
    8I1OK   O47 3207   0.618   9.155   1.717
    8I1OK  Co10 3208   0.771   9.225   1.780
    8I1OK   O50 3209   0.762   9.181   1.961
    8I1OK  C199 3210   0.839   9.117   2.050
    8I1OK  H112 3211   0.811   9.103   2.152
    8I1OK   O49 3212   0.952   9.065   2.002
    8I1OK  Co11 3213   0.923   9.123   1.832
    8I1OK   O48 3214   0.782   9.013   1.779
    8I1OK   O57 3215   1.053   9.072   1.716
    8I1OK  C204 3216   0.997   9.129   1.611
    8I1OK   O58 3217   0.883   9.197   1.635
    8I1OK  H101 3218   1.041   9.124   1.513
    8I1OK   O59 3219   0.955   9.305   1.850
    8I1OK  C205 3220   0.887   9.419   1.829
    8I1OK   O60 3221   0.763   9.406   1.786
    8I1OK  H100 3222   0.931   9.516   1.840
    8I1OK  C156 3223  14.785   8.557   1.162
    8I1OK  C155 3224  14.786   8.696   1.144
    8I1OK   H76 3225  14.763   8.756   1.229
    8I1OK  C154 3226  14.777   8.760   1.023
    8I1OK   H75 3227  14.796   8.865   1.016
    8I1OK  C153 3228  14.751   8.686   0.909
    8I1OK  C158 3229  14.735   8.550   0.922
    8I1OK   H78 3230  14.689   8.494   0.843
    8I1OK  C157 3231  14.756   8.487   1.044
    8I1OK   H77 3232  14.760   8.381   1.039
    8I1OK  C152 3233  14.737   8.757   0.774
    8I1OK   O43 3234  14.730   8.686   0.665
    8I1OK  Co14 3235  14.734   8.745   0.479
    8I1OK    O9 3236  14.615   8.638   0.391
    8I1OK    C5 3237  14.515   8.682   0.474
    8I1OK   O10 3238  14.524   8.806   0.548
    8I1OK  Co15 3239  14.682   8.905   0.600
    8I1OK   O44 3240  14.715   8.874   0.769
    8I1OK   O65 3241  14.719   8.950   0.430
    8I1OK  C208 3242  14.655   9.052   0.449
    8I1OK   O66 3243  14.612   9.066   0.560
    8I1OK  H104 3244  14.636   9.123   0.371
    8I1OK   O68 3245  14.873   8.901   0.525
    8I1OK  C209 3246   0.022   8.804   0.481
    8I1OK   O67 3247  14.906   8.701   0.450
    8I1OK  H105 3248   0.124   8.824   0.460
    8I1OK    C6 3249  14.408   8.583   0.515
    8I1OK    C7 3250  14.433   8.491   0.615
    8I1OK    H1 3251  14.503   8.513   0.693
    8I1OK    C8 3252  14.353   8.379   0.625
    8I1OK    H2 3253  14.381   8.304   0.697
    8I1OK    C9 3254  14.241   8.359   0.545
    8I1OK   C10 3255  14.215   8.461   0.453
    8I1OK    H3 3256  14.115   8.475   0.419
    8I1OK   C11 3257  14.300   8.567   0.432
    8I1OK    H4 3258  14.294   8.622   0.341
    8I1OK   C12 3259  14.143   8.240   0.570
    8I1OK   C13 3260  14.048   8.191   0.456
    8I1OK    N1 3261  13.968   8.088   0.462
    8I1OK   C14 3262  13.927   8.051   0.325
    8I1OK   C15 3263  13.948   8.181   0.248
    8I1OK    H5 3264  13.901   8.210   0.156
    8I1OK   C16 3265  14.022   8.261   0.321
    8I1OK    H6 3266  14.062   8.352   0.282
    8I1OK   C17 3267  13.916   7.923   0.277
    8I1OK   C18 3268  13.895   7.891   0.121
    8I1OK   C19 3269  13.861   7.763   0.072
    8I1OK    H7 3270  13.819   7.689   0.135
    8I1OK   C20 3271  13.858   7.732  14.869
    8I1OK    H8 3272  13.835   7.633  14.838
    8I1OK   C21 3273  13.884   7.831  14.774
    8I1OK   C22 3274  13.914   7.959  14.817
    8I1OK    H9 3275  13.920   8.040  14.747
    8I1OK   C23 3276  13.924   7.985   0.020
    8I1OK   H10 3277  13.981   8.072   0.042
    8I1OK   C24 3278  13.855   7.807  14.628
    8I1OK   O11 3279  13.790   7.698  14.590
    8I1OK   Co3 3280  13.808   7.734  14.414
    8I1OK    O8 3281  13.702   7.886  14.397
    8I1OK    C4 3282  13.718   8.012  14.352
    8I1OK  H111 3283  13.639   8.085  14.355
    8I1OK    O7 3284  13.839   8.043  14.308
    8I1OK   Co2 3285  13.910   7.880  14.344
    8I1OK   O12 3286  13.912   7.880  14.530
    8I1OK   O26 3287  13.835   7.777  14.208
    8I1OK  C101 3288  13.758   7.668  14.199
    8I1OK   O25 3289  13.718   7.614  14.313
    8I1OK   H50 3290  13.732   7.622  14.106
    8I1OK   O28 3291  14.087   7.868  14.306
    8I1OK  C102 3292  14.098   7.741  14.344
    8I1OK   O27 3293  13.985   7.683  14.387
    8I1OK   H49 3294  14.191   7.689  14.338
    8I1OK   C25 3295  13.886   7.812   0.389
    8I1OK   C26 3296  13.876   7.680   0.366
    8I1OK   H11 3297  13.926   7.621   0.292
    8I1OK   C27 3298  13.795   7.628   0.476
    8I1OK   H12 3299  13.758   7.528   0.477
    8I1OK   C28 3300  13.787   7.726   0.569
    8I1OK   C29 3301  13.660   7.752   0.664
    8I1OK   C30 3302  13.529   7.667   0.651
    8I1OK   C31 3303  13.410   7.712   0.708
    8I1OK   H13 3304  13.394   7.817   0.716
    8I1OK   C32 3305  13.302   7.634   0.734
    8I1OK   H14 3306  13.224   7.671   0.798
    8I1OK   C33 3307  13.300   7.505   0.686
    8I1OK   C34 3308  13.409   7.456   0.618
    8I1OK   H15 3309  13.400   7.367   0.560
    8I1OK   C35 3310  13.523   7.534   0.607
    8I1OK   H16 3311  13.610   7.481   0.580
    8I1OK   C36 3312  13.161   7.447   0.687
    8I1OK   O13 3313  13.118   7.305   0.665
    8I1OK   Co1 3314  12.933   7.212   0.700
    8I1OK    O2 3315  12.762   7.283   0.729
    8I1OK    C1 3316  12.697   7.382   0.728
    8I1OK  H109 3317  12.597   7.386   0.766
    8I1OK    O1 3318  12.752   7.479   0.691
    8I1OK    Co 3319  12.912   7.395   0.688
    8I1OK   O14 3320  13.052   7.533   0.671
    8I1OK    O5 3321  12.907   7.311   0.522
    8I1OK    C3 3322  12.911   7.201   0.478
    8I1OK    O6 3323  12.904   7.111   0.554
    8I1OK  H110 3324  12.923   7.184   0.373
    8I1OK   O18 3325  12.960   7.330   0.869
    8I1OK   C53 3326  12.992   7.213   0.922
    8I1OK   O17 3327  12.982   7.111   0.839
    8I1OK   C54 3328  13.006   7.202   1.074
    8I1OK   C55 3329  12.988   7.082   1.146
    8I1OK   H25 3330  12.968   6.990   1.094
    8I1OK   C56 3331  12.998   7.082   1.281
    8I1OK   H26 3332  12.981   6.992   1.335
    8I1OK   C57 3333  13.032   7.200   1.351
    8I1OK   C58 3334  13.056   7.317   1.274
    8I1OK   H27 3335  13.083   7.410   1.321
    8I1OK   C59 3336  13.046   7.317   1.141
    8I1OK   H28 3337  13.078   7.404   1.086
    8I1OK   C60 3338  13.009   7.241   1.499
    8I1OK   C61 3339  12.912   7.171   1.595
    8I1OK    N5 3340  12.869   7.221   1.735
    8I1OK   C62 3341  12.816   7.086   1.786
    8I1OK   C63 3342  12.771   7.018   1.678
    8I1OK   H29 3343  12.688   6.951   1.677
    8I1OK   C64 3344  12.831   7.074   1.554
    8I1OK   H30 3345  12.809   7.044   1.454
    8I1OK   C65 3346  12.855   7.018   1.930
    8I1OK   C66 3347  12.815   6.866   1.962
    8I1OK   C67 3348  12.834   6.807   2.088
    8I1OK   H31 3349  12.893   6.850   2.162
    8I1OK   C68 3350  12.798   6.679   2.120
    8I1OK   H32 3351  12.820   6.641   2.218
    8I1OK   C69 3352  12.743   6.599   2.023
    8I1OK   C70 3353  12.723   6.648   1.895
    8I1OK   H33 3354  12.677   6.588   1.820
    8I1OK   C71 3355  12.762   6.778   1.865
    8I1OK   H34 3356  12.777   6.796   1.762
    8I1OK   C72 3357  12.716   6.455   2.058
    8I1OK   O19 3358  12.734   6.406   2.172
    8I1OK   O34 3359  12.744   6.294   2.303
    8I1OK  C105 3360  12.648   6.287   2.397
    8I1OK   H51 3361  12.664   6.304   2.502
    8I1OK   O33 3362  12.544   6.262   2.349
    8I1OK   Co6 3363  12.608   6.237   2.174
    8I1OK    O3 3364  12.448   6.249   2.069
    8I1OK    C2 3365  12.441   6.139   2.025
    8I1OK  H108 3366  12.360   6.099   1.970
    8I1OK    O4 3367  12.548   6.079   2.055
    8I1OK   O35 3368  12.701   6.039   2.129
    8I1OK  C106 3369  12.818   6.039   2.061
    8I1OK   H52 3370  12.884   5.956   2.052
    8I1OK   O36 3371  12.840   6.143   2.012
    8I1OK   Co7 3372  12.696   6.228   2.091
    8I1OK   O20 3373  12.673   6.375   1.984
    8I1OK   C73 3374  12.909   7.101   2.027
    8I1OK   C74 3375  12.956   7.079   2.171
    8I1OK   H35 3376  12.975   6.992   2.229
    8I1OK   C75 3377  12.986   7.195   2.226
    8I1OK   H36 3378  13.036   7.202   2.320
    8I1OK   C76 3379  12.968   7.305   2.122
    8I1OK   C77 3380  12.956   7.459   2.152
    8I1OK   C78 3381  12.941   7.510   2.301
    8I1OK   C79 3382  12.922   7.645   2.324
    8I1OK   H37 3383  12.857   7.696   2.257
    8I1OK   C80 3384  12.945   7.706   2.439
    8I1OK   H38 3385  12.951   7.813   2.442
    8I1OK   C81 3386  12.970   7.631   2.551
    8I1OK   C82 3387  12.976   7.494   2.539
    8I1OK   H39 3388  12.975   7.432   2.627
    8I1OK   C83 3389  12.963   7.436   2.418
    8I1OK   H40 3390  12.940   7.333   2.421
    8I1OK   C84 3391  12.956   7.701   2.685
    8I1OK   O21 3392  12.916   7.828   2.692
    8I1OK  Co17 3393  12.928   7.836   2.866
    8I1OK   O40 3394  13.111   7.854   2.895
    8I1OK  C135 3395  13.203   7.787   2.931
    8I1OK  C132 3396  13.346   7.829   2.895
    8I1OK  C131 3397  13.452   7.748   2.932
    8I1OK   H64 3398  13.433   7.658   2.987
    8I1OK  C130 3399  13.581   7.795   2.925
    8I1OK   H63 3400  13.642   7.743   2.994
    8I1OK  C129 3401  13.618   7.922   2.881
    8I1OK  C134 3402  13.508   8.003   2.853
    8I1OK   H66 3403  13.519   8.107   2.868
    8I1OK  C133 3404  13.376   7.959   2.854
    8I1OK   H65 3405  13.297   8.027   2.831
    8I1OK   O39 3406  13.181   7.693   3.000
    8I1OK  Co16 3407  13.004   7.704   2.979
    8I1OK   O22 3408  12.993   7.646   2.801
    8I1OK   O69 3409  12.940   7.877   3.081
    8I1OK  C210 3410  12.882   7.992   3.045
    8I1OK   O70 3411  12.847   8.001   2.917
    8I1OK  H106 3412  12.869   8.074   3.112
    8I1OK   O71 3413  12.923   7.572   3.084
    8I1OK  C211 3414  12.801   7.594   3.034
    8I1OK   O72 3415  12.792   7.695   2.947
    8I1OK  H107 3416  12.719   7.529   3.056
    8I1OK   C85 3417  12.988   7.541   2.044
    8I1OK   C86 3418  13.001   7.694   2.047
    8I1OK   H41 3419  12.968   7.768   2.117
    8I1OK   C87 3420  13.066   7.730   1.941
    8I1OK   H42 3421  13.090   7.831   1.918
    8I1OK   C88 3422  13.082   7.604   1.857
    8I1OK   C89 3423  13.197   7.582   1.784
    8I1OK   C90 3424  13.194   7.466   1.683
    8I1OK   C91 3425  13.298   7.434   1.571
    8I1OK   H43 3426  13.383   7.491   1.544
    8I1OK   C92 3427  13.248   7.337   1.499
    8I1OK   H44 3428  13.292   7.291   1.413
    8I1OK   C93 3429  13.109   7.312   1.557
    8I1OK    N6 3430  13.112   7.369   1.689
    8I1OK   Zn2 3431  12.991   7.327   1.834
    8I1OK    N7 3432  12.973   7.504   1.896
    8I1OK    N8 3433  12.955   7.244   2.003
    8I1OK   C94 3434  13.317   7.682   1.770
    8I1OK   C95 3435  13.317   7.820   1.788
    8I1OK   H45 3436  13.225   7.874   1.786
    8I1OK   C96 3437  13.434   7.893   1.787
    8I1OK   H46 3438  13.430   7.999   1.804
    8I1OK   C97 3439  13.554   7.829   1.763
    8I1OK   C99 3440  13.555   7.692   1.747
    8I1OK   H47 3441  13.641   7.644   1.706
    8I1OK  C100 3442  13.439   7.619   1.757
    8I1OK   H48 3443  13.447   7.512   1.759
    8I1OK   C98 3444  13.680   7.908   1.745
    8I1OK   O23 3445  13.783   7.845   1.723
    8I1OK   Co4 3446  13.893   7.986   1.697
    8I1OK   O16 3447  13.833   8.076   1.537
    8I1OK   C50 3448  13.804   8.195   1.502
    8I1OK   C49 3449  13.805   8.198   1.353
    8I1OK   C48 3450  13.740   8.092   1.289
    8I1OK   H22 3451  13.666   8.037   1.342
    8I1OK   C47 3452  13.763   8.066   1.160
    8I1OK   H21 3453  13.726   7.972   1.125
    8I1OK   C46 3454  13.853   8.140   1.083
    8I1OK   C52 3455  13.906   8.257   1.145
    8I1OK   H24 3456  13.954   8.332   1.085
    8I1OK   C51 3457  13.889   8.282   1.277
    8I1OK   H23 3458  13.947   8.358   1.325
    8I1OK   C41 3459  13.869   8.110   0.931
    8I1OK   C40 3460  13.759   8.035   0.857
    8I1OK   C39 3461  13.620   8.014   0.915
    8I1OK   H18 3462  13.570   8.077   0.986
    8I1OK   C38 3463  13.570   7.907   0.858
    8I1OK   H17 3464  13.487   7.855   0.900
    8I1OK   C37 3465  13.668   7.859   0.749
    8I1OK    N3 3466  13.772   7.970   0.748
    8I1OK   Zn3 3467  13.914   7.994   0.619
    8I1OK    N4 3468  13.902   7.823   0.540
    8I1OK    N2 3469  14.042   8.070   0.738
    8I1OK   C42 3470  13.986   8.133   0.865
    8I1OK   C43 3471  14.103   8.203   0.930
    8I1OK   H19 3472  14.131   8.203   1.033
    8I1OK   C44 3473  14.170   8.255   0.830
    8I1OK   H20 3474  14.236   8.337   0.844
    8I1OK   C45 3475  14.114   8.197   0.698
    8I1OK   O15 3476  13.836   8.283   1.581
    8I1OK   Co5 3477  13.839   8.173   1.730
    8I1OK   O24 3478  13.685   8.041   1.732
    8I1OK   O30 3479  13.807   8.250   1.891
    8I1OK  C103 3480  13.874   8.168   1.952
    8I1OK  C122 3481  13.911   8.181   2.097
    8I1OK  C203 3482  14.019   8.113   2.139
    8I1OK   H99 3483  14.086   8.069   2.069
    8I1OK  C123 3484  14.059   8.115   2.284
    8I1OK   H60 3485  14.135   8.047   2.316
    8I1OK  C120 3486  13.986   8.204   2.384
    8I1OK  C121 3487  13.863   8.273   2.323
    8I1OK   H59 3488  13.799   8.337   2.379
    8I1OK  C212 3489  13.830   8.254   2.177
    8I1OK  H116 3490  13.738   8.292   2.139
    8I1OK   O29 3491  13.937   8.075   1.875
    8I1OK   O31 3492  14.038   8.113   1.745
    8I1OK  C104 3493  14.107   8.026   1.668
    8I1OK   O32 3494  14.041   7.935   1.620
    8I1OK  C168 3495  14.258   8.035   1.663
    8I1OK  C167 3496  14.316   8.123   1.750
    8I1OK   H82 3497  14.266   8.151   1.841
    8I1OK  C166 3498  14.442   8.169   1.726
    8I1OK   H81 3499  14.478   8.247   1.789
    8I1OK  C165 3500  14.520   8.123   1.620
    8I1OK  C170 3501  14.460   8.029   1.536
    8I1OK   H84 3502  14.516   7.979   1.461
    8I1OK  C169 3503  14.329   7.988   1.554
    8I1OK   H83 3504  14.279   7.933   1.476
    9I1OK   O55 3505  14.156   8.247  10.160
    9I1OK  C202 3506  14.067   8.340  10.177
    9I1OK  H115 3507  14.079   8.443  10.152
    9I1OK   O56 3508  13.966   8.288  10.226
    9I1OK  Co13 3509  14.025   8.104  10.205
    9I1OK  Co12 3510  14.113   8.088  10.288
    9I1OK   O61 3511  14.279   8.042  10.350
    9I1OK  C206 3512  14.321   8.043  10.236
    9I1OK   O62 3513  14.240   8.102  10.145
    9I1OK  H102 3514  14.416   8.002  10.211
    9I1OK   O41 3515  14.022   8.148  10.440
    9I1OK  C149 3516  13.967   8.041  10.462
    9I1OK   O42 3517  13.974   7.967  10.358
    9I1OK   O63 3518  14.011   7.899  10.214
    9I1OK  C207 3519  13.939   7.922  10.088
    9I1OK   O64 3520  13.914   8.035  10.069
    9I1OK  H103 3521  13.910   7.843  10.022
    9I1OK  C148 3522  13.891   8.009  10.584
    9I1OK  C147 3523  13.834   7.884  10.596
    9I1OK   H72 3524  13.830   7.817  10.513
    9I1OK  C146 3525  13.786   7.847  10.720
    9I1OK   H71 3526  13.782   7.742  10.734
    9I1OK  C145 3527  13.780   7.935  10.830
    9I1OK  C151 3528  13.835   8.063  10.808
    9I1OK   H74 3529  13.815   8.144  10.873
    9I1OK  C150 3530  13.894   8.098  10.690
    9I1OK   H73 3531  13.950   8.190  10.683
    9I1OK  C140 3532  13.703   7.897  10.964
    9I1OK  C139 3533  13.621   7.766  10.975
    9I1OK  C138 3534  13.601   7.664  10.864
    9I1OK   H68 3535  13.595   7.681  10.758
    9I1OK  C137 3536  13.568   7.549  10.917
    9I1OK   H67 3537  13.546   7.468  10.854
    9I1OK  C136 3538  13.559   7.569  11.069
    9I1OK  C128 3539  13.540   7.474  11.168
    9I1OK  C127 3540  13.504   7.532  11.314
    9I1OK  C126 3541  13.459   7.459  11.420
    9I1OK   H62 3542  13.482   7.361  11.452
    9I1OK  C125 3543  13.375   7.546  11.499
    9I1OK   H61 3544  13.347   7.524  11.599
    9I1OK  C124 3545  13.362   7.660  11.429
    9I1OK  C119 3546  13.247   7.763  11.457
    9I1OK  C116 3547  13.249   7.878  11.387
    9I1OK    N9 3548  13.359   7.927  11.313
    9I1OK  C115 3549  13.356   8.057  11.315
    9I1OK  C118 3550  13.215   8.103  11.352
    9I1OK   H58 3551  13.170   8.198  11.333
    9I1OK  C117 3552  13.156   7.998  11.407
    9I1OK   H57 3553  13.066   8.003  11.465
    9I1OK  C114 3554  13.459   8.155  11.260
    9I1OK  C144 3555  13.574   8.103  11.208
    9I1OK  C143 3556  13.697   8.188  11.178
    9I1OK   H70 3557  13.717   8.288  11.210
    9I1OK  C142 3558  13.772   8.114  11.098
    9I1OK   H69 3559  13.871   8.140  11.066
    9I1OK  C141 3560  13.693   7.986  11.069
    9I1OK   N10 3561  13.621   7.961  11.198
    9I1OK    Zn 3562  13.502   7.820  11.234
    9I1OK   N11 3563  13.568   7.718  11.082
    9I1OK   N12 3564  13.495   7.678  11.357
    9I1OK  C111 3565  13.433   8.309  11.274
    9I1OK  C110 3566  13.484   8.396  11.175
    9I1OK   H54 3567  13.529   8.356  11.087
    9I1OK  C109 3568  13.467   8.533  11.184
    9I1OK   H53 3569  13.516   8.597  11.113
    9I1OK  C108 3570  13.398   8.590  11.293
    9I1OK  C113 3571  13.346   8.505  11.394
    9I1OK   H56 3572  13.289   8.546  11.475
    9I1OK  C112 3573  13.366   8.366  11.385
    9I1OK   H55 3574  13.330   8.304  11.464
    9I1OK  C107 3575  13.371   8.740  11.287
    9I1OK   O37 3576  13.338   8.808  11.385
    9I1OK   Co8 3577  13.330   8.957  11.291
    9I1OK   O51 3578  13.225   9.105  11.247
    9I1OK  C200 3579  13.300   9.173  11.319
    9I1OK   O52 3580  13.388   9.108  11.371
    9I1OK  H113 3581  13.282   9.276  11.342
    9I1OK   O45 3582  13.129   8.963  11.288
    9I1OK  C182 3583  13.053   8.884  11.230
    9I1OK   O46 3584  13.085   8.853  11.115
    9I1OK   Co9 3585  13.250   8.946  11.125
    9I1OK   O38 3586  13.363   8.796  11.176
    9I1OK   O53 3587  13.315   9.015  10.971
    9I1OK  C201 3588  13.429   8.999  11.007
    9I1OK   O54 3589  13.437   8.947  11.120
    9I1OK  H114 3590  13.512   9.011  10.941
    9I1OK  C179 3591  12.911   8.864  11.284
    9I1OK  C178 3592  12.872   8.942  11.392
    9I1OK   H88 3593  12.917   9.038  11.409
    9I1OK  C177 3594  12.772   8.900  11.476
    9I1OK   H87 3595  12.757   8.954  11.566
    9I1OK  C176 3596  12.699   8.783  11.452
    9I1OK  C181 3597  12.732   8.711  11.337
    9I1OK   H90 3598  12.672   8.628  11.307
    9I1OK  C180 3599  12.838   8.748  11.256
    9I1OK   H89 3600  12.871   8.681  11.178
    9I1OK  C175 3601  12.569   8.751  11.538
    9I1OK  C174 3602  12.531   8.604  11.562
    9I1OK  C173 3603  12.613   8.486  11.510
    9I1OK   H86 3604  12.715   8.488  11.478
    9I1OK  C172 3605  12.539   8.378  11.526
    9I1OK   H85 3606  12.564   8.283  11.483
    9I1OK  C171 3607  12.410   8.420  11.596
    9I1OK  C164 3608  12.306   8.343  11.636
    9I1OK  C161 3609  12.171   8.420  11.673
    9I1OK   N13 3610  12.169   8.559  11.739
    9I1OK  C160 3611  12.093   8.511  11.866
    9I1OK  C163 3612  12.004   8.417  11.827
    9I1OK   H80 3613  11.905   8.398  11.858
    9I1OK  C162 3614  12.062   8.351  11.708
    9I1OK   H79 3615  12.012   8.273  11.655
    9I1OK  C159 3616  12.095   8.576  12.014
    9I1OK  C191 3617  12.195   8.667  12.038
    9I1OK  C190 3618  12.252   8.722  12.169
    9I1OK   H94 3619  12.221   8.707  12.269
    9I1OK  C189 3620  12.346   8.809  12.139
    9I1OK   H93 3621  12.419   8.842  12.211
    9I1OK  C188 3622  12.346   8.836  11.988
    9I1OK  C187 3623  12.413   8.959  11.919
    9I1OK  C186 3624  12.421   8.952  11.782
    9I1OK  C185 3625  12.471   9.058  11.681
    9I1OK   H92 3626  12.457   9.163  11.687
    9I1OK  C184 3627  12.510   8.995  11.574
    9I1OK   H91 3628  12.543   9.040  11.483
    9I1OK  C183 3629  12.502   8.847  11.609
    9I1OK   N15 3630  12.381   8.832  11.698
    9I1OK   Zn1 3631  12.326   8.664  11.755
    9I1OK   N14 3632  12.294   8.732  11.933
    9I1OK   N16 3633  12.429   8.559  11.630
    9I1OK  C192 3634  12.463   9.083  12.002
    9I1OK  C193 3635  12.527   9.193  11.942
    9I1OK   H95 3636  12.571   9.183  11.847
    9I1OK  C194 3637  12.570   9.304  12.011
    9I1OK   H96 3638  12.611   9.388  11.958
    9I1OK  C195 3639  12.564   9.303  12.149
    9I1OK  C197 3640  12.504   9.197  12.215
    9I1OK   H97 3641  12.501   9.194  12.322
    9I1OK  C198 3642  12.449   9.092  12.142
    9I1OK   H98 3643  12.374   9.038  12.193
    9I1OK  C196 3644  12.624   9.418  12.225
    9I1OK   O47 3645  12.642   9.407  12.356
    9I1OK  Co10 3646  12.708   9.573  12.372
    9I1OK   O50 3647  12.864   9.562  12.269
    9I1OK  C199 3648  12.916   9.628  12.164
    9I1OK  H112 3649  13.010   9.602  12.120
    9I1OK   O49 3650  12.842   9.727  12.115
    9I1OK  Co11 3651  12.706   9.704  12.233
    9I1OK   O48 3652  12.634   9.542  12.175
    9I1OK   O57 3653  12.567   9.817  12.205
    9I1OK  C204 3654  12.493   9.768  12.305
    9I1OK   O58 3655  12.551   9.672  12.378
    9I1OK  H101 3656  12.396   9.806  12.327
    9I1OK   O59 3657  12.781   9.772  12.389
    9I1OK  C205 3658  12.807   9.727  12.513
    9I1OK   O60 3659  12.776   9.601  12.537
    9I1OK  H100 3660  12.845   9.789  12.591
    9I1OK  C156 3661  12.003   8.516  12.132
    9I1OK  C155 3662  12.033   8.544  12.266
    9I1OK   H76 3663  12.135   8.537  12.295
    9I1OK  C154 3664  11.942   8.542  12.369
    9I1OK   H75 3665  11.969   8.581  12.465
    9I1OK  C153 3666  11.814   8.497  12.346
    9I1OK  C158 3667  11.781   8.455  12.218
    9I1OK   H78 3668  11.693   8.395  12.203
    9I1OK  C157 3669  11.871   8.469  12.114
    9I1OK   H77 3670  11.830   8.451  12.017
    9I1OK  C152 3671  11.712   8.492  12.461
    9I1OK   O43 3672  11.587   8.467  12.435
    9I1OK  Co14 3673  11.433   8.475  12.555
    9I1OK    O9 3674  11.327   8.333  12.508
    9I1OK    C5 3675  11.430   8.247  12.535
    9I1OK   O10 3676  11.540   8.284  12.622
    9I1OK  Co15 3677  11.606   8.461  12.668
    9I1OK   O44 3678  11.750   8.494  12.574
    9I1OK   O65 3679  11.458   8.499  12.763
    9I1OK  C208 3680  11.517   8.457  12.861
    9I1OK   O66 3681  11.630   8.422  12.842
    9I1OK  H104 3682  11.471   8.450  12.957
    9I1OK   O68 3683  11.513   8.643  12.658
    9I1OK  C209 3684  11.432   8.703  12.569
    9I1OK   O67 3685  11.372   8.634  12.495
    9I1OK  H105 3686  11.409   8.807  12.577
    9I1OK    C6 3687  11.447   8.125  12.448
    9I1OK    C7 3688  11.507   8.136  12.324
    9I1OK    H1 3689  11.580   8.211  12.305
    9I1OK    C8 3690  11.487   8.036  12.231
    9I1OK    H2 3691  11.525   8.051  12.132
    9I1OK    C9 3692  11.417   7.919  12.260
    9I1OK   C10 3693  11.368   7.909  12.391
    9I1OK    H3 3694  11.352   7.813  12.433
    9I1OK   C11 3695  11.375   8.013  12.481
    9I1OK    H4 3696  11.309   8.015  12.565
    9I1OK   C12 3697  11.410   7.800  12.158
    9I1OK   C13 3698  11.297   7.693  12.170
    9I1OK    N1 3699  11.276   7.595  12.087
    9I1OK   C14 3700  11.141   7.542  12.108
    9I1OK   C15 3701  11.110   7.584  12.251
    9I1OK    H5 3702  11.040   7.541  12.319
    9I1OK   C16 3703  11.198   7.676  12.287
    9I1OK    H6 3704  11.188   7.731  12.377
    9I1OK   C17 3705  11.053   7.503  12.009
    9I1OK   C18 3706  10.898   7.470  12.038
    9I1OK   C19 3707  10.813   7.410  11.944
    9I1OK    H7 3708  10.851   7.357  11.860
    9I1OK   C20 3709  10.676   7.395  11.964
    9I1OK    H8 3710  10.616   7.351  11.888
    9I1OK   C21 3711  10.619   7.435  12.084
    9I1OK   C22 3712  10.699   7.492  12.182
    9I1OK    H9 3713  10.660   7.511  12.279
    9I1OK   C23 3714  10.833   7.513  12.156
    9I1OK   H10 3715  10.877   7.586  12.219
    9I1OK   C24 3716  10.477   7.397  12.119
    9I1OK   O11 3717  10.411   7.311  12.042
    9I1OK   Co3 3718  10.257   7.329  12.135
    9I1OK    O8 3719  10.304   7.255  12.299
    9I1OK    C4 3720  10.310   7.297  12.427
    9I1OK  H111 3721  10.354   7.238  12.505
    9I1OK    O7 3722  10.261   7.418  12.450
    9I1OK   Co2 3723  10.230   7.455  12.276
    9I1OK   O12 3724  10.403   7.465  12.209
    9I1OK   O26 3725  10.076   7.355  12.244
    9I1OK  C101 3726  10.038   7.258  12.159
    9I1OK   O25 3727  10.132   7.212  12.077
    9I1OK   H50 3728   9.938   7.222  12.154
    9I1OK   O28 3729  10.171   7.624  12.248
    9I1OK  C102 3730  10.162   7.611  12.116
    9I1OK   O27 3731  10.194   7.490  12.067
    9I1OK   H49 3732  10.129   7.691  12.054
    9I1OK   C25 3733  11.124   7.457  11.873
    9I1OK   C26 3734  11.059   7.420  11.761
    9I1OK   H11 3735  10.964   7.454  11.724
    9I1OK   C27 3736  11.152   7.334  11.689
    9I1OK   H12 3737  11.123   7.279  11.602
    9I1OK   C28 3738  11.273   7.350  11.747
    9I1OK   C29 3739  11.384   7.234  11.760
    9I1OK   C30 3740  11.358   7.089  11.708
    9I1OK   C31 3741  11.439   6.984  11.749
    9I1OK   H13 3742  11.484   6.989  11.845
    9I1OK   C32 3743  11.448   6.863  11.686
    9I1OK   H14 3744  11.529   6.797  11.711
    9I1OK   C33 3745  11.360   6.834  11.585
    9I1OK   C34 3746  11.268   6.929  11.546
    9I1OK   H15 3747  11.184   6.899  11.486
    9I1OK   C35 3748  11.272   7.055  11.602
    9I1OK   H16 3749  11.220   7.129  11.548
    9I1OK   C36 3750  11.356   6.686  11.555
    9I1OK   O13 3751  11.292   6.615  11.440
    9I1OK   Co1 3752  11.312   6.417  11.374
    9I1OK    O2 3753  11.382   6.265  11.458
    9I1OK    C1 3754  11.422   6.221  11.560
    9I1OK  H109 3755  11.470   6.126  11.569
    9I1OK    O1 3756  11.413   6.293  11.653
    9I1OK    Co 3757  11.365   6.432  11.550
    9I1OK   O14 3758  11.381   6.596  11.659
    9I1OK    O5 3759  11.182   6.404  11.532
    9I1OK    C3 3760  11.103   6.384  11.446
    9I1OK    O6 3761  11.145   6.362  11.337
    9I1OK  H110 3762  10.998   6.389  11.465
    9I1OK   O18 3763  11.507   6.474  11.418
    9I1OK   C53 3764  11.514   6.485  11.286
    9I1OK   O17 3765  11.403   6.450  11.223
    9I1OK   C54 3766  11.650   6.501  11.220
    9I1OK   C55 3767  11.678   6.464  11.087
    9I1OK   H25 3768  11.601   6.424  11.024
    9I1OK   C56 3769  11.804   6.479  11.037
    9I1OK   H26 3770  11.826   6.446  10.938
    9I1OK   C57 3771  11.906   6.538  11.115
    9I1OK   C58 3772  11.871   6.581  11.246
    9I1OK   H27 3773  11.944   6.627  11.311
    9I1OK   C59 3774  11.748   6.566  11.295
    9I1OK   H28 3775  11.723   6.613  11.389
    9I1OK   C60 3776  12.060   6.529  11.105
    9I1OK   C61 3777  12.138   6.425  11.023
    9I1OK    N5 3778  12.290   6.399  11.027
    9I1OK   C62 3779  12.297   6.322  10.895
    9I1OK   C63 3780  12.179   6.259  10.878
    9I1OK   H29 3781  12.164   6.165  10.830
    9I1OK   C64 3782  12.075   6.325  10.962
    9I1OK   H30 3783  11.974   6.293  10.974
    9I1OK   C65 3784  12.404   6.353  10.774
    9I1OK   C66 3785  12.388   6.285  10.630
    9I1OK   C67 3786  12.483   6.296  10.528
    9I1OK   H31 3787  12.561   6.366  10.531
    9I1OK   C68 3788  12.474   6.238  10.405
    9I1OK   H32 3789  12.551   6.255  10.332
    9I1OK   C69 3790  12.362   6.163  10.375
    9I1OK   C70 3791  12.262   6.149  10.469
    9I1OK   H33 3792  12.175   6.089  10.447
    9I1OK   C71 3793  12.273   6.211  10.593
    9I1OK   H34 3794  12.181   6.226  10.643
    9I1OK   C72 3795  12.349   6.110  10.235
    9I1OK   O19 3796  12.438   6.124  10.147
    9I1OK   O34 3797  12.520   6.117   9.996
    9I1OK  C105 3798  12.617   6.025   9.972
    9I1OK   H51 3799  12.718   6.048   9.948
    9I1OK   O33 3800  12.574   5.916   9.982
    9I1OK   Co6 3801  12.395   5.967  10.012
    9I1OK    O3 3802  12.318   5.809  10.087
    9I1OK    C2 3803  12.241   5.778  10.003
    9I1OK  H108 3804  12.184   5.688   9.999
    9I1OK    O4 3805  12.237   5.872   9.919
    9I1OK   O35 3806  12.275   6.017   9.830
    9I1OK  C106 3807  12.200   6.129   9.833
    9I1OK   H52 3808  12.155   6.176   9.749
    9I1OK   O36 3809  12.187   6.168   9.943
    9I1OK   Co7 3810  12.304   6.048  10.018
    9I1OK   O20 3811  12.257   6.050  10.194
    9I1OK   C73 3812  12.517   6.426  10.808
    9I1OK   C74 3813  12.640   6.474  10.729
    9I1OK   H35 3814  12.662   6.477  10.625
    9I1OK   C75 3815  12.726   6.529  10.811
    9I1OK   H36 3816  12.811   6.582  10.775
    9I1OK   C76 3817  12.668   6.530  10.952
    9I1OK   C77 3818  12.750   6.550  11.085
    9I1OK   C78 3819  12.908   6.549  11.082
    9I1OK   C79 3820  12.977   6.557  11.201
    9I1OK   H37 3821  12.938   6.502  11.283
    9I1OK   C80 3822  13.103   6.596  11.212
    9I1OK   H38 3823  13.142   6.624  11.308
    9I1OK   C81 3824  13.179   6.612  11.099
    9I1OK   C82 3825  13.121   6.591  10.976
    9I1OK   H39 3826  13.182   6.581  10.889
    9I1OK   C83 3827  12.990   6.561  10.968
    9I1OK   H40 3828  12.960   6.518  10.876
    9I1OK   C84 3829  13.329   6.616  11.118
    9I1OK   O21 3830  13.383   6.598  11.239
    9I1OK  Co17 3831  13.545   6.622  11.185
    9I1OK   O40 3832  13.550   6.807  11.158
    9I1OK  C135 3833  13.571   6.886  11.071
    9I1OK  C132 3834  13.559   7.035  11.098
    9I1OK  C131 3835  13.563   7.124  10.992
    9I1OK   H64 3836  13.575   7.089  10.892
    9I1OK  C130 3837  13.551   7.259  11.015
    9I1OK   H63 3838  13.513   7.309  10.930
    9I1OK  C129 3839  13.543   7.318  11.142
    9I1OK  C134 3840  13.550   7.225  11.246
    9I1OK   H66 3841  13.589   7.256  11.339
    9I1OK  C133 3842  13.550   7.087  11.226
    9I1OK   H65 3843  13.542   7.021  11.311
    9I1OK   O39 3844  13.590   6.846  10.960
    9I1OK  Co16 3845  13.599   6.675  11.011
    9I1OK   O22 3846  13.415   6.641  11.020
    9I1OK   O69 3847  13.757   6.661  11.149
    9I1OK  C210 3848  13.769   6.624  11.276
    9I1OK   O70 3849  13.658   6.583  11.334
    9I1OK  H106 3850  13.863   6.623  11.327
    9I1OK   O71 3851  13.667   6.575  10.869
    9I1OK  C211 3852  13.637   6.458  10.925
    9I1OK   O72 3853  13.594   6.464  11.052
    9I1OK  H107 3854  13.645   6.366  10.871
    9I1OK   C85 3855  12.674   6.592  11.193
    9I1OK   C86 3856  12.728   6.637  11.331
    9I1OK   H41 3857  12.822   6.624  11.377
    9I1OK   C87 3858  12.633   6.701  11.392
    9I1OK   H42 3859  12.645   6.746  11.487
    9I1OK   C88 3860  12.509   6.685  11.307
    9I1OK   C89 3861  12.416   6.788  11.298
    9I1OK   C90 3862  12.286   6.759  11.223
    9I1OK   C91 3863  12.159   6.850  11.215
    9I1OK   H43 3864  12.143   6.944  11.263
    9I1OK   C92 3865  12.066   6.781  11.155
    9I1OK   H44 3866  11.966   6.814  11.132
    9I1OK   C93 3867  12.127   6.643  11.134
    9I1OK    N6 3868  12.269   6.663  11.142
    9I1OK   Zn2 3869  12.404   6.544  11.071
    9I1OK    N7 3870  12.524   6.563  11.216
    9I1OK    N8 3871  12.538   6.500  10.940
    9I1OK   C94 3872  12.420   6.923  11.375
    9I1OK   C95 3873  12.485   6.953  11.494
    9I1OK   H45 3874  12.518   6.875  11.559
    9I1OK   C96 3875  12.503   7.084  11.536
    9I1OK   H46 3876  12.560   7.104  11.625
    9I1OK   C97 3877  12.450   7.188  11.462
    9I1OK   C99 3878  12.388   7.159  11.342
    9I1OK   H47 3879  12.328   7.234  11.295
    9I1OK  C100 3880  12.379   7.030  11.297
    9I1OK   H48 3881  12.348   7.016  11.196
    9I1OK   C98 3882  12.446   7.327  11.518
    9I1OK   O23 3883  12.395   7.415  11.449
    9I1OK   Co4 3884  12.405   7.550  11.569
    9I1OK   O16 3885  12.292   7.502  11.718
    9I1OK   C50 3886  12.302   7.496  11.845
    9I1OK   C49 3887  12.163   7.493  11.901
    9I1OK   C48 3888  12.075   7.405  11.837
    9I1OK   H22 3889  12.114   7.324  11.780
    9I1OK   C47 3890  11.943   7.417  11.854
    9I1OK   H21 3891  11.883   7.362  11.786
    9I1OK   C46 3892  11.887   7.518  11.935
    9I1OK   C52 3893  11.979   7.595  12.011
    9I1OK   H24 3894  11.943   7.654  12.093
    9I1OK   C51 3895  12.113   7.588  11.990
    9I1OK   H23 3896  12.177   7.662  12.034
    9I1OK   C41 3897  11.733   7.521  11.958
    9I1OK   C40 3898  11.650   7.395  11.934
    9I1OK   C39 3899  11.712   7.257  11.918
    9I1OK   H18 3900  11.805   7.224  11.959
    9I1OK   C38 3901  11.628   7.185  11.848
    9I1OK   H17 3902  11.658   7.095  11.800
    9I1OK   C37 3903  11.499   7.266  11.826
    9I1OK    N3 3904  11.525   7.391  11.911
    9I1OK   Zn3 3905  11.397   7.529  11.954
    9I1OK    N4 3906  11.267   7.480  11.827
    9I1OK    N2 3907  11.520   7.674  11.960
    9I1OK   C42 3908  11.666   7.637  11.982
    9I1OK   C43 3909  11.739   7.768  12.004
    9I1OK   H19 3910  11.832   7.800  11.963
    9I1OK   C44 3911  11.655   7.840  12.076
    9I1OK   H20 3912  11.689   7.922  12.135
    9I1OK   C45 3913  11.519   7.768  12.079
    9I1OK   O15 3914  12.403   7.549  11.893
    9I1OK   Co5 3915  12.504   7.536  11.739
    9I1OK   O24 3916  12.479   7.358  11.643
    9I1OK   O30 3917  12.684   7.527  11.759
    9I1OK  C103 3918  12.707   7.579  11.651
    9I1OK  C122 3919  12.843   7.623  11.605
    9I1OK  C203 3920  12.847   7.717  11.509
    9I1OK   H99 3921  12.759   7.772  11.482
    9I1OK  C123 3922  12.979   7.762  11.453
    9I1OK   H60 3923  12.978   7.825  11.366
    9I1OK  C120 3924  13.111   7.713  11.512
    9I1OK  C121 3925  13.090   7.603  11.618
    9I1OK   H59 3926  13.171   7.556  11.668
    9I1OK  C212 3927  12.951   7.562  11.658
    9I1OK  H116 3928  12.938   7.477  11.722
    9I1OK   O29 3929  12.596   7.619  11.581
    9I1OK   O31 3930  12.476   7.719  11.644
    9I1OK  C104 3931  12.368   7.767  11.580
    9I1OK   O32 3932  12.299   7.682  11.524
    9I1OK  C168 3933  12.350   7.916  11.564
    9I1OK  C167 3934  12.455   7.994  11.605
    9I1OK   H82 3935  12.555   7.954  11.607
    9I1OK  C166 3936  12.434   8.126  11.635
    9I1OK   H81 3937  12.516   8.179  11.678
    9I1OK  C165 3938  12.311   8.189  11.616
    9I1OK  C170 3939  12.207   8.108  11.569
    9I1OK   H84 3940  12.114   8.150  11.540
    9I1OK  C169 3941  12.224   7.972  11.547
    9I1OK   H83 3942  12.139   7.910  11.533
   10I1OK   O55 3943   5.193   9.855  11.422
   10I1OK  C202 3944   5.080   9.792  11.408
   10I1OK  H115 3945   4.984   9.829  11.435
   10I1OK   O56 3946   5.104   9.681  11.359
   10I1OK  Co13 3947   5.289   9.716  11.316
   10I1OK  Co12 3948   5.350   9.713  11.422
   10I1OK   O61 3949   5.465   9.778  11.552
   10I1OK  C206 3950   5.444   9.892  11.517
   10I1OK   O62 3951   5.352   9.907  11.418
   10I1OK  H102 3952   5.494   9.974  11.561
   10I1OK   O41 3953   5.288   9.548  11.490
   10I1OK  C149 3954   5.366   9.479  11.427
   10I1OK   O42 3955   5.419   9.549  11.334
   10I1OK   O63 3956   5.473   9.670  11.238
   10I1OK  C207 3957   5.407   9.713  11.115
   10I1OK   O64 3958   5.291   9.730  11.127
   10I1OK  H103 3959   5.458   9.727  11.022
   10I1OK  C148 3960   5.381   9.331  11.442
   10I1OK  C147 3961   5.476   9.264  11.366
   10I1OK   H72 3962   5.524   9.313  11.284
   10I1OK  C146 3963   5.509   9.135  11.400
   10I1OK   H71 3964   5.606   9.106  11.367
   10I1OK  C145 3965   5.443   9.062  11.501
   10I1OK  C151 3966   5.343   9.133  11.570
   10I1OK   H74 3967   5.272   9.085  11.631
   10I1OK  C150 3968   5.316   9.266  11.545
   10I1OK   H73 3969   5.249   9.319  11.610
   10I1OK  C140 3970   5.470   8.906  11.525
   10I1OK  C139 3971   5.563   8.824  11.431
   10I1OK  C138 3972   5.634   8.879  11.308
   10I1OK   H68 3973   5.601   8.955  11.241
   10I1OK  C137 3974   5.735   8.801  11.280
   10I1OK   H67 3975   5.792   8.821  11.193
   10I1OK  C136 3976   5.736   8.685  11.381
   10I1OK  C128 3977   5.830   8.586  11.398
   10I1OK  C127 3978   5.785   8.462  11.492
   10I1OK  C126 3979   5.851   8.344  11.505
   10I1OK   H62 3980   5.955   8.322  11.505
   10I1OK  C125 3981   5.752   8.243  11.533
   10I1OK   H61 3982   5.776   8.147  11.572
   10I1OK  C124 3983   5.633   8.302  11.520
   10I1OK  C119 3984   5.500   8.221  11.501
   10I1OK  C116 3985   5.385   8.290  11.497
   10I1OK    N9 3986   5.369   8.425  11.540
   10I1OK  C115 3987   5.249   8.439  11.586
   10I1OK  C118 3988   5.161   8.326  11.534
   10I1OK   H58 3989   5.054   8.325  11.526
   10I1OK  C117 3990   5.243   8.231  11.494
   10I1OK   H57 3991   5.214   8.130  11.475
   10I1OK  C114 3992   5.188   8.562  11.653
   10I1OK  C144 3993   5.269   8.669  11.676
   10I1OK  C143 3994   5.232   8.784  11.768
   10I1OK   H70 3995   5.152   8.788  11.839
   10I1OK  C142 3996   5.315   8.882  11.738
   10I1OK   H69 3997   5.322   8.975  11.791
   10I1OK  C141 3998   5.400   8.834  11.619
   10I1OK   N10 3999   5.416   8.688  11.648
   10I1OK    Zn 4000   5.508   8.562  11.542
   10I1OK   N11 4001   5.604   8.703  11.449
   10I1OK   N12 4002   5.653   8.445  11.567
   10I1OK  C111 4003   5.038   8.556  11.702
   10I1OK  C110 4004   4.963   8.675  11.702
   10I1OK   H54 4005   5.003   8.764  11.659
   10I1OK  C109 4006   4.831   8.677  11.746
   10I1OK   H53 4007   4.780   8.771  11.755
   10I1OK  C108 4008   4.770   8.559  11.793
   10I1OK  C113 4009   4.844   8.439  11.795
   10I1OK   H56 4010   4.798   8.347  11.825
   10I1OK  C112 4011   4.978   8.439  11.752
   10I1OK   H55 4012   5.034   8.348  11.757
   10I1OK  C107 4013   4.621   8.567  11.826
   10I1OK   O37 4014   4.561   8.483  11.895
   10I1OK   Co8 4015   4.407   8.568  11.881
   10I1OK   O51 4016   4.226   8.553  11.836
   10I1OK  C200 4017   4.200   8.559  11.958
   10I1OK   O52 4018   4.299   8.568  12.027
   10I1OK  H113 4019   4.102   8.545  11.998
   10I1OK   O45 4020   4.329   8.438  11.749
   10I1OK  C182 4021   4.365   8.420  11.632
   10I1OK   O46 4022   4.389   8.521  11.566
   10I1OK   Co9 4023   4.364   8.636  11.715
   10I1OK   O38 4024   4.550   8.651  11.769
   10I1OK   O53 4025   4.302   8.803  11.681
   10I1OK  C201 4026   4.364   8.849  11.774
   10I1OK   O54 4027   4.431   8.763  11.835
   10I1OK  H114 4028   4.374   8.954  11.791
   10I1OK  C179 4029   4.340   8.284  11.567
   10I1OK  C178 4030   4.268   8.189  11.641
   10I1OK   H88 4031   4.200   8.220  11.716
   10I1OK  C177 4032   4.282   8.055  11.613
   10I1OK   H87 4033   4.238   7.986  11.682
   10I1OK  C176 4034   4.359   8.007  11.508
   10I1OK  C181 4035   4.422   8.104  11.429
   10I1OK   H90 4036   4.472   8.075  11.339
   10I1OK  C180 4037   4.416   8.240  11.458
   10I1OK   H89 4038   4.477   8.309  11.404
   10I1OK  C175 4039   4.355   7.854  11.467
   10I1OK  C174 4040   4.481   7.791  11.405
   10I1OK  C173 4041   4.611   7.867  11.382
   10I1OK   H86 4042   4.642   7.958  11.428
   10I1OK  C172 4043   4.686   7.791  11.304
   10I1OK   H85 4044   4.776   7.826  11.257
   10I1OK  C171 4045   4.611   7.660  11.280
   10I1OK  C164 4046   4.650   7.552  11.209
   10I1OK  C161 4047   4.536   7.446  11.173
   10I1OK   N13 4048   4.417   7.415  11.266
   10I1OK  C160 4049   4.452   7.265  11.281
   10I1OK  C163 4050   4.500   7.223  11.163
   10I1OK   H80 4051   4.485   7.132  11.111
   10I1OK  C162 4052   4.565   7.338  11.099
   10I1OK   H79 4053   4.611   7.334  11.003
   10I1OK  C159 4054   4.415   7.166  11.403
   10I1OK  C191 4055   4.371   7.228  11.519
   10I1OK  C190 4056   4.360   7.177  11.663
   10I1OK   H94 4057   4.377   7.080  11.703
   10I1OK  C189 4058   4.309   7.273  11.737
   10I1OK   H93 4059   4.316   7.274  11.843
   10I1OK  C188 4060   4.260   7.387  11.645
   10I1OK  C187 4061   4.159   7.498  11.686
   10I1OK  C186 4062   4.146   7.602  11.595
   10I1OK  C185 4063   4.050   7.721  11.596
   10I1OK   H92 4064   3.949   7.723  11.633
   10I1OK  C184 4065   4.110   7.821  11.536
   10I1OK   H91 4066   4.071   7.919  11.521
   10I1OK  C183 4067   4.250   7.771  11.502
   10I1OK   N15 4068   4.235   7.623  11.474
   10I1OK   Zn1 4069   4.380   7.521  11.418
   10I1OK   N14 4070   4.331   7.378  11.537
   10I1OK   N16 4071   4.495   7.667  11.366
   10I1OK  C192 4072   4.080   7.491  11.821
   10I1OK  C193 4073   3.995   7.595  11.864
   10I1OK   H95 4074   4.006   7.692  11.825
   10I1OK  C194 4075   3.919   7.589  11.980
   10I1OK   H96 4076   3.848   7.666  12.001
   10I1OK  C195 4077   3.937   7.483  12.066
   10I1OK  C197 4078   4.021   7.378  12.031
   10I1OK   H97 4079   4.037   7.296  12.098
   10I1OK  C198 4080   4.086   7.380  11.908
   10I1OK   H98 4081   4.116   7.285  11.873
   10I1OK  C196 4082   3.863   7.480  12.197
   10I1OK   O47 4083   3.897   7.392  12.290
   10I1OK  Co10 4084   3.768   7.445  12.403
   10I1OK   O50 4085   3.820   7.620  12.441
   10I1OK  C199 4086   3.766   7.743  12.430
   10I1OK  H112 4087   3.820   7.833  12.450
   10I1OK   O49 4088   3.640   7.747  12.385
   10I1OK  Co11 4089   3.628   7.568  12.359
   10I1OK   O48 4090   3.745   7.543  12.216
   10I1OK   O57 4091   3.470   7.516  12.285
   10I1OK  C204 4092   3.501   7.387  12.285
   10I1OK   O58 4093   3.621   7.355  12.333
   10I1OK  H101 4094   3.431   7.312  12.253
   10I1OK   O59 4095   3.611   7.507  12.534
   10I1OK  C205 4096   3.677   7.422  12.615
   10I1OK   O60 4097   3.785   7.365  12.565
   10I1OK  H100 4098   3.649   7.406  12.717
   10I1OK  C156 4099   4.453   7.010  11.399
   10I1OK  C155 4100   4.457   6.935  11.517
   10I1OK   H76 4101   4.506   6.980  11.601
   10I1OK  C154 4102   4.441   6.799  11.524
   10I1OK   H75 4103   4.428   6.752  11.619
   10I1OK  C153 4104   4.432   6.725  11.408
   10I1OK  C158 4105   4.441   6.792  11.287
   10I1OK   H78 4106   4.462   6.737  11.198
   10I1OK  C157 4107   4.446   6.930  11.283
   10I1OK   H77 4108   4.434   6.972  11.186
   10I1OK  C152 4109   4.417   6.573  11.415
   10I1OK   O43 4110   4.391   6.505  11.306
   10I1OK  Co14 4111   4.345   6.317  11.286
   10I1OK    O9 4112   4.430   6.261  11.135
   10I1OK    C5 4113   4.551   6.297  11.189
   10I1OK   O10 4114   4.569   6.311  11.332
   10I1OK  Co15 4115   4.437   6.345  11.470
   10I1OK   O44 4116   4.445   6.514  11.515
   10I1OK   O65 4117   4.363   6.182  11.448
   10I1OK  C208 4118   4.437   6.144  11.537
   10I1OK   O66 4119   4.507   6.227  11.586
   10I1OK  H104 4120   4.441   6.041  11.567
   10I1OK   O68 4121   4.234   6.317  11.468
   10I1OK  C209 4122   4.137   6.338  11.378
   10I1OK   O67 4123   4.168   6.343  11.265
   10I1OK  H105 4124   4.034   6.332  11.407
   10I1OK    C6 4125   4.657   6.355  11.098
   10I1OK    C7 4126   4.650   6.487  11.059
   10I1OK    H1 4127   4.604   6.560  11.123
   10I1OK    C8 4128   4.722   6.529  10.949
   10I1OK    H2 4129   4.707   6.629  10.915
   10I1OK    C9 4130   4.808   6.444  10.879
   10I1OK   C10 4131   4.818   6.314  10.929
   10I1OK    H3 4132   4.907   6.259  10.912
   10I1OK   C11 4133   4.739   6.267  11.031
   10I1OK    H4 4134   4.725   6.162  11.044
   10I1OK   C12 4135   4.900   6.498  10.765
   10I1OK   C13 4136   4.959   6.400  10.659
   10I1OK    N1 4137   5.030   6.433  10.555
   10I1OK   C14 4138   5.032   6.321  10.460
   10I1OK   C15 4139   5.003   6.201  10.549
   10I1OK    H5 4140   5.027   6.099  10.531
   10I1OK   C16 4141   4.956   6.246  10.664
   10I1OK    H6 4142   4.914   6.181  10.736
   10I1OK   C17 4143   5.021   6.331  10.323
   10I1OK   C18 4144   5.000   6.203  10.228
   10I1OK   C19 4145   5.011   6.208  10.087
   10I1OK    H7 4146   5.062   6.287  10.039
   10I1OK   C20 4147   4.978   6.101  10.005
   10I1OK    H8 4148   4.985   6.111   9.899
   10I1OK   C21 4149   4.936   5.980  10.061
   10I1OK   C22 4150   4.927   5.969  10.198
   10I1OK    H9 4151   4.910   5.874  10.244
   10I1OK   C23 4152   4.954   6.079  10.278
   10I1OK   H10 4153   4.911   6.072  10.375
   10I1OK   C24 4154   4.926   5.855   9.976
   10I1OK   O11 4155   4.970   5.856   9.851
   10I1OK   Co3 4156   4.912   5.689   9.817
   10I1OK    O8 4157   5.022   5.588   9.928
   10I1OK    C4 4158   5.005   5.497  10.026
   10I1OK  H111 4159   5.087   5.453  10.079
   10I1OK    O7 4160   4.878   5.470  10.058
   10I1OK   Co2 4161   4.807   5.585   9.938
   10I1OK   O12 4162   4.852   5.749  10.012
   10I1OK   O26 4163   4.837   5.494   9.778
   10I1OK  C101 4164   4.902   5.517   9.662
   10I1OK   O25 4165   4.964   5.634   9.653
   10I1OK   H50 4166   4.900   5.450   9.580
   10I1OK   O28 4167   4.626   5.591   9.943
   10I1OK  C102 4168   4.615   5.680   9.846
   10I1OK   O27 4169   4.730   5.721   9.791
   10I1OK   H49 4170   4.520   5.716   9.812
   10I1OK   C25 4171   5.070   6.472  10.263
   10I1OK   C26 4172   5.064   6.506  10.133
   10I1OK   H11 4173   4.993   6.476  10.059
   10I1OK   C27 4174   5.166   6.608  10.115
   10I1OK   H12 4175   5.195   6.645  10.020
   10I1OK   C28 4176   5.205   6.647  10.239
   10I1OK   C29 4177   5.353   6.695  10.279
   10I1OK   C30 4178   5.469   6.694  10.174
   10I1OK   C31 4179   5.602   6.703  10.217
   10I1OK   H13 4180   5.627   6.661  10.312
   10I1OK   C32 4181   5.707   6.737  10.137
   10I1OK   H14 4182   5.800   6.763  10.183
   10I1OK   C33 4183   5.687   6.750  10.002
   10I1OK   C34 4184   5.561   6.733   9.950
   10I1OK   H15 4185   5.548   6.717   9.845
   10I1OK   C35 4186   5.454   6.711  10.036
   10I1OK   H16 4187   5.359   6.729   9.993
   10I1OK   C36 4188   5.817   6.749   9.926
   10I1OK   O13 4189   5.842   6.782   9.782
   10I1OK   Co1 4190   6.023   6.816   9.680
   10I1OK    O2 4191   6.200   6.778   9.726
   10I1OK    C1 4192   6.270   6.722   9.803
   10I1OK  H109 4193   6.376   6.733   9.805
   10I1OK    O1 4194   6.214   6.658   9.885
   10I1OK    Co 4195   6.054   6.723   9.836
   10I1OK   O14 4196   5.925   6.676   9.978
   10I1OK    O5 4197   6.010   6.611   9.693
   10I1OK    C3 4198   5.988   6.620   9.577
   10I1OK    O6 4199   6.006   6.725   9.525
   10I1OK  H110 4200   5.948   6.538   9.522
   10I1OK   O18 4201   6.047   6.919   9.858
   10I1OK   C53 4202   6.021   7.023   9.780
   10I1OK   O17 4203   6.003   6.991   9.652
   10I1OK   C54 4204   6.046   7.164   9.832
   10I1OK   C55 4205   6.071   7.276   9.749
   10I1OK   H25 4206   6.071   7.265   9.643
   10I1OK   C56 4207   6.096   7.397   9.805
   10I1OK   H26 4208   6.119   7.480   9.742
   10I1OK   C57 4209   6.090   7.415   9.945
   10I1OK   C58 4210   6.056   7.302  10.024
   10I1OK   H27 4211   6.050   7.308  10.131
   10I1OK   C59 4212   6.032   7.182   9.970
   10I1OK   H28 4213   5.994   7.103  10.032
   10I1OK   C60 4214   6.152   7.523  10.037
   10I1OK   C61 4215   6.265   7.619   9.996
   10I1OK    N5 4216   6.345   7.713  10.090
   10I1OK   C62 4217   6.398   7.805   9.979
   10I1OK   C63 4218   6.411   7.730   9.867
   10I1OK   H29 4219   6.485   7.742   9.791
   10I1OK   C64 4220   6.325   7.609   9.878
   10I1OK   H30 4221   6.319   7.529   9.808
   10I1OK   C65 4222   6.391   7.969   9.982
   10I1OK   C66 4223   6.427   8.054   9.851
   10I1OK   C67 4224   6.437   8.195   9.852
   10I1OK   H31 4225   6.416   8.253   9.935
   10I1OK   C68 4226   6.467   8.271   9.742
   10I1OK   H32 4227   6.469   8.378   9.751
   10I1OK   C69 4228   6.491   8.209   9.622
   10I1OK   C70 4229   6.482   8.071   9.613
   10I1OK   H33 4230   6.504   8.022   9.520
   10I1OK   C71 4231   6.448   7.996   9.724
   10I1OK   H34 4232   6.408   7.900   9.702
   10I1OK   C72 4233   6.516   8.296   9.502
   10I1OK   O19 4234   6.523   8.421   9.508
   10I1OK   O34 4235   6.538   8.586   9.461
   10I1OK  C105 4236   6.653   8.654   9.474
   10I1OK   H51 4237   6.665   8.742   9.534
   10I1OK   O33 4238   6.740   8.602   9.415
   10I1OK   Co6 4239   6.633   8.471   9.333
   10I1OK    O3 4240   6.761   8.342   9.274
   10I1OK    C2 4241   6.748   8.348   9.157
   10I1OK  H108 4242   6.811   8.301   9.084
   10I1OK    O4 4243   6.648   8.421   9.134
   10I1OK   O35 4244   6.516   8.533   9.152
   10I1OK  C106 4245   6.386   8.497   9.146
   10I1OK   H52 4246   6.314   8.537   9.079
   10I1OK   O36 4247   6.361   8.414   9.225
   10I1OK   Co7 4248   6.526   8.419   9.307
   10I1OK   O20 4249   6.532   8.257   9.393
   10I1OK   C73 4250   6.370   8.028  10.105
   10I1OK   C74 4251   6.356   8.175  10.151
   10I1OK   H35 4252   6.341   8.265  10.097
   10I1OK   C75 4253   6.352   8.179  10.282
   10I1OK   H36 4254   6.330   8.269  10.334
   10I1OK   C76 4255   6.351   8.037  10.337
   10I1OK   C77 4256   6.382   7.995  10.486
   10I1OK   C78 4257   6.439   8.101  10.588
   10I1OK   C79 4258   6.474   8.060  10.715
   10I1OK   H37 4259   6.523   7.966  10.723
   10I1OK   C80 4260   6.486   8.140  10.820
   10I1OK   H38 4261   6.488   8.098  10.919
   10I1OK   C81 4262   6.483   8.276  10.802
   10I1OK   C82 4263   6.463   8.325  10.674
   10I1OK   H39 4264   6.482   8.429  10.654
   10I1OK   C83 4265   6.441   8.240  10.572
   10I1OK   H40 4266   6.456   8.283  10.476
   10I1OK   C84 4267   6.536   8.361  10.915
   10I1OK   O21 4268   6.588   8.306  11.024
   10I1OK  Co17 4269   6.620   8.457  11.104
   10I1OK   O40 4270   6.450   8.509  11.160
   10I1OK  C135 4271   6.369   8.595  11.141
   10I1OK  C132 4272   6.231   8.586  11.203
   10I1OK  C131 4273   6.135   8.680  11.169
   10I1OK   H64 4274   6.157   8.758  11.099
   10I1OK  C130 4275   6.010   8.675  11.227
   10I1OK   H63 4276   5.938   8.720  11.164
   10I1OK  C129 4277   5.971   8.585  11.326
   10I1OK  C134 4278   6.075   8.499  11.364
   10I1OK   H66 4279   6.074   8.460  11.463
   10I1OK  C133 4280   6.199   8.493  11.301
   10I1OK   H65 4281   6.268   8.416  11.327
   10I1OK   O39 4282   6.398   8.686  11.069
   10I1OK  Co16 4283   6.565   8.628  11.043
   10I1OK   O22 4284   6.527   8.494  10.917
   10I1OK   O69 4285   6.663   8.632  11.229
   10I1OK  C210 4286   6.718   8.540  11.308
   10I1OK   O70 4287   6.721   8.416  11.259
   10I1OK  H106 4288   6.755   8.562  11.406
   10I1OK   O71 4289   6.659   8.762  10.953
   10I1OK  C211 4290   6.766   8.685  10.931
   10I1OK   O72 4291   6.762   8.563  10.987
   10I1OK  H107 4292   6.846   8.716  10.868
   10I1OK   C85 4293   6.331   7.871  10.522
   10I1OK   C86 4294   6.330   7.811  10.664
   10I1OK   H41 4295   6.384   7.837  10.753
   10I1OK   C87 4296   6.246   7.713  10.666
   10I1OK   H42 4297   6.223   7.657  10.753
   10I1OK   C88 4298   6.203   7.691  10.522
   10I1OK   C89 4299   6.073   7.651  10.493
   10I1OK   C90 4300   6.041   7.616  10.347
   10I1OK   C91 4301   5.910   7.552  10.291
   10I1OK   H43 4302   5.824   7.519  10.346
   10I1OK   C92 4303   5.930   7.526  10.165
   10I1OK   H44 4304   5.861   7.482  10.096
   10I1OK   C93 4305   6.076   7.562  10.142
   10I1OK    N6 4306   6.111   7.652  10.248
   10I1OK   Zn2 4307   6.259   7.776  10.246
   10I1OK    N7 4308   6.307   7.751  10.428
   10I1OK    N8 4309   6.329   7.955  10.233
   10I1OK   C94 4310   5.963   7.614  10.597
   10I1OK   C95 4311   5.977   7.574  10.730
   10I1OK   H45 4312   6.071   7.537  10.766
   10I1OK   C96 4313   5.869   7.572  10.817
   10I1OK   H46 4314   5.884   7.549  10.920
   10I1OK   C97 4315   5.743   7.602  10.770
   10I1OK   C99 4316   5.729   7.640  10.639
   10I1OK   H47 4317   5.632   7.632  10.592
   10I1OK  C100 4318   5.837   7.656  10.557
   10I1OK   H48 4319   5.823   7.712  10.467
   10I1OK   C98 4320   5.621   7.583  10.856
   10I1OK   O23 4321   5.512   7.615  10.809
   10I1OK   Co4 4322   5.407   7.553  10.942
   10I1OK   O16 4323   5.431   7.361  10.948
   10I1OK   C50 4324   5.458   7.273  11.037
   10I1OK   C49 4325   5.419   7.140  10.980
   10I1OK   C48 4326   5.458   7.117  10.848
   10I1OK   H22 4327   5.539   7.173  10.806
   10I1OK   C47 4328   5.402   7.019  10.777
   10I1OK   H21 4329   5.421   7.021  10.672
   10I1OK   C46 4330   5.301   6.937  10.829
   10I1OK   C52 4331   5.274   6.952  10.967
   10I1OK   H24 4332   5.219   6.876  11.020
   10I1OK   C51 4333   5.326   7.054  11.040
   10I1OK   H23 4334   5.288   7.075  11.138
   10I1OK   C41 4335   5.245   6.819  10.744
   10I1OK   C40 4336   5.327   6.764  10.627
   10I1OK   C39 4337   5.474   6.797  10.608
   10I1OK   H18 4338   5.545   6.823  10.684
   10I1OK   C38 4339   5.500   6.783  10.480
   10I1OK   H17 4340   5.587   6.826  10.435
   10I1OK   C37 4341   5.375   6.726  10.410
   10I1OK    N3 4342   5.282   6.698  10.528
   10I1OK   Zn3 4343   5.115   6.602  10.523
   10I1OK    N4 4344   5.094   6.603  10.335
   10I1OK    N2 4345   5.027   6.699  10.661
   10I1OK   C42 4346   5.117   6.773  10.758
   10I1OK   C43 4347   5.026   6.824  10.868
   10I1OK   H19 4348   5.025   6.920  10.914
   10I1OK   C44 4349   4.940   6.726  10.887
   10I1OK   H20 4350   4.886   6.716  10.978
   10I1OK   C45 4351   4.957   6.624  10.772
   10I1OK   O15 4352   5.453   7.311  11.154
   10I1OK   Co5 4353   5.480   7.490  11.115
   10I1OK   O24 4354   5.621   7.518  10.972
   10I1OK   O30 4355   5.555   7.592  11.244
   10I1OK  C103 4356   5.501   7.695  11.205
   10I1OK  C122 4357   5.503   7.825  11.280
   10I1OK  C203 4358   5.404   7.912  11.254
   10I1OK   H99 4359   5.318   7.882  11.198
   10I1OK  C123 4360   5.402   8.047  11.320
   10I1OK   H60 4361   5.331   8.119  11.286
   10I1OK  C120 4362   5.504   8.083  11.429
   10I1OK  C121 4363   5.613   7.976  11.445
   10I1OK   H59 4364   5.693   7.985  11.514
   10I1OK  C212 4365   5.606   7.848  11.364
   10I1OK  H116 4366   5.689   7.781  11.367
   10I1OK   O29 4367   5.415   7.679  11.101
   10I1OK   O31 4368   5.287   7.568  11.099
   10I1OK  C104 4369   5.195   7.552  11.003
   10I1OK   O32 4370   5.240   7.536  10.890
   10I1OK  C168 4371   5.049   7.573  11.035
   10I1OK  C167 4372   5.021   7.623  11.160
   10I1OK   H82 4373   5.094   7.681  11.212
   10I1OK  C166 4374   4.897   7.606  11.213
   10I1OK   H81 4375   4.883   7.636  11.315
   10I1OK  C165 4376   4.791   7.548  11.143
   10I1OK  C170 4377   4.821   7.502  11.015
   10I1OK   H84 4378   4.744   7.468  10.950
   10I1OK  C169 4379   4.949   7.510  10.962
   10I1OK   H83 4380   4.973   7.455  10.873
   11I1OK   O55 4381   0.857  14.802  14.928
   11I1OK  C202 4382   0.883  14.854   0.111
   11I1OK  H115 4383   0.903   0.024   0.130
   11I1OK   O56 4384   0.883  14.764   0.196
   11I1OK  Co13 4385   0.809  14.628   0.079
   11I1OK  Co12 4386   0.898  14.595   0.003
   11I1OK   O61 4387   0.975  14.561  14.772
   11I1OK  C206 4388   0.898  14.637  14.718
   11I1OK   O62 4389   0.814  14.703  14.800
   11I1OK  H102 4390   0.898  14.652  14.612
   11I1OK   O41 4391   1.036  14.562   0.129
   11I1OK  C149 4392   0.999  14.448   0.157
   11I1OK   O42 4393   0.880  14.431   0.114
   11I1OK   O63 4394   0.736  14.441   0.036
   11I1OK  C207 4395   0.615  14.499   0.094
   11I1OK   O64 4396   0.632  14.602   0.145
   11I1OK  H103 4397   0.520  14.450   0.090
   11I1OK  C148 4398   1.073  14.354   0.246
   11I1OK  C147 4399   1.022  14.228   0.268
   11I1OK   H72 4400   0.922  14.203   0.239
   11I1OK  C146 4401   1.103  14.133   0.326
   11I1OK   H71 4402   1.075  14.033   0.303
   11I1OK  C145 4403   1.232  14.161   0.376
   11I1OK  C151 4404   1.275  14.293   0.356
   11I1OK   H74 4405   1.358  14.333   0.409
   11I1OK  C150 4406   1.201  14.387   0.289
   11I1OK   H73 4407   1.244  14.482   0.264
   11I1OK  C140 4408   1.316  14.054   0.460
   11I1OK  C139 4409   1.255  13.917   0.501
   11I1OK  C138 4410   1.113  13.871   0.470
   11I1OK   H68 4411   1.025  13.930   0.463
   11I1OK  C137 4412   1.109  13.740   0.477
   11I1OK   H67 4413   1.017  13.691   0.461
   11I1OK  C136 4414   1.249  13.690   0.517
   11I1OK  C128 4415   1.295  13.560   0.525
   11I1OK  C127 4416   1.437  13.541   0.601
   11I1OK  C126 4417   1.491  13.423   0.640
   11I1OK   H62 4418   1.489  13.327   0.595
   11I1OK  C125 4419   1.569  13.448   0.758
   11I1OK   H61 4420   1.642  13.381   0.796
   11I1OK  C124 4421   1.546  13.576   0.792
   11I1OK  C119 4422   1.578  13.633   0.935
   11I1OK  C116 4423   1.559  13.765   0.954
   11I1OK    N9 4424   1.543  13.861   0.852
   11I1OK  C115 4425   1.592  13.974   0.894
   11I1OK  C118 4426   1.603  13.971   1.046
   11I1OK   H58 4427   1.608  14.055   1.112
   11I1OK  C117 4428   1.596  13.844   1.080
   11I1OK   H57 4429   1.624  13.806   1.176
   11I1OK  C114 4430   1.608  14.104   0.816
   11I1OK  C144 4431   1.574  14.104   0.683
   11I1OK  C143 4432   1.613  14.215   0.587
   11I1OK   H70 4433   1.684  14.294   0.603
   11I1OK  C142 4434   1.535  14.200   0.482
   11I1OK   H69 4435   1.543  14.256   0.391
   11I1OK  C141 4436   1.439  14.084   0.513
   11I1OK   N10 4437   1.525  13.992   0.596
   11I1OK    Zn 4438   1.471  13.829   0.673
   11I1OK   N11 4439   1.318  13.817   0.555
   11I1OK   N12 4440   1.526  13.650   0.660
   11I1OK  C111 4441   1.671  14.229   0.888
   11I1OK  C110 4442   1.629  14.358   0.848
   11I1OK   H54 4443   1.548  14.369   0.780
   11I1OK  C109 4444   1.683  14.472   0.907
   11I1OK   H53 4445   1.657  14.568   0.867
   11I1OK  C108 4446   1.782  14.461   1.006
   11I1OK  C113 4447   1.826  14.333   1.047
   11I1OK   H56 4448   1.897  14.323   1.127
   11I1OK  C112 4449   1.772  14.219   0.986
   11I1OK   H55 4450   1.809  14.123   1.015
   11I1OK  C107 4451   1.825  14.591   1.075
   11I1OK   O37 4452   1.929  14.602   1.141
   11I1OK   Co8 4453   1.899  14.773   1.178
   11I1OK   O51 4454   1.885  14.902   1.312
   11I1OK  C200 4455   1.995   0.013   1.275
   11I1OK   O52 4456   2.042  14.884   1.182
   11I1OK  H113 4457   2.047   0.091   1.325
   11I1OK   O45 4458   1.842  14.739   1.368
   11I1OK  C182 4459   1.741  14.680   1.407
   11I1OK   O46 4460   1.636  14.708   1.347
   11I1OK   Co9 4461   1.725  14.819   1.221
   11I1OK   O38 4462   1.746  14.687   1.080
   11I1OK   O53 4463   1.632   0.025   1.154
   11I1OK  C201 4464   1.689   0.017   1.048
   11I1OK   O54 4465   1.772  14.857   1.044
   11I1OK  H114 4466   1.659   0.073   0.962
   11I1OK  C179 4467   1.742  14.612   1.544
   11I1OK  C178 4468   1.856  14.627   1.622
   11I1OK   H88 4469   1.919  14.713   1.610
   11I1OK  C177 4470   1.887  14.535   1.720
   11I1OK   H87 4471   1.982  14.542   1.767
   11I1OK  C176 4472   1.803  14.428   1.750
   11I1OK  C181 4473   1.684  14.420   1.677
   11I1OK   H90 4474   1.609  14.348   1.705
   11I1OK  C180 4475   1.654  14.507   1.573
   11I1OK   H89 4476   1.570  14.488   1.510
   11I1OK  C175 4477   1.831  14.337   1.877
   11I1OK  C174 4478   1.788  14.189   1.873
   11I1OK  C173 4479   1.720  14.124   1.752
   11I1OK   H86 4480   1.720  14.159   1.651
   11I1OK  C172 4481   1.673  14.008   1.792
   11I1OK   H85 4482   1.607  13.947   1.735
   11I1OK  C171 4483   1.715  13.989   1.939
   11I1OK  C164 4484   1.692  13.884   2.020
   11I1OK  C161 4485   1.717  13.909   2.176
   11I1OK   N13 4486   1.826  14.002   2.230
   11I1OK  C160 4487   1.899  13.891   2.309
   11I1OK  C163 4488   1.805  13.808   2.359
   11I1OK   H80 4489   1.798  13.758   2.452
   11I1OK  C162 4490   1.692  13.812   2.265
   11I1OK   H79 4491   1.602  13.757   2.280
   11I1OK  C159 4492   2.055  13.884   2.352
   11I1OK  C191 4493   2.138  13.974   2.288
   11I1OK  C190 4494   2.290  13.977   2.272
   11I1OK   H94 4495   2.365  13.915   2.315
   11I1OK  C189 4496   2.323  14.085   2.205
   11I1OK   H93 4497   2.418  14.098   2.158
   11I1OK  C188 4498   2.198  14.174   2.190
   11I1OK  C187 4499   2.199  14.326   2.155
   11I1OK  C186 4500   2.076  14.381   2.125
   11I1OK  C185 4501   2.038  14.527   2.098
   11I1OK   H92 4502   2.081  14.615   2.140
   11I1OK  C184 4503   1.935  14.525   2.016
   11I1OK   H91 4504   1.884  14.611   1.976
   11I1OK  C183 4505   1.909  14.379   1.983
   11I1OK   N15 4506   1.948  14.302   2.107
   11I1OK   Zn1 4507   1.923  14.118   2.117
   11I1OK   N14 4508   2.096  14.095   2.198
   11I1OK   N16 4509   1.803  14.101   1.967
   11I1OK  C192 4510   2.333  14.408   2.152
   11I1OK  C193 4511   2.338  14.543   2.111
   11I1OK   H95 4512   2.260  14.583   2.052
   11I1OK  C194 4513   2.453  14.619   2.113
   11I1OK   H96 4514   2.448  14.724   2.092
   11I1OK  C195 4515   2.574  14.559   2.143
   11I1OK  C197 4516   2.576  14.425   2.182
   11I1OK   H97 4517   2.669  14.377   2.203
   11I1OK  C198 4518   2.458  14.354   2.191
   11I1OK   H98 4519   2.462  14.269   2.255
   11I1OK  C196 4520   2.701  14.639   2.134
   11I1OK   O47 4521   2.818  14.576   2.138
   11I1OK  Co10 4522   2.913  14.728   2.126
   11I1OK   O50 4523   2.860  14.794   1.960
   11I1OK  C199 4524   2.807  14.908   1.912
   11I1OK  H112 4525   2.784  14.922   1.808
   11I1OK   O49 4526   2.779   0.069   2.002
   11I1OK  Co11 4527   2.837  14.903   2.143
   11I1OK   O48 4528   2.706  14.772   2.154
   11I1OK   O57 4529   2.816   0.055   2.302
   11I1OK  C204 4530   2.866  14.888   2.374
   11I1OK   O58 4531   2.911  14.782   2.304
   11I1OK  H101 4532   2.874  14.893   2.481
   11I1OK   O59 4533   3.022  14.911   2.119
   11I1OK  C205 4534   3.122  14.823   2.103
   11I1OK   O60 4535   3.088  14.695   2.099
   11I1OK  H100 4536   3.225  14.852   2.098
   11I1OK  C156 4537   2.112  13.763   2.441
   11I1OK  C155 4538   2.249  13.736   2.444
   11I1OK   H76 4539   2.300  13.737   2.350
   11I1OK  C154 4540   2.315  13.672   2.546
   11I1OK   H75 4541   2.422  13.671   2.549
   11I1OK  C153 4542   2.242  13.618   2.650
   11I1OK  C158 4543   2.104  13.629   2.646
   11I1OK   H78 4544   2.045  13.566   2.709
   11I1OK  C157 4545   2.042  13.703   2.548
   11I1OK   H77 4546   1.939  13.721   2.565
   11I1OK  C152 4547   2.315  13.544   2.764
   11I1OK   O43 4548   2.247  13.508   2.870
   11I1OK  Co14 4549   2.313  13.434   3.038
   11I1OK    O9 4550   2.190  13.309   3.088
   11I1OK    C5 4551   2.211  13.241   2.971
   11I1OK   O10 4552   2.332  13.258   2.893
   11I1OK  Co15 4553   2.457  13.407   2.891
   11I1OK   O44 4554   2.426  13.504   2.748
   11I1OK   O65 4555   2.514  13.370   3.057
   11I1OK  C208 4556   2.602  13.303   3.006
   11I1OK   O66 4557   2.603  13.302   2.886
   11I1OK  H104 4558   2.671  13.246   3.064
   11I1OK   O68 4559   2.490  13.554   3.029
   11I1OK  C209 4560   2.411  13.629   3.108
   11I1OK   O67 4561   2.303  13.588   3.131
   11I1OK  H105 4562   2.451  13.712   3.161
   11I1OK    C6 4563   2.093  13.174   2.904
   11I1OK    C7 4564   2.003  13.249   2.830
   11I1OK    H1 4565   2.035  13.338   2.780
   11I1OK    C8 4566   1.878  13.197   2.804
   11I1OK    H2 4567   1.807  13.260   2.755
   11I1OK    C9 4568   1.841  13.068   2.841
   11I1OK   C10 4569   1.940  12.993   2.906
   11I1OK    H3 4570   1.937  12.887   2.900
   11I1OK   C11 4571   2.061  13.047   2.944
   11I1OK    H4 4572   2.118  12.999   3.022
   11I1OK   C12 4573   1.705  13.006   2.795
   11I1OK   C13 4574   1.645  12.884   2.872
   11I1OK    N1 4575   1.529  12.829   2.848
   11I1OK   C14 4576   1.490  12.747   2.964
   11I1OK   C15 4577   1.624  12.717   3.030
   11I1OK    H5 4578   1.648  12.636   3.095
   11I1OK   C16 4579   1.714  12.800   2.980
   11I1OK    H6 4580   1.812  12.808   3.021
   11I1OK   C17 4581   1.364  12.739   3.018
   11I1OK   C18 4582   1.335  12.667   3.159
   11I1OK   C19 4583   1.205  12.638   3.206
   11I1OK    H7 4584   1.122  12.634   3.140
   11I1OK   C20 4585   1.179  12.590   3.334
   11I1OK    H8 4586   1.078  12.573   3.365
   11I1OK   C21 4587   1.285  12.563   3.421
   11I1OK   C22 4588   1.414  12.586   3.379
   11I1OK    H9 4589   1.497  12.553   3.438
   11I1OK   C23 4590   1.436  12.641   3.254
   11I1OK   H10 4591   1.531  12.688   3.244
   11I1OK   C24 4592   1.262  12.486   3.549
   11I1OK   O11 4593   1.144  12.430   3.572
   11I1OK   Co3 4594   1.190  12.375   3.738
   11I1OK    O8 4595   1.320  12.248   3.701
   11I1OK    C4 4596   1.448  12.226   3.735
   11I1OK  H111 4597   1.505  12.144   3.696
   11I1OK    O7 4598   1.503  12.317   3.815
   11I1OK   Co2 4599   1.354  12.420   3.824
   11I1OK   O12 4600   1.347  12.490   3.653
   11I1OK   O26 4601   1.245  12.317   3.935
   11I1OK  C101 4602   1.124  12.260   3.927
   11I1OK   O25 4603   1.059  12.274   3.812
   11I1OK   H50 4604   1.078  12.208   4.009
   11I1OK   O28 4605   1.377  12.570   3.924
   11I1OK  C102 4606   1.253  12.614   3.906
   11I1OK   O27 4607   1.173  12.535   3.832
   11I1OK   H49 4608   1.218  12.705   3.950
   11I1OK   C25 4609   1.245  12.771   2.915
   11I1OK   C26 4610   1.114  12.774   2.947
   11I1OK   H11 4611   1.068  12.801   3.039
   11I1OK   C27 4612   1.044  12.748   2.822
   11I1OK   H12 4613   0.940  12.729   2.818
   11I1OK   C28 4614   1.135  12.760   2.722
   11I1OK   C29 4615   1.134  12.674   2.586
   11I1OK   C30 4616   1.027  12.563   2.560
   11I1OK   C31 4617   1.047  12.469   2.460
   11I1OK   H13 4618   1.147  12.441   2.436
   11I1OK   C32 4619   0.949  12.392   2.405
   11I1OK   H14 4620   0.969  12.339   2.314
   11I1OK   C33 4621   0.824  12.392   2.462
   11I1OK   C34 4622   0.799  12.474   2.569
   11I1OK   H15 4623   0.711  12.458   2.629
   11I1OK   C35 4624   0.897  12.562   2.612
   11I1OK   H16 4625   0.861  12.641   2.673
   11I1OK   C36 4626   0.742  12.274   2.416
   11I1OK   O13 4627   0.595  12.248   2.435
   11I1OK   Co1 4628   0.469  12.106   2.345
   11I1OK    O2 4629   0.506  11.950   2.248
   11I1OK    C1 4630   0.592  11.874   2.216
   11I1OK  H109 4631   0.575  11.794   2.148
   11I1OK    O1 4632   0.699  11.897   2.258
   11I1OK    Co 4633   0.647  12.055   2.328
   11I1OK   O14 4634   0.808  12.156   2.381
   11I1OK    O5 4635   0.571  12.000   2.489
   11I1OK    C3 4636   0.467  12.011   2.545
   11I1OK    O6 4637   0.373  12.041   2.482
   11I1OK  H110 4638   0.464  12.006   2.651
   11I1OK   O18 4639   0.584  12.177   2.187
   11I1OK   C53 4640   0.472  12.243   2.163
   11I1OK   O17 4641   0.373  12.219   2.246
   11I1OK   C54 4642   0.457  12.313   2.028
   11I1OK   C55 4643   0.332  12.342   1.968
   11I1OK   H25 4644   0.241  12.319   2.019
   11I1OK   C56 4645   0.329  12.402   1.846
   11I1OK   H26 4646   0.235  12.420   1.800
   11I1OK   C57 4647   0.448  12.440   1.781
   11I1OK   C58 4648   0.571  12.415   1.848
   11I1OK   H27 4649   0.665  12.441   1.804
   11I1OK   C59 4650   0.575  12.357   1.968
   11I1OK   H28 4651   0.668  12.353   2.021
   11I1OK   C60 4652   0.478  12.467   1.631
   11I1OK   C61 4653   0.388  12.425   1.514
   11I1OK    N5 4654   0.425  12.430   1.364
   11I1OK   C62 4655   0.281  12.421   1.312
   11I1OK   C63 4656   0.209  12.350   1.403
   11I1OK   H29 4657   0.128  12.284   1.381
   11I1OK   C64 4658   0.280  12.351   1.533
   11I1OK   H30 4659   0.251  12.298   1.621
   11I1OK   C65 4660   0.215  12.521   1.200
   11I1OK   C66 4661   0.057  12.520   1.171
   11I1OK   C67 4662  14.930  12.593   1.067
   11I1OK   H31 4663   0.050  12.660   1.007
   11I1OK   C68 4664  14.797  12.593   1.038
   11I1OK   H32 4665  14.760  12.655   0.959
   11I1OK   C69 4666  14.712  12.519   1.117
   11I1OK   C70 4667  14.762  12.445   1.223
   11I1OK   H33 4668  14.697  12.385   1.283
   11I1OK   C71 4669  14.898  12.449   1.251
   11I1OK   H34 4670  14.923  12.422   1.351
   11I1OK   C72 4671  14.565  12.529   1.089
   11I1OK   O19 4672  14.516  12.596   0.994
   11I1OK   O34 4673  14.402  12.670   0.888
   11I1OK  C105 4674  14.374  12.619   0.767
   11I1OK   H51 4675  14.390  12.669   0.674
   11I1OK   O33 4676  14.330  12.511   0.777
   11I1OK   Co6 4677  14.326  12.507   0.966
   11I1OK    O3 4678  14.312  12.320   1.004
   11I1OK    C2 4679  14.205  12.315   1.055
   11I1OK  H108 4680  14.153  12.226   1.081
   11I1OK    O4 4681  14.165  12.433   1.071
   11I1OK   O35 4682  14.150  12.607   1.062
   11I1OK  C106 4683  14.174  12.689   1.166
   11I1OK   H52 4684  14.105  12.759   1.207
   11I1OK   O36 4685  14.283  12.674   1.208
   11I1OK   Co7 4686  14.336  12.558   1.075
   11I1OK   O20 4687  14.480  12.475   1.151
   11I1OK   C73 4688   0.303  12.593   1.121
   11I1OK   C74 4689   0.285  12.695   1.007
   11I1OK   H35 4690   0.200  12.749   0.973
   11I1OK   C75 4691   0.402  12.723   0.955
   11I1OK   H36 4692   0.413  12.801   0.883
   11I1OK   C76 4693   0.511  12.651   1.033
   11I1OK   C77 4694   0.659  12.627   0.985
   11I1OK   C78 4695   0.700  12.660   0.836
   11I1OK   C79 4696   0.828  12.630   0.794
   11I1OK   H37 4697   0.869  12.538   0.827
   11I1OK   C80 4698   0.887  12.683   0.688
   11I1OK   H38 4699   0.993  12.674   0.676
   11I1OK   C81 4700   0.814  12.760   0.600
   11I1OK   C82 4701   0.681  12.782   0.629
   11I1OK   H39 4702   0.617  12.823   0.553
   11I1OK   C83 4703   0.627  12.735   0.743
   11I1OK   H40 4704   0.521  12.731   0.742
   11I1OK   C84 4705   0.874  12.784   0.463
   11I1OK   O21 4706   0.990  12.730   0.429
   11I1OK  Co17 4707   0.994  12.804   0.272
   11I1OK   O40 4708   1.042  12.979   0.312
   11I1OK  C135 4709   0.998  13.090   0.306
   11I1OK  C132 4710   1.074  13.207   0.368
   11I1OK  C131 4711   1.015  13.332   0.372
   11I1OK   H64 4712   0.917  13.347   0.333
   11I1OK  C130 4713   1.083  13.439   0.427
   11I1OK   H63 4714   1.016  13.511   0.465
   11I1OK  C129 4715   1.215  13.434   0.472
   11I1OK  C134 4716   1.274  13.308   0.457
   11I1OK   H66 4717   1.379  13.303   0.445
   11I1OK  C133 4718   1.205  13.195   0.413
   11I1OK   H65 4719   1.253  13.100   0.416
   11I1OK   O39 4720   0.892  13.107   0.255
   11I1OK  Co16 4721   0.874  12.936   0.208
   11I1OK   O22 4722   0.821  12.869   0.375
   11I1OK   O69 4723   1.029  12.891   0.073
   11I1OK  C210 4724   1.132  12.806   0.073
   11I1OK   O70 4725   1.140  12.725   0.179
   11I1OK  H106 4726   1.207  12.806  14.930
   11I1OK   O71 4727   0.726  12.922   0.095
   11I1OK  C211 4728   0.727  12.789   0.095
   11I1OK   O72 4729   0.828  12.731   0.161
   11I1OK  H107 4730   0.648  12.732   0.051
   11I1OK   C85 4731   0.750  12.603   1.088
   11I1OK   C86 4732   0.903  12.593   1.074
   11I1OK   H41 4733   0.966  12.578   0.989
   11I1OK   C87 4734   0.955  12.606   1.191
   11I1OK   H42 4735   1.060  12.608   1.209
   11I1OK   C88 4736   0.839  12.604   1.290
   11I1OK   C89 4737   0.844  12.681   1.405
   11I1OK   C90 4738   0.731  12.662   1.507
   11I1OK   C91 4739   0.723  12.721   1.651
   11I1OK   H43 4740   0.796  12.780   1.702
   11I1OK   C92 4741   0.618  12.668   1.709
   11I1OK   H44 4742   0.583  12.687   1.808
   11I1OK   C93 4743   0.565  12.568   1.607
   11I1OK    N6 4744   0.619  12.610   1.480
   11I1OK   Zn2 4745   0.549  12.561   1.307
   11I1OK    N7 4746   0.718  12.539   1.224
   11I1OK    N8 4747   0.454  12.605   1.145
   11I1OK   C94 4748   0.964  12.767   1.455
   11I1OK   C95 4749   1.099  12.754   1.422
   11I1OK   H45 4750   1.136  12.664   1.379
   11I1OK   C96 4751   1.190  12.856   1.450
   11I1OK   H46 4752   1.291  12.846   1.418
   11I1OK   C97 4753   1.148  12.969   1.518
   11I1OK   C99 4754   1.014  12.983   1.548
   11I1OK   H47 4755   0.983  13.058   1.618
   11I1OK  C100 4756   0.923  12.888   1.511
   11I1OK   H48 4757   0.820  12.912   1.518
   11I1OK   C98 4758   1.248  13.067   1.572
   11I1OK   O23 4759   1.206  13.164   1.634
   11I1OK   Co4 4760   1.365  13.234   1.684
   11I1OK   O16 4761   1.448  13.105   1.803
   11I1OK   C50 4762   1.561  13.047   1.813
   11I1OK   C49 4763   1.571  12.993   1.952
   11I1OK   C48 4764   1.458  12.926   1.998
   11I1OK   H22 4765   1.387  12.887   1.928
   11I1OK   C47 4766   1.441  12.903   2.129
   11I1OK   H21 4767   1.343  12.872   2.158
   11I1OK   C46 4768   1.534  12.946   2.225
   11I1OK   C52 4769   1.655  12.999   2.175
   11I1OK   H24 4770   1.740  13.009   2.239
   11I1OK   C51 4771   1.672  13.028   2.043
   11I1OK   H23 4772   1.756  13.086   2.011
   11I1OK   C41 4773   1.513  12.909   2.375
   11I1OK   C40 4774   1.422  12.792   2.412
   11I1OK   C39 4775   1.374  12.690   2.311
   11I1OK   H18 4776   1.423  12.661   2.221
   11I1OK   C38 4777   1.261  12.640   2.357
   11I1OK   H17 4778   1.194  12.587   2.294
   11I1OK   C37 4779   1.237  12.696   2.498
   11I1OK    N3 4780   1.365  12.775   2.525
   11I1OK   Zn3 4781   1.420  12.852   2.693
   11I1OK    N4 4782   1.252  12.839   2.779
   11I1OK    N2 4783   1.513  13.002   2.620
   11I1OK   C42 4784   1.560  12.988   2.476
   11I1OK   C43 4785   1.648  13.108   2.450
   11I1OK   H19 4786   1.649  13.172   2.364
   11I1OK   C44 4787   1.715  13.124   2.561
   11I1OK   H20 4788   1.808  13.177   2.564
   11I1OK   C45 4789   1.653  13.033   2.670
   11I1OK   O15 4790   1.651  13.092   1.742
   11I1OK   Co5 4791   1.538  13.167   1.616
   11I1OK   O24 4792   1.380  13.047   1.572
   11I1OK   O30 4793   1.602  13.185   1.447
   11I1OK  C103 4794   1.531  13.282   1.423
   11I1OK  C122 4795   1.545  13.367   1.300
   11I1OK  C203 4796   1.496  13.492   1.307
   11I1OK   H99 4797   1.468  13.535   1.401
   11I1OK  C123 4798   1.500  13.582   1.187
   11I1OK   H60 4799   1.446  13.674   1.191
   11I1OK  C120 4800   1.570  13.539   1.058
   11I1OK  C121 4801   1.618  13.393   1.063
   11I1OK   H59 4802   1.667  13.345   0.982
   11I1OK  C212 4803   1.599  13.312   1.190
   11I1OK  H116 4804   1.621  13.207   1.188
   11I1OK   O29 4805   1.454  13.326   1.526
   11I1OK   O31 4806   1.514  13.363   1.680
   11I1OK  C104 4807   1.445  13.412   1.785
   11I1OK   O32 4808   1.345  13.348   1.815
   11I1OK  C168 4809   1.482  13.547   1.842
   11I1OK  C167 4810   1.576  13.619   1.773
   11I1OK   H82 4811   1.591  13.602   1.668
   11I1OK  C166 4812   1.645  13.718   1.836
   11I1OK   H81 4813   1.726  13.762   1.782
   11I1OK  C165 4814   1.618  13.758   1.967
   11I1OK  C170 4815   1.518  13.686   2.033
   11I1OK   H84 4816   1.483  13.718   2.129
   11I1OK  C169 4817   1.453  13.579   1.974
   11I1OK   H83 4818   1.393  13.514   2.034
   12I1OK   O55 4819   8.982  11.768  10.371
   12I1OK  C202 4820   8.886  11.851  10.399
   12I1OK  H115 4821   8.897  11.945  10.448
   12I1OK   O56 4822   8.779  11.801  10.362
   12I1OK  Co13 4823   8.857  11.661  10.255
   12I1OK  Co12 4824   8.899  11.577  10.333
   12I1OK   O61 4825   9.023  11.461  10.410
   12I1OK  C206 4826   9.115  11.532  10.375
   12I1OK   O62 4827   9.078  11.645  10.312
   12I1OK  H102 4828   9.217  11.505  10.390
   12I1OK   O41 4829   8.744  11.554  10.440
   12I1OK  C149 4830   8.690  11.474  10.365
   12I1OK   O42 4831   8.747  11.478  10.251
   12I1OK   O63 4832   8.846  11.503  10.125
   12I1OK  C207 4833   8.814  11.606  10.027
   12I1OK   O64 4834   8.807  11.712  10.076
   12I1OK  H103 4835   8.819  11.589   9.922
   12I1OK  C148 4836   8.562  11.403  10.391
   12I1OK  C147 4837   8.514  11.315  10.297
   12I1OK   H72 4838   8.555  11.312  10.198
   12I1OK  C146 4839   8.412  11.230  10.332
   12I1OK   H71 4840   8.407  11.141  10.273
   12I1OK  C145 4841   8.346  11.236  10.457
   12I1OK  C151 4842   8.396  11.334  10.545
   12I1OK   H74 4843   8.340  11.365  10.630
   12I1OK  C150 4844   8.504  11.413  10.516
   12I1OK   H73 4845   8.547  11.475  10.592
   12I1OK  C140 4846   8.216  11.149  10.489
   12I1OK  C139 4847   8.148  11.061  10.380
   12I1OK  C138 4848   8.193  11.049  10.235
   12I1OK   H68 4849   8.238  11.124  10.174
   12I1OK  C137 4850   8.148  10.937  10.187
   12I1OK   H67 4851   8.170  10.911  10.086
   12I1OK  C136 4852   8.063  10.868  10.295
   12I1OK  C128 4853   8.004  10.743  10.292
   12I1OK  C127 4854   7.898  10.714  10.410
   12I1OK  C126 4855   7.813  10.609  10.416
   12I1OK   H62 4856   7.824  10.507  10.386
   12I1OK  C125 4857   7.694  10.653  10.486
   12I1OK   H61 4858   7.621  10.586  10.526
   12I1OK  C124 4859   7.708  10.785  10.505
   12I1OK  C119 4860   7.588  10.879  10.539
   12I1OK  C116 4861   7.615  11.008  10.565
   12I1OK    N9 4862   7.744  11.060  10.593
   12I1OK  C115 4863   7.730  11.161  10.674
   12I1OK  C118 4864   7.587  11.212  10.667
   12I1OK   H58 4865   7.551  11.309  10.694
   12I1OK  C117 4866   7.516  11.114  10.614
   12I1OK   H57 4867   7.409  11.108  10.617
   12I1OK  C114 4868   7.840  11.243  10.741
   12I1OK  C144 4869   7.969  11.203  10.724
   12I1OK  C143 4870   8.085  11.254  10.809
   12I1OK   H70 4871   8.080  11.309  10.900
   12I1OK  C142 4872   8.194  11.224  10.742
   12I1OK   H69 4873   8.294  11.237  10.778
   12I1OK  C141 4874   8.149  11.161  10.609
   12I1OK   N10 4875   8.026  11.085  10.648
   12I1OK    Zn 4876   7.914  10.985  10.534
   12I1OK   N11 4877   8.053  10.975  10.399
   12I1OK   N12 4878   7.858  10.807  10.525
   12I1OK  C111 4879   7.799  11.362  10.836
   12I1OK  C110 4880   7.885  11.473  10.846
   12I1OK   H54 4881   7.970  11.480  10.781
   12I1OK  C109 4882   7.856  11.580  10.929
   12I1OK   H53 4883   7.929  11.657  10.942
   12I1OK  C108 4884   7.739  11.579  11.008
   12I1OK  C113 4885   7.651  11.469  11.000
   12I1OK   H56 4886   7.558  11.469  11.053
   12I1OK  C112 4887   7.683  11.360  10.916
   12I1OK   H55 4888   7.618  11.276  10.915
   12I1OK  C107 4889   7.707  11.706  11.086
   12I1OK   O37 4890   7.628  11.711  11.180
   12I1OK   Co8 4891   7.654  11.884  11.206
   12I1OK   O51 4892   7.573  12.052  11.224
   12I1OK  C200 4893   7.598  12.046  11.346
   12I1OK   O52 4894   7.654  11.943  11.378
   12I1OK  H113 4895   7.564  12.118  11.417
   12I1OK   O45 4896   7.480  11.941  11.122
   12I1OK  C182 4897   7.448  11.932  11.003
   12I1OK   O46 4898   7.534  11.964  10.921
   12I1OK   Co9 4899   7.666  11.990  11.056
   12I1OK   O38 4900   7.751  11.816  11.045
   12I1OK   O53 4901   7.793  12.116  11.024
   12I1OK  C201 4902   7.876  12.053  11.085
   12I1OK   O54 4903   7.831  11.946  11.131
   12I1OK  H114 4904   7.980  12.079  11.085
   12I1OK  C179 4905   7.300  11.923  10.966
   12I1OK  C178 4906   7.207  11.933  11.070
   12I1OK   H88 4907   7.232  11.986  11.159
   12I1OK  C177 4908   7.081  11.879  11.056
   12I1OK   H87 4909   7.019  11.876  11.143
   12I1OK  C176 4910   7.037  11.820  10.938
   12I1OK  C181 4911   7.129  11.819  10.832
   12I1OK   H90 4912   7.097  11.787  10.735
   12I1OK  C180 4913   7.259  11.866  10.845
   12I1OK   H89 4914   7.329  11.850  10.766
   12I1OK  C175 4915   6.885  11.778  10.920
   12I1OK  C174 4916   6.852  11.659  10.829
   12I1OK  C173 4917   6.958  11.576  10.756
   12I1OK   H86 4918   7.062  11.569  10.778
   12I1OK  C172 4919   6.894  11.501  10.668
   12I1OK   H85 4920   6.943  11.446  10.591
   12I1OK  C171 4921   6.744  11.527  10.685
   12I1OK  C164 4922   6.640  11.471  10.619
   12I1OK  C161 4923   6.499  11.544  10.634
   12I1OK   N13 4924   6.455  11.615  10.763
   12I1OK  C160 4925   6.330  11.525  10.785
   12I1OK  C163 4926   6.279  11.497  10.663
   12I1OK   H80 4927   6.179  11.490  10.630
   12I1OK  C162 4928   6.392  11.498  10.568
   12I1OK   H79 4929   6.381  11.481  10.463
   12I1OK  C159 4930   6.255  11.491  10.923
   12I1OK  C191 4931   6.324  11.523  11.038
   12I1OK  C190 4932   6.307  11.476  11.183
   12I1OK   H94 4933   6.231  11.414  11.227
   12I1OK  C189 4934   6.395  11.538  11.257
   12I1OK   H93 4935   6.422  11.504  11.355
   12I1OK  C188 4936   6.464  11.646  11.174
   12I1OK  C187 4937   6.545  11.767  11.230
   12I1OK  C186 4938   6.617  11.840  11.137
   12I1OK  C185 4939   6.696  11.969  11.155
   12I1OK   H92 4940   6.676  12.050  11.221
   12I1OK  C184 4941   6.794  11.967  11.067
   12I1OK   H91 4942   6.869  12.042  11.054
   12I1OK  C183 4943   6.784  11.832  10.996
   12I1OK   N15 4944   6.636  11.800  10.993
   12I1OK   Zn1 4945   6.575  11.648  10.905
   12I1OK   N14 4946   6.454  11.608  11.050
   12I1OK   N16 4947   6.734  11.611  10.803
   12I1OK  C192 4948   6.544  11.800  11.384
   12I1OK  C193 4949   6.623  11.903  11.440
   12I1OK   H95 4950   6.708  11.938  11.387
   12I1OK  C194 4951   6.620  11.939  11.573
   12I1OK   H96 4952   6.674  12.025  11.606
   12I1OK  C195 4953   6.547  11.862  11.661
   12I1OK  C197 4954   6.468  11.758  11.614
   12I1OK   H97 4955   6.413  11.696  11.681
   12I1OK  C198 4956   6.463  11.732  11.477
   12I1OK   H98 4957   6.377  11.679  11.446
   12I1OK  C196 4958   6.552  11.893  11.809
   12I1OK   O47 4959   6.503  11.805  11.895
   12I1OK  Co10 4960   6.541  11.909  12.038
   12I1OK   O50 4961   6.727  11.920  12.029
   12I1OK  C199 4962   6.819  12.017  12.024
   12I1OK  H112 4963   6.924  11.998  12.018
   12I1OK   O49 4964   6.772  12.142  12.021
   12I1OK  Co11 4965   6.598  12.091  12.026
   12I1OK   O48 4966   6.576  12.016  11.857
   12I1OK   O57 4967   6.482  12.230  12.019
   12I1OK  C204 4968   6.373  12.154  12.024
   12I1OK   O58 4969   6.394  12.023  12.036
   12I1OK  H101 4970   6.275  12.196  12.021
   12I1OK   O59 4971   6.581  12.036  12.203
   12I1OK  C205 4972   6.547  11.923  12.268
   12I1OK   O60 4973   6.517  11.819  12.192
   12I1OK  H100 4974   6.537  11.917  12.375
   12I1OK  C156 4975   6.121  11.401  10.925
   12I1OK  C155 4976   6.080  11.339  11.044
   12I1OK   H76 4977   6.155  11.290  11.101
   12I1OK  C154 4978   5.951  11.302  11.072
   12I1OK   H75 4979   5.925  11.271  11.171
   12I1OK  C153 4980   5.854  11.313  10.975
   12I1OK  C158 4981   5.891  11.361  10.850
   12I1OK   H78 4982   5.827  11.345  10.766
   12I1OK  C157 4983   6.019  11.408  10.828
   12I1OK   H77 4984   6.032  11.460  10.737
   12I1OK  C152 4985   5.710  11.269  11.005
   12I1OK   O43 4986   5.615  11.296  10.919
   12I1OK  Co14 4987   5.422  11.274  10.937
   12I1OK    O9 4988   5.364  11.217  10.774
   12I1OK    C5 4989   5.446  11.108  10.783
   12I1OK   O10 4990   5.496  11.059  10.909
   12I1OK  Co15 4991   5.518  11.154  11.077
   12I1OK   O44 4992   5.687  11.196  11.097
   12I1OK   O65 4993   5.341  11.167  11.101
   12I1OK  C208 4994   5.347  11.064  11.165
   12I1OK   O66 4995   5.457  11.018  11.178
   12I1OK  H104 4996   5.260  11.015  11.204
   12I1OK   O68 4997   5.430  11.326  11.145
   12I1OK  C209 4998   5.398  11.444  11.089
   12I1OK   O67 4999   5.387  11.448  10.971
   12I1OK  H105 5000   5.366  11.526  11.149
   12I1OK    C6 5001   5.513  11.057  10.657
   12I1OK    C7 5002   5.624  11.122  10.606
   12I1OK    H1 5003   5.691  11.173  10.672
   12I1OK    C8 5004   5.659  11.103  10.474
   12I1OK    H2 5005   5.739  11.161  10.434
   12I1OK    C9 5006   5.591  11.014  10.390
   12I1OK   C10 5007   5.486  10.944  10.450
   12I1OK    H3 5008   5.459  10.849  10.412
   12I1OK   C11 5009   5.442  10.970  10.578
   12I1OK    H4 5010   5.343  10.940  10.607
   12I1OK   C12 5011   5.644  10.980  10.248
   12I1OK   C13 5012   5.549  10.918  10.141
   12I1OK    N1 5013   5.578  10.892  10.017
   12I1OK   C14 5014   5.454  10.874   9.940
   12I1OK   C15 5015   5.354  10.834  10.048
   12I1OK    H5 5016   5.263  10.779  10.036
   12I1OK   C16 5017   5.407  10.863  10.165
   12I1OK    H6 5018   5.350  10.856  10.255
   12I1OK   C17 5019   5.429  10.923   9.814
   12I1OK   C18 5020   5.283  10.920   9.747
   12I1OK   C19 5021   5.259  10.949   9.611
   12I1OK    H7 5022   5.337  10.946   9.540
   12I1OK   C20 5023   5.131  10.961   9.558
   12I1OK    H8 5024   5.119  10.986   9.454
   12I1OK   C21 5025   5.019  10.940   9.638
   12I1OK   C22 5026   5.037  10.907   9.771
   12I1OK    H9 5027   4.954  10.877   9.831
   12I1OK   C23 5028   5.165  10.903   9.824
   12I1OK   H10 5029   5.167  10.913   9.929
   12I1OK   C24 5030   4.882  10.925   9.576
   12I1OK   O11 5031   4.869  10.918   9.445
   12I1OK   Co3 5032   4.689  10.919   9.451
   12I1OK    O8 5033   4.654  10.755   9.533
   12I1OK    C4 5034   4.588  10.712   9.642
   12I1OK  H111 5035   4.585  10.609   9.670
   12I1OK    O7 5036   4.529  10.806   9.715
   12I1OK   Co2 5037   4.586  10.943   9.611
   12I1OK   O12 5038   4.769  10.944   9.647
   12I1OK   O26 5039   4.476  10.924   9.462
   12I1OK  C101 5040   4.492  10.905   9.330
   12I1OK   O25 5041   4.617  10.894   9.287
   12I1OK   H50 5042   4.410  10.903   9.261
   12I1OK   O28 5043   4.537  11.106   9.673
   12I1OK  C102 5044   4.595  11.174   9.575
   12I1OK   O27 5045   4.656  11.099   9.481
   12I1OK   H49 5046   4.591  11.280   9.570
   12I1OK   C25 5047   5.560  10.946   9.725
   12I1OK   C26 5048   5.561  10.998   9.601
   12I1OK   H11 5049   5.495  11.070   9.558
   12I1OK   C27 5050   5.684  10.949   9.540
   12I1OK   H12 5051   5.706  10.962   9.436
   12I1OK   C28 5052   5.760  10.896   9.639
   12I1OK   C29 5053   5.859  10.771   9.622
   12I1OK   C30 5054   5.871  10.694   9.487
   12I1OK   C31 5055   5.929  10.568   9.483
   12I1OK   H13 5056   5.921  10.505   9.569
   12I1OK   C32 5057   5.976  10.507   9.371
   12I1OK   H14 5058   6.039  10.420   9.380
   12I1OK   C33 5059   5.951  10.564   9.248
   12I1OK   C34 5060   5.884  10.684   9.242
   12I1OK   H15 5061   5.843  10.717   9.149
   12I1OK   C35 5062   5.851  10.749   9.360
   12I1OK   H16 5063   5.827  10.852   9.348
   12I1OK   C36 5064   5.973  10.467   9.135
   12I1OK   O13 5065   5.979  10.494   8.988
   12I1OK   Co1 5066   6.043  10.371   8.830
   12I1OK    O2 5067   6.074  10.186   8.820
   12I1OK    C1 5068   6.061  10.084   8.878
   12I1OK  H109 5069   6.106   9.992   8.844
   12I1OK    O1 5070   6.003  10.089   8.980
   12I1OK    Co 5071   6.002  10.269   8.978
   12I1OK   O14 5072   5.951  10.330   9.158
   12I1OK    O5 5073   5.854  10.304   8.871
   12I1OK    C3 5074   5.829  10.358   8.768
   12I1OK    O6 5075   5.920  10.393   8.701
   12I1OK  H110 5076   5.728  10.377   8.739
   12I1OK   O18 5077   6.187  10.340   8.977
   12I1OK   C53 5078   6.257  10.422   8.899
   12I1OK   O17 5079   6.193  10.460   8.789
   12I1OK   C54 5080   6.407  10.438   8.923
   12I1OK   C55 5081   6.499  10.477   8.824
   12I1OK   H25 5082   6.465  10.501   8.726
   12I1OK   C56 5083   6.631  10.485   8.854
   12I1OK   H26 5084   6.701  10.511   8.777
   12I1OK   C57 5085   6.677  10.460   8.986
   12I1OK   C58 5086   6.580  10.429   9.084
   12I1OK   H27 5087   6.608  10.409   9.185
   12I1OK   C59 5088   6.450  10.421   9.055
   12I1OK   H28 5089   6.379  10.411   9.135
   12I1OK   C60 5090   6.817  10.421   9.038
   12I1OK   C61 5091   6.932  10.365   8.952
   12I1OK    N5 5092   7.064  10.304   9.004
   12I1OK   C62 5093   7.141  10.318   8.872
   12I1OK   C63 5094   7.051  10.309   8.771
   12I1OK   H29 5095   7.068  10.266   8.675
   12I1OK   C64 5096   6.915  10.338   8.824
   12I1OK   H30 5097   6.823  10.332   8.769
   12I1OK   C65 5098   7.291  10.384   8.857
   12I1OK   C66 5099   7.352  10.416   8.712
   12I1OK   C67 5100   7.484  10.459   8.692
   12I1OK   H31 5101   7.549  10.483   8.771
   12I1OK   C68 5102   7.540  10.487   8.571
   12I1OK   H32 5103   7.641  10.522   8.566
   12I1OK   C69 5104   7.463  10.475   8.458
   12I1OK   C70 5105   7.331  10.435   8.468
   12I1OK   H33 5106   7.271  10.422   8.380
   12I1OK   C71 5107   7.276  10.410   8.593
   12I1OK   H34 5108   7.170  10.416   8.597
   12I1OK   C72 5109   7.524  10.516   8.327
   12I1OK   O19 5110   7.643  10.554   8.314
   12I1OK   O34 5111   7.789  10.613   8.245
   12I1OK  C105 5112   7.891  10.530   8.213
   12I1OK   H51 5113   7.989  10.535   8.255
   12I1OK   O33 5114   7.856  10.450   8.135
   12I1OK   Co6 5115   7.683  10.518   8.110
   12I1OK    O3 5116   7.591  10.372   8.028
   12I1OK    C2 5117   7.567  10.416   7.921
   12I1OK  H108 5118   7.526  10.362   7.839
   12I1OK    O4 5119   7.598  10.538   7.923
   12I1OK   O35 5120   7.665  10.692   7.970
   12I1OK  C106 5121   7.589  10.797   8.010
   12I1OK   H52 5122   7.589  10.893   7.965
   12I1OK   O36 5123   7.522  10.768   8.102
   12I1OK   Co7 5124   7.596  10.601   8.125
   12I1OK   O20 5125   7.468  10.515   8.223
   12I1OK   C73 5126   7.367  10.392   8.972
   12I1OK   C74 5127   7.509  10.445   9.002
   12I1OK   H35 5128   7.577  10.503   8.945
   12I1OK   C75 5129   7.540  10.417   9.126
   12I1OK   H36 5130   7.628  10.457   9.171
   12I1OK   C76 5131   7.421  10.352   9.195
   12I1OK   C77 5132   7.425  10.271   9.330
   12I1OK   C78 5133   7.564  10.232   9.395
   12I1OK   C79 5134   7.565  10.154   9.509
   12I1OK   H37 5135   7.496  10.073   9.511
   12I1OK   C80 5136   7.667  10.145   9.593
   12I1OK   H38 5137   7.652  10.102   9.690
   12I1OK   C81 5138   7.788  10.201   9.560
   12I1OK   C82 5139   7.798  10.269   9.441
   12I1OK   H39 5140   7.895  10.296   9.403
   12I1OK   C83 5141   7.690  10.285   9.362
   12I1OK   H40 5142   7.712  10.310   9.261
   12I1OK   C84 5143   7.909  10.155   9.639
   12I1OK   O21 5144   7.898  10.061   9.732
   12I1OK  Co17 5145   8.065  10.067   9.778
   12I1OK   O40 5146   8.073  10.223   9.879
   12I1OK  C135 5147   8.124  10.331   9.877
   12I1OK  C132 5148   8.087  10.436   9.981
   12I1OK  C131 5149   8.136  10.565   9.969
   12I1OK   H64 5150   8.199  10.592   9.887
   12I1OK  C130 5151   8.103  10.661  10.063
   12I1OK   H63 5152   8.102  10.757  10.020
   12I1OK  C129 5153   8.031  10.635  10.180
   12I1OK  C134 5154   7.993  10.501  10.193
   12I1OK   H66 5155   7.979  10.462  10.291
   12I1OK  C133 5156   8.012  10.405  10.094
   12I1OK   H65 5157   7.969  10.308  10.106
   12I1OK   O39 5158   8.200  10.357   9.789
   12I1OK  Co16 5159   8.193  10.194   9.718
   12I1OK   O22 5160   8.029  10.211   9.628
   12I1OK   O69 5161   8.269  10.060   9.861
   12I1OK  C210 5162   8.219   9.955   9.928
   12I1OK   O70 5163   8.094   9.921   9.897
   12I1OK  H106 5164   8.273   9.905  10.006
   12I1OK   O71 5165   8.325  10.181   9.587
   12I1OK  C211 5166   8.282  10.064   9.541
   12I1OK   O72 5167   8.181  10.009   9.610
   12I1OK  H107 5168   8.322  10.020   9.452
   12I1OK   C85 5169   7.303  10.262   9.396
   12I1OK   C86 5170   7.279  10.204   9.537
   12I1OK   H41 5171   7.338  10.142   9.599
   12I1OK   C87 5172   7.163  10.245   9.577
   12I1OK   H42 5173   7.123  10.222   9.673
   12I1OK   C88 5174   7.097  10.312   9.458
   12I1OK   C89 5175   7.014  10.421   9.477
   12I1OK   C90 5176   6.938  10.475   9.355
   12I1OK   C91 5177   6.826  10.582   9.352
   12I1OK   H43 5178   6.781  10.633   9.436
   12I1OK   C92 5179   6.779  10.587   9.230
   12I1OK   H44 5180   6.702  10.651   9.193
   12I1OK   C93 5181   6.853  10.476   9.157
   12I1OK    N6 5182   6.971  10.451   9.234
   12I1OK   Zn2 5183   7.131  10.363   9.171
   12I1OK    N7 5184   7.164  10.265   9.329
   12I1OK    N8 5185   7.315  10.369   9.114
   12I1OK   C94 5186   6.969  10.482   9.614
   12I1OK   C95 5187   6.965  10.420   9.738
   12I1OK   H45 5188   6.968  10.314   9.747
   12I1OK   C96 5189   6.951  10.494   9.855
   12I1OK   H46 5190   6.956  10.445   9.950
   12I1OK   C97 5191   6.934  10.631   9.848
   12I1OK   C99 5192   6.940  10.693   9.725
   12I1OK   H47 5193   6.906  10.794   9.715
   12I1OK  C100 5194   6.964  10.621   9.611
   12I1OK   H48 5195   6.988  10.675   9.522
   12I1OK   C98 5196   6.893  10.709   9.970
   12I1OK   O23 5197   6.876  10.830   9.957
   12I1OK   Co4 5198   6.816  10.865  10.124
   12I1OK   O16 5199   6.648  10.771  10.145
   12I1OK   C50 5200   6.596  10.692  10.230
   12I1OK   C49 5201   6.448  10.693  10.206
   12I1OK   C48 5202   6.409  10.683  10.072
   12I1OK   H22 5203   6.476  10.642  10.000
   12I1OK   C47 5204   6.285  10.716  10.035
   12I1OK   H21 5205   6.269  10.727   9.930
   12I1OK   C46 5206   6.189  10.763  10.127
   12I1OK   C52 5207   6.226  10.757  10.264
   12I1OK   H24 5208   6.151  10.765  10.339
   12I1OK   C51 5209   6.353  10.729  10.303
   12I1OK   H23 5210   6.382  10.745  10.404
   12I1OK   C41 5211   6.043  10.792  10.080
   12I1OK   C40 5212   5.993  10.728   9.950
   12I1OK   C39 5213   6.064  10.614   9.880
   12I1OK   H18 5214   6.127  10.541   9.926
   12I1OK   C38 5215   6.031  10.619   9.754
   12I1OK   H17 5216   6.087  10.568   9.678
   12I1OK   C37 5217   5.924  10.728   9.735
   12I1OK    N3 5218   5.895  10.771   9.879
   12I1OK   Zn3 5219   5.753  10.886   9.939
   12I1OK    N4 5220   5.706  10.954   9.770
   12I1OK    N2 5221   5.846  10.965  10.085
   12I1OK   C42 5222   5.965  10.886  10.139
   12I1OK   C43 5223   6.007  10.957  10.266
   12I1OK   H19 5224   6.107  10.982  10.298
   12I1OK   C44 5225   5.895  10.995  10.322
   12I1OK   H20 5226   5.889  11.016  10.426
   12I1OK   C45 5227   5.780  10.972  10.221
   12I1OK   O15 5228   6.655  10.679  10.337
   12I1OK   Co5 5229   6.820  10.731  10.270
   12I1OK   O24 5230   6.858  10.654  10.086
   12I1OK   O30 5231   6.968  10.667  10.354
   12I1OK  C103 5232   7.036  10.763  10.324
   12I1OK  C122 5233   7.174  10.789  10.379
   12I1OK  C203 5234   7.218  10.916  10.375
   12I1OK   H99 5235   7.151  10.996  10.354
   12I1OK  C123 5236   7.356  10.950  10.422
   12I1OK   H60 5237   7.393  11.048  10.403
   12I1OK  C120 5238   7.446  10.844  10.487
   12I1OK  C121 5239   7.384  10.703  10.480
   12I1OK   H59 5240   7.433  10.617  10.518
   12I1OK  C212 5241   7.246  10.684  10.421
   12I1OK  H116 5242   7.210  10.584  10.405
   12I1OK   O29 5243   6.971  10.862  10.256
   12I1OK   O31 5244   6.829  10.935  10.309
   12I1OK  C104 5245   6.763  11.037  10.250
   12I1OK   O32 5246   6.736  11.020  10.132
   12I1OK  C168 5247   6.744  11.167  10.325
   12I1OK  C167 5248   6.810  11.178  10.445
   12I1OK   H82 5249   6.898  11.120  10.464
   12I1OK  C166 5250   6.768  11.269  10.537
   12I1OK   H81 5251   6.814  11.266  10.634
   12I1OK  C165 5252   6.666  11.361  10.512
   12I1OK  C170 5253   6.604  11.350  10.387
   12I1OK   H84 5254   6.534  11.424  10.355
   12I1OK  C169 5255   6.639  11.252  10.296
   12I1OK   H83 5256   6.576  11.234  10.211
   13I1OK   O55 5257   5.088  11.978   4.238
   13I1OK  C202 5258   5.044  11.868   4.292
   13I1OK  H115 5259   5.079  11.770   4.270
   13I1OK   O56 5260   4.955  11.897   4.373
   13I1OK  Co13 5261   4.986  12.089   4.369
   13I1OK  Co12 5262   4.941  12.128   4.263
   13I1OK   O61 5263   4.946  12.218   4.101
   13I1OK  C206 5264   5.067  12.207   4.096
   13I1OK   O62 5265   5.123  12.136   4.197
   13I1OK  H102 5266   5.125  12.251   4.018
   13I1OK   O41 5267   4.769  12.049   4.268
   13I1OK  C149 5268   4.719  12.137   4.338
   13I1OK   O42 5269   4.812  12.208   4.389
   13I1OK   O63 5270   4.953  12.282   4.426
   13I1OK  C207 5271   5.041  12.242   4.536
   13I1OK   O64 5272   5.063  12.127   4.538
   13I1OK  H103 5273   5.081  12.310   4.607
   13I1OK  C148 5274   4.574  12.145   4.374
   13I1OK  C147 5275   4.530  12.250   4.451
   13I1OK   H72 5276   4.599  12.314   4.502
   13I1OK  C146 5277   4.394  12.272   4.461
   13I1OK   H71 5278   4.370  12.373   4.485
   13I1OK  C145 5279   4.297  12.187   4.405
   13I1OK  C151 5280   4.349  12.078   4.333
   13I1OK   H74 5281   4.289  11.994   4.308
   13I1OK  C150 5282   4.484  12.059   4.313
   13I1OK   H73 5283   4.518  11.983   4.245
   13I1OK  C140 5284   4.141  12.205   4.432
   13I1OK  C139 5285   4.088  12.312   4.532
   13I1OK  C138 5286   4.175  12.407   4.614
   13I1OK   H68 5287   4.272  12.389   4.654
   13I1OK  C137 5288   4.102  12.509   4.651
   13I1OK   H67 5289   4.145  12.582   4.714
   13I1OK  C136 5290   3.959  12.487   4.599
   13I1OK  C128 5291   3.852  12.574   4.603
   13I1OK  C127 5292   3.708  12.509   4.567
   13I1OK  C126 5293   3.587  12.568   4.585
   13I1OK   H62 5294   3.557  12.669   4.576
   13I1OK  C125 5295   3.492  12.462   4.612
   13I1OK   H61 5296   3.386  12.476   4.606
   13I1OK  C124 5297   3.563  12.349   4.623
   13I1OK  C119 5298   3.506  12.220   4.692
   13I1OK  C116 5299   3.582  12.110   4.690
   13I1OK    N9 5300   3.695  12.090   4.606
   13I1OK  C115 5301   3.703  11.963   4.579
   13I1OK  C118 5302   3.623  11.884   4.681
   13I1OK   H58 5303   3.634  11.780   4.706
   13I1OK  C117 5304   3.541  11.970   4.738
   13I1OK   H57 5305   3.456  11.942   4.796
   13I1OK  C114 5306   3.801  11.894   4.484
   13I1OK  C144 5307   3.886  11.973   4.411
   13I1OK  C143 5308   3.966  11.922   4.292
   13I1OK   H70 5309   3.952  11.830   4.239
   13I1OK  C142 5310   4.060  12.012   4.271
   13I1OK   H69 5311   4.128  12.011   4.189
   13I1OK  C141 5312   4.048  12.117   4.383
   13I1OK   N10 5313   3.899  12.123   4.406
   13I1OK    Zn 5314   3.809  12.229   4.532
   13I1OK   N11 5315   3.964  12.345   4.552
   13I1OK   N12 5316   3.679  12.364   4.526
   13I1OK  C111 5317   3.793  11.738   4.466
   13I1OK  C110 5318   3.910  11.667   4.437
   13I1OK   H54 5319   4.005  11.717   4.438
   13I1OK  C109 5320   3.909  11.529   4.418
   13I1OK   H53 5321   3.999  11.480   4.385
   13I1OK  C108 5322   3.788  11.457   4.425
   13I1OK  C113 5323   3.668  11.527   4.454
   13I1OK   H56 5324   3.577  11.473   4.467
   13I1OK  C112 5325   3.671  11.666   4.471
   13I1OK   H55 5326   3.579  11.718   4.489
   13I1OK  C107 5327   3.797  11.305   4.417
   13I1OK   O37 5328   3.702  11.231   4.391
   13I1OK   Co8 5329   3.800  11.083   4.400
   13I1OK   O51 5330   3.818  10.914   4.476
   13I1OK  C200 5331   3.785  10.866   4.366
   13I1OK   O52 5332   3.763  10.951   4.283
   13I1OK  H113 5333   3.766  10.762   4.351
   13I1OK   O45 5334   3.731  11.026   4.578
   13I1OK  C182 5335   3.746  11.083   4.686
   13I1OK   O46 5336   3.862  11.120   4.711
   13I1OK   Co9 5337   3.923  11.074   4.537
   13I1OK   O38 5338   3.902  11.248   4.452
   13I1OK   O53 5339   4.097  11.025   4.522
   13I1OK  C201 5340   4.104  11.071   4.410
   13I1OK   O54 5341   3.997  11.123   4.372
   13I1OK  H114 5342   4.195  11.079   4.355
   13I1OK  C179 5343   3.640  11.067   4.794
   13I1OK  C178 5344   3.535  10.977   4.776
   13I1OK   H88 5345   3.546  10.895   4.708
   13I1OK  C177 5346   3.419  10.992   4.848
   13I1OK   H87 5347   3.334  10.934   4.818
   13I1OK  C176 5348   3.403  11.089   4.947
   13I1OK  C181 5349   3.512  11.172   4.969
   13I1OK   H90 5350   3.516  11.234   5.056
   13I1OK  C180 5351   3.625  11.166   4.889
   13I1OK   H89 5352   3.688  11.252   4.882
   13I1OK  C175 5353   3.277  11.091   5.043
   13I1OK  C174 5354   3.229  11.225   5.103
   13I1OK  C173 5355   3.296  11.360   5.075
   13I1OK   H86 5356   3.363  11.385   4.995
   13I1OK  C172 5357   3.246  11.446   5.161
   13I1OK   H85 5358   3.286  11.544   5.177
   13I1OK  C171 5359   3.138  11.373   5.242
   13I1OK  C164 5360   3.058  11.423   5.339
   13I1OK  C161 5361   2.982  11.315   5.429
   13I1OK   N13 5362   2.932  11.180   5.374
   13I1OK  C160 5363   2.783  11.207   5.407
   13I1OK  C163 5364   2.779  11.276   5.523
   13I1OK   H80 5365   2.714  11.268   5.606
   13I1OK  C162 5366   2.904  11.354   5.531
   13I1OK   H79 5367   2.929  11.417   5.613
   13I1OK  C159 5368   2.652  11.145   5.336
   13I1OK  C191 5369   2.674  11.082   5.216
   13I1OK  C190 5370   2.578  11.043   5.102
   13I1OK   H94 5371   2.472  11.049   5.097
   13I1OK  C189 5372   2.647  10.981   5.009
   13I1OK   H93 5373   2.611  10.968   4.910
   13I1OK  C188 5374   2.789  10.954   5.062
   13I1OK  C187 5375   2.888  10.849   5.002
   13I1OK  C186 5376   3.017  10.856   5.051
   13I1OK  C185 5377   3.137  10.764   5.025
   13I1OK   H92 5378   3.136  10.659   5.006
   13I1OK  C184 5379   3.245  10.837   5.035
   13I1OK   H91 5380   3.346  10.804   5.022
   13I1OK  C183 5381   3.197  10.980   5.060
   13I1OK   N15 5382   3.070  10.966   5.141
   13I1OK   Zn1 5383   2.982  11.117   5.203
   13I1OK   N14 5384   2.812  11.043   5.152
   13I1OK   N16 5385   3.126  11.243   5.180
   13I1OK  C192 5386   2.843  10.747   4.893
   13I1OK  C193 5387   2.933  10.658   4.831
   13I1OK   H95 5388   3.037  10.679   4.831
   13I1OK  C194 5389   2.895  10.561   4.739
   13I1OK   H96 5390   2.966  10.490   4.704
   13I1OK  C195 5391   2.764  10.559   4.695
   13I1OK  C197 5392   2.671  10.645   4.750
   13I1OK   H97 5393   2.570  10.647   4.714
   13I1OK  C198 5394   2.709  10.732   4.851
   13I1OK   H98 5395   2.629  10.766   4.913
   13I1OK  C196 5396   2.724  10.462   4.586
   13I1OK   O47 5397   2.608  10.477   4.525
   13I1OK  Co10 5398   2.632  10.332   4.421
   13I1OK   O50 5399   2.782  10.381   4.321
   13I1OK  C199 5400   2.904  10.331   4.297
   13I1OK  H112 5401   2.976  10.380   4.235
   13I1OK   O49 5402   2.933  10.216   4.359
   13I1OK  Co11 5403   2.772  10.205   4.444
   13I1OK   O48 5404   2.786  10.344   4.567
   13I1OK   O57 5405   2.759  10.061   4.553
   13I1OK  C204 5406   2.636  10.090   4.594
   13I1OK   O58 5407   2.579  10.197   4.537
   13I1OK  H101 5408   2.584  10.028   4.664
   13I1OK   O59 5409   2.660  10.157   4.303
   13I1OK  C205 5410   2.550  10.207   4.244
   13I1OK   O60 5411   2.505  10.322   4.292
   13I1OK  H100 5412   2.497  10.157   4.166
   13I1OK  C156 5413   2.504  11.180   5.389
   13I1OK  C155 5414   2.393  11.160   5.306
   13I1OK   H76 5415   2.402  11.193   5.205
   13I1OK  C154 5416   2.265  11.139   5.351
   13I1OK   H75 5417   2.189  11.107   5.281
   13I1OK  C153 5418   2.237  11.149   5.485
   13I1OK  C158 5419   2.340  11.183   5.571
   13I1OK   H78 5420   2.317  11.218   5.670
   13I1OK  C157 5421   2.470  11.192   5.526
   13I1OK   H77 5422   2.543  11.200   5.601
   13I1OK  C152 5423   2.093  11.129   5.535
   13I1OK   O43 5424   2.070  11.122   5.663
   13I1OK  Co14 5425   1.904  11.076   5.756
   13I1OK    O9 5426   1.898  11.186   5.901
   13I1OK    C5 5427   1.900  11.295   5.818
   13I1OK   O10 5428   1.862  11.287   5.679
   13I1OK  Co15 5429   1.859  11.132   5.562
   13I1OK   O44 5430   2.001  11.137   5.459
   13I1OK   O65 5431   1.722  11.059   5.651
   13I1OK  C208 5432   1.648  11.114   5.571
   13I1OK   O66 5433   1.703  11.176   5.485
   13I1OK  H104 5434   1.542  11.109   5.579
   13I1OK   O68 5435   1.853  10.933   5.606
   13I1OK  C209 5436   1.912  10.855   5.698
   13I1OK   O67 5437   1.954  10.907   5.795
   13I1OK  H105 5438   1.906  10.748   5.691
   13I1OK    C6 5439   1.976  11.418   5.863
   13I1OK    C7 5440   2.114  11.423   5.854
   13I1OK    H1 5441   2.164  11.368   5.777
   13I1OK    C8 5442   2.184  11.515   5.929
   13I1OK    H2 5443   2.291  11.510   5.927
   13I1OK    C9 5444   2.120  11.610   6.008
   13I1OK   C10 5445   1.981  11.608   6.006
   13I1OK    H3 5446   1.927  11.697   6.027
   13I1OK   C11 5447   1.909  11.509   5.942
   13I1OK    H4 5448   1.807  11.491   5.970
   13I1OK   C12 5449   2.202  11.724   6.079
   13I1OK   C13 5450   2.141  11.799   6.201
   13I1OK    N1 5451   2.201  11.890   6.273
   13I1OK   C14 5452   2.128  11.907   6.400
   13I1OK   C15 5453   1.988  11.858   6.365
   13I1OK    H5 5454   1.896  11.882   6.413
   13I1OK   C16 5455   1.995  11.791   6.252
   13I1OK    H6 5456   1.913  11.734   6.215
   13I1OK   C17 5457   2.186  11.922   6.524
   13I1OK   C18 5458   2.100  11.916   6.660
   13I1OK   C19 5459   2.152  11.953   6.786
   13I1OK    H7 5460   2.238  12.015   6.794
   13I1OK   C20 5461   2.083  11.933   6.905
   13I1OK    H8 5462   2.129  11.960   6.998
   13I1OK   C21 5463   1.955  11.878   6.904
   13I1OK   C22 5464   1.898  11.844   6.783
   13I1OK    H9 5465   1.795  11.815   6.777
   13I1OK   C23 5466   1.971  11.858   6.666
   13I1OK   H10 5467   1.935  11.798   6.586
   13I1OK   C24 5468   1.868  11.881   7.028
   13I1OK   O11 5469   1.908  11.948   7.135
   13I1OK   Co3 5470   1.769  11.893   7.235
   13I1OK    O8 5471   1.625  11.977   7.150
   13I1OK    C4 5472   1.509  11.939   7.094
   13I1OK  H111 5473   1.443  12.008   7.047
   13I1OK    O7 5474   1.483  11.808   7.096
   13I1OK   Co2 5475   1.639  11.764   7.178
   13I1OK   O12 5476   1.763  11.798   7.044
   13I1OK   O26 5477   1.606  11.822   7.352
   13I1OK  C101 5478   1.662  11.907   7.440
   13I1OK   O25 5479   1.768  11.974   7.397
   13I1OK   H50 5480   1.627  11.919   7.540
   13I1OK   O28 5481   1.659  11.585   7.202
   13I1OK  C102 5482   1.778  11.596   7.261
   13I1OK   O27 5483   1.824  11.720   7.278
   13I1OK   H49 5484   1.831  11.510   7.296
   13I1OK   C25 5485   2.333  11.985   6.522
   13I1OK   C26 5486   2.410  12.005   6.630
   13I1OK   H11 5487   2.414  11.948   6.721
   13I1OK   C27 5488   2.503  12.111   6.593
   13I1OK   H12 5489   2.567  12.158   6.663
   13I1OK   C28 5490   2.493  12.126   6.458
   13I1OK   C29 5491   2.511  12.266   6.380
   13I1OK   C30 5492   2.535  12.400   6.457
   13I1OK   C31 5493   2.517  12.522   6.393
   13I1OK   H13 5494   2.443  12.528   6.316
   13I1OK   C32 5495   2.567  12.641   6.436
   13I1OK   H14 5496   2.566  12.725   6.370
   13I1OK   C33 5497   2.627  12.647   6.560
   13I1OK   C34 5498   2.639  12.533   6.635
   13I1OK   H15 5499   2.662  12.540   6.739
   13I1OK   C35 5500   2.600  12.412   6.581
   13I1OK   H16 5501   2.639  12.327   6.631
   13I1OK   C36 5502   2.639  12.790   6.609
   13I1OK   O13 5503   2.716  12.842   6.726
   13I1OK   Co1 5504   2.766  13.040   6.778
   13I1OK    O2 5505   2.700  13.205   6.719
   13I1OK    C1 5506   2.615  13.257   6.656
   13I1OK  H109 5507   2.616  13.361   6.632
   13I1OK    O1 5508   2.532  13.185   6.612
   13I1OK    Co 5509   2.624  13.038   6.662
   13I1OK   O14 5510   2.544  12.884   6.568
   13I1OK    O5 5511   2.572  13.020   6.840
   13I1OK    C3 5512   2.622  13.019   6.947
   13I1OK    O6 5513   2.735  13.051   6.955
   13I1OK  H110 5514   2.567  12.988   7.033
   13I1OK   O18 5515   2.801  13.033   6.574
   13I1OK   C53 5516   2.927  13.025   6.615
   13I1OK   O17 5517   2.942  13.030   6.747
   13I1OK   C54 5518   3.038  13.044   6.513
   13I1OK   C55 5519   3.169  13.086   6.544
   13I1OK   H25 5520   3.197  13.105   6.646
   13I1OK   C56 5521   3.259  13.104   6.444
   13I1OK   H26 5522   3.358  13.140   6.468
   13I1OK   C57 5523   3.225  13.075   6.310
   13I1OK   C58 5524   3.094  13.027   6.285
   13I1OK   H27 5525   3.060  13.008   6.186
   13I1OK   C59 5526   3.006  13.008   6.383
   13I1OK   H28 5527   2.916  12.953   6.361
   13I1OK   C60 5528   3.288  13.122   6.176
   13I1OK   C61 5529   3.385  13.240   6.161
   13I1OK    N5 5530   3.435  13.302   6.028
   13I1OK   C62 5531   3.555  13.377   6.089
   13I1OK   C63 5532   3.523  13.408   6.217
   13I1OK   H29 5533   3.553  13.496   6.269
   13I1OK   C64 5534   3.413  13.320   6.263
   13I1OK   H30 5535   3.363  13.326   6.357
   13I1OK   C65 5536   3.708  13.374   6.030
   13I1OK   C66 5537   3.829  13.437   6.114
   13I1OK   C67 5538   3.960  13.450   6.063
   13I1OK   H31 5539   3.990  13.406   5.973
   13I1OK   C68 5540   4.066  13.504   6.130
   13I1OK   H32 5541   4.162  13.506   6.084
   13I1OK   C69 5542   4.047  13.548   6.259
   13I1OK   C70 5543   3.922  13.538   6.318
   13I1OK   H33 5544   3.906  13.574   6.417
   13I1OK   C71 5545   3.817  13.480   6.248
   13I1OK   H34 5546   3.738  13.443   6.309
   13I1OK   C72 5547   4.167  13.597   6.334
   13I1OK   O19 5548   4.282  13.607   6.285
   13I1OK   O34 5549   4.451  13.635   6.267
   13I1OK  C105 5550   4.499  13.747   6.211
   13I1OK   H51 5551   4.559  13.750   6.123
   13I1OK   O33 5552   4.463  13.842   6.270
   13I1OK   Co6 5553   4.377  13.749   6.409
   13I1OK    O3 5554   4.265  13.882   6.488
   13I1OK    C2 5555   4.313  13.892   6.595
   13I1OK  H108 5556   4.288  13.965   6.669
   13I1OK    O4 5557   4.399  13.800   6.607
   13I1OK   O35 5558   4.509  13.670   6.572
   13I1OK  C106 5559   4.489  13.543   6.613
   13I1OK   H52 5560   4.556  13.485   6.672
   13I1OK   O36 5561   4.386  13.501   6.574
   13I1OK   Co7 5562   4.347  13.647   6.469
   13I1OK   O20 5563   4.166  13.633   6.447
   13I1OK   C73 5564   3.723  13.331   5.900
   13I1OK   C74 5565   3.845  13.316   5.807
   13I1OK   H35 5566   3.949  13.319   5.824
   13I1OK   C75 5567   3.804  13.285   5.686
   13I1OK   H36 5568   3.873  13.256   5.610
   13I1OK   C76 5569   3.653  13.268   5.685
   13I1OK   C77 5570   3.561  13.270   5.557
   13I1OK   C78 5571   3.621  13.312   5.417
   13I1OK   C79 5572   3.536  13.321   5.309
   13I1OK   H37 5573   3.441  13.366   5.326
   13I1OK   C80 5574   3.573  13.315   5.182
   13I1OK   H38 5575   3.500  13.297   5.105
   13I1OK   C81 5576   3.707  13.319   5.151
   13I1OK   C82 5577   3.798  13.325   5.255
   13I1OK   H39 5578   3.901  13.350   5.234
   13I1OK   C83 5579   3.756  13.320   5.383
   13I1OK   H40 5580   3.827  13.356   5.454
   13I1OK   C84 5581   3.743  13.352   5.008
   13I1OK   O21 5582   3.649  13.381   4.918
   13I1OK  Co17 5583   3.760  13.401   4.787
   13I1OK   O40 5584   3.805  13.225   4.745
   13I1OK  C135 5585   3.899  13.152   4.745
   13I1OK  C132 5586   3.882  13.004   4.714
   13I1OK  C131 5587   3.991  12.919   4.728
   13I1OK   H64 5588   4.085  12.956   4.762
   13I1OK  C130 5589   3.977  12.784   4.699
   13I1OK   H63 5590   4.046  12.727   4.754
   13I1OK  C129 5591   3.862  12.726   4.645
   13I1OK  C134 5592   3.760  12.818   4.623
   13I1OK   H66 5593   3.690  12.797   4.546
   13I1OK  C133 5594   3.765  12.952   4.662
   13I1OK   H65 5595   3.677  13.013   4.653
   13I1OK   O39 5596   4.006  13.196   4.775
   13I1OK  Co16 5597   3.946  13.364   4.791
   13I1OK   O22 5598   3.867  13.346   4.961
   13I1OK   O69 5599   3.877  13.424   4.602
   13I1OK  C210 5600   3.759  13.462   4.553
   13I1OK   O70 5601   3.659  13.470   4.641
   13I1OK  H106 5602   3.743  13.480   4.449
   13I1OK   O71 5603   4.093  13.476   4.811
   13I1OK  C211 5604   4.019  13.583   4.840
   13I1OK   O72 5605   3.886  13.565   4.833
   13I1OK  H107 5606   4.063  13.675   4.874
   13I1OK   C85 5607   3.436  13.211   5.575
   13I1OK   C86 5608   3.333  13.182   5.465
   13I1OK   H41 5609   3.322  13.219   5.366
   13I1OK   C87 5610   3.248  13.096   5.512
   13I1OK   H42 5611   3.168  13.055   5.454
   13I1OK   C88 5612   3.278  13.083   5.659
   13I1OK   C89 5613   3.260  12.961   5.722
   13I1OK   C90 5614   3.273  12.959   5.873
   13I1OK   C91 5615   3.230  12.843   5.966
   13I1OK   H43 5616   3.191  12.747   5.940
   13I1OK   C92 5617   3.247  12.885   6.088
   13I1OK   H44 5618   3.238  12.827   6.178
   13I1OK   C93 5619   3.288  13.031   6.075
   13I1OK    N6 5620   3.339  13.044   5.941
   13I1OK   Zn2 5621   3.447  13.190   5.875
   13I1OK    N7 5622   3.358  13.204   5.708
   13I1OK    N8 5623   3.614  13.263   5.813
   13I1OK   C94 5624   3.204  12.829   5.659
   13I1OK   C95 5625   3.121  12.816   5.548
   13I1OK   H45 5626   3.065  12.899   5.511
   13I1OK   C96 5627   3.102  12.692   5.487
   13I1OK   H46 5628   3.042  12.685   5.399
   13I1OK   C97 5629   3.162  12.579   5.539
   13I1OK   C99 5630   3.248  12.592   5.647
   13I1OK   H47 5631   3.279  12.506   5.702
   13I1OK  C100 5632   3.272  12.716   5.701
   13I1OK   H48 5633   3.350  12.723   5.774
   13I1OK   C98 5634   3.122  12.442   5.491
   13I1OK   O23 5635   3.176  12.345   5.543
   13I1OK   Co4 5636   3.082  12.216   5.458
   13I1OK   O16 5637   2.898  12.233   5.517
   13I1OK   C50 5638   2.783  12.242   5.462
   13I1OK   C49 5639   2.681  12.210   5.567
   13I1OK   C48 5640   2.700  12.273   5.690
   13I1OK   H22 5641   2.760  12.362   5.695
   13I1OK   C47 5642   2.639  12.228   5.800
   13I1OK   H21 5643   2.675  12.267   5.892
   13I1OK   C46 5644   2.553  12.117   5.797
   13I1OK   C52 5645   2.522  12.065   5.669
   13I1OK   H24 5646   2.439  11.999   5.657
   13I1OK   C51 5647   2.589  12.105   5.557
   13I1OK   H23 5648   2.578  12.050   5.466
   13I1OK   C41 5649   2.476  12.075   5.927
   13I1OK   C40 5650   2.458  12.177   6.039
   13I1OK   C39 5651   2.482  12.326   6.021
   13I1OK   H18 5652   2.474  12.381   5.930
   13I1OK   C38 5653   2.511  12.375   6.140
   13I1OK   H17 5654   2.558  12.470   6.151
   13I1OK   C37 5655   2.493  12.263   6.245
   13I1OK    N3 5656   2.435  12.149   6.162
   13I1OK   Zn3 5657   2.361  11.984   6.229
   13I1OK    N4 5658   2.429  11.998   6.404
   13I1OK    N2 5659   2.413  11.874   6.082
   13I1OK   C42 5660   2.441  11.946   5.951
   13I1OK   C43 5661   2.459  11.837   5.847
   13I1OK   H19 5662   2.533  11.829   5.771
   13I1OK   C44 5663   2.369  11.747   5.879
   13I1OK   H20 5664   2.334  11.676   5.808
   13I1OK   C45 5665   2.311  11.782   6.018
   13I1OK   O15 5666   2.779  12.216   5.341
   13I1OK   Co5 5667   2.957  12.254   5.310
   13I1OK   O24 5668   3.020  12.419   5.409
   13I1OK   O30 5669   3.002  12.308   5.142
   13I1OK  C103 5670   3.115  12.263   5.150
   13I1OK  C122 5671   3.210  12.254   5.034
   13I1OK  C203 5672   3.310  12.165   5.044
   13I1OK   H99 5673   3.309  12.090   5.120
   13I1OK  C123 5674   3.414  12.154   4.936
   13I1OK   H60 5675   3.500  12.093   4.954
   13I1OK  C120 5676   3.401  12.235   4.806
   13I1OK  C121 5677   3.285  12.336   4.811
   13I1OK   H59 5678   3.263  12.402   4.731
   13I1OK  C212 5679   3.194  12.340   4.932
   13I1OK  H116 5680   3.123  12.419   4.939
   13I1OK   O29 5681   3.144  12.197   5.266
   13I1OK   O31 5682   3.052  12.070   5.328
   13I1OK  C104 5683   3.078  11.996   5.438
   13I1OK   O32 5684   3.098  12.061   5.540
   13I1OK  C168 5685   3.100  11.847   5.425
   13I1OK  C167 5686   3.107  11.798   5.297
   13I1OK   H82 5687   3.136  11.861   5.216
   13I1OK  C166 5688   3.085  11.665   5.274
   13I1OK   H81 5689   3.078  11.634   5.173
   13I1OK  C165 5690   3.064  11.574   5.377
   13I1OK  C170 5691   3.063  11.626   5.507
   13I1OK   H84 5692   3.060  11.561   5.591
   13I1OK  C169 5693   3.076  11.762   5.531
   13I1OK   H83 5694   3.053  11.801   5.628
   14I1OK   O55 5695   6.634  11.931  13.808
   14I1OK  C202 5696   6.618  11.919  13.679
   14I1OK  H115 5697   6.637  11.831  13.622
   14I1OK   O56 5698   6.581  12.029  13.634
   14I1OK  Co13 5699   6.549  12.111  13.806
   14I1OK  Co12 5700   6.658  12.136  13.854
   14I1OK   O61 5701   6.789  12.134  13.985
   14I1OK  C206 5702   6.742  12.033  14.033
   14I1OK   O62 5703   6.636  11.981  13.968
   14I1OK  H102 5704   6.782  11.989  14.122
   14I1OK   O41 5705   6.738  12.227  13.708
   14I1OK  C149 5706   6.687  12.336  13.734
   14I1OK   O42 5707   6.591  12.320  13.816
   14I1OK   O63 5708   6.486  12.263  13.928
   14I1OK  C207 5709   6.356  12.204  13.897
   14I1OK   O64 5710   6.360  12.123  13.813
   14I1OK  H103 5711   6.265  12.233  13.946
   14I1OK  C148 5712   6.720  12.463  13.662
   14I1OK  C147 5713   6.656  12.579  13.701
   14I1OK   H72 5714   6.572  12.577  13.767
   14I1OK  C146 5715   6.705  12.700  13.655
   14I1OK   H71 5716   6.679  12.782  13.717
   14I1OK  C145 5717   6.809  12.711  13.561
   14I1OK  C151 5718   6.866  12.589  13.521
   14I1OK   H74 5719   6.929  12.581  13.436
   14I1OK  C150 5720   6.826  12.467  13.573
   14I1OK   H73 5721   6.882  12.379  13.551
   14I1OK  C140 5722   6.851  12.851  13.495
   14I1OK  C139 5723   6.770  12.981  13.524
   14I1OK  C138 5724   6.646  12.990  13.611
   14I1OK   H68 5725   6.570  12.917  13.626
   14I1OK  C137 5726   6.631  13.114  13.650
   14I1OK   H67 5727   6.548  13.140  13.710
   14I1OK  C136 5728   6.743  13.198  13.587
   14I1OK  C128 5729   6.774  13.331  13.608
   14I1OK  C127 5730   6.878  13.396  13.503
   14I1OK  C126 5731   6.906  13.528  13.490
   14I1OK   H62 5732   6.914  13.605  13.563
   14I1OK  C125 5733   6.939  13.553  13.351
   14I1OK   H61 5734   6.989  13.640  13.318
   14I1OK  C124 5735   6.914  13.438  13.286
   14I1OK  C119 5736   6.897  13.431  13.131
   14I1OK  C116 5737   6.881  13.310  13.076
   14I1OK    N9 5738   6.909  13.187  13.140
   14I1OK  C115 5739   6.947  13.101  13.049
   14I1OK  C118 5740   6.903  13.150  12.912
   14I1OK   H58 5741   6.890  13.091  12.823
   14I1OK  C117 5742   6.876  13.278  12.925
   14I1OK   H57 5743   6.866  13.347  12.844
   14I1OK  C114 5744   6.999  12.959  13.070
   14I1OK  C144 5745   7.015  12.915  13.198
   14I1OK  C143 5746   7.093  12.789  13.234
   14I1OK   H70 5747   7.159  12.734  13.172
   14I1OK  C142 5748   7.056  12.759  13.357
   14I1OK   H69 5749   7.100  12.682  13.417
   14I1OK  C141 5750   6.948  12.860  13.398
   14I1OK   N10 5751   6.992  12.986  13.329
   14I1OK    Zn 5752   6.904  13.152  13.331
   14I1OK   N11 5753   6.802  13.101  13.489
   14I1OK   N12 5754   6.948  13.327  13.386
   14I1OK  C111 5755   7.040  12.874  12.945
   14I1OK  C110 5756   7.024  12.734  12.950
   14I1OK   H54 5757   6.974  12.689  13.032
   14I1OK  C109 5758   7.062  12.653  12.843
   14I1OK   H53 5759   7.058  12.547  12.855
   14I1OK  C108 5760   7.118  12.710  12.727
   14I1OK  C113 5761   7.135  12.850  12.719
   14I1OK   H56 5762   7.172  12.895  12.630
   14I1OK  C112 5763   7.099  12.930  12.829
   14I1OK   H55 5764   7.116  13.036  12.823
   14I1OK  C107 5765   7.143  12.616  12.609
   14I1OK   O37 5766   7.217  12.642  12.514
   14I1OK   Co8 5767   7.187  12.487  12.434
   14I1OK   O51 5768   7.135  12.402  12.276
   14I1OK  C200 5769   7.254  12.369  12.260
   14I1OK   O52 5770   7.326  12.410  12.348
   14I1OK  H113 5771   7.290  12.320  12.172
   14I1OK   O45 5772   7.065  12.564  12.294
   14I1OK  C182 5773   6.952  12.612  12.311
   14I1OK   O46 5774   6.878  12.550  12.388
   14I1OK   Co9 5775   7.013  12.426  12.435
   14I1OK   O38 5776   7.074  12.513  12.598
   14I1OK   O53 5777   6.959  12.258  12.477
   14I1OK  C201 5778   7.049  12.245  12.557
   14I1OK   O54 5779   7.122  12.347  12.564
   14I1OK  H114 5780   7.056  12.163  12.624
   14I1OK  C179 5781   6.900  12.716  12.212
   14I1OK  C178 5782   6.979  12.745  12.101
   14I1OK   H88 5783   7.048  12.672  12.064
   14I1OK  C177 5784   6.966  12.865  12.035
   14I1OK   H87 5785   7.039  12.889  11.961
   14I1OK  C176 5786   6.870  12.959  12.070
   14I1OK  C181 5787   6.785  12.925  12.176
   14I1OK   H90 5788   6.701  12.987  12.199
   14I1OK  C180 5789   6.800  12.807  12.248
   14I1OK   H89 5790   6.742  12.792  12.337
   14I1OK  C175 5791   6.845  13.087  11.979
   14I1OK  C174 5792   6.796  13.217  12.046
   14I1OK  C173 5793   6.772  13.231  12.196
   14I1OK   H86 5794   6.810  13.169  12.274
   14I1OK  C172 5795   6.705  13.344  12.214
   14I1OK   H85 5796   6.660  13.372  12.306
   14I1OK  C171 5797   6.691  13.411  12.076
   14I1OK  C164 5798   6.633  13.529  12.047
   14I1OK  C161 5799   6.602  13.555  11.892
   14I1OK   N13 5800   6.692  13.503  11.778
   14I1OK  C160 5801   6.724  13.643  11.722
   14I1OK  C163 5802   6.613  13.719  11.736
   14I1OK   H80 5803   6.570  13.792  11.672
   14I1OK  C162 5804   6.540  13.668  11.853
   14I1OK   H79 5805   6.448  13.707  11.887
   14I1OK  C159 5806   6.853  13.690  11.637
   14I1OK  C191 5807   6.959  13.602  11.638
   14I1OK  C190 5808   7.107  13.621  11.603
   14I1OK   H94 5809   7.158  13.706  11.562
   14I1OK  C189 5810   7.169  13.506  11.616
   14I1OK   H93 5811   7.275  13.498  11.624
   14I1OK  C188 5812   7.064  13.396  11.639
   14I1OK  C187 5813   7.088  13.243  11.620
   14I1OK  C186 5814   6.987  13.161  11.667
   14I1OK  C185 5815   6.972  13.009  11.655
   14I1OK   H92 5816   7.003  12.946  11.574
   14I1OK  C184 5817   6.905  12.968  11.760
   14I1OK   H91 5818   6.878  12.867  11.783
   14I1OK  C183 5819   6.882  13.092  11.847
   14I1OK   N15 5820   6.869  13.207  11.749
   14I1OK   Zn1 5821   6.830  13.378  11.810
   14I1OK   N14 5822   6.961  13.454  11.690
   14I1OK   N16 5823   6.770  13.330  11.987
   14I1OK  C192 5824   7.220  13.189  11.554
   14I1OK  C193 5825   7.248  13.052  11.543
   14I1OK   H95 5826   7.200  12.983  11.607
   14I1OK  C194 5827   7.360  13.001  11.479
   14I1OK   H96 5828   7.370  12.895  11.464
   14I1OK  C195 5829   7.457  13.088  11.434
   14I1OK  C197 5830   7.437  13.225  11.444
   14I1OK   H97 5831   7.512  13.294  11.412
   14I1OK  C198 5832   7.318  13.273  11.497
   14I1OK   H98 5833   7.294  13.372  11.467
   14I1OK  C196 5834   7.585  13.033  11.375
   14I1OK   O47 5835   7.688  13.115  11.357
   14I1OK  Co10 5836   7.791  12.985  11.286
   14I1OK   O50 5837   7.806  12.866  11.429
   14I1OK  C199 5838   7.781  12.735  11.450
   14I1OK  H112 5839   7.797  12.689  11.545
   14I1OK   O49 5840   7.730  12.668  11.348
   14I1OK  Co11 5841   7.727  12.812  11.237
   14I1OK   O48 5842   7.592  12.915  11.313
   14I1OK   O57 5843   7.656  12.775  11.074
   14I1OK  C204 5844   7.670  12.899  11.027
   14I1OK   O58 5845   7.729  12.985  11.110
   14I1OK  H101 5846   7.639  12.926  10.929
   14I1OK   O59 5847   7.908  12.831  11.197
   14I1OK  C205 5848   8.001  12.927  11.209
   14I1OK   O60 5849   7.961  13.040  11.266
   14I1OK  H100 5850   8.100  12.917  11.171
   14I1OK  C156 5851   6.866  13.840  11.580
   14I1OK  C155 5852   6.991  13.891  11.544
   14I1OK   H76 5853   7.072  13.872  11.610
   14I1OK  C154 5854   7.011  13.992  11.453
   14I1OK   H75 5855   7.110  14.013  11.418
   14I1OK  C153 5856   6.903  14.060  11.402
   14I1OK  C158 5857   6.777  14.024  11.445
   14I1OK   H78 5858   6.694  14.090  11.429
   14I1OK  C157 5859   6.759  13.914  11.527
   14I1OK   H77 5860   6.658  13.883  11.539
   14I1OK  C152 5861   6.925  14.175  11.303
   14I1OK   O43 5862   6.822  14.227  11.241
   14I1OK  Co14 5863   6.819  14.358  11.096
   14I1OK    O9 5864   6.678  14.468  11.132
   14I1OK    C5 5865   6.734  14.501  11.252
   14I1OK   O10 5866   6.876  14.485  11.278
   14I1OK  Co15 5867   7.003  14.367  11.191
   14I1OK   O44 5868   7.031  14.228  11.295
   14I1OK   O65 5869   6.995  14.459  11.037
   14I1OK  C208 5870   7.090  14.523  11.078
   14I1OK   O66 5871   7.134  14.490  11.184
   14I1OK  H104 5872   7.130  14.606  11.023
   14I1OK   O68 5873   6.995  14.274  11.009
   14I1OK  C209 5874   6.898  14.212  10.938
   14I1OK   O67 5875   6.786  14.237  10.965
   14I1OK  H105 5876   6.922  14.156  10.851
   14I1OK    C6 5877   6.643  14.523  11.371
   14I1OK    C7 5878   6.591  14.416  11.440
   14I1OK    H1 5879   6.645  14.323  11.445
   14I1OK    C8 5880   6.480  14.435  11.520
   14I1OK    H2 5881   6.436  14.348  11.565
   14I1OK    C9 5882   6.424  14.560  11.542
   14I1OK   C10 5883   6.488  14.667  11.478
   14I1OK    H3 5884   6.480  14.764  11.520
   14I1OK   C11 5885   6.590  14.649  11.388
   14I1OK    H4 5886   6.612  14.726  11.317
   14I1OK   C12 5887   6.310  14.581  11.647
   14I1OK   C13 5888   6.217  14.706  11.638
   14I1OK    N1 5889   6.114  14.731  11.713
   14I1OK   C14 5890   6.031  14.834  11.650
   14I1OK   C15 5891   6.130  14.906  11.559
   14I1OK    H5 5892   6.124   0.072  11.521
   14I1OK   C16 5893   6.237  14.830  11.548
   14I1OK    H6 5894   6.315  14.852  11.478
   14I1OK   C17 5895   5.893  14.835  11.644
   14I1OK   C18 5896   5.811   0.006  11.552
   14I1OK   C19 5897   5.671   0.023  11.562
   14I1OK    H7 5898   5.617  14.925  11.648
   14I1OK   C20 5899   5.598   0.100  11.471
   14I1OK    H8 5900   5.492   0.107  11.482
   14I1OK   C21 5901   5.664   0.169  11.370
   14I1OK   C22 5902   5.801   0.159  11.359
   14I1OK    H9 5903   5.855   0.222  11.292
   14I1OK   C23 5904   5.870   0.076  11.445
   14I1OK   H10 5905   5.966   0.048  11.409
   14I1OK   C24 5906   5.592   0.275  11.289
   14I1OK   O11 5907   5.470   0.314  11.325
   14I1OK   Co3 5908   5.450   0.421  11.181
   14I1OK    O8 5909   5.576   0.554  11.216
   14I1OK    C4 5910   5.682   0.606  11.152
   14I1OK  H111 5911   5.743   0.683  11.196
   14I1OK    O7 5912   5.710   0.555  11.033
   14I1OK   Co2 5913   5.575   0.434  11.038
   14I1OK   O12 5914   5.635   0.316  11.169
   14I1OK   O26 5915   5.427   0.543  11.008
   14I1OK  C101 5916   5.312   0.572  11.073
   14I1OK   O25 5917   5.295   0.514  11.190
   14I1OK   H50 5918   5.237   0.636  11.032
   14I1OK   O28 5919   5.571   0.326  10.892
   14I1OK  C102 5920   5.465   0.257  10.932
   14I1OK   O27 5921   5.411   0.295  11.049
   14I1OK   H49 5922   5.423   0.177  10.874
   14I1OK   C25 5923   5.821  14.754  11.763
   14I1OK   C26 5924   5.689  14.737  11.775
   14I1OK   H11 5925   5.615  14.730  11.699
   14I1OK   C27 5926   5.666  14.713  11.917
   14I1OK   H12 5927   5.569  14.710  11.960
   14I1OK   C28 5928   5.787  14.689  11.973
   14I1OK   C29 5929   5.829  14.730  12.123
   14I1OK   C30 5930   5.730  14.807  12.217
   14I1OK   C31 5931   5.778  14.871  12.331
   14I1OK   H13 5932   5.878  14.908  12.330
   14I1OK   C32 5933   5.701  14.911  12.436
   14I1OK   H14 5934   5.748   0.005  12.528
   14I1OK   C33 5935   5.564  14.904  12.424
   14I1OK   C34 5936   5.508  14.853  12.310
   14I1OK   H15 5937   5.405  14.870  12.289
   14I1OK   C35 5938   5.590  14.800  12.212
   14I1OK   H16 5939   5.542  14.736  12.143
   14I1OK   C36 5940   5.495   0.055  12.529
   14I1OK   O13 5941   5.350   0.058  12.566
   14I1OK   Co1 5942   5.254   0.143  12.733
   14I1OK    O2 5943   5.312   0.270  12.858
   14I1OK    C1 5944   5.398   0.346  12.885
   14I1OK  H109 5945   5.404   0.397  12.979
   14I1OK    O1 5946   5.483   0.358  12.805
   14I1OK    Co 5947   5.420   0.220  12.708
   14I1OK   O14 5948   5.559   0.169  12.578
   14I1OK    O5 5949   5.287   0.302  12.607
   14I1OK    C3 5950   5.170   0.294  12.591
   14I1OK    O6 5951   5.109   0.226  12.665
   14I1OK  H110 5952   5.122   0.345  12.511
   14I1OK   O18 5953   5.422   0.053  12.815
   14I1OK   C53 5954   5.332  14.895  12.850
   14I1OK   O17 5955   5.208  14.924  12.815
   14I1OK   C54 5956   5.371  14.788  12.952
   14I1OK   C55 5957   5.279  14.720  13.035
   14I1OK   H25 5958   5.174  14.740  13.026
   14I1OK   C56 5959   5.324  14.629  13.125
   14I1OK   H26 5960   5.254  14.581  13.190
   14I1OK   C57 5961   5.461  14.596  13.132
   14I1OK   C58 5962   5.549  14.660  13.042
   14I1OK   H27 5963   5.654  14.640  13.042
   14I1OK   C59 5964   5.506  14.750  12.953
   14I1OK   H28 5965   5.573  14.786  12.878
   14I1OK   C60 5966   5.544  14.532  13.247
   14I1OK   C61 5967   5.499  14.522  13.393
   14I1OK    N5 5968   5.587  14.480  13.513
   14I1OK   C62 5969   5.470  14.447  13.608
   14I1OK   C63 5970   5.367  14.528  13.574
   14I1OK   H29 5971   5.294  14.568  13.641
   14I1OK   C64 5972   5.386  14.577  13.435
   14I1OK   H30 5973   5.324  14.647  13.384
   14I1OK   C65 5974   5.456  14.309  13.695
   14I1OK   C66 5975   5.319  14.274  13.772
   14I1OK   C67 5976   5.306  14.165  13.859
   14I1OK   H31 5977   5.380  14.093  13.872
   14I1OK   C68 5978   5.192  14.132  13.926
   14I1OK   H32 5979   5.190  14.044  13.988
   14I1OK   C69 5980   5.079  14.209  13.908
   14I1OK   C70 5981   5.083  14.318  13.822
   14I1OK   H33 5982   4.997  14.380  13.810
   14I1OK   C71 5983   5.200  14.347  13.753
   14I1OK   H34 5984   5.186  14.405  13.665
   14I1OK   C72 5985   4.953  14.165  13.975
   14I1OK   O19 5986   4.945  14.066  14.052
   14I1OK   O34 5987   4.883  13.945  14.157
   14I1OK  C105 5988   4.896  13.953  14.291
   14I1OK   H51 5989   4.947  13.881  14.352
   14I1OK   O33 5990   4.845  14.051  14.332
   14I1OK   Co6 5991   4.773  14.107  14.168
   14I1OK    O3 5992   4.733  14.291  14.199
   14I1OK    C2 5993   4.616  14.292  14.191
   14I1OK  H108 5994   4.551  14.374  14.214
   14I1OK    O4 5995   4.580  14.178  14.149
   14I1OK   O35 5996   4.581  14.010  14.104
   14I1OK  C106 5997   4.572  13.966  13.977
   14I1OK   H52 5998   4.498  13.900  13.939
   14I1OK   O36 5999   4.657  14.012  13.910
   14I1OK   Co7 6000   4.747  14.092  14.050
   14I1OK   O20 6001   4.849  14.219  13.965
   14I1OK   C73 6002   5.571  14.234  13.713
   14I1OK   C74 6003   5.602  14.103  13.787
   14I1OK   H35 6004   5.539  14.027  13.827
   14I1OK   C75 6005   5.732  14.082  13.787
   14I1OK   H36 6006   5.773  13.990  13.820
   14I1OK   C76 6007   5.800  14.191  13.706
   14I1OK   C77 6008   5.954  14.227  13.711
   14I1OK   C78 6009   6.047  14.161  13.820
   14I1OK   C79 6010   6.180  14.200  13.827
   14I1OK   H37 6011   6.200  14.304  13.814
   14I1OK   C80 6012   6.276  14.130  13.885
   14I1OK   H38 6013   6.379  14.154  13.865
   14I1OK   C81 6014   6.244  14.019  13.959
   14I1OK   C82 6015   6.112  13.982  13.969
   14I1OK   H39 6016   6.082  13.910  14.042
   14I1OK   C83 6017   6.017  14.050  13.901
   14I1OK   H40 6018   5.918  14.035  13.936
   14I1OK   C84 6019   6.351  13.967  14.054
   14I1OK   O21 6020   6.468  14.029  14.066
   14I1OK  Co17 6021   6.533  13.915  14.180
   14I1OK   O40 6022   6.575  13.771  14.070
   14I1OK  C135 6023   6.544  13.656  14.053
   14I1OK  C132 6024   6.600  13.578  13.935
   14I1OK  C131 6025   6.552  13.451  13.909
   14I1OK   H64 6026   6.476  13.408  13.970
   14I1OK  C130 6027   6.603  13.379  13.802
   14I1OK   H63 6028   6.532  13.311  13.765
   14I1OK  C129 6029   6.710  13.420  13.722
   14I1OK  C134 6030   6.761  13.544  13.760
   14I1OK   H66 6031   6.863  13.565  13.738
   14I1OK  C133 6032   6.705  13.626  13.858
   14I1OK   H65 6033   6.742  13.725  13.872
   14I1OK   O39 6034   6.464  13.606  14.127
   14I1OK  Co16 6035   6.452  13.751  14.231
   14I1OK   O22 6036   6.339  13.853  14.121
   14I1OK   O69 6037   6.642  13.782  14.317
   14I1OK  C210 6038   6.732  13.881  14.312
   14I1OK   O70 6039   6.696  13.988  14.243
   14I1OK  H106 6040   6.829  13.872  14.356
   14I1OK   O71 6041   6.354  13.705  14.383
   14I1OK  C211 6042   6.345  13.831  14.427
   14I1OK   O72 6043   6.413  13.922  14.355
   14I1OK  H107 6044   6.283  13.857  14.509
   14I1OK   C85 6045   6.000  14.295  13.599
   14I1OK   C86 6046   6.147  14.328  13.566
   14I1OK   H41 6047   6.235  14.328  13.626
   14I1OK   C87 6048   6.154  14.360  13.441
   14I1OK   H42 6049   6.246  14.383  13.392
   14I1OK   C88 6050   6.012  14.369  13.391
   14I1OK   C89 6051   5.980  14.331  13.261
   14I1OK   C90 6052   5.837  14.358  13.213
   14I1OK   C91 6053   5.782  14.343  13.068
   14I1OK   H43 6054   5.836  14.315  12.980
   14I1OK   C92 6055   5.661  14.390  13.067
   14I1OK   H44 6056   5.593  14.394  12.984
   14I1OK   C93 6057   5.641  14.446  13.207
   14I1OK    N6 6058   5.738  14.379  13.289
   14I1OK   Zn2 6059   5.732  14.362  13.482
   14I1OK    N7 6060   5.917  14.389  13.510
   14I1OK    N8 6061   5.704  14.257  13.640
   14I1OK   C94 6062   6.080  14.286  13.151
   14I1OK   C95 6063   6.216  14.313  13.141
   14I1OK   H45 6064   6.261  14.392  13.197
   14I1OK   C96 6065   6.298  14.242  13.054
   14I1OK   H46 6066   6.403  14.259  13.054
   14I1OK   C97 6067   6.243  14.147  12.969
   14I1OK   C99 6068   6.108  14.118  12.980
   14I1OK   H47 6069   6.060  14.063  12.903
   14I1OK  C100 6070   6.031  14.181  13.074
   14I1OK   H48 6071   5.933  14.142  13.091
   14I1OK   C98 6072   6.324  14.089  12.857
   14I1OK   O23 6073   6.269  14.007  12.783
   14I1OK   Co4 6074   6.404  13.985  12.665
   14I1OK   O16 6075   6.430  14.155  12.576
   14I1OK   C50 6076   6.528  14.233  12.551
   14I1OK   C49 6077   6.484  14.326  12.442
   14I1OK   C48 6078   6.357  14.382  12.459
   14I1OK   H22 6079   6.314  14.386  12.557
   14I1OK   C47 6080   6.293  14.438  12.356
   14I1OK   H21 6081   6.190  14.458  12.371
   14I1OK   C46 6082   6.349  14.442  12.227
   14I1OK   C52 6083   6.483  14.399  12.216
   14I1OK   H24 6084   6.540  14.424  12.129
   14I1OK   C51 6085   6.548  14.337  12.318
   14I1OK   H23 6086   6.641  14.288  12.300
   14I1OK   C41 6087   6.273  14.516  12.112
   14I1OK   C40 6088   6.167  14.620  12.147
   14I1OK   C39 6089   6.151  14.679  12.286
   14I1OK   H18 6090   6.228  14.689  12.361
   14I1OK   C38 6091   6.027  14.719  12.297
   14I1OK   H17 6092   5.982  14.738  12.392
   14I1OK   C37 6093   5.957  14.702  12.161
   14I1OK    N3 6094   6.073  14.659  12.071
   14I1OK   Zn3 6095   6.069  14.645  11.878
   14I1OK    N4 6096   5.881  14.652  11.858
   14I1OK    N2 6097   6.192  14.500  11.863
   14I1OK   C42 6098   6.286  14.480  11.982
   14I1OK   C43 6099   6.386  14.375  11.937
   14I1OK   H19 6100   6.422  14.290  11.991
   14I1OK   C44 6101   6.410  14.404  11.812
   14I1OK   H20 6102   6.499  14.372  11.763
   14I1OK   C45 6103   6.307  14.510  11.765
   14I1OK   O15 6104   6.640  14.186  12.570
   14I1OK   Co5 6105   6.585  14.059  12.693
   14I1OK   O24 6106   6.445  14.131  12.822
   14I1OK   O30 6107   6.706  14.005  12.816
   14I1OK  C103 6108   6.656  13.894  12.828
   14I1OK  C122 6109   6.718  13.781  12.905
   14I1OK  C203 6110   6.679  13.656  12.873
   14I1OK   H99 6111   6.622  13.639  12.784
   14I1OK  C123 6112   6.730  13.538  12.949
   14I1OK   H60 6113   6.685  13.443  12.931
   14I1OK  C120 6114   6.839  13.555  13.055
   14I1OK  C121 6115   6.872  13.702  13.084
   14I1OK   H59 6116   6.943  13.732  13.157
   14I1OK  C212 6117   6.804  13.811  13.004
   14I1OK  H116 6118   6.817  13.913  13.034
   14I1OK   O29 6119   6.550  13.869  12.746
   14I1OK   O31 6120   6.554  13.889  12.578
   14I1OK  C104 6121   6.455  13.861  12.491
   14I1OK   O32 6122   6.347  13.911  12.517
   14I1OK  C168 6123   6.478  13.757  12.383
   14I1OK  C167 6124   6.595  13.686  12.391
   14I1OK   H82 6125   6.645  13.674  12.485
   14I1OK  C166 6126   6.644  13.624  12.280
   14I1OK   H81 6127   6.742  13.581  12.287
   14I1OK  C165 6128   6.575  13.619  12.159
   14I1OK  C170 6129   6.453  13.688  12.156
   14I1OK   H84 6130   6.388  13.679  12.072
   14I1OK  C169 6131   6.406  13.760  12.265
   14I1OK   H83 6132   6.325  13.828  12.252
   15I1OK   O55 6133   1.857   3.237   0.887
   15I1OK  C202 6134   1.807   3.275   0.774
   15I1OK  H115 6135   1.774   3.374   0.750
   15I1OK   O56 6136   1.801   3.177   0.699
   15I1OK  Co13 6137   1.906   3.059   0.811
   15I1OK  Co12 6138   1.834   3.027   0.904
   15I1OK   O61 6139   1.789   3.005   1.082
   15I1OK  C206 6140   1.867   3.092   1.115
   15I1OK   O62 6141   1.930   3.155   1.013
   15I1OK  H102 6142   1.884   3.116   1.218
   15I1OK   O41 6143   1.680   2.972   0.808
   15I1OK  C149 6144   1.722   2.859   0.784
   15I1OK   O42 6145   1.848   2.855   0.807
   15I1OK   O63 6146   2.001   2.884   0.856
   15I1OK  C207 6147   2.105   2.944   0.773
   15I1OK   O64 6148   2.070   3.041   0.717
   15I1OK  H103 6149   2.204   2.903   0.763
   15I1OK  C148 6150   1.642   2.752   0.718
   15I1OK  C147 6151   1.701   2.628   0.698
   15I1OK   H72 6152   1.806   2.614   0.711
   15I1OK  C146 6153   1.620   2.522   0.663
   15I1OK   H71 6154   1.661   2.427   0.689
   15I1OK  C145 6155   1.483   2.535   0.635
   15I1OK  C151 6156   1.431   2.665   0.651
   15I1OK   H74 6157   1.337   2.693   0.610
   15I1OK  C150 6158   1.507   2.771   0.696
   15I1OK   H73 6159   1.460   2.863   0.721
   15I1OK  C140 6160   1.395   2.414   0.577
   15I1OK  C139 6161   1.460   2.279   0.537
   15I1OK  C138 6162   1.609   2.246   0.546
   15I1OK   H68 6163   1.692   2.312   0.532
   15I1OK  C137 6164   1.623   2.116   0.551
   15I1OK   H67 6165   1.721   2.076   0.557
   15I1OK  C136 6166   1.484   2.053   0.540
   15I1OK  C128 6167   1.450   1.919   0.551
   15I1OK  C127 6168   1.299   1.882   0.504
   15I1OK  C126 6169   1.250   1.757   0.486
   15I1OK   H62 6170   1.268   1.667   0.538
   15I1OK  C125 6171   1.151   1.765   0.381
   15I1OK   H61 6172   1.079   1.688   0.362
   15I1OK  C124 6173   1.156   1.890   0.333
   15I1OK  C119 6174   1.095   1.930   0.194
   15I1OK  C116 6175   1.099   2.060   0.161
   15I1OK    N9 6176   1.123   2.167   0.250
   15I1OK  C115 6177   1.058   2.271   0.208
   15I1OK  C118 6178   1.021   2.253   0.061
   15I1OK   H58 6179   0.997   2.329  14.923
   15I1OK  C117 6180   1.033   2.123   0.037
   15I1OK   H57 6181   0.993   2.074  14.884
   15I1OK  C114 6182   1.044   2.407   0.276
   15I1OK  C144 6183   1.099   2.423   0.400
   15I1OK  C143 6184   1.067   2.540   0.492
   15I1OK   H70 6185   0.988   2.610   0.482
   15I1OK  C142 6186   1.163   2.541   0.582
   15I1OK   H69 6187   1.166   2.605   0.668
   15I1OK  C141 6188   1.263   2.430   0.544
   15I1OK   N10 6189   1.173   2.324   0.486
   15I1OK    Zn 6190   1.226   2.158   0.415
   15I1OK   N11 6191   1.399   2.170   0.504
   15I1OK   N12 6192   1.191   1.978   0.453
   15I1OK  C111 6193   0.958   2.519   0.206
   15I1OK  C110 6194   0.994   2.654   0.226
   15I1OK   H54 6195   1.084   2.678   0.279
   15I1OK  C109 6196   0.921   2.757   0.169
   15I1OK   H53 6197   0.944   2.858   0.195
   15I1OK  C108 6198   0.807   2.729   0.090
   15I1OK  C113 6199   0.769   2.595   0.069
   15I1OK   H56 6200   0.687   2.571   0.004
   15I1OK  C112 6201   0.843   2.491   0.129
   15I1OK   H55 6202   0.811   2.390   0.115
   15I1OK  C107 6203   0.741   2.848   0.020
   15I1OK   O37 6204   0.627   2.845  14.906
   15I1OK   Co8 6205   0.635   3.013  14.850
   15I1OK   O51 6206   0.614   3.128  14.705
   15I1OK  C200 6207   0.508   3.168  14.757
   15I1OK   O52 6208   0.484   3.111  14.861
   15I1OK  H113 6209   0.441   3.236  14.710
   15I1OK   O45 6210   0.661   2.964  14.656
   15I1OK  C182 6211   0.759   2.909  14.605
   15I1OK   O46 6212   0.870   2.951  14.642
   15I1OK   Co9 6213   0.794   3.067  14.772
   15I1OK   O38 6214   0.809   2.949  14.926
   15I1OK   O53 6215   0.884   3.219  14.810
   15I1OK  C201 6216   0.847   3.217  14.925
   15I1OK   O54 6217   0.775   3.119   0.018
   15I1OK  H114 6218   0.887   3.283   0.066
   15I1OK  C179 6219   0.741   2.828  14.477
   15I1OK  C178 6220   0.614   2.827  14.419
   15I1OK   H88 6221   0.547   2.909  14.435
   15I1OK  C177 6222   0.576   2.724  14.336
   15I1OK   H87 6223   0.474   2.719  14.307
   15I1OK  C176 6224   0.663   2.621  14.300
   15I1OK  C181 6225   0.793   2.629  14.352
   15I1OK   H90 6226   0.868   2.560  14.318
   15I1OK  C180 6227   0.832   2.728  14.441
   15I1OK   H89 6228   0.927   2.722  14.489
   15I1OK  C175 6229   0.622   2.516  14.189
   15I1OK  C174 6230   0.679   2.373  14.198
   15I1OK  C173 6231   0.771   2.325  14.310
   15I1OK   H86 6232   0.785   2.370  14.406
   15I1OK  C172 6233   0.821   2.209  14.272
   15I1OK   H85 6234   0.902   2.160  14.322
   15I1OK  C171 6235   0.757   2.173  14.137
   15I1OK  C164 6236   0.775   2.062  14.062
   15I1OK  C161 6237   0.722   2.070  13.912
   15I1OK   N13 6238   0.597   2.149  13.870
   15I1OK  C160 6239   0.522   2.025  13.815
   15I1OK  C163 6240   0.613   1.945  13.757
   15I1OK   H80 6241   0.608   1.887  13.669
   15I1OK  C162 6242   0.740   1.966  13.828
   15I1OK   H79 6243   0.831   1.917  13.802
   15I1OK  C159 6244   0.362   2.003  13.802
   15I1OK  C191 6245   0.284   2.092  13.872
   15I1OK  C190 6246   0.137   2.085  13.915
   15I1OK   H94 6247   0.062   2.013  13.892
   15I1OK  C189 6248   0.107   2.197  13.977
   15I1OK   H93 6249   0.020   2.207  14.039
   15I1OK  C188 6250   0.223   2.296  13.962
   15I1OK  C187 6251   0.214   2.450  13.984
   15I1OK  C186 6252   0.335   2.517  13.986
   15I1OK  C185 6253   0.364   2.667  13.994
   15I1OK   H92 6254   0.307   2.747  13.952
   15I1OK  C184 6255   0.479   2.681  14.056
   15I1OK   H91 6256   0.528   2.774  14.078
   15I1OK  C183 6257   0.524   2.541  14.096
   15I1OK   N15 6258   0.471   2.450  13.987
   15I1OK   Zn1 6259   0.511   2.268  13.989
   15I1OK   N14 6260   0.329   2.224  13.942
   15I1OK   N16 6261   0.656   2.274  14.116
   15I1OK  C192 6262   0.076   2.522  14.003
   15I1OK  C193 6263   0.065   2.659  14.032
   15I1OK   H95 6264   0.148   2.712  14.072
   15I1OK  C194 6265  14.878   2.726  14.044
   15I1OK   H96 6266  14.877   2.833  14.056
   15I1OK  C195 6267  14.760   2.654  14.042
   15I1OK  C197 6268  14.764   2.518  14.016
   15I1OK   H97 6269  14.673   2.460  14.016
   15I1OK  C198 6270  14.885   2.455  13.991
   15I1OK   H98 6271  14.877   2.364  13.936
   15I1OK  C196 6272  14.629   2.725  14.066
   15I1OK   O47 6273  14.520   2.653  14.089
   15I1OK  Co10 6274  14.415   2.798  14.104
   15I1OK   O50 6275  14.489   2.884  14.253
   15I1OK  C199 6276  14.540   3.005  14.281
   15I1OK  H112 6277  14.579   3.031  14.377
   15I1OK   O49 6278  14.542   3.092  14.180
   15I1OK  Co11 6279  14.470   2.976  14.060
   15I1OK   O48 6280  14.609   2.854  14.038
   15I1OK   O57 6281  14.456   3.046  13.893
   15I1OK  C204 6282  14.404   2.935  13.840
   15I1OK   O58 6283  14.382   2.834  13.925
   15I1OK  H101 6284  14.379   2.929  13.736
   15I1OK   O59 6285  14.292   2.972  14.115
   15I1OK  C205 6286  14.205   2.878  14.157
   15I1OK   O60 6287  14.251   2.754  14.165
   15I1OK  H100 6288  14.102   2.900  14.177
   15I1OK  C156 6289   0.302   1.869  13.735
   15I1OK  C155 6290   0.169   1.832  13.759
   15I1OK   H76 6291   0.135   1.838  13.859
   15I1OK  C154 6292   0.093   1.754  13.675
   15I1OK   H75 6293  14.921   1.744  13.692
   15I1OK  C153 6294   0.152   1.695  13.565
   15I1OK  C158 6295   0.287   1.717  13.543
   15I1OK   H78 6296   0.340   1.653  13.476
   15I1OK  C157 6297   0.358   1.805  13.622
   15I1OK   H77 6298   0.454   1.830  13.586
   15I1OK  C152 6299   0.068   1.605  13.473
   15I1OK   O43 6300   0.119   1.564  13.360
   15I1OK  Co14 6301   0.033   1.468  13.213
   15I1OK    O9 6302   0.156   1.349  13.153
   15I1OK    C5 6303   0.162   1.292  13.277
   15I1OK   O10 6304   0.055   1.307  13.374
   15I1OK  Co15 6305  14.852   1.445  13.386
   15I1OK   O44 6306  14.899   1.559  13.512
   15I1OK   O65 6307  14.771   1.388  13.236
   15I1OK  C208 6308  14.700   1.320  13.308
   15I1OK   O66 6309  14.720   1.331  13.425
   15I1OK  H104 6310  14.627   1.253  13.268
   15I1OK   O68 6311  14.783   1.575  13.244
   15I1OK  C209 6312  14.840   1.647  13.146
   15I1OK   O67 6313   0.013   1.613  13.107
   15I1OK  H105 6314  14.784   1.722  13.094
   15I1OK    C6 6315   0.295   1.241  13.327
   15I1OK    C7 6316   0.389   1.329  13.377
   15I1OK    H1 6317   0.358   1.420  13.425
   15I1OK    C8 6318   0.521   1.289  13.385
   15I1OK    H2 6319   0.594   1.362  13.415
   15I1OK    C9 6320   0.563   1.160  13.354
   15I1OK   C10 6321   0.462   1.072  13.314
   15I1OK    H3 6322   0.475   0.968  13.328
   15I1OK   C11 6323   0.332   1.113  13.293
   15I1OK    H4 6324   0.267   1.054  13.231
   15I1OK   C12 6325   0.710   1.113  13.380
   15I1OK   C13 6326   0.767   0.990  13.304
   15I1OK    N1 6327   0.890   0.946  13.310
   15I1OK   C14 6328   0.915   0.856  13.197
   15I1OK   C15 6329   0.775   0.809  13.159
   15I1OK    H5 6330   0.748   0.721  13.106
   15I1OK   C16 6331   0.688   0.889  13.217
   15I1OK    H6 6332   0.585   0.885  13.194
   15I1OK   C17 6333   1.031   0.852  13.122
   15I1OK   C18 6334   1.042   0.768  12.985
   15I1OK   C19 6335   1.164   0.745  12.918
   15I1OK    H7 6336   1.257   0.755  12.968
   15I1OK   C20 6337   1.171   0.686  12.792
   15I1OK    H8 6338   1.267   0.673  12.745
   15I1OK   C21 6339   1.056   0.643  12.729
   15I1OK   C22 6340   0.934   0.660  12.791
   15I1OK    H9 6341   0.845   0.615  12.751
   15I1OK   C23 6342   0.928   0.726  12.913
   15I1OK   H10 6343   0.833   0.766  12.935
   15I1OK   C24 6344   1.063   0.555  12.605
   15I1OK   O11 6345   1.180   0.507  12.566
   15I1OK   Co3 6346   1.112   0.433  12.416
   15I1OK    O8 6347   1.002   0.300  12.487
   15I1OK    C4 6348   0.872   0.266  12.479
   15I1OK  H111 6349   0.831   0.184  12.534
   15I1OK    O7 6350   0.797   0.343  12.401
   15I1OK   Co2 6351   0.932   0.456  12.357
   15I1OK   O12 6352   0.961   0.543  12.518
   15I1OK   O26 6353   1.029   0.351  12.238
   15I1OK  C101 6354   1.155   0.304  12.229
   15I1OK   O25 6355   1.236   0.335  12.329
   15I1OK   H50 6356   1.190   0.248  12.145
   15I1OK   O28 6357   0.879   0.593  12.250
   15I1OK  C102 6358   0.999   0.648  12.243
   15I1OK   O27 6359   1.097   0.583  12.307
   15I1OK   H49 6360   1.017   0.736  12.186
   15I1OK   C25 6361   1.162   0.902  13.199
   15I1OK   C26 6362   1.285   0.912  13.145
   15I1OK   H11 6363   1.311   0.933  13.044
   15I1OK   C27 6364   1.377   0.904  13.257
   15I1OK   H12 6365   1.482   0.895  13.244
   15I1OK   C28 6366   1.304   0.919  13.370
   15I1OK   C29 6367   1.336   0.847  13.511
   15I1OK   C30 6368   1.456   0.748  13.526
   15I1OK   C31 6369   1.462   0.663  13.636
   15I1OK   H13 6370   1.371   0.630  13.680
   15I1OK   C32 6371   1.574   0.599  13.678
   15I1OK   H14 6372   1.576   0.553  13.776
   15I1OK   C33 6373   1.687   0.603  13.600
   15I1OK   C34 6374   1.686   0.676  13.484
   15I1OK   H15 6375   1.762   0.660  13.410
   15I1OK   C35 6376   1.574   0.751  13.452
   15I1OK   H16 6377   1.591   0.826  13.379
   15I1OK   C36 6378   1.787   0.496  13.639
   15I1OK   O13 6379   1.929   0.480  13.596
   15I1OK   Co1 6380   2.081   0.357  13.672
   15I1OK    O2 6381   2.076   0.209  13.786
   15I1OK    C1 6382   2.004   0.131  13.839
   15I1OK  H109 6383   2.038   0.062  13.913
   15I1OK    O1 6384   1.890   0.140  13.812
   15I1OK    Co 6385   1.916   0.294  13.723
   15I1OK   O14 6386   1.739   0.376  13.693
   15I1OK    O5 6387   1.969   0.231  13.556
   15I1OK    C3 6388   2.063   0.238  13.484
   15I1OK    O6 6389   2.161   0.287  13.527
   15I1OK  H110 6390   2.058   0.204  13.383
   15I1OK   O18 6391   1.990   0.433  13.843
   15I1OK   C53 6392   2.098   0.511  13.842
   15I1OK   O17 6393   2.183   0.486  13.744
   15I1OK   C54 6394   2.129   0.595  13.966
   15I1OK   C55 6395   2.258   0.639  14.000
   15I1OK   H25 6396   2.341   0.618  13.937
   15I1OK   C56 6397   2.277   0.711  14.115
   15I1OK   H26 6398   2.376   0.740  14.142
   15I1OK   C57 6399   2.167   0.746  14.196
   15I1OK   C58 6400   2.038   0.706  14.154
   15I1OK   H27 6401   1.951   0.729  14.212
   15I1OK   C59 6402   2.019   0.635  14.042
   15I1OK   H28 6403   1.919   0.619  14.007
   15I1OK   C60 6404   2.161   0.786  14.346
   15I1OK   C61 6405   2.273   0.762  14.449
   15I1OK    N5 6406   2.262   0.779  14.602
   15I1OK   C62 6407   2.413   0.785  14.629
   15I1OK   C63 6408   2.474   0.711  14.533
   15I1OK   H29 6409   2.564   0.655  14.545
   15I1OK   C64 6410   2.383   0.695  14.417
   15I1OK   H30 6411   2.401   0.636  14.330
   15I1OK   C65 6412   2.488   0.897  14.720
   15I1OK   C66 6413   2.648   0.906  14.724
   15I1OK   C67 6414   2.717   0.988  14.815
   15I1OK   H31 6415   2.669   1.033  14.896
   15I1OK   C68 6416   2.853   1.009  14.812
   15I1OK   H32 6417   2.896   1.084  14.875
   15I1OK   C69 6418   2.930   0.941  14.721
   15I1OK   C70 6419   2.869   0.855  14.630
   15I1OK   H33 6420   2.929   0.794  14.565
   15I1OK   C71 6421   2.731   0.843  14.629
   15I1OK   H34 6422   2.691   0.807  14.537
   15I1OK   C72 6423   3.078   0.967  14.720
   15I1OK   O19 6424   3.136   1.044  14.800
   15I1OK   O34 6425   3.259   1.137  14.878
   15I1OK  C105 6426   3.312   1.100   0.063
   15I1OK   H51 6427   3.309   1.158   0.152
   15I1OK   O33 6428   3.362   0.993   0.054
   15I1OK   Co6 6429   3.335   0.972  14.802
   15I1OK    O3 6430   3.360   0.785  14.777
   15I1OK    C2 6431   3.457   0.782  14.710
   15I1OK  H108 6432   3.512   0.695  14.682
   15I1OK    O4 6433   3.483   0.901  14.677
   15I1OK   O35 6434   3.483   1.075  14.668
   15I1OK  C106 6435   3.434   1.145  14.564
   15I1OK   H52 6436   3.489   1.215  14.505
   15I1OK   O36 6437   3.322   1.118  14.543
   15I1OK   Co7 6438   3.302   1.012  14.692
   15I1OK   O20 6439   3.155   0.911  14.650
   15I1OK   C73 6440   2.408   0.972  14.806
   15I1OK   C74 6441   2.438   1.086  14.904
   15I1OK   H35 6442   2.525   1.146  14.916
   15I1OK   C75 6443   2.329   1.112   0.041
   15I1OK   H36 6444   2.324   1.197   0.106
   15I1OK   C76 6445   2.215   1.026  14.923
   15I1OK   C77 6446   2.079   0.996   0.066
   15I1OK   C78 6447   2.062   1.039   0.217
   15I1OK   C79 6448   1.946   1.004   0.284
   15I1OK   H37 6449   1.909   0.906   0.266
   15I1OK   C80 6450   1.901   1.063   0.394
   15I1OK   H38 6451   1.800   1.047   0.425
   15I1OK   C81 6452   1.981   1.153   0.460
   15I1OK   C82 6453   2.105   1.183   0.406
   15I1OK   H39 6454   2.177   1.236   0.465
   15I1OK   C83 6455   2.143   1.129   0.289
   15I1OK   H40 6456   2.248   1.133   0.270
   15I1OK   C84 6457   1.943   1.187   0.602
   15I1OK   O21 6458   1.840   1.128   0.662
   15I1OK  Co17 6459   1.856   1.217   0.810
   15I1OK   O40 6460   1.786   1.383   0.764
   15I1OK  C135 6461   1.820   1.497   0.753
   15I1OK  C132 6462   1.725   1.601   0.696
   15I1OK  C131 6463   1.771   1.729   0.671
   15I1OK   H64 6464   1.873   1.756   0.691
   15I1OK  C130 6465   1.685   1.825   0.619
   15I1OK   H63 6466   1.738   1.896   0.563
   15I1OK  C129 6467   1.548   1.806   0.599
   15I1OK  C134 6468   1.505   1.678   0.636
   15I1OK   H66 6469   1.404   1.666   0.667
   15I1OK  C133 6470   1.590   1.575   0.676
   15I1OK   H65 6471   1.551   1.476   0.690
   15I1OK   O39 6472   1.932   1.527   0.783
   15I1OK  Co16 6473   1.973   1.363   0.840
   15I1OK   O22 6474   2.002   1.283   0.673
   15I1OK   O69 6475   1.848   1.320   1.004
   15I1OK  C210 6476   1.755   1.228   1.030
   15I1OK   O70 6477   1.736   1.137   0.934
   15I1OK  H106 6478   1.694   1.230   1.118
   15I1OK   O71 6479   2.139   1.371   0.926
   15I1OK  C211 6480   2.150   1.239   0.937
   15I1OK   O72 6481   2.044   1.168   0.895
   15I1OK  H107 6482   2.240   1.192   0.971
   15I1OK   C85 6483   1.975   0.955  14.916
   15I1OK   C86 6484   1.828   0.935   0.026
   15I1OK   H41 6485   1.783   0.924   0.121
   15I1OK   C87 6486   1.756   0.932  14.851
   15I1OK   H42 6487   1.650   0.924  14.852
   15I1OK   C88 6488   1.853   0.929  14.734
   15I1OK   C89 6489   1.822   0.993  14.616
   15I1OK   C90 6490   1.916   0.973  14.497
   15I1OK   C91 6491   1.894   1.018  14.350
   15I1OK   H43 6492   1.809   1.066  14.308
   15I1OK   C92 6493   1.992   0.967  14.279
   15I1OK   H44 6494   2.008   0.979  14.174
   15I1OK   C93 6495   2.071   0.882  14.377
   15I1OK    N6 6496   2.036   0.931  14.508
   15I1OK   Zn2 6497   2.139   0.906  14.669
   15I1OK    N7 6498   1.989   0.880  14.783
   15I1OK    N8 6499   2.255   0.972  14.807
   15I1OK   C94 6500   1.687   1.065  14.581
   15I1OK   C95 6501   1.562   1.046  14.638
   15I1OK   H45 6502   1.541   0.958  14.695
   15I1OK   C96 6503   1.459   1.137  14.618
   15I1OK   H46 6504   1.366   1.123  14.669
   15I1OK   C97 6505   1.478   1.245  14.535
   15I1OK   C99 6506   1.603   1.267  14.480
   15I1OK   H47 6507   1.614   1.336  14.399
   15I1OK  C100 6508   1.707   1.182  14.509
   15I1OK   H48 6509   1.805   1.214  14.481
   15I1OK   C98 6510   1.361   1.329  14.491
   15I1OK   O23 6511   1.384   1.423  14.415
   15I1OK   Co4 6512   1.213   1.475  14.388
   15I1OK   O16 6513   1.122   1.329  14.298
   15I1OK   C50 6514   1.015   1.262  14.313
   15I1OK   C49 6515   0.986   1.194  14.183
   15I1OK   C48 6516   1.096   1.132  14.123
   15I1OK   H22 6517   1.180   1.105  14.182
   15I1OK   C47 6518   1.092   1.098  13.994
   15I1OK   H21 6519   1.186   1.071  13.950
   15I1OK   C46 6520   0.980   1.123  13.913
   15I1OK   C52 6521   0.865   1.172  13.979
   15I1OK   H24 6522   0.770   1.169  13.930
   15I1OK   C51 6523   0.869   1.213  14.109
   15I1OK   H23 6524   0.786   1.267  14.150
   15I1OK   C41 6525   0.978   1.073  13.765
   15I1OK   C40 6526   1.073   0.961  13.722
   15I1OK   C39 6527   1.146   0.872  13.822
   15I1OK   H18 6528   1.116   0.849  13.921
   15I1OK   C38 6529   1.253   0.827  13.761
   15I1OK   H17 6530   1.335   0.785  13.815
   15I1OK   C37 6531   1.248   0.870  13.613
   15I1OK    N3 6532   1.110   0.936  13.603
   15I1OK   Zn3 6533   1.021   0.992  13.442
   15I1OK    N4 6534   1.172   0.983  13.328
   15I1OK    N2 6535   0.928   1.141  13.517
   15I1OK   C42 6536   0.909   1.138  13.667
   15I1OK   C43 6537   0.816   1.253  13.699
   15I1OK   H19 6538   0.823   1.325  13.777
   15I1OK   C44 6539   0.729   1.253  13.600
   15I1OK   H20 6540   0.634   1.299  13.610
   15I1OK   C45 6541   0.780   1.156  13.491
   15I1OK   O15 6542   0.934   1.307  14.395
   15I1OK   Co5 6543   1.061   1.403  14.492
   15I1OK   O24 6544   1.234   1.300  14.517
   15I1OK   O30 6545   1.025   1.433  14.667
   15I1OK  C103 6546   1.090   1.537  14.670
   15I1OK  C122 6547   1.089   1.632  14.785
   15I1OK  C203 6548   1.125   1.760  14.760
   15I1OK   H99 6549   1.132   1.794  14.659
   15I1OK  C123 6550   1.134   1.860  14.870
   15I1OK   H60 6551   1.177   1.955  14.849
   15I1OK  C120 6552   1.090   1.825   0.080
   15I1OK  C121 6553   1.056   1.676   0.095
   15I1OK   H59 6554   1.026   1.633   0.188
   15I1OK  C212 6555   1.060   1.584  14.908
   15I1OK  H116 6556   1.049   1.479  14.923
   15I1OK   O29 6557   1.143   1.575  14.551
   15I1OK   O31 6558   1.055   1.593  14.408
   15I1OK  C104 6559   1.100   1.636  14.289
   15I1OK   O32 6560   1.199   1.578  14.247
   15I1OK  C168 6561   1.042   1.762  14.228
   15I1OK  C167 6562   0.955   1.833  14.306
   15I1OK   H82 6563   0.960   1.826  14.413
   15I1OK  C166 6564   0.868   1.920  14.248
   15I1OK   H81 6565   0.793   1.963  14.312
   15I1OK  C165 6566   0.868   1.948  14.112
   15I1OK  C170 6567   0.962   1.878  14.035
   15I1OK   H84 6568   0.977   1.903  13.933
   15I1OK  C169 6569   1.045   1.783  14.091
   15I1OK   H83 6570   1.099   1.716  14.027
   16I1OK   O55 6571  11.623   0.086   1.290
   16I1OK  C202 6572  11.510   0.149   1.292
   16I1OK  H115 6573  11.468   0.199   1.376
   16I1OK   O56 6574  11.458   0.141   1.179
   16I1OK  Co13 6575  11.614   0.067   1.091
   16I1OK  Co12 6576  11.622  14.884   1.127
   16I1OK   O61 6577  11.705  14.734   1.196
   16I1OK  C206 6578  11.784  14.804   1.257
   16I1OK   O62 6579  11.763   0.004   1.248
   16I1OK  H102 6580  11.863  14.762   1.315
   16I1OK   O41 6581  11.445  14.828   1.089
   16I1OK  C149 6582  11.465  14.810   0.969
   16I1OK   O42 6583  11.576  14.862   0.935
   16I1OK   O63 6584  11.724  14.931   0.932
   16I1OK  C207 6585  11.745   0.142   0.913
   16I1OK   O64 6586  11.673   0.207   0.979
   16I1OK  H103 6587  11.816   0.184   0.845
   16I1OK  C148 6588  11.364  14.754   0.874
   16I1OK  C147 6589  11.400  14.736   0.742
   16I1OK   H72 6590  11.489  14.780   0.702
   16I1OK  C146 6591  11.320  14.656   0.663
   16I1OK   H71 6592  11.371  14.614   0.580
   16I1OK  C145 6593  11.197  14.602   0.706
   16I1OK  C151 6594  11.164  14.630   0.839
   16I1OK   H74 6595  11.066  14.617   0.876
   16I1OK  C150 6596  11.247  14.700   0.924
   16I1OK   H73 6597  11.224  14.706   1.028
   16I1OK  C140 6598  11.097  14.527   0.607
   16I1OK  C139 6599  11.126  14.519   0.454
   16I1OK  C138 6600  11.245  14.581   0.383
   16I1OK   H68 6601  11.297  14.671   0.407
   16I1OK  C137 6602  11.263  14.519   0.269
   16I1OK   H67 6603  11.341  14.551   0.205
   16I1OK  C136 6604  11.152  14.414   0.254
   16I1OK  C128 6605  11.137  14.318   0.155
   16I1OK  C127 6606  10.994  14.243   0.152
   16I1OK  C126 6607  10.949  14.162   0.054
   16I1OK   H62 6608  10.999  14.092  14.925
   16I1OK  C125 6609  10.805  14.175   0.049
   16I1OK   H61 6610  10.741  14.107  14.932
   16I1OK  C124 6611  10.774  14.274   0.134
   16I1OK  C119 6612  10.636  14.349   0.130
   16I1OK  C116 6613  10.613  14.440   0.226
   16I1OK    N9 6614  10.686  14.453   0.347
   16I1OK  C115 6615  10.605  14.496   0.439
   16I1OK  C118 6616  10.483  14.560   0.374
   16I1OK   H58 6617  10.416  14.631   0.417
   16I1OK  C117 6618  10.480  14.515   0.250
   16I1OK   H57 6619  10.396  14.521   0.186
   16I1OK  C114 6620  10.635  14.516   0.588
   16I1OK  C144 6621  10.757  14.476   0.634
   16I1OK  C143 6622  10.789  14.460   0.782
   16I1OK   H70 6623  10.720  14.458   0.864
   16I1OK  C142 6624  10.920  14.458   0.790
   16I1OK   H69 6625  10.976  14.438   0.879
   16I1OK  C141 6626  10.974  14.481   0.648
   16I1OK   N10 6627  10.872  14.412   0.562
   16I1OK    Zn 6628  10.872  14.402   0.374
   16I1OK   N11 6629  11.060  14.449   0.367
   16I1OK   N12 6630  10.876  14.264   0.247
   16I1OK  C111 6631  10.521  14.570   0.682
   16I1OK  C110 6632  10.557  14.647   0.793
   16I1OK   H54 6633  10.658  14.678   0.807
   16I1OK  C109 6634  10.461  14.696   0.882
   16I1OK   H53 6635  10.492  14.745   0.971
   16I1OK  C108 6636  10.324  14.667   0.861
   16I1OK  C113 6637  10.286  14.589   0.750
   16I1OK   H56 6638  10.182  14.571   0.729
   16I1OK  C112 6639  10.384  14.539   0.663
   16I1OK   H55 6640  10.354  14.477   0.581
   16I1OK  C107 6641  10.224  14.736   0.954
   16I1OK   O37 6642  10.107  14.699   0.969
   16I1OK   Co8 6643  10.072  14.827   1.087
   16I1OK   O51 6644   9.957   0.035   1.131
   16I1OK  C200 6645   9.910  14.894   1.221
   16I1OK   O52 6646   9.961  14.785   1.224
   16I1OK  H113 6647   9.826  14.922   1.281
   16I1OK   O45 6648   9.967   0.006   0.957
   16I1OK  C182 6649  10.010   0.067   0.858
   16I1OK   O46 6650  10.116   0.127   0.873
   16I1OK   Co9 6651  10.140   0.062   1.050
   16I1OK   O38 6652  10.255  14.844   1.007
   16I1OK   O53 6653  10.228   0.169   1.167
   16I1OK  C201 6654  10.275   0.073   1.224
   16I1OK   O54 6655  10.240  14.897   1.175
   16I1OK  H114 6656  10.351   0.082   1.299
   16I1OK  C179 6657   9.915   0.096   0.741
   16I1OK  C178 6658   9.781   0.060   0.756
   16I1OK   H88 6659   9.738   0.054   0.854
   16I1OK  C177 6660   9.702   0.038   0.646
   16I1OK   H87 6661   9.605  14.928   0.662
   16I1OK  C176 6662   9.748   0.056   0.516
   16I1OK  C181 6663   9.880   0.102   0.503
   16I1OK   H90 6664   9.917   0.131   0.407
   16I1OK  C180 6665   9.964   0.118   0.612
   16I1OK   H89 6666  10.068   0.139   0.596
   16I1OK  C175 6667   9.648   0.049   0.393
   16I1OK  C174 6668   9.701   0.002   0.257
   16I1OK  C173 6669   9.846  14.892   0.233
   16I1OK   H86 6670   9.918  14.862   0.307
   16I1OK  C172 6671   9.863  14.884   0.103
   16I1OK   H85 6672   9.958  14.873   0.056
   16I1OK  C171 6673   9.727  14.914   0.037
   16I1OK  C164 6674   9.696  14.915  14.838
   16I1OK  C161 6675   9.558   0.051  14.799
   16I1OK   N13 6676   9.433   0.048  14.890
   16I1OK  C160 6677   9.343  14.910  14.785
   16I1OK  C163 6678   9.378   0.023  14.664
   16I1OK   H80 6679   9.319   0.046  14.579
   16I1OK  C162 6680   9.520   0.061  14.671
   16I1OK   H79 6681   9.574   0.104  14.589
   16I1OK  C159 6682   9.214  14.817  14.812
   16I1OK  C191 6683   9.198  14.773   0.009
   16I1OK  C190 6684   9.116  14.657   0.068
   16I1OK   H94 6685   9.048  14.590   0.021
   16I1OK  C189 6686   9.130  14.658   0.198
   16I1OK   H93 6687   9.104  14.575   0.260
   16I1OK  C188 6688   9.205  14.786   0.239
   16I1OK  C187 6689   9.207  14.847   0.382
   16I1OK  C186 6690   9.298   0.017   0.401
   16I1OK  C185 6691   9.320   0.106   0.524
   16I1OK   H92 6692   9.247   0.141   0.593
   16I1OK  C184 6693   9.447   0.139   0.525
   16I1OK   H91 6694   9.496   0.201   0.598
   16I1OK  C183 6695   9.512   0.066   0.407
   16I1OK   N15 6696   9.404   0.058   0.302
   16I1OK   Zn1 6697   9.441  14.917   0.135
   16I1OK   N14 6698   9.274  14.822   0.136
   16I1OK   N16 6699   9.634  14.923   0.146
   16I1OK  C192 6700   9.113  14.793   0.495
   16I1OK  C193 6701   9.119  14.840   0.628
   16I1OK   H95 6702   9.207  14.888   0.663
   16I1OK  C194 6703   9.034  14.799   0.728
   16I1OK   H96 6704   9.037  14.846   0.824
   16I1OK  C195 6705   8.945  14.697   0.703
   16I1OK  C197 6706   8.935  14.644   0.575
   16I1OK   H97 6707   8.868  14.563   0.554
   16I1OK  C198 6708   9.013  14.696   0.473
   16I1OK   H98 6709   8.975  14.679   0.375
   16I1OK  C196 6710   8.859  14.643   0.815
   16I1OK   O47 6711   8.793  14.529   0.798
   16I1OK  Co10 6712   8.719  14.535   0.961
   16I1OK   O50 6713   8.869  14.527   1.072
   16I1OK  C199 6714   8.921  14.600   1.172
   16I1OK  H112 6715   9.013  14.575   1.221
   16I1OK   O49 6716   8.855  14.711   1.203
   16I1OK  Co11 6717   8.726  14.687   1.077
   16I1OK   O48 6718   8.821  14.717   0.920
   16I1OK   O57 6719   8.604  14.822   1.072
   16I1OK  C204 6720   8.534  14.769   0.973
   16I1OK   O58 6721   8.576  14.649   0.929
   16I1OK  H101 6722   8.447  14.817   0.933
   16I1OK   O59 6723   8.627  14.548   1.153
   16I1OK  C205 6724   8.591  14.424   1.118
   16I1OK   O60 6725   8.635  14.380   1.001
   16I1OK  H100 6726   8.526  14.363   1.177
   16I1OK  C156 6727   9.126  14.759  14.691
   16I1OK  C155 6728   9.040  14.650  14.712
   16I1OK   H76 6729   9.081  14.569  14.767
   16I1OK  C154 6730   8.932  14.618  14.634
   16I1OK   H75 6731   8.866  14.540  14.665
   16I1OK  C153 6732   8.910  14.689  14.518
   16I1OK  C158 6733   8.998  14.790  14.484
   16I1OK   H78 6734   8.999  14.828  14.384
   16I1OK  C157 6735   9.100  14.827  14.570
   16I1OK   H77 6736   9.150  14.917  14.545
   16I1OK  C152 6737   8.791  14.651  14.429
   16I1OK   O43 6738   8.758  14.731  14.330
   16I1OK  Co14 6739   8.600  14.725  14.216
   16I1OK    O9 6740   8.658  14.772  14.050
   16I1OK    C5 6741   8.745  14.666  14.050
   16I1OK   O10 6742   8.727  14.551  14.137
   16I1OK  Co15 6743   8.627  14.539  14.304
   16I1OK   O44 6744   8.741  14.544  14.438
   16I1OK   O65 6745   8.470  14.559  14.219
   16I1OK  C208 6746   8.464  14.437  14.213
   16I1OK   O66 6747   8.556  14.378  14.265
   16I1OK  H104 6748   8.386  14.386  14.162
   16I1OK   O68 6749   8.478  14.657  14.378
   16I1OK  C209 6750   8.455  14.790  14.381
   16I1OK   O67 6751   8.512  14.857  14.303
   16I1OK  H105 6752   8.376  14.831  14.441
   16I1OK    C6 6753   8.881  14.683  13.986
   16I1OK    C7 6754   8.982  14.751  14.052
   16I1OK    H1 6755   8.986  14.751  14.159
   16I1OK    C8 6756   9.088  14.800  13.979
   16I1OK    H2 6757   9.160  14.861  14.031
   16I1OK    C9 6758   9.103  14.777  13.843
   16I1OK   C10 6759   9.003  14.700  13.784
   16I1OK    H3 6760   9.026  14.644  13.696
   16I1OK   C11 6761   8.890  14.660  13.851
   16I1OK    H4 6762   8.803  14.632  13.795
   16I1OK   C12 6763   9.233  14.820  13.767
   16I1OK   C13 6764   9.232  14.837  13.612
   16I1OK    N1 6765   9.331  14.879  13.538
   16I1OK   C14 6766   9.279  14.919  13.407
   16I1OK   C15 6767   9.150  14.840  13.395
   16I1OK    H5 6768   9.097  14.812  13.307
   16I1OK   C16 6769   9.119  14.795  13.516
   16I1OK    H6 6770   9.025  14.750  13.536
   16I1OK   C17 6771   9.318   0.098  13.335
   16I1OK   C18 6772   9.240   0.148  13.204
   16I1OK   C19 6773   9.290   0.248  13.117
   16I1OK    H7 6774   9.393   0.275  13.118
   16I1OK   C20 6775   9.215   0.302  13.013
   16I1OK    H8 6776   9.258   0.380  12.953
   16I1OK   C21 6777   9.087   0.255  12.987
   16I1OK   C22 6778   9.035   0.155  13.066
   16I1OK    H9 6779   8.943   0.107  13.040
   16I1OK   C23 6780   9.108   0.108  13.174
   16I1OK   H10 6781   9.049   0.059  13.247
   16I1OK   C24 6782   9.016   0.292  12.859
   16I1OK   O11 6783   9.080   0.358  12.764
   16I1OK   Co3 6784   8.934   0.376  12.661
   16I1OK    O8 6785   8.901   0.200  12.611
   16I1OK    C4 6786   8.798   0.114  12.620
   16I1OK  H111 6787   8.804   0.013  12.585
   16I1OK    O7 6788   8.688   0.160  12.678
   16I1OK   Co2 6789   8.758   0.324  12.713
   16I1OK   O12 6790   8.882   0.283  12.845
   16I1OK   O26 6791   8.758   0.400  12.543
   16I1OK  C101 6792   8.849   0.454  12.460
   16I1OK   O25 6793   8.975   0.452  12.502
   16I1OK   H50 6794   8.823   0.499  12.366
   16I1OK   O28 6795   8.644   0.433  12.803
   16I1OK  C102 6796   8.729   0.535  12.808
   16I1OK   O27 6797   8.847   0.516  12.749
   16I1OK   H49 6798   8.702   0.628  12.855
   16I1OK   C25 6799   9.466   0.150  13.369
   16I1OK   C26 6800   9.523   0.259  13.316
   16I1OK   H11 6801   9.477   0.350  13.284
   16I1OK   C27 6802   9.667   0.236  13.326
   16I1OK   H12 6803   9.738   0.299  13.279
   16I1OK   C28 6804   9.684   0.130  13.408
   16I1OK   C29 6805   9.802   0.022  13.395
   16I1OK   C30 6806   9.906   0.028  13.279
   16I1OK   C31 6807   9.985  14.850  13.249
   16I1OK   H13 6808   9.945  14.753  13.268
   16I1OK   C32 6809  10.100  14.854  13.176
   16I1OK   H14 6810  10.166  14.769  13.178
   16I1OK   C33 6811  10.135   0.038  13.112
   16I1OK   C34 6812  10.056   0.149  13.127
   16I1OK   H15 6813  10.067   0.231  13.059
   16I1OK   C35 6814   9.948   0.145  13.213
   16I1OK   H16 6815   9.912   0.240  13.243
   16I1OK   C36 6816  10.239   0.014  13.006
   16I1OK   O13 6817  10.319   0.114  12.929
   16I1OK   Co1 6818  10.489   0.088  12.807
   16I1OK    O2 6819  10.564  14.868  12.729
   16I1OK    C1 6820  10.546  14.753  12.707
   16I1OK  H109 6821  10.623  14.690  12.668
   16I1OK    O1 6822  10.442  14.710  12.740
   16I1OK    Co 6823  10.399  14.862  12.826
   16I1OK   O14 6824  10.242  14.823  12.940
   16I1OK    O5 6825  10.331   0.033  12.687
   16I1OK    C3 6826  10.356   0.136  12.634
   16I1OK    O6 6827  10.457   0.190  12.662
   16I1OK  H110 6828  10.288   0.180  12.564
   16I1OK   O18 6829  10.528  14.900  12.971
   16I1OK   C53 6830  10.607   0.069  13.003
   16I1OK   O17 6831  10.609   0.167  12.914
   16I1OK   C54 6832  10.709   0.051  13.116
   16I1OK   C55 6833  10.827   0.126  13.127
   16I1OK   H25 6834  10.850   0.203  13.056
   16I1OK   C56 6835  10.914   0.101  13.229
   16I1OK   H26 6836  11.006   0.155  13.235
   16I1OK   C57 6837  10.883   0.005  13.328
   16I1OK   C58 6838  10.759  14.870  13.317
   16I1OK   H27 6839  10.729  14.796  13.388
   16I1OK   C59 6840  10.673  14.894  13.217
   16I1OK   H28 6841  10.575  14.851  13.220
   16I1OK   C60 6842  10.974  14.860  13.426
   16I1OK   C61 6843  11.126  14.846  13.413
   16I1OK    N5 6844  11.217  14.751  13.494
   16I1OK   C62 6845  11.349  14.824  13.463
   16I1OK   C63 6846  11.336  14.880  13.341
   16I1OK   H29 6847  11.414  14.894  13.269
   16I1OK   C64 6848  11.191  14.894  13.307
   16I1OK   H30 6849  11.151  14.929  13.215
   16I1OK   C65 6850  11.460  14.869  13.575
   16I1OK   C66 6851  11.581   0.033  13.535
   16I1OK   C67 6852  11.687   0.063  13.623
   16I1OK   H31 6853  11.690   0.031  13.722
   16I1OK   C68 6854  11.792   0.144  13.593
   16I1OK   H32 6855  11.866   0.165  13.668
   16I1OK   C69 6856  11.797   0.204  13.469
   16I1OK   C70 6857  11.696   0.181  13.377
   16I1OK   H33 6858  11.701   0.225  13.279
   16I1OK   C71 6859  11.589   0.100  13.412
   16I1OK   H34 6860  11.501   0.117  13.354
   16I1OK   C72 6861  11.908   0.302  13.445
   16I1OK   O19 6862  11.999   0.326  13.528
   16I1OK   O34 6863  12.139   0.395  13.603
   16I1OK  C105 6864  12.258   0.332  13.603
   16I1OK   H51 6865  12.312   0.301  13.690
   16I1OK   O33 6866  12.296   0.313  13.493
   16I1OK   Co6 6867  12.153   0.398  13.408
   16I1OK    O3 6868  12.159   0.324  13.237
   16I1OK    C2 6869  12.221   0.410  13.184
   16I1OK  H108 6870  12.275   0.401  13.093
   16I1OK    O4 6871  12.206   0.515  13.254
   16I1OK   O35 6872  12.180   0.622  13.389
   16I1OK  C106 6873  12.072   0.699  13.414
   16I1OK   H52 6874  12.073   0.804  13.431
   16I1OK   O36 6875  11.974   0.634  13.420
   16I1OK   Co7 6876  12.057   0.472  13.403
   16I1OK   O20 6877  11.919   0.367  13.347
   16I1OK   C73 6878  11.454  14.806  13.698
   16I1OK   C74 6879  11.537  14.817  13.827
   16I1OK   H35 6880  11.607  14.889  13.861
   16I1OK   C75 6881  11.499  14.723  13.911
   16I1OK   H36 6882  11.534  14.722  14.012
   16I1OK   C76 6883  11.382  14.647  13.852
   16I1OK   C77 6884  11.330  14.506  13.901
   16I1OK   C78 6885  11.414  14.422  14.005
   16I1OK   C79 6886  11.370  14.295  14.039
   16I1OK   H37 6887  11.333  14.235  13.960
   16I1OK   C80 6888  11.406  14.230  14.149
   16I1OK   H38 6889  11.350  14.144  14.180
   16I1OK   C81 6890  11.506  14.281  14.228
   16I1OK   C82 6891  11.564  14.401  14.192
   16I1OK   H39 6892  11.656  14.431  14.239
   16I1OK   C83 6893  11.519  14.469  14.085
   16I1OK   H40 6894  11.586  14.542  14.048
   16I1OK   C84 6895  11.569  14.186  14.328
   16I1OK   O21 6896  11.532  14.058  14.334
   16I1OK  Co17 6897  11.637  14.019  14.466
   16I1OK   O40 6898  11.549  14.095  14.611
   16I1OK  C135 6899  11.564  14.180  14.694
   16I1OK  C132 6900  11.451  14.217  14.789
   16I1OK  C131 6901  11.465  14.325  14.873
   16I1OK   H64 6902  11.554  14.384  14.871
   16I1OK  C130 6903  11.364  14.359   0.028
   16I1OK   H63 6904  11.366  14.462   0.051
   16I1OK  C129 6905  11.247  14.284   0.047
   16I1OK  C134 6906  11.243  14.170  14.900
   16I1OK   H66 6907  11.186  14.086   0.002
   16I1OK  C133 6908  11.336  14.139  14.802
   16I1OK   H65 6909  11.319  14.057  14.736
   16I1OK   O39 6910  11.667  14.241  14.696
   16I1OK  Co16 6911  11.741  14.142  14.567
   16I1OK   O22 6912  11.657  14.225  14.420
   16I1OK   O69 6913  11.754  13.945  14.637
   16I1OK  C210 6914  11.702  13.828  14.599
   16I1OK   O70 6915  11.629  13.830  14.488
   16I1OK  H106 6916  11.714  13.738  14.656
   16I1OK   O71 6917  11.922  14.187  14.556
   16I1OK  C211 6918  11.942  14.117  14.445
   16I1OK   O72 6919  11.837  14.047  14.400
   16I1OK  H107 6920  12.034  14.123  14.391
   16I1OK   C85 6921  11.198  14.478  13.865
   16I1OK   C86 6922  11.115  14.357  13.912
   16I1OK   H41 6923  11.143  14.265  13.958
   16I1OK   C87 6924  10.990  14.383  13.888
   16I1OK   H42 6925  10.911  14.318  13.914
   16I1OK   C88 6926  10.988  14.511  13.806
   16I1OK   C89 6927  10.885  14.602  13.821
   16I1OK   C90 6928  10.880  14.721  13.725
   16I1OK   C91 6929  10.766  14.826  13.709
   16I1OK   H43 6930  10.672  14.829  13.760
   16I1OK   C92 6931  10.796  14.901  13.606
   16I1OK   H44 6932  10.740   0.050  13.568
   16I1OK   C93 6933  10.923  14.838  13.549
   16I1OK    N6 6934  10.979  14.762  13.657
   16I1OK   Zn2 6935  11.163  14.704  13.670
   16I1OK    N7 6936  11.125  14.533  13.741
   16I1OK    N8 6937  11.339  14.717  13.746
   16I1OK   C94 6938  10.758  14.585  13.911
   16I1OK   C95 6939  10.701  14.467  13.958
   16I1OK   H45 6940  10.724  14.373  13.913
   16I1OK   C96 6941  10.607  14.468  14.060
   16I1OK   H46 6942  10.569  14.376  14.099
   16I1OK   C97 6943  10.563  14.589  14.113
   16I1OK   C99 6944  10.622  14.706  14.068
   16I1OK   H47 6945  10.576  14.800  14.091
   16I1OK  C100 6946  10.721  14.703  13.975
   16I1OK   H48 6947  10.776  14.793  13.957
   16I1OK   C98 6948  10.444  14.594  14.204
   16I1OK   O23 6949  10.408  14.704  14.245
   16I1OK   Co4 6950  10.259  14.651  14.332
   16I1OK   O16 6951  10.137  14.582  14.199
   16I1OK   C50 6952  10.067  14.476  14.183
   16I1OK   C49 6953   9.963  14.507  14.080
   16I1OK   C48 6954  10.009  14.575  13.967
   16I1OK   H22 6955  10.113  14.572  13.941
   16I1OK   C47 6956   9.923  14.638  13.886
   16I1OK   H21 6957   9.967  14.705  13.815
   16I1OK   C46 6958   9.785  14.639  13.909
   16I1OK   C52 6959   9.739  14.556  14.015
   16I1OK   H24 6960   9.636  14.531  14.022
   16I1OK   C51 6961   9.825  14.497  14.102
   16I1OK   H23 6962   9.788  14.452  14.192
   16I1OK   C41 6963   9.689  14.707  13.806
   16I1OK   C40 6964   9.737  14.729  13.663
   16I1OK   C39 6965   9.860  14.661  13.605
   16I1OK   H18 6966   9.902  14.568  13.636
   16I1OK   C38 6967   9.903  14.737  13.507
   16I1OK   H17 6968  10.002  14.728  13.468
   16I1OK   C37 6969   9.801  14.851  13.485
   16I1OK    N3 6970   9.688  14.814  13.581
   16I1OK   Zn3 6971   9.514  14.895  13.590
   16I1OK    N4 6972   9.554   0.115  13.488
   16I1OK    N2 6973   9.487  14.871  13.778
   16I1OK   C42 6974   9.571  14.763  13.844
   16I1OK   C43 6975   9.517  14.749  13.985
   16I1OK   H19 6976   9.571  14.741  14.076
   16I1OK   C44 6977   9.387  14.763  13.971
   16I1OK   H20 6978   9.319  14.726  14.045
   16I1OK   C45 6979   9.357  14.811  13.827
   16I1OK   O15 6980  10.058  14.401  14.280
   16I1OK   Co5 6981  10.214  14.461  14.362
   16I1OK   O24 6982  10.365  14.490  14.229
   16I1OK   O30 6983  10.299  14.344  14.471
   16I1OK  C103 6984  10.347  14.433  14.540
   16I1OK  C122 6985  10.419  14.409  14.670
   16I1OK  C203 6986  10.425  14.512  14.757
   16I1OK   H99 6987  10.363  14.598  14.743
   16I1OK  C123 6988  10.501  14.499  14.885
   16I1OK   H60 6989  10.517  14.587   0.011
   16I1OK  C120 6990  10.562  14.365  14.927
   16I1OK  C121 6991  10.551  14.258  14.817
   16I1OK   H59 6992  10.590  14.160  14.828
   16I1OK  C212 6993  10.478  14.290  14.689
   16I1OK  H116 6994  10.482  14.219  14.608
   16I1OK   O29 6995  10.310  14.560  14.507
   16I1OK   O31 6996  10.149  14.610  14.492
   16I1OK  C104 6997  10.105  14.734  14.465
   16I1OK   O32 6998  10.154  14.787  14.366
   16I1OK  C168 6999  10.016  14.805  14.565
   16I1OK  C167 7000   9.999  14.742  14.686
   16I1OK   H82 7001  10.072  14.673  14.722
   16I1OK  C166 7002   9.892  14.774  14.764
   16I1OK   H81 7003   9.875  14.714  14.850
   16I1OK  C165 7004   9.803  14.876  14.732
   16I1OK  C170 7005   9.826   0.009  14.610
   16I1OK   H84 7006   9.770   0.096  14.584
   16I1OK  C169 7007   9.928  14.905  14.525
   16I1OK   H83 7008   9.930   0.009  14.425
   17I1OK   O55 7009   7.859  12.141  10.077
   17I1OK  C202 7010   7.952  12.083  10.008
   17I1OK  H115 7011   7.953  11.981   9.976
   17I1OK   O56 7012   8.042  12.166   9.987
   17I1OK  Co13 7013   7.943  12.320  10.049
   17I1OK  Co12 7014   7.940  12.312  10.171
   17I1OK   O61 7015   7.860  12.310  10.338
   17I1OK  C206 7016   7.755  12.273  10.289
   17I1OK   O62 7017   7.758  12.249  10.156
   17I1OK  H102 7018   7.667  12.260  10.348
   17I1OK   O41 7019   8.124  12.284  10.206
   17I1OK  C149 7020   8.155  12.403  10.200
   17I1OK   O42 7021   8.059  12.469  10.147
   17I1OK   O63 7022   7.916  12.520  10.086
   17I1OK  C207 7023   7.880  12.519   9.944
   17I1OK   O64 7024   7.904  12.417   9.891
   17I1OK  H103 7025   7.838  12.603   9.894
   17I1OK  C148 7026   8.290  12.457  10.231
   17I1OK  C147 7027   8.311  12.593  10.223
   17I1OK   H72 7028   8.239  12.658  10.177
   17I1OK  C146 7029   8.426  12.646  10.278
   17I1OK   H71 7030   8.417  12.749  10.304
   17I1OK  C145 7031   8.529  12.567  10.332
   17I1OK  C151 7032   8.504  12.429  10.332
   17I1OK   H74 7033   8.582  12.358  10.347
   17I1OK  C150 7034   8.386  12.374  10.287
   17I1OK   H73 7035   8.366  12.270  10.302
   17I1OK  C140 7036   8.669  12.629  10.379
   17I1OK  C139 7037   8.703  12.779  10.356
   17I1OK  C138 7038   8.612  12.881  10.288
   17I1OK   H68 7039   8.543  12.864  10.208
   17I1OK  C137 7040   8.648  13.001  10.326
   17I1OK   H67 7041   8.595  13.085  10.288
   17I1OK  C136 7042   8.770  12.987  10.418
   17I1OK  C128 7043   8.834  13.086  10.490
   17I1OK  C127 7044   8.977  13.044  10.553
   17I1OK  C126 7045   9.067  13.129  10.608
   17I1OK   H62 7046   9.055  13.217  10.666
   17I1OK  C125 7047   9.199  13.073  10.585
   17I1OK   H61 7048   9.286  13.104  10.638
   17I1OK  C124 7049   9.181  12.967  10.505
   17I1OK  C119 7050   9.297  12.902  10.423
   17I1OK  C116 7051   9.270  12.791  10.353
   17I1OK    N9 7052   9.155  12.710  10.370
   17I1OK  C115 7053   9.187  12.587  10.342
   17I1OK  C118 7054   9.314  12.585  10.260
   17I1OK   H58 7055   9.350  12.507  10.195
   17I1OK  C117 7056   9.371  12.703  10.277
   17I1OK   H57 7057   9.472  12.726  10.252
   17I1OK  C114 7058   9.100  12.462  10.357
   17I1OK  C144 7059   8.977  12.476  10.413
   17I1OK  C143 7060   8.893  12.358  10.462
   17I1OK   H70 7061   8.925  12.257  10.478
   17I1OK  C142 7062   8.770  12.404  10.474
   17I1OK   H69 7063   8.689  12.350  10.517
   17I1OK  C141 7064   8.772  12.550  10.425
   17I1OK   N10 7065   8.908  12.598  10.468
   17I1OK    Zn 7066   8.981  12.768  10.438
   17I1OK   N11 7067   8.806  12.843  10.402
   17I1OK   N12 7068   9.046  12.908  10.546
   17I1OK  C111 7069   9.161  12.322  10.318
   17I1OK  C110 7070   9.074  12.222  10.268
   17I1OK   H54 7071   8.972  12.245  10.248
   17I1OK  C109 7072   9.122  12.096  10.233
   17I1OK   H53 7073   9.052  12.020  10.207
   17I1OK  C108 7074   9.258  12.065  10.248
   17I1OK  C113 7075   9.347  12.163  10.298
   17I1OK   H56 7076   9.452  12.143  10.305
   17I1OK  C112 7077   9.297  12.289  10.335
   17I1OK   H55 7078   9.365  12.361  10.376
   17I1OK  C107 7079   9.305  11.930  10.194
   17I1OK   O37 7080   9.412  11.877  10.226
   17I1OK   Co8 7081   9.385  11.737  10.123
   17I1OK   O51 7082   9.454  11.626   9.989
   17I1OK  C200 7083   9.470  11.539  10.077
   17I1OK   O52 7084   9.436  11.576  10.187
   17I1OK  H113 7085   9.516  11.444  10.058
   17I1OK   O45 7086   9.515  11.792   9.984
   17I1OK  C182 7087   9.506  11.888   9.905
   17I1OK   O46 7088   9.394  11.910   9.859
   17I1OK   Co9 7089   9.318  11.771   9.954
   17I1OK   O38 7090   9.244  11.877  10.099
   17I1OK   O53 7091   9.182  11.681   9.874
   17I1OK  C201 7092   9.130  11.660   9.980
   17I1OK   O54 7093   9.190  11.712  10.076
   17I1OK  H114 7094   9.051  11.589   9.992
   17I1OK  C179 7095   9.631  11.947   9.843
   17I1OK  C178 7096   9.752  11.885   9.873
   17I1OK   H88 7097   9.755  11.781   9.898
   17I1OK  C177 7098   9.869  11.957   9.868
   17I1OK   H87 7099   9.957  11.911   9.908
   17I1OK  C176 7100   9.873  12.089   9.825
   17I1OK  C181 7101   9.751  12.147   9.786
   17I1OK   H90 7102   9.750  12.243   9.740
   17I1OK  C180 7103   9.631  12.079   9.797
   17I1OK   H89 7104   9.539  12.131   9.782
   17I1OK  C175 7105  10.012  12.160   9.800
   17I1OK  C174 7106  10.021  12.312   9.821
   17I1OK  C173 7107   9.904  12.399   9.867
   17I1OK   H86 7108   9.814  12.367   9.916
   17I1OK  C172 7109   9.939  12.525   9.847
   17I1OK   H85 7110   9.871  12.607   9.854
   17I1OK  C171 7111  10.084  12.524   9.795
   17I1OK  C164 7112  10.162  12.630   9.765
   17I1OK  C161 7113  10.294  12.597   9.680
   17I1OK   N13 7114  10.374  12.467   9.696
   17I1OK  C160 7115  10.505  12.537   9.738
   17I1OK  C163 7116  10.513  12.652   9.668
   17I1OK   H80 7117  10.596  12.700   9.623
   17I1OK  C162 7118  10.375  12.696   9.641
   17I1OK   H79 7119  10.351  12.784   9.586
   17I1OK  C159 7120  10.626  12.478   9.827
   17I1OK  C191 7121  10.598  12.361   9.895
   17I1OK  C190 7122  10.668  12.294  10.014
   17I1OK   H94 7123  10.759  12.320  10.063
   17I1OK  C189 7124  10.605  12.183  10.042
   17I1OK   H93 7125  10.616  12.131  10.135
   17I1OK  C188 7126  10.503  12.154   9.931
   17I1OK  C187 7127  10.437  12.016   9.902
   17I1OK  C186 7128  10.332  12.018   9.812
   17I1OK  C185 7129  10.253  11.901   9.752
   17I1OK   H92 7130  10.288  11.803   9.728
   17I1OK  C184 7131  10.132  11.946   9.727
   17I1OK   H91 7132  10.051  11.889   9.686
   17I1OK  C183 7133  10.128  12.090   9.777
   17I1OK   N15 7134  10.267  12.143   9.757
   17I1OK   Zn1 7135  10.307  12.321   9.796
   17I1OK   N14 7136  10.473  12.269   9.879
   17I1OK   N16 7137  10.127  12.387   9.804
   17I1OK  C192 7138  10.487  11.885   9.973
   17I1OK  C193 7139  10.424  11.761   9.956
   17I1OK   H95 7140  10.323  11.757   9.923
   17I1OK  C194 7141  10.469  11.643  10.012
   17I1OK   H96 7142  10.423  11.550   9.986
   17I1OK  C195 7143  10.574  11.647  10.101
   17I1OK  C197 7144  10.640  11.768  10.125
   17I1OK   H97 7145  10.720  11.773  10.196
   17I1OK  C198 7146  10.600  11.882  10.057
   17I1OK   H98 7147  10.675  11.957  10.051
   17I1OK  C196 7148  10.617  11.521  10.172
   17I1OK   O47 7149  10.701  11.530  10.274
   17I1OK  Co10 7150  10.705  11.351  10.299
   17I1OK   O50 7151  10.527  11.314  10.340
   17I1OK  C199 7152  10.431  11.233  10.293
   17I1OK  H112 7153  10.332  11.230  10.334
   17I1OK   O49 7154  10.464  11.159  10.187
   17I1OK  Co11 7155  10.633  11.224  10.176
   17I1OK   O48 7156  10.603  11.399  10.119
   17I1OK   O57 7157  10.727  11.157  10.037
   17I1OK  C204 7158  10.837  11.227  10.063
   17I1OK   O58 7159  10.833  11.304  10.172
   17I1OK  H101 7160  10.925  11.219  10.002
   17I1OK   O59 7161  10.713  11.140  10.321
   17I1OK  C205 7162  10.778  11.178  10.434
   17I1OK   O60 7163  10.788  11.308  10.454
   17I1OK  H100 7164  10.823  11.109  10.501
   17I1OK  C156 7165  10.759  12.564   9.855
   17I1OK  C155 7166  10.843  12.531   9.962
   17I1OK   H76 7167  10.796  12.509  10.055
   17I1OK  C154 7168  10.977  12.562   9.969
   17I1OK   H75 7169  11.037  12.519  10.046
   17I1OK  C153 7170  11.033  12.642   9.871
   17I1OK  C158 7171  10.952  12.689   9.770
   17I1OK   H78 7172  10.985  12.772   9.710
   17I1OK  C157 7173  10.820  12.647   9.759
   17I1OK   H77 7174  10.772  12.674   9.668
   17I1OK  C152 7175  11.182  12.679   9.880
   17I1OK   O43 7176  11.239  12.740   9.779
   17I1OK  Co14 7177  11.428  12.780   9.750
   17I1OK    O9 7178  11.431  12.945   9.673
   17I1OK    C5 7179  11.366  12.998   9.782
   17I1OK   O10 7180  11.367  12.932   9.911
   17I1OK  Co15 7181  11.396  12.744   9.952
   17I1OK   O44 7182  11.240  12.669   9.983
   17I1OK   O65 7183  11.569  12.753   9.905
   17I1OK  C208 7184  11.593  12.778  10.022
   17I1OK   O66 7185  11.498  12.778  10.096
   17I1OK  H104 7186  11.692  12.800  10.056
   17I1OK   O68 7187  11.487  12.597   9.843
   17I1OK  C209 7188  11.488  12.562   9.714
   17I1OK   O67 7189  11.457  12.644   9.635
   17I1OK  H105 7190  11.531  12.470   9.682
   17I1OK    C6 7191  11.265  13.108   9.759
   17I1OK    C7 7192  11.138  13.078   9.714
   17I1OK    H1 7193  11.093  12.983   9.737
   17I1OK    C8 7194  11.061  13.177   9.657
   17I1OK    H2 7195  10.968  13.150   9.614
   17I1OK    C9 7196  11.103  13.310   9.651
   17I1OK   C10 7197  11.228  13.336   9.708
   17I1OK    H3 7198  11.248  13.434   9.746
   17I1OK   C11 7199  11.312  13.237   9.754
   17I1OK    H4 7200  11.416  13.257   9.765
   17I1OK   C12 7201  11.007  13.423   9.602
   17I1OK   C13 7202  11.066  13.559   9.552
   17I1OK    N1 7203  10.998  13.658   9.501
   17I1OK   C14 7204  11.089  13.749   9.430
   17I1OK   C15 7205  11.223  13.720   9.497
   17I1OK    H5 7206  11.309  13.783   9.503
   17I1OK   C16 7207  11.212  13.607   9.565
   17I1OK    H6 7208  11.296  13.559   9.609
   17I1OK   C17 7209  11.065  13.809   9.309
   17I1OK   C18 7210  11.180  13.888   9.227
   17I1OK   C19 7211  11.153  13.969   9.115
   17I1OK    H7 7212  11.055  14.006   9.096
   17I1OK   C20 7213  11.253  14.023   9.035
   17I1OK    H8 7214  11.226  14.081   8.949
   17I1OK   C21 7215  11.387  14.003   9.067
   17I1OK   C22 7216  11.418  13.928   9.179
   17I1OK    H9 7217  11.519  13.923   9.214
   17I1OK   C23 7218  11.317  13.869   9.252
   17I1OK   H10 7219  11.351  13.788   9.312
   17I1OK   C24 7220  11.496  14.083   9.000
   17I1OK   O11 7221  11.464  14.184   8.919
   17I1OK   Co3 7222  11.634  14.214   8.871
   17I1OK    O8 7223  11.709  14.276   9.030
   17I1OK    C4 7224  11.811  14.242   9.110
   17I1OK  H111 7225  11.832  14.292   9.202
   17I1OK    O7 7226  11.883  14.137   9.070
   17I1OK   Co2 7227  11.783  14.106   8.922
   17I1OK   O12 7228  11.624  14.044   8.997
   17I1OK   O26 7229  11.837  14.245   8.811
   17I1OK  C101 7230  11.778  14.348   8.748
   17I1OK   O25 7231  11.647  14.361   8.766
   17I1OK   H50 7232  11.831  14.414   8.683
   17I1OK   O28 7233  11.837  13.960   8.828
   17I1OK  C102 7234  11.743  13.972   8.735
   17I1OK   O27 7235  11.660  14.077   8.748
   17I1OK   H49 7236  11.736  13.904   8.653
   17I1OK   C25 7237  10.910  13.830   9.275
   17I1OK   C26 7238  10.862  13.882   9.161
   17I1OK   H11 7239  10.904  13.877   9.062
   17I1OK   C27 7240  10.731  13.936   9.194
   17I1OK   H12 7241  10.675  13.996   9.127
   17I1OK   C28 7242  10.698  13.886   9.316
   17I1OK   C29 7243  10.610  13.964   9.426
   17I1OK   C30 7244  10.559  14.109   9.402
   17I1OK   C31 7245  10.514  14.186   9.508
   17I1OK   H13 7246  10.556  14.170   9.605
   17I1OK   C32 7247  10.436  14.298   9.496
   17I1OK   H14 7248  10.388  14.338   9.583
   17I1OK   C33 7249  10.413  14.350   9.371
   17I1OK   C34 7250  10.464  14.286   9.261
   17I1OK   H15 7251  10.468  14.337   9.167
   17I1OK   C35 7252  10.530  14.165   9.277
   17I1OK   H16 7253  10.538  14.108   9.188
   17I1OK   C36 7254  10.362  14.492   9.378
   17I1OK   O13 7255  10.304  14.576   9.269
   17I1OK   Co1 7256  10.199  14.758   9.279
   17I1OK    O2 7257  10.182  14.884   9.416
   17I1OK    C1 7258  10.222  14.916   9.523
   17I1OK  H109 7259  10.177   0.060   9.581
   17I1OK    O1 7260  10.311  14.852   9.566
   17I1OK    Co 7261  10.296  14.731   9.433
   17I1OK   O14 7262  10.401  14.572   9.485
   17I1OK    O5 7263  10.396  14.812   9.298
   17I1OK    C3 7264  10.380  14.852   9.188
   17I1OK    O6 7265  10.269  14.859   9.147
   17I1OK  H110 7266  10.462  14.879   9.126
   17I1OK   O18 7267  10.118  14.646   9.434
   17I1OK   C53 7268  10.019  14.632   9.347
   17I1OK   O17 7269  10.037  14.696   9.233
   17I1OK   C54 7270   9.885  14.575   9.394
   17I1OK   C55 7271   9.762  14.600   9.331
   17I1OK   H25 7272   9.758  14.659   9.243
   17I1OK   C56 7273   9.648  14.547   9.383
   17I1OK   H26 7274   9.554  14.570   9.337
   17I1OK   C57 7275   9.652  14.462   9.496
   17I1OK   C58 7276   9.779  14.433   9.552
   17I1OK   H27 7277   9.790  14.370   9.637
   17I1OK   C59 7278   9.892  14.485   9.501
   17I1OK   H28 7279   9.986  14.450   9.538
   17I1OK   C60 7280   9.542  14.424   9.599
   17I1OK   C61 7281   9.410  14.500   9.619
   17I1OK    N5 7282   9.309  14.479   9.734
   17I1OK   C62 7283   9.191  14.548   9.664
   17I1OK   C63 7284   9.242  14.643   9.582
   17I1OK   H29 7285   9.196  14.736   9.558
   17I1OK   C64 7286   9.384  14.612   9.553
   17I1OK   H30 7287   9.452  14.673   9.497
   17I1OK   C65 7288   9.040  14.484   9.651
   17I1OK   C66 7289   8.931  14.552   9.555
   17I1OK   C67 7290   8.797  14.510   9.550
   17I1OK   H31 7291   8.762  14.424   9.598
   17I1OK   C68 7292   8.700  14.566   9.471
   17I1OK   H32 7293   8.601  14.526   9.472
   17I1OK   C69 7294   8.734  14.670   9.387
   17I1OK   C70 7295   8.865  14.716   9.384
   17I1OK   H33 7296   8.892  14.798   9.321
   17I1OK   C71 7297   8.961  14.655   9.464
   17I1OK   H34 7298   9.061  14.669   9.431
   17I1OK   C72 7299   8.629  14.722   9.294
   17I1OK   O19 7300   8.510  14.681   9.293
   17I1OK   O34 7301   8.345  14.661   9.250
   17I1OK  C105 7302   8.245  14.719   9.320
   17I1OK   H51 7303   8.167  14.666   9.370
   17I1OK   O33 7304   8.258  14.836   9.320
   17I1OK   Co6 7305   8.406  14.841   9.204
   17I1OK    O3 7306   8.476   0.084   9.232
   17I1OK    C2 7307   8.458   0.134   9.127
   17I1OK  H108 7308   8.472   0.237   9.103
   17I1OK    O4 7309   8.419   0.043   9.048
   17I1OK   O35 7310   8.360  14.825   8.985
   17I1OK  C106 7311   8.436  14.740   8.912
   17I1OK   H52 7312   8.413  14.706   8.813
   17I1OK   O36 7313   8.533  14.708   8.970
   17I1OK   Co7 7314   8.486  14.791   9.127
   17I1OK   O20 7315   8.646  14.806   9.214
   17I1OK   C73 7316   9.008  14.382   9.738
   17I1OK   C74 7317   8.881  14.297   9.760
   17I1OK   H35 7318   8.792  14.285   9.703
   17I1OK   C75 7319   8.897  14.222   9.867
   17I1OK   H36 7320   8.827  14.146   9.892
   17I1OK   C76 7321   9.037  14.241   9.922
   17I1OK   C77 7322   9.086  14.201  10.066
   17I1OK   C78 7323   8.981  14.155  10.175
   17I1OK   C79 7324   9.026  14.128  10.303
   17I1OK   H37 7325   9.098  14.195  10.343
   17I1OK   C80 7326   8.960  14.054  10.392
   17I1OK   H38 7327   9.012  14.018  10.479
   17I1OK   C81 7328   8.831  14.015  10.366
   17I1OK   C82 7329   8.775  14.050  10.245
   17I1OK   H39 7330   8.670  14.039  10.230
   17I1OK   C83 7331   8.848  14.117  10.153
   17I1OK   H40 7332   8.790  14.166  10.078
   17I1OK   C84 7333   8.749  13.967  10.484
   17I1OK   O21 7334   8.799  13.968  10.607
   17I1OK  Co17 7335   8.658  13.898  10.680
   17I1OK   O40 7336   8.672  13.719  10.631
   17I1OK  C135 7337   8.614  13.636  10.566
   17I1OK  C132 7338   8.676  13.499  10.544
   17I1OK  C131 7339   8.616  13.410  10.457
   17I1OK   H64 7340   8.526  13.437  10.405
   17I1OK  C130 7341   8.671  13.285  10.436
   17I1OK   H63 7342   8.649  13.250  10.339
   17I1OK  C129 7343   8.780  13.234  10.506
   17I1OK  C134 7344   8.831  13.323  10.601
   17I1OK   H66 7345   8.881  13.284  10.686
   17I1OK  C133 7346   8.787  13.454  10.616
   17I1OK   H65 7347   8.840  13.521  10.680
   17I1OK   O39 7348   8.511  13.666  10.514
   17I1OK  Co16 7349   8.507  13.829  10.587
   17I1OK   O22 7350   8.628  13.912  10.471
   17I1OK   O69 7351   8.497  13.804  10.796
   17I1OK  C210 7352   8.575  13.838  10.899
   17I1OK   O70 7353   8.683  13.908  10.868
   17I1OK  H106 7354   8.555  13.806  10.999
   17I1OK   O71 7355   8.339  13.903  10.553
   17I1OK  C211 7356   8.374  14.024  10.599
   17I1OK   O72 7357   8.497  14.033  10.651
   17I1OK  H107 7358   8.310  14.108  10.587
   17I1OK   C85 7359   9.224  14.185  10.078
   17I1OK   C86 7360   9.299  14.129  10.200
   17I1OK   H41 7361   9.269  14.115  10.301
   17I1OK   C87 7362   9.418  14.096  10.162
   17I1OK   H42 7363   9.490  14.051  10.226
   17I1OK   C88 7364   9.434  14.147  10.020
   17I1OK   C89 7365   9.509  14.076   9.928
   17I1OK   C90 7366   9.533  14.140   9.791
   17I1OK   C91 7367   9.628  14.091   9.678
   17I1OK   H43 7368   9.694  14.007   9.680
   17I1OK   C92 7369   9.630  14.183   9.586
   17I1OK   H44 7370   9.685  14.181   9.494
   17I1OK   C93 7371   9.545  14.296   9.642
   17I1OK    N6 7372   9.463  14.235   9.743
   17I1OK   Zn2 7373   9.298  14.308   9.814
   17I1OK    N7 7374   9.331  14.257   9.994
   17I1OK    N8 7375   9.107  14.308   9.828
   17I1OK   C94 7376   9.592  13.947   9.955
   17I1OK   C95 7377   9.644  13.902  10.077
   17I1OK   H45 7378   9.653  13.968  10.160
   17I1OK   C96 7379   9.691  13.772  10.091
   17I1OK   H46 7380   9.723  13.738  10.187
   17I1OK   C97 7381   9.694  13.687   9.982
   17I1OK   C99 7382   9.640  13.730   9.862
   17I1OK   H47 7383   9.660  13.676   9.772
   17I1OK  C100 7384   9.585  13.855   9.852
   17I1OK   H48 7385   9.527  13.876   9.764
   17I1OK   C98 7386   9.767  13.556   9.989
   17I1OK   O23 7387   9.768  13.485   9.888
   17I1OK   Co4 7388   9.878  13.356   9.950
   17I1OK   O16 7389  10.050  13.438   9.982
   17I1OK   C50 7390  10.136  13.443  10.077
   17I1OK   C49 7391  10.265  13.489  10.018
   17I1OK   C48 7392  10.257  13.597   9.930
   17I1OK   H22 7393  10.172  13.662   9.935
   17I1OK   C47 7394  10.357  13.625   9.847
   17I1OK   H21 7395  10.335  13.695   9.769
   17I1OK   C46 7396  10.474  13.548   9.842
   17I1OK   C52 7397  10.488  13.449   9.942
   17I1OK   H24 7398  10.583  13.404   9.961
   17I1OK   C51 7399  10.384  13.415  10.024
   17I1OK   H23 7400  10.391  13.327  10.084
   17I1OK   C41 7401  10.592  13.591   9.749
   17I1OK   C40 7402  10.600  13.735   9.699
   17I1OK   C39 7403  10.519  13.848   9.760
   17I1OK   H18 7404  10.481  13.853   9.860
   17I1OK   C38 7405  10.506  13.940   9.668
   17I1OK   H17 7406  10.432  14.017   9.675
   17I1OK   C37 7407  10.592  13.900   9.546
   17I1OK    N3 7408  10.664  13.775   9.596
   17I1OK   Zn3 7409  10.808  13.682   9.508
   17I1OK    N4 7410  10.788  13.765   9.340
   17I1OK    N2 7411  10.764  13.507   9.569
   17I1OK   C42 7412  10.678  13.500   9.695
   17I1OK   C43 7413  10.675  13.354   9.734
   17I1OK   H19 7414  10.591  13.295   9.765
   17I1OK   C44 7415  10.797  13.311   9.710
   17I1OK   H20 7416  10.836  13.224   9.757
   17I1OK   C45 7417  10.872  13.420   9.630
   17I1OK   O15 7418  10.117  13.365  10.170
   17I1OK   Co5 7419   9.936  13.344  10.139
   17I1OK   O24 7420   9.844  13.519  10.091
   17I1OK   O30 7421   9.832  13.300  10.281
   17I1OK  C103 7422   9.749  13.242  10.212
   17I1OK  C122 7423   9.638  13.158  10.268
   17I1OK  C203 7424   9.584  13.065  10.186
   17I1OK   H99 7425   9.634  13.039  10.095
   17I1OK  C123 7426   9.468  12.982  10.231
   17I1OK   H60 7427   9.419  12.921  10.158
   17I1OK  C120 7428   9.415  12.992  10.374
   17I1OK  C121 7429   9.482  13.104  10.454
   17I1OK   H59 7430   9.456  13.127  10.555
   17I1OK  C212 7431   9.593  13.186  10.392
   17I1OK  H116 7432   9.630  13.272  10.444
   17I1OK   O29 7433   9.778  13.236  10.080
   17I1OK   O31 7434   9.923  13.175  10.018
   17I1OK  C104 7435   9.957  13.161   9.889
   17I1OK   O32 7436   9.940  13.260   9.819
   17I1OK  C168 7437   9.990  13.024   9.835
   17I1OK  C167 7438   9.968  12.918   9.920
   17I1OK   H82 7439   9.897  12.927   9.999
   17I1OK  C166 7440  10.031  12.799   9.898
   17I1OK   H81 7441  10.022  12.725   9.974
   17I1OK  C165 7442  10.110  12.775   9.786
   17I1OK  C170 7443  10.127  12.883   9.698
   17I1OK   H84 7444  10.175  12.869   9.604
   17I1OK  C169 7445  10.071  13.007   9.724
   17I1OK   H83 7446  10.102  13.092   9.666
   18I1OK   O55 7447   3.173   2.573   3.353
   18I1OK  C202 7448   3.078   2.633   3.287
   18I1OK  H115 7449   3.091   2.698   3.204
   18I1OK   O56 7450   2.969   2.602   3.339
   18I1OK  Co13 7451   3.040   2.462   3.453
   18I1OK  Co12 7452   3.100   2.518   3.543
   18I1OK   O61 7453   3.244   2.554   3.654
   18I1OK  C206 7454   3.321   2.512   3.570
   18I1OK   O62 7455   3.265   2.476   3.453
   18I1OK  H102 7456   3.426   2.506   3.589
   18I1OK   O41 7457   2.966   2.641   3.598
   18I1OK  C149 7458   2.906   2.561   3.669
   18I1OK   O42 7459   2.945   2.443   3.642
   18I1OK   O63 7460   3.027   2.311   3.590
   18I1OK  C207 7461   2.993   2.235   3.469
   18I1OK   O64 7462   2.975   2.302   3.375
   18I1OK  H103 7463   2.984   2.128   3.468
   18I1OK  C148 7464   2.789   2.595   3.756
   18I1OK  C147 7465   2.731   2.496   3.832
   18I1OK   H72 7466   2.754   2.393   3.816
   18I1OK  C146 7467   2.644   2.533   3.933
   18I1OK   H71 7468   2.637   2.461   4.011
   18I1OK  C145 7469   2.602   2.665   3.954
   18I1OK  C151 7470   2.660   2.760   3.868
   18I1OK   H74 7471   2.620   2.858   3.858
   18I1OK  C150 7472   2.755   2.728   3.774
   18I1OK   H73 7473   2.806   2.806   3.722
   18I1OK  C140 7474   2.487   2.703   4.059
   18I1OK  C139 7475   2.407   2.592   4.135
   18I1OK  C138 7476   2.427   2.442   4.118
   18I1OK   H68 7477   2.455   2.389   4.030
   18I1OK  C137 7478   2.379   2.382   4.223
   18I1OK   H67 7479   2.378   2.276   4.225
   18I1OK  C136 7480   2.322   2.488   4.318
   18I1OK  C128 7481   2.273   2.472   4.446
   18I1OK  C127 7482   2.191   2.599   4.505
   18I1OK  C126 7483   2.116   2.599   4.618
   18I1OK   H62 7484   2.129   2.549   4.711
   18I1OK  C125 7485   2.008   2.694   4.599
   18I1OK   H61 7486   1.949   2.733   4.678
   18I1OK  C124 7487   2.017   2.734   4.471
   18I1OK  C119 7488   1.898   2.804   4.396
   18I1OK  C116 7489   1.920   2.847   4.272
   18I1OK    N9 7490   2.048   2.864   4.212
   18I1OK  C115 7491   2.041   2.962   4.127
   18I1OK  C118 7492   1.895   2.988   4.091
   18I1OK   H58 7493   1.857   3.038   4.004
   18I1OK  C117 7494   1.823   2.930   4.186
   18I1OK   H57 7495   1.720   2.950   4.203
   18I1OK  C114 7496   2.155   3.025   4.047
   18I1OK  C144 7497   2.281   2.980   4.070
   18I1OK  C143 7498   2.406   3.053   4.022
   18I1OK   H70 7499   2.413   3.153   3.984
   18I1OK  C142 7500   2.504   2.965   4.029
   18I1OK   H69 7501   2.607   2.986   4.012
   18I1OK  C141 7502   2.441   2.832   4.074
   18I1OK   N10 7503   2.332   2.876   4.167
   18I1OK    Zn 7504   2.210   2.766   4.258
   18I1OK   N11 7505   2.323   2.610   4.231
   18I1OK   N12 7506   2.165   2.734   4.438
   18I1OK  C111 7507   2.123   3.145   3.950
   18I1OK  C110 7508   2.201   3.161   3.835
   18I1OK   H54 7509   2.272   3.086   3.807
   18I1OK  C109 7510   2.179   3.266   3.746
   18I1OK   H53 7511   2.247   3.281   3.665
   18I1OK  C108 7512   2.078   3.361   3.772
   18I1OK  C113 7513   1.999   3.347   3.888
   18I1OK   H56 7514   1.918   3.415   3.907
   18I1OK  C112 7515   2.023   3.242   3.978
   18I1OK   H55 7516   1.965   3.235   4.067
   18I1OK  C107 7517   2.052   3.465   3.663
   18I1OK   O37 7518   1.990   3.570   3.682
   18I1OK   Co8 7519   2.008   3.622   3.514
   18I1OK   O51 7520   1.919   3.682   3.361
   18I1OK  C200 7521   1.966   3.796   3.384
   18I1OK   O52 7522   2.033   3.799   3.485
   18I1OK  H113 7523   1.940   3.883   3.328
   18I1OK   O45 7524   1.818   3.579   3.463
   18I1OK  C182 7525   1.766   3.467   3.455
   18I1OK   O46 7526   1.834   3.380   3.400
   18I1OK   Co9 7527   1.986   3.493   3.384
   18I1OK   O38 7528   2.079   3.437   3.545
   18I1OK   O53 7529   2.095   3.464   3.243
   18I1OK  C201 7530   2.192   3.499   3.306
   18I1OK   O54 7531   2.164   3.532   3.423
   18I1OK  H114 7532   2.292   3.487   3.270
   18I1OK  C179 7533   1.615   3.454   3.473
   18I1OK  C178 7534   1.542   3.571   3.490
   18I1OK   H88 7535   1.578   3.663   3.450
   18I1OK  C177 7536   1.420   3.569   3.553
   18I1OK   H87 7537   1.374   3.662   3.577
   18I1OK  C176 7538   1.361   3.450   3.596
   18I1OK  C181 7539   1.431   3.332   3.570
   18I1OK   H90 7540   1.385   3.237   3.588
   18I1OK  C180 7541   1.557   3.333   3.513
   18I1OK   H89 7542   1.614   3.242   3.508
   18I1OK  C175 7543   1.211   3.450   3.650
   18I1OK  C174 7544   1.171   3.345   3.755
   18I1OK  C173 7545   1.268   3.242   3.814
   18I1OK   H86 7546   1.375   3.245   3.813
   18I1OK  C172 7547   1.194   3.154   3.879
   18I1OK   H85 7548   1.232   3.061   3.916
   18I1OK  C171 7549   1.048   3.200   3.872
   18I1OK  C164 7550   0.938   3.143   3.926
   18I1OK  C161 7551   0.798   3.197   3.868
   18I1OK   N13 7552   0.775   3.342   3.823
   18I1OK  C160 7553   0.658   3.366   3.921
   18I1OK  C163 7554   0.583   3.256   3.912
   18I1OK   H80 7555   0.477   3.245   3.905
   18I1OK  C162 7556   0.679   3.143   3.898
   18I1OK   H79 7557   0.655   3.042   3.922
   18I1OK  C159 7558   0.612   3.506   3.989
   18I1OK  C191 7559   0.700   3.611   3.974
   18I1OK  C190 7560   0.712   3.745   4.048
   18I1OK   H94 7561   0.650   3.787   4.124
   18I1OK  C189 7562   0.808   3.814   3.992
   18I1OK   H93 7563   0.854   3.898   4.039
   18I1OK  C188 7564   0.853   3.741   3.864
   18I1OK  C187 7565   0.933   3.805   3.747
   18I1OK  C186 7566   0.982   3.716   3.653
   18I1OK  C185 7567   1.054   3.743   3.520
   18I1OK   H92 7568   1.039   3.825   3.454
   18I1OK  C184 7569   1.134   3.642   3.498
   18I1OK   H91 7570   1.199   3.630   3.414
   18I1OK  C183 7571   1.122   3.550   3.619
   18I1OK   N15 7572   0.979   3.565   3.667
   18I1OK   Zn1 7573   0.915   3.464   3.808
   18I1OK   N14 7574   0.824   3.617   3.881
   18I1OK   N16 7575   1.054   3.331   3.810
   18I1OK  C192 7576   0.957   3.960   3.740
   18I1OK  C193 7577   1.036   4.019   3.640
   18I1OK   H95 7578   1.107   3.961   3.588
   18I1OK  C194 7579   1.054   4.156   3.628
   18I1OK   H96 7580   1.107   4.195   3.543
   18I1OK  C195 7581   1.003   4.239   3.725
   18I1OK  C197 7582   0.926   4.186   3.828
   18I1OK   H97 7583   0.888   4.250   3.906
   18I1OK  C198 7584   0.898   4.051   3.830
   18I1OK   H98 7585   0.811   4.024   3.886
   18I1OK  C196 7586   1.032   4.387   3.719
   18I1OK   O47 7587   1.006   4.463   3.824
   18I1OK  Co10 7588   1.061   4.613   3.743
   18I1OK   O50 7589   1.241   4.577   3.712
   18I1OK  C199 7590   1.324   4.574   3.605
   18I1OK  H112 7591   1.427   4.548   3.613
   18I1OK   O49 7592   1.267   4.602   3.488
   18I1OK  Co11 7593   1.101   4.626   3.556
   18I1OK   O48 7594   1.055   4.452   3.604
   18I1OK   O57 7595   0.976   4.663   3.430
   18I1OK  C204 7596   0.876   4.671   3.516
   18I1OK   O58 7597   0.908   4.656   3.645
   18I1OK  H101 7598   0.775   4.691   3.485
   18I1OK   O59 7599   1.120   4.791   3.641
   18I1OK  C205 7600   1.106   4.839   3.766
   18I1OK   O60 7601   1.071   4.751   3.859
   18I1OK  H100 7602   1.117   4.942   3.790
   18I1OK  C156 7603   0.487   3.514   4.089
   18I1OK  C155 7604   0.473   3.621   4.178
   18I1OK   H76 7605   0.561   3.653   4.229
   18I1OK  C154 7606   0.354   3.661   4.236
   18I1OK   H75 7607   0.350   3.755   4.288
   18I1OK  C153 7608   0.241   3.586   4.217
   18I1OK  C158 7609   0.251   3.470   4.142
   18I1OK   H78 7610   0.176   3.395   4.151
   18I1OK  C157 7611   0.369   3.437   4.076
   18I1OK   H77 7612   0.371   3.343   4.028
   18I1OK  C152 7613   0.109   3.629   4.282
   18I1OK   O43 7614  14.931   3.566   4.252
   18I1OK  Co14 7615  14.747   3.611   4.297
   18I1OK    O9 7616  14.665   3.452   4.331
   18I1OK    C5 7617  14.754   3.427   4.432
   18I1OK   O10 7618  14.830   3.533   4.495
   18I1OK  Co15 7619  14.874   3.710   4.428
   18I1OK   O44 7620   0.109   3.708   4.372
   18I1OK   O65 7621  14.703   3.764   4.437
   18I1OK  C208 7622  14.729   3.806   4.548
   18I1OK   O66 7623  14.843   3.793   4.584
   18I1OK  H104 7624  14.654   3.850   4.611
   18I1OK   O68 7625  14.787   3.820   4.280
   18I1OK  C209 7626  14.737   3.793   4.158
   18I1OK   O67 7627  14.706   3.682   4.135
   18I1OK  H105 7628  14.711   3.871   4.090
   18I1OK    C6 7629  14.801   3.285   4.453
   18I1OK    C7 7630  14.896   3.228   4.369
   18I1OK    H1 7631   0.037   3.290   4.323
   18I1OK    C8 7632  14.908   3.091   4.363
   18I1OK    H2 7633   0.045   3.050   4.293
   18I1OK    C9 7634  14.834   3.005   4.445
   18I1OK   C10 7635  14.748   3.068   4.535
   18I1OK    H3 7636  14.721   3.018   4.625
   18I1OK   C11 7637  14.725   3.204   4.534
   18I1OK    H4 7638  14.635   3.243   4.578
   18I1OK   C12 7639  14.861   2.851   4.448
   18I1OK   C13 7640  14.753   2.752   4.502
   18I1OK    N1 7641  14.762   2.622   4.503
   18I1OK   C14 7642  14.629   2.566   4.521
   18I1OK   C15 7643  14.553   2.679   4.589
   18I1OK    H5 7644  14.465   2.673   4.649
   18I1OK   C16 7645  14.623   2.790   4.574
   18I1OK    H6 7646  14.584   2.885   4.600
   18I1OK   C17 7647  14.579   2.456   4.454
   18I1OK   C18 7648  14.424   2.415   4.460
   18I1OK   C19 7649  14.375   2.292   4.412
   18I1OK    H7 7650  14.439   2.209   4.396
   18I1OK   C20 7651  14.239   2.263   4.404
   18I1OK    H8 7652  14.207   2.169   4.364
   18I1OK   C21 7653  14.145   2.355   4.450
   18I1OK   C22 7654  14.188   2.475   4.502
   18I1OK    H9 7655  14.120   2.541   4.551
   18I1OK   C23 7656  14.323   2.505   4.501
   18I1OK   H10 7657  14.344   2.609   4.508
   18I1OK   C24 7658  14.001   2.315   4.468
   18I1OK   O11 7659  13.964   2.188   4.454
   18I1OK   Co3 7660  13.789   2.224   4.473
   18I1OK    O8 7661  13.781   2.279   4.651
   18I1OK    C4 7662  13.738   2.388   4.718
   18I1OK  H111 7663  13.748   2.397   4.824
   18I1OK    O7 7664  13.688   2.486   4.644
   18I1OK   Co2 7665  13.715   2.400   4.486
   18I1OK   O12 7666  13.901   2.405   4.472
   18I1OK   O26 7667  13.582   2.270   4.492
   18I1OK  C101 7668  13.576   2.136   4.487
   18I1OK   O25 7669  13.691   2.072   4.477
   18I1OK   H50 7670  13.484   2.082   4.485
   18I1OK   O28 7671  13.666   2.498   4.342
   18I1OK  C102 7672  13.700   2.405   4.253
   18I1OK   O27 7673  13.749   2.291   4.304
   18I1OK   H49 7674  13.687   2.420   4.148
   18I1OK   C25 7675  14.691   2.352   4.403
   18I1OK   C26 7676  14.666   2.242   4.331
   18I1OK   H11 7677  14.588   2.224   4.260
   18I1OK   C27 7678  14.779   2.153   4.357
   18I1OK   H12 7679  14.781   2.052   4.325
   18I1OK   C28 7680  14.874   2.228   4.418
   18I1OK   C29 7681   0.045   2.173   4.528
   18I1OK   C30 7682   0.040   2.026   4.579
   18I1OK   C31 7683   0.105   1.990   4.696
   18I1OK   H13 7684   0.116   2.064   4.773
   18I1OK   C32 7685   0.136   1.863   4.732
   18I1OK   H14 7686   0.206   1.846   4.812
   18I1OK   C33 7687   0.086   1.759   4.658
   18I1OK   C34 7688   0.010   1.785   4.546
   18I1OK   H15 7689  14.884   1.707   4.503
   18I1OK   C35 7690  14.926   1.916   4.505
   18I1OK   H16 7691  14.894   1.927   4.405
   18I1OK   C36 7692   0.094   1.628   4.733
   18I1OK   O13 7693   0.072   1.489   4.681
   18I1OK   Co1 7694   0.116   1.303   4.769
   18I1OK    O2 7695   0.159   1.256   4.945
   18I1OK    C1 7696   0.163   1.295   5.057
   18I1OK  H109 7697   0.206   1.238   5.136
   18I1OK    O1 7698   0.125   1.404   5.074
   18I1OK    Co 7699   0.110   1.435   4.898
   18I1OK   O14 7700   0.087   1.629   4.872
   18I1OK    O5 7701  14.875   1.361   4.861
   18I1OK    C3 7702  14.829   1.276   4.794
   18I1OK    O6 7703  14.903   1.202   4.740
   18I1OK  H110 7704  14.723   1.268   4.780
   18I1OK   O18 7705   0.286   1.417   4.808
   18I1OK   C53 7706   0.334   1.345   4.708
   18I1OK   O17 7707   0.250   1.256   4.659
   18I1OK   C54 7708   0.484   1.348   4.681
   18I1OK   C55 7709   0.554   1.244   4.617
   18I1OK   H25 7710   0.502   1.157   4.581
   18I1OK   C56 7711   0.689   1.253   4.601
   18I1OK   H26 7712   0.742   1.171   4.556
   18I1OK   C57 7713   0.759   1.368   4.642
   18I1OK   C58 7714   0.683   1.474   4.699
   18I1OK   H27 7715   0.730   1.564   4.733
   18I1OK   C59 7716   0.551   1.465   4.715
   18I1OK   H28 7717   0.496   1.552   4.746
   18I1OK   C60 7718   0.909   1.390   4.676
   18I1OK   C61 7719   1.010   1.278   4.704
   18I1OK    N5 7720   1.153   1.295   4.759
   18I1OK   C62 7721   1.205   1.157   4.716
   18I1OK   C63 7722   1.099   1.072   4.717
   18I1OK   H29 7723   1.102   0.968   4.741
   18I1OK   C64 7724   0.972   1.151   4.711
   18I1OK   H30 7725   0.873   1.111   4.717
   18I1OK   C65 7726   1.344   1.130   4.633
   18I1OK   C66 7727   1.376   0.985   4.571
   18I1OK   C67 7728   1.500   0.953   4.513
   18I1OK   H31 7729   1.577   1.022   4.499
   18I1OK   C68 7730   1.531   0.831   4.459
   18I1OK   H32 7731   1.627   0.816   4.413
   18I1OK   C69 7732   1.436   0.731   4.460
   18I1OK   C70 7733   1.311   0.756   4.515
   18I1OK   H33 7734   1.237   0.678   4.519
   18I1OK   C71 7735   1.281   0.881   4.566
   18I1OK   H34 7736   1.177   0.903   4.571
   18I1OK   C72 7737   1.470   0.602   4.392
   18I1OK   O19 7738   1.581   0.577   4.340
   18I1OK   O34 7739   1.708   0.497   4.256
   18I1OK  C105 7740   1.809   0.436   4.322
   18I1OK   H51 7741   1.912   0.461   4.313
   18I1OK   O33 7742   1.767   0.350   4.391
   18I1OK   Co6 7743   1.587   0.366   4.337
   18I1OK    O3 7744   1.493   0.275   4.477
   18I1OK    C2 7745   1.447   0.184   4.418
   18I1OK  H108 7746   1.396   0.100   4.462
   18I1OK    O4 7747   1.469   0.202   4.295
   18I1OK   O35 7748   1.532   0.265   4.145
   18I1OK  C106 7749   1.458   0.335   4.057
   18I1OK   H52 7750   1.442   0.309   3.955
   18I1OK   O36 7751   1.410   0.430   4.107
   18I1OK   Co7 7752   1.499   0.410   4.267
   18I1OK   O20 7753   1.396   0.511   4.381
   18I1OK   C73 7754   1.438   1.231   4.636
   18I1OK   C74 7755   1.579   1.246   4.575
   18I1OK   H35 7756   1.631   1.191   4.501
   18I1OK   C75 7757   1.634   1.357   4.620
   18I1OK   H36 7758   1.726   1.394   4.580
   18I1OK   C76 7759   1.534   1.432   4.707
   18I1OK   C77 7760   1.568   1.547   4.809
   18I1OK   C78 7761   1.718   1.580   4.843
   18I1OK   C79 7762   1.745   1.676   4.939
   18I1OK   H37 7763   1.684   1.676   5.026
   18I1OK   C80 7764   1.861   1.740   4.952
   18I1OK   H38 7765   1.866   1.829   5.012
   18I1OK   C81 7766   1.969   1.699   4.879
   18I1OK   C82 7767   1.954   1.594   4.791
   18I1OK   H39 7768   2.040   1.546   4.749
   18I1OK   C83 7769   1.832   1.538   4.773
   18I1OK   H40 7770   1.834   1.441   4.729
   18I1OK   C84 7771   2.106   1.747   4.925
   18I1OK   O21 7772   2.118   1.822   5.034
   18I1OK  Co17 7773   2.290   1.841   5.019
   18I1OK   O40 7774   2.304   1.966   4.881
   18I1OK  C135 7775   2.346   1.975   4.769
   18I1OK  C132 7776   2.319   2.101   4.688
   18I1OK  C131 7777   2.356   2.105   4.555
   18I1OK   H64 7778   2.401   2.019   4.508
   18I1OK  C130 7779   2.336   2.219   4.480
   18I1OK   H63 7780   2.329   2.196   4.378
   18I1OK  C129 7781   2.287   2.340   4.531
   18I1OK  C134 7782   2.261   2.334   4.668
   18I1OK   H66 7783   2.268   2.424   4.724
   18I1OK  C133 7784   2.270   2.218   4.745
   18I1OK   H65 7785   2.237   2.219   4.846
   18I1OK   O39 7786   2.403   1.883   4.721
   18I1OK  Co16 7787   2.396   1.785   4.871
   18I1OK   O22 7788   2.217   1.728   4.855
   18I1OK   O69 7789   2.505   1.887   5.018
   18I1OK  C210 7790   2.475   1.942   5.137
   18I1OK   O70 7791   2.350   1.925   5.178
   18I1OK  H106 7792   2.546   1.999   5.193
   18I1OK   O71 7793   2.503   1.634   4.847
   18I1OK  C211 7794   2.462   1.576   4.960
   18I1OK   O72 7795   2.378   1.649   5.035
   18I1OK  H107 7796   2.488   1.475   4.984
   18I1OK   C85 7797   1.460   1.629   4.841
   18I1OK   C86 7798   1.466   1.759   4.924
   18I1OK   H41 7799   1.540   1.798   4.989
   18I1OK   C87 7800   1.356   1.824   4.902
   18I1OK   H42 7801   1.336   1.921   4.943
   18I1OK   C88 7802   1.266   1.732   4.823
   18I1OK   C89 7803   1.179   1.783   4.728
   18I1OK   C90 7804   1.080   1.687   4.663
   18I1OK   C91 7805   0.961   1.722   4.568
   18I1OK   H43 7806   0.929   1.819   4.537
   18I1OK   C92 7807   0.893   1.612   4.548
   18I1OK   H44 7808   0.806   1.600   4.487
   18I1OK   C93 7809   0.961   1.509   4.638
   18I1OK    N6 7810   1.092   1.560   4.663
   18I1OK   Zn2 7811   1.245   1.457   4.722
   18I1OK    N7 7812   1.312   1.587   4.841
   18I1OK    N8 7813   1.415   1.373   4.688
   18I1OK   C94 7814   1.155   1.934   4.696
   18I1OK   C95 7815   1.178   2.045   4.777
   18I1OK   H45 7816   1.189   2.033   4.883
   18I1OK   C96 7817   1.179   2.173   4.726
   18I1OK   H46 7818   1.204   2.256   4.789
   18I1OK   C97 7819   1.151   2.195   4.592
   18I1OK   C99 7820   1.131   2.085   4.510
   18I1OK   H47 7821   1.088   2.099   4.413
   18I1OK  C100 7822   1.140   1.958   4.560
   18I1OK   H48 7823   1.143   1.877   4.489
   18I1OK   C98 7824   1.127   2.333   4.540
   18I1OK   O23 7825   1.100   2.346   4.420
   18I1OK   Co4 7826   1.068   2.524   4.420
   18I1OK   O16 7827   0.913   2.554   4.533
   18I1OK   C50 7828   0.882   2.631   4.630
   18I1OK   C49 7829   0.733   2.631   4.640
   18I1OK   C48 7830   0.671   2.506   4.632
   18I1OK   H22 7831   0.728   2.418   4.653
   18I1OK   C47 7832   0.541   2.496   4.605
   18I1OK   H21 7833   0.506   2.398   4.579
   18I1OK   C46 7834   0.459   2.608   4.584
   18I1OK   C52 7835   0.520   2.734   4.609
   18I1OK   H24 7836   0.459   2.821   4.620
   18I1OK   C51 7837   0.654   2.747   4.630
   18I1OK   H23 7838   0.699   2.844   4.628
   18I1OK   C41 7839   0.305   2.590   4.563
   18I1OK   C40 7840   0.238   2.461   4.609
   18I1OK   C39 7841   0.304   2.362   4.703
   18I1OK   H18 7842   0.380   2.383   4.776
   18I1OK   C38 7843   0.249   2.245   4.680
   18I1OK   H17 7844   0.295   2.154   4.712
   18I1OK   C37 7845   0.132   2.264   4.581
   18I1OK    N3 7846   0.127   2.415   4.566
   18I1OK   Zn3 7847  14.921   2.517   4.478
   18I1OK    N4 7848  14.841   2.374   4.388
   18I1OK    N2 7849   0.099   2.656   4.414
   18I1OK   C42 7850   0.231   2.676   4.489
   18I1OK   C43 7851   0.288   2.806   4.437
   18I1OK   H19 7852   0.389   2.827   4.406
   18I1OK   C44 7853   0.183   2.883   4.426
   18I1OK   H20 7854   0.189   2.988   4.437
   18I1OK   C45 7855   0.056   2.799   4.439
   18I1OK   O15 7856   0.961   2.722   4.654
   18I1OK   Co5 7857   1.107   2.640   4.575
   18I1OK   O24 7858   1.117   2.442   4.617
   18I1OK   O30 7859   1.271   2.686   4.637
   18I1OK  C103 7860   1.326   2.663   4.531
   18I1OK  C122 7861   1.469   2.699   4.500
   18I1OK  C203 7862   1.503   2.711   4.371
   18I1OK   H99 7863   1.427   2.716   4.295
   18I1OK  C123 7864   1.645   2.740   4.331
   18I1OK   H60 7865   1.671   2.734   4.228
   18I1OK  C120 7866   1.751   2.769   4.437
   18I1OK  C121 7867   1.700   2.747   4.580
   18I1OK   H59 7868   1.761   2.761   4.666
   18I1OK  C212 7869   1.555   2.709   4.603
   18I1OK  H116 7870   1.524   2.682   4.702
   18I1OK   O29 7871   1.243   2.626   4.429
   18I1OK   O31 7872   1.107   2.714   4.380
   18I1OK  C104 7873   1.025   2.686   4.277
   18I1OK   O32 7874   0.979   2.572   4.277
   18I1OK  C168 7875   1.010   2.785   4.164
   18I1OK  C167 7876   1.095   2.893   4.167
   18I1OK   H82 7877   1.189   2.886   4.217
   18I1OK  C166 7878   1.063   3.006   4.097
   18I1OK   H81 7879   1.126   3.091   4.112
   18I1OK  C165 7880   0.951   3.016   4.014
   18I1OK  C170 7881   0.868   2.903   4.010
   18I1OK   H84 7882   0.788   2.898   3.941
   18I1OK  C169 7883   0.895   2.790   4.087
   18I1OK   H83 7884   0.820   2.714   4.096
   19I1OK   O55 7885   3.590   8.039   0.589
   19I1OK  C202 7886   3.703   8.100   0.575
   19I1OK  H115 7887   3.720   8.205   0.591
   19I1OK   O56 7888   3.788   8.018   0.539
   19I1OK  Co13 7889   3.679   7.861   0.569
   19I1OK  Co12 7890   3.597   7.859   0.479
   19I1OK   O61 7891   3.427   7.849   0.404
   19I1OK  C206 7892   3.378   7.892   0.506
   19I1OK   O62 7893   3.466   7.927   0.603
   19I1OK  H102 7894   3.273   7.902   0.518
   19I1OK   O41 7895   3.713   7.879   0.330
   19I1OK  C149 7896   3.745   7.761   0.324
   19I1OK   O42 7897   3.709   7.702   0.432
   19I1OK   O63 7898   3.641   7.660   0.574
   19I1OK  C207 7899   3.707   7.674   0.705
   19I1OK   O64 7900   3.756   7.779   0.721
   19I1OK  H103 7901   3.711   7.595   0.777
   19I1OK  C148 7902   3.829   7.701   0.217
   19I1OK  C147 7903   3.856   7.565   0.220
   19I1OK   H72 7904   3.833   7.507   0.307
   19I1OK  C146 7905   3.909   7.506   0.107
   19I1OK   H71 7906   3.889   7.402   0.101
   19I1OK  C145 7907   3.950   7.578  14.926
   19I1OK  C151 7908   3.926   7.716  14.933
   19I1OK   H74 7909   3.973   7.784  14.866
   19I1OK  C150 7910   3.863   7.777   0.106
   19I1OK   H73 7911   3.835   7.880   0.099
   19I1OK  C140 7912   4.028   7.509  14.806
   19I1OK  C139 7913   4.075   7.361  14.812
   19I1OK  C138 7914   4.054   7.268  14.931
   19I1OK   H68 7915   4.053   7.292   0.102
   19I1OK  C137 7916   4.061   7.144  14.889
   19I1OK   H67 7917   4.050   7.065   0.026
   19I1OK  C136 7918   4.093   7.147  14.739
   19I1OK  C128 7919   4.099   7.040  14.650
   19I1OK  C127 7920   4.165   7.074  14.506
   19I1OK  C126 7921   4.201   6.983  14.412
   19I1OK   H62 7922   4.157   6.891  14.383
   19I1OK  C125 7923   4.314   7.038  14.340
   19I1OK   H61 7924   4.347   7.000  14.247
   19I1OK  C124 7925   4.348   7.151  14.404
   19I1OK  C119 7926   4.488   7.219  14.386
   19I1OK  C116 7927   4.508   7.337  14.448
   19I1OK    N9 7928   4.406   7.419  14.503
   19I1OK  C115 7929   4.444   7.543  14.493
   19I1OK  C118 7930   4.595   7.548  14.473
   19I1OK   H58 7931   4.660   7.631  14.492
   19I1OK  C117 7932   4.630   7.428  14.433
   19I1OK   H57 7933   4.724   7.405  14.388
   19I1OK  C114 7934   4.364   7.668  14.528
   19I1OK  C144 7935   4.234   7.652  14.568
   19I1OK  C143 7936   4.134   7.767  14.576
   19I1OK   H70 7937   4.145   7.866  14.535
   19I1OK  C142 7938   4.035   7.723  14.650
   19I1OK   H69 7939   3.943   7.775  14.667
   19I1OK  C141 7940   4.074   7.582  14.698
   19I1OK   N10 7941   4.151   7.527  14.581
   19I1OK    Zn 7942   4.233   7.358  14.569
   19I1OK   N11 7943   4.125   7.291  14.716
   19I1OK   N12 7944   4.217   7.209  14.456
   19I1OK  C111 7945   4.430   7.809  14.508
   19I1OK  C110 7946   4.393   7.914  14.594
   19I1OK   H54 7947   4.330   7.895  14.678
   19I1OK  C109 7948   4.447   8.042  14.579
   19I1OK   H53 7949   4.408   8.122  14.639
   19I1OK  C108 7950   4.539   8.069  14.477
   19I1OK  C113 7951   4.578   7.965  14.389
   19I1OK   H56 7952   4.653   7.982  14.314
   19I1OK  C112 7953   4.522   7.837  14.404
   19I1OK   H55 7954   4.549   7.760  14.334
   19I1OK  C107 7955   4.604   8.207  14.477
   19I1OK   O37 7956   4.663   8.256  14.379
   19I1OK   Co8 7957   4.700   8.407  14.464
   19I1OK   O51 7958   4.834   8.527  14.515
   19I1OK  C200 7959   4.790   8.605  14.428
   19I1OK   O52 7960   4.696   8.559  14.367
   19I1OK  H113 7961   4.836   8.699  14.404
   19I1OK   O45 7962   4.894   8.361  14.494
   19I1OK  C182 7963   4.939   8.271  14.567
   19I1OK   O46 7964   4.888   8.261  14.678
   19I1OK   Co9 7965   4.755   8.392  14.640
   19I1OK   O38 7966   4.614   8.270  14.584
   19I1OK   O53 7967   4.692   8.489  14.780
   19I1OK  C201 7968   4.582   8.497  14.730
   19I1OK   O54 7969   4.574   8.437  14.621
   19I1OK  H114 7970   4.498   8.536  14.782
   19I1OK  C179 7971   5.076   8.212  14.534
   19I1OK  C178 7972   5.147   8.268  14.427
   19I1OK   H88 7973   5.130   8.370  14.399
   19I1OK  C177 7974   5.244   8.196  14.361
   19I1OK   H87 7975   5.284   8.237  14.271
   19I1OK  C176 7976   5.280   8.067  14.401
   19I1OK  C181 7977   5.215   8.016  14.514
   19I1OK   H90 7978   5.248   7.924  14.557
   19I1OK  C180 7979   5.113   8.085  14.578
   19I1OK   H89 7980   5.056   8.036  14.654
   19I1OK  C175 7981   5.406   7.996  14.335
   19I1OK  C174 7982   5.406   7.842  14.325
   19I1OK  C173 7983   5.290   7.754  14.373
   19I1OK   H86 7984   5.189   7.784  14.391
   19I1OK  C172 7985   5.334   7.630  14.374
   19I1OK   H85 7986   5.281   7.548  14.419
   19I1OK  C171 7987   5.478   7.631  14.320
   19I1OK  C164 7988   5.562   7.527  14.300
   19I1OK  C161 7989   5.715   7.563  14.277
   19I1OK   N13 7990   5.761   7.690  14.202
   19I1OK  C160 7991   5.836   7.614  14.091
   19I1OK  C163 7992   5.892   7.505  14.147
   19I1OK   H80 7993   5.985   7.458  14.130
   19I1OK  C162 7994   5.806   7.466  14.261
   19I1OK   H79 7995   5.828   7.384  14.325
   19I1OK  C159 7996   5.868   7.662  13.940
   19I1OK  C191 7997   5.798   7.773  13.897
   19I1OK  C190 7998   5.771   7.828  13.757
   19I1OK   H94 7999   5.809   7.797  13.662
   19I1OK  C189 8000   5.702   7.939  13.768
   19I1OK   H93 8001   5.648   7.982  13.686
   19I1OK  C188 8002   5.695   7.979  13.916
   19I1OK  C187 8003   5.658   8.121  13.970
   19I1OK  C186 8004   5.636   8.129  14.106
   19I1OK  C185 8005   5.610   8.252  14.194
   19I1OK   H92 8006   5.649   8.350  14.181
   19I1OK  C184 8007   5.535   8.213  14.295
   19I1OK   H91 8008   5.499   8.274  14.374
   19I1OK  C183 8009   5.506   8.065  14.270
   19I1OK   N15 8010   5.628   8.010  14.200
   19I1OK   Zn1 8011   5.640   7.829  14.159
   19I1OK   N14 8012   5.710   7.870  13.984
   19I1OK   N16 8013   5.499   7.767  14.274
   19I1OK  C192 8014   5.645   8.244  13.873
   19I1OK  C193 8015   5.604   8.371  13.917
   19I1OK   H95 8016   5.548   8.380  14.008
   19I1OK  C194 8017   5.598   8.483  13.836
   19I1OK   H96 8018   5.576   8.578  13.879
   19I1OK  C195 8019   5.620   8.468  13.701
   19I1OK  C197 8020   5.659   8.345  13.650
   19I1OK   H97 8021   5.674   8.332  13.545
   19I1OK  C198 8022   5.677   8.238  13.736
   19I1OK   H98 8023   5.741   8.161  13.698
   19I1OK  C196 8024   5.601   8.587  13.609
   19I1OK   O47 8025   5.598   8.568  13.478
   19I1OK  Co10 8026   5.579   8.743  13.443
   19I1OK   O50 8027   5.415   8.782  13.524
   19I1OK  C199 8028   5.370   8.869  13.616
   19I1OK  H112 8029   5.268   8.870  13.649
   19I1OK   O49 8030   5.461   8.950  13.669
   19I1OK  Co11 8031   5.599   8.882  13.572
   19I1OK   O48 8032   5.619   8.714  13.650
   19I1OK   O57 8033   5.759   8.959  13.612
   19I1OK  C204 8034   5.828   8.884  13.526
   19I1OK   O58 8035   5.756   8.798  13.452
   19I1OK  H101 8036   5.934   8.894  13.515
   19I1OK   O59 8037   5.563   8.952  13.404
   19I1OK  C205 8038   5.540   8.903  13.280
   19I1OK   O60 8039   5.540   8.771  13.268
   19I1OK  H100 8040   5.528   8.965  13.194
   19I1OK  C156 8041   5.954   7.571  13.840
   19I1OK  C155 8042   5.948   7.593  13.701
   19I1OK   H76 8043   5.851   7.609  13.659
   19I1OK  C154 8044   6.046   7.559  13.612
   19I1OK   H75 8045   6.041   7.595  13.511
   19I1OK  C153 8046   6.155   7.486  13.655
   19I1OK  C158 8047   6.161   7.449  13.788
   19I1OK   H78 8048   6.228   7.372  13.819
   19I1OK  C157 8049   6.066   7.495  13.878
   19I1OK   H77 8050   6.090   7.478  13.980
   19I1OK  C152 8051   6.264   7.446  13.555
   19I1OK   O43 8052   6.375   7.392  13.599
   19I1OK  Co14 8053   6.539   7.350  13.501
   19I1OK    O9 8054   6.597   7.192  13.570
   19I1OK    C5 8055   6.480   7.132  13.534
   19I1OK   O10 8056   6.394   7.187  13.432
   19I1OK  Co15 8057   6.382   7.370  13.366
   19I1OK   O44 8058   6.241   7.446  13.438
   19I1OK   O65 8059   6.544   7.360  13.290
   19I1OK  C208 8060   6.488   7.325  13.188
   19I1OK   O66 8061   6.368   7.321  13.194
   19I1OK  H104 8062   6.541   7.298  13.099
   19I1OK   O68 8063   6.517   7.523  13.378
   19I1OK  C209 8064   6.600   7.569  13.472
   19I1OK   O67 8065   6.631   7.494  13.559
   19I1OK  H105 8066   6.650   7.662  13.461
   19I1OK    C6 8067   6.422   7.027  13.626
   19I1OK    C7 8068   6.353   7.063  13.740
   19I1OK    H1 8069   6.301   7.156  13.744
   19I1OK    C8 8070   6.336   6.971  13.841
   19I1OK    H2 8071   6.292   7.004  13.932
   19I1OK    C9 8072   6.376   6.838  13.828
   19I1OK   C10 8073   6.435   6.804  13.706
   19I1OK    H3 8074   6.430   6.703  13.673
   19I1OK   C11 8075   6.465   6.897  13.610
   19I1OK    H4 8076   6.539   6.875  13.535
   19I1OK   C12 8077   6.340   6.731  13.937
   19I1OK   C13 8078   6.422   6.599  13.947
   19I1OK    N1 8079   6.407   6.506  14.038
   19I1OK   C14 8080   6.526   6.420  14.039
   19I1OK   C15 8081   6.583   6.440  13.899
   19I1OK    H5 8082   6.647   6.374  13.844
   19I1OK   C16 8083   6.526   6.547  13.847
   19I1OK    H6 8084   6.561   6.589  13.756
   19I1OK   C17 8085   6.588   6.370  14.151
   19I1OK   C18 8086   6.732   6.297  14.145
   19I1OK   C19 8087   6.787   6.226  14.254
   19I1OK    H7 8088   6.727   6.192  14.334
   19I1OK   C20 8089   6.917   6.177  14.253
   19I1OK    H8 8090   6.955   6.126  14.340
   19I1OK   C21 8091   6.997   6.190  14.140
   19I1OK   C22 8092   6.946   6.256  14.030
   19I1OK    H9 8093   7.000   6.255  13.937
   19I1OK   C23 8094   6.819   6.311  14.035
   19I1OK   H10 8095   6.803   6.386  13.962
   19I1OK   C24 8096   7.127   6.114  14.128
   19I1OK   O11 8097   7.158   6.021  14.217
   19I1OK   Co3 8098   7.320   5.989  14.146
   19I1OK    O8 8099   7.275   5.916  13.981
   19I1OK    C4 8100   7.302   5.942  13.852
   19I1OK  H111 8101   7.262   5.884  13.772
   19I1OK    O7 8102   7.380   6.048  13.829
   19I1OK   Co2 8103   7.397   6.091  14.004
   19I1OK   O12 8104   7.226   6.152  14.045
   19I1OK   O26 8105   7.513   5.957  14.062
   19I1OK  C101 8106   7.513   5.862  14.157
   19I1OK   O25 8107   7.402   5.850  14.227
   19I1OK   H50 8108   7.599   5.802  14.179
   19I1OK   O28 8109   7.497   6.240  14.032
   19I1OK  C102 8110   7.484   6.238  14.164
   19I1OK   O27 8111   7.415   6.134  14.214
   19I1OK   H49 8112   7.526   6.314  14.226
   19I1OK   C25 8113   6.493   6.355  14.279
   19I1OK   C26 8114   6.533   6.314  14.401
   19I1OK   H11 8115   6.628   6.327  14.448
   19I1OK   C27 8116   6.413   6.262  14.465
   19I1OK   H12 8117   6.416   6.210  14.558
   19I1OK   C28 8118   6.308   6.301  14.390
   19I1OK   C29 8119   6.173   6.217  14.370
   19I1OK   C30 8120   6.155   6.075  14.433
   19I1OK   C31 8121   6.054   5.990  14.388
   19I1OK   H13 8122   6.024   5.997  14.286
   19I1OK   C32 8123   6.007   5.882  14.456
   19I1OK   H14 8124   5.916   5.836  14.425
   19I1OK   C33 8125   6.073   5.841  14.570
   19I1OK   C34 8126   6.180   5.913  14.616
   19I1OK   H15 8127   6.246   5.870  14.688
   19I1OK   C35 8128   6.216   6.030  14.551
   19I1OK   H16 8129   6.279   6.094  14.608
   19I1OK   C36 8130   6.034   5.701  14.609
   19I1OK   O13 8131   6.064   5.627  14.737
   19I1OK   Co1 8132   5.985   5.447  14.811
   19I1OK    O2 8133   5.889   5.310  14.728
   19I1OK    C1 8134   5.851   5.268  14.624
   19I1OK  H109 8135   5.782   5.187  14.615
   19I1OK    O1 8136   5.887   5.328  14.529
   19I1OK    Co 8137   5.958   5.459  14.630
   19I1OK   O14 8138   5.996   5.610  14.510
   19I1OK    O5 8139   6.125   5.387  14.673
   19I1OK    C3 8140   6.186   5.357  14.770
   19I1OK    O6 8141   6.128   5.357  14.873
   19I1OK  H110 8142   6.290   5.333  14.765
   19I1OK   O18 8143   5.818   5.546  14.738
   19I1OK   C53 8144   5.800   5.571  14.867
   19I1OK   O17 8145   5.891   5.516   0.014
   19I1OK   C54 8146   5.666   5.627  14.914
   19I1OK   C55 8147   5.614   5.610   0.110
   19I1OK   H25 8148   5.670   5.559   0.185
   19I1OK   C56 8149   5.491   5.661   0.141
   19I1OK   H26 8150   5.451   5.644   0.239
   19I1OK   C57 8151   5.418   5.736   0.047
   19I1OK   C58 8152   5.477   5.757  14.852
   19I1OK   H27 8153   5.427   5.812  14.776
   19I1OK   C59 8154   5.598   5.707  14.821
   19I1OK   H28 8155   5.644   5.737  14.730
   19I1OK   C60 8156   5.266   5.767   0.037
   19I1OK   C61 8157   5.156   5.693   0.114
   19I1OK    N5 8158   5.004   5.706   0.090
   19I1OK   C62 8159   4.961   5.647   0.225
   19I1OK   C63 8160   5.057   5.558   0.262
   19I1OK   H29 8161   5.041   5.468   0.317
   19I1OK   C64 8162   5.183   5.587   0.189
   19I1OK   H30 8163   5.273   5.530   0.193
   19I1OK   C65 8164   4.853   5.714   0.328
   19I1OK   C66 8165   4.835   5.658   0.477
   19I1OK   C67 8166   4.734   5.703   0.565
   19I1OK   H31 8167   4.675   5.786   0.545
   19I1OK   C68 8168   4.714   5.656   0.692
   19I1OK   H32 8169   4.637   5.698   0.752
   19I1OK   C69 8170   4.799   5.559   0.741
   19I1OK   C70 8171   4.902   5.511   0.662
   19I1OK   H33 8172   4.967   5.434   0.698
   19I1OK   C71 8173   4.921   5.562   0.534
   19I1OK   H34 8174   5.019   5.549   0.496
   19I1OK   C72 8175   4.781   5.517   0.884
   19I1OK   O19 8176   4.690   5.560   0.958
   19I1OK   O34 8177   4.591   5.588   1.097
   19I1OK  C105 8178   4.472   5.526   1.113
   19I1OK   H51 8179   4.378   5.576   1.122
   19I1OK   O33 8180   4.486   5.409   1.114
   19I1OK   Co6 8181   4.675   5.411   1.107
   19I1OK    O3 8182   4.716   5.232   1.053
   19I1OK    C2 8183   4.772   5.192   1.148
   19I1OK  H108 8184   4.803   5.091   1.165
   19I1OK    O4 8185   4.790   5.289   1.226
   19I1OK   O35 8186   4.781   5.447   1.300
   19I1OK  C106 8187   4.883   5.535   1.300
   19I1OK   H52 8188   4.929   5.578   1.386
   19I1OK   O36 8189   4.917   5.561   1.190
   19I1OK   Co7 8190   4.783   5.466   1.109
   19I1OK   O20 8191   4.849   5.440   0.940
   19I1OK   C73 8192   4.768   5.810   0.275
   19I1OK   C74 8193   4.653   5.894   0.334
   19I1OK   H35 8194   4.622   5.913   0.434
   19I1OK   C75 8195   4.594   5.960   0.237
   19I1OK   H36 8196   4.522   6.036   0.258
   19I1OK   C76 8197   4.666   5.934   0.106
   19I1OK   C77 8198   4.608   5.961  14.895
   19I1OK   C78 8199   4.456   6.000  14.877
   19I1OK   C79 8200   4.405   6.015  14.749
   19I1OK   H37 8201   4.437   5.944  14.677
   19I1OK   C80 8202   4.295   6.082  14.718
   19I1OK   H38 8203   4.276   6.110  14.617
   19I1OK   C81 8204   4.213   6.126  14.819
   19I1OK   C82 8205   4.250   6.103   0.017
   19I1OK   H39 8206   4.178   6.117   0.096
   19I1OK   C83 8207   4.367   6.043   0.044
   19I1OK   H40 8208   4.374   6.003   0.142
   19I1OK   C84 8209   4.072   6.166  14.780
   19I1OK   O21 8210   4.030   6.154  14.654
   19I1OK  Co17 8211   3.872   6.220  14.685
   19I1OK   O40 8212   3.908   6.402  14.698
   19I1OK  C135 8213   3.904   6.491  14.779
   19I1OK  C132 8214   3.960   6.629  14.745
   19I1OK  C131 8215   3.967   6.726  14.843
   19I1OK   H64 8216   3.934   6.705   0.010
   19I1OK  C130 8217   4.017   6.851  14.813
   19I1OK   H63 8218   4.061   6.896  14.898
   19I1OK  C129 8219   4.053   6.894  14.685
   19I1OK  C134 8220   4.034   6.795  14.587
   19I1OK   H66 8221   4.016   6.826  14.487
   19I1OK  C133 8222   3.996   6.664  14.615
   19I1OK   H65 8223   3.996   6.591  14.537
   19I1OK   O39 8224   3.859   6.469  14.887
   19I1OK  Co16 8225   3.815   6.300  14.848
   19I1OK   O22 8226   3.986   6.224  14.863
   19I1OK   O69 8227   3.671   6.307  14.695
   19I1OK  C210 8228   3.665   6.263  14.569
   19I1OK   O70 8229   3.770   6.193  14.527
   19I1OK  H106 8230   3.584   6.286  14.503
   19I1OK   O71 8231   3.713   6.232   0.055
   19I1OK  C211 8232   3.714   6.108   0.008
   19I1OK   O72 8233   3.774   6.091  14.822
   19I1OK  H107 8234   3.677   6.026   0.065
   19I1OK   C85 8235   4.704   5.972  14.796
   19I1OK   C86 8236   4.680   6.015  14.649
   19I1OK   H41 8237   4.592   6.020  14.591
   19I1OK   C87 8238   4.794   6.049  14.598
   19I1OK   H42 8239   4.805   6.087  14.500
   19I1OK   C88 8240   4.900   6.010  14.700
   19I1OK   C89 8241   5.014   6.087  14.715
   19I1OK   C90 8242   5.124   6.034  14.808
   19I1OK   C91 8243   5.267   6.090  14.828
   19I1OK   H43 8244   5.313   6.173  14.776
   19I1OK   C92 8245   5.332   6.007  14.904
   19I1OK   H44 8246   5.433   6.015   0.005
   19I1OK   C93 8247   5.235   5.891  14.925
   19I1OK    N6 8248   5.105   5.945  14.897
   19I1OK   Zn2 8249   4.937   5.870   0.023
   19I1OK    N7 8250   4.843   5.905  14.795
   19I1OK    N8 8251   4.782   5.874   0.137
   19I1OK   C94 8252   5.055   6.211  14.630
   19I1OK   C95 8253   5.013   6.245  14.501
   19I1OK   H45 8254   4.969   6.172  14.437
   19I1OK   C96 8255   5.035   6.372  14.449
   19I1OK   H46 8256   4.996   6.397  14.353
   19I1OK   C97 8257   5.104   6.466  14.523
   19I1OK   C99 8258   5.143   6.434  14.652
   19I1OK   H47 8259   5.215   6.495  14.703
   19I1OK  C100 8260   5.113   6.312  14.706
   19I1OK   H48 8261   5.127   6.299  14.811
   19I1OK   C98 8262   5.151   6.594  14.460
   19I1OK   O23 8263   5.215   6.672  14.530
   19I1OK   Co4 8264   5.253   6.794  14.402
   19I1OK   O16 8265   5.367   6.706  14.272
   19I1OK   C50 8266   5.370   6.690  14.146
   19I1OK   C49 8267   5.508   6.647  14.109
   19I1OK   C48 8268   5.563   6.547  14.189
   19I1OK   H22 8269   5.498   6.483  14.246
   19I1OK   C47 8270   5.694   6.524  14.190
   19I1OK   H21 8271   5.730   6.461  14.268
   19I1OK   C46 8272   5.784   6.599  14.111
   19I1OK   C52 8273   5.725   6.689  14.019
   19I1OK   H24 8274   5.783   6.730  13.939
   19I1OK   C51 8275   5.592   6.718  14.022
   19I1OK   H23 8276   5.554   6.801  13.965
   19I1OK   C41 8277   5.935   6.562  14.109
   19I1OK   C40 8278   5.979   6.422  14.152
   19I1OK   C39 8279   5.882   6.306  14.167
   19I1OK   H18 8280   5.789   6.293  14.117
   19I1OK   C38 8281   5.936   6.222  14.253
   19I1OK   H17 8282   5.878   6.146  14.301
   19I1OK   C37 8283   6.078   6.270  14.287
   19I1OK    N3 8284   6.096   6.389  14.192
   19I1OK   Zn3 8285   6.259   6.486  14.158
   19I1OK    N4 8286   6.357   6.418  14.304
   19I1OK    N2 8287   6.179   6.656  14.126
   19I1OK   C42 8288   6.032   6.655  14.087
   19I1OK   C43 8289   5.999   6.797  14.047
   19I1OK   H19 8290   5.913   6.855  14.074
   19I1OK   C44 8291   6.106   6.839  13.983
   19I1OK   H20 8292   6.101   6.920  13.915
   19I1OK   C45 8293   6.219   6.735  14.003
   19I1OK   O15 8294   5.293   6.761  14.081
   19I1OK   Co5 8295   5.174   6.789  14.221
   19I1OK   O24 8296   5.142   6.620  14.330
   19I1OK   O30 8297   5.001   6.822  14.177
   19I1OK  C103 8298   4.981   6.889  14.278
   19I1OK  C122 8299   4.857   6.970  14.302
   19I1OK  C203 8300   4.866   7.070  14.391
   19I1OK   H99 8301   4.961   7.104  14.426
   19I1OK  C123 8302   4.745   7.152  14.426
   19I1OK   H60 8303   4.752   7.220  14.508
   19I1OK  C120 8304   4.612   7.132  14.353
   19I1OK  C121 8305   4.615   7.011  14.258
   19I1OK   H59 8306   4.531   6.981  14.200
   19I1OK  C212 8307   4.743   6.933  14.239
   19I1OK  H116 8308   4.741   6.842  14.183
   19I1OK   O29 8309   5.089   6.906  14.359
   19I1OK   O31 8310   5.238   6.967  14.307
   19I1OK  C104 8311   5.347   6.992  14.383
   19I1OK   O32 8312   5.384   6.899  14.452
   19I1OK  C168 8313   5.401   7.133  14.392
   19I1OK  C167 8314   5.325   7.231  14.332
   19I1OK   H82 8315   5.219   7.217  14.319
   19I1OK  C166 8316   5.382   7.349  14.298
   19I1OK   H81 8317   5.323   7.417  14.240
   19I1OK  C165 8318   5.514   7.381  14.329
   19I1OK  C170 8319   5.588   7.282  14.394
   19I1OK   H84 8320   5.685   7.302  14.432
   19I1OK  C169 8321   5.534   7.157  14.422
   19I1OK   H83 8322   5.598   7.077  14.451
   20I1OK   O55 8323  13.157  11.831  10.621
   20I1OK  C202 8324  13.051  11.758  10.615
   20I1OK  H115 8325  12.957  11.780  10.661
   20I1OK   O56 8326  13.076  11.656  10.549
   20I1OK  Co13 8327  13.248  11.717  10.484
   20I1OK  Co12 8328  13.325  11.710  10.578
   20I1OK   O61 8329  13.454  11.773  10.696
   20I1OK  C206 8330  13.415  11.887  10.681
   20I1OK   O62 8331  13.308  11.902  10.599
   20I1OK  H102 8332  13.463  11.970  10.728
   20I1OK   O41 8333  13.291  11.533  10.635
   20I1OK  C149 8334  13.366  11.480  10.552
   20I1OK   O42 8335  13.396  11.566  10.462
   20I1OK   O63 8336  13.421  11.701  10.374
   20I1OK  C207 8337  13.331  11.750  10.269
   20I1OK   O64 8338  13.218  11.748  10.299
   20I1OK  H103 8339  13.366  11.780  10.172
   20I1OK  C148 8340  13.397  11.334  10.547
   20I1OK  C147 8341  13.485  11.288  10.450
   20I1OK   H72 8342  13.514  11.351  10.368
   20I1OK  C146 8343  13.535  11.161  10.462
   20I1OK   H71 8344  13.628  11.147  10.412
   20I1OK  C145 8345  13.494  11.070  10.562
   20I1OK  C151 8346  13.401  11.122  10.653
   20I1OK   H74 8347  13.345  11.058  10.718
   20I1OK  C150 8348  13.356  11.252  10.650
   20I1OK   H73 8349  13.296  11.289  10.730
   20I1OK  C140 8350  13.540  10.917  10.563
   20I1OK  C139 8351  13.625  10.857  10.446
   20I1OK  C138 8352  13.670  10.933  10.322
   20I1OK   H68 8353  13.618  11.010  10.270
   20I1OK  C137 8354  13.773  10.871  10.271
   20I1OK   H67 8355  13.817  10.909  10.182
   20I1OK  C136 8356  13.801  10.746  10.355
   20I1OK  C128 8357  13.906  10.657  10.345
   20I1OK  C127 8358  13.889  10.519  10.429
   20I1OK  C126 8359  13.968  10.410  10.418
   20I1OK   H62 8360  14.073  10.400  10.402
   20I1OK  C125 8361  13.886  10.294  10.447
   20I1OK   H61 8362  13.925  10.198  10.470
   20I1OK  C124 8363  13.760  10.340  10.459
   20I1OK  C119 8364  13.635  10.246  10.450
   20I1OK  C116 8365  13.515  10.302  10.472
   20I1OK    N9 8366  13.492  10.428  10.532
   20I1OK  C115 8367  13.380  10.423  10.597
   20I1OK  C118 8368  13.296  10.306  10.546
   20I1OK   H58 8369  13.191  10.293  10.553
   20I1OK  C117 8370  13.381  10.227  10.482
   20I1OK   H57 8371  13.359  10.126  10.455
   20I1OK  C114 8372  13.318  10.530  10.687
   20I1OK  C144 8373  13.391  10.643  10.711
   20I1OK  C143 8374  13.358  10.742  10.821
   20I1OK   H70 8375  13.291  10.729  10.903
   20I1OK  C142 8376  13.424  10.852  10.791
   20I1OK   H69 8377  13.431  10.939  10.854
   20I1OK  C141 8378  13.494  10.827  10.657
   20I1OK   N10 8379  13.529  10.682  10.664
   20I1OK    Zn 8380  13.615  10.579  10.531
   20I1OK   N11 8381  13.680  10.740  10.443
   20I1OK   N12 8382  13.773  10.479  10.520
   20I1OK  C111 8383  13.180  10.502  10.757
   20I1OK  C110 8384  13.094  10.610  10.782
   20I1OK   H54 8385  13.118  10.707  10.745
   20I1OK  C109 8386  12.971  10.591  10.845
   20I1OK   H53 8387  12.914  10.677  10.873
   20I1OK  C108 8388  12.931  10.463  10.886
   20I1OK  C113 8389  13.016  10.352  10.862
   20I1OK   H56 8390  12.985  10.253  10.887
   20I1OK  C112 8391  13.141  10.373  10.800
   20I1OK   H55 8392  13.205  10.289  10.786
   20I1OK  C107 8393  12.790  10.449  10.942
   20I1OK   O37 8394  12.750  10.353  11.008
   20I1OK   Co8 8395  12.588  10.419  11.028
   20I1OK   O51 8396  12.404  10.388  11.008
   20I1OK  C200 8397  12.398  10.377  11.132
   20I1OK   O52 8398  12.505  10.392  11.186
   20I1OK  H113 8399  12.309  10.349  11.184
   20I1OK   O45 8400  12.503  10.296  10.893
   20I1OK  C182 8401  12.522  10.294  10.771
   20I1OK   O46 8402  12.525  10.404  10.715
   20I1OK   Co9 8403  12.512  10.499  10.879
   20I1OK   O38 8404  12.702  10.531  10.907
   20I1OK   O53 8405  12.429  10.660  10.875
   20I1OK  C201 8406  12.500  10.703  10.963
   20I1OK   O54 8407  12.584  10.620  11.002
   20I1OK  H114 8408  12.501  10.806  10.991
   20I1OK  C179 8409  12.500  10.164  10.694
   20I1OK  C178 8410  12.451  10.054  10.765
   20I1OK   H88 8411  12.393  10.069  10.853
   20I1OK  C177 8412  12.473   9.926  10.720
   20I1OK   H87 8413  12.448   9.846  10.785
   20I1OK  C176 8414  12.537   9.900  10.599
   20I1OK  C181 8415  12.577  10.011  10.524
   20I1OK   H90 8416  12.614   9.998  10.424
   20I1OK  C180 8417  12.562  10.141  10.570
   20I1OK   H89 8418  12.606  10.222  10.517
   20I1OK  C175 8419  12.542   9.752  10.541
   20I1OK  C174 8420  12.662   9.711  10.453
   20I1OK  C173 8421  12.779   9.804  10.421
   20I1OK   H86 8422  12.808   9.893  10.473
   20I1OK  C172 8423  12.847   9.747  10.324
   20I1OK   H85 8424  12.924   9.797  10.269
   20I1OK  C171 8425  12.782   9.611  10.295
   20I1OK  C164 8426  12.821   9.517  10.206
   20I1OK  C161 8427  12.714   9.403  10.174
   20I1OK   N13 8428  12.615   9.349  10.279
   20I1OK  C160 8429  12.666   9.203  10.271
   20I1OK  C163 8430  12.699   9.179  10.142
   20I1OK   H80 8431  12.684   9.093  10.082
   20I1OK  C162 8432  12.740   9.308  10.084
   20I1OK   H79 8433  12.770   9.320   9.982
   20I1OK  C159 8434  12.659   9.088  10.384
   20I1OK  C191 8435  12.628   9.131  10.511
   20I1OK  C190 8436  12.646   9.064  10.648
   20I1OK   H94 8437  12.678   8.966  10.672
   20I1OK  C189 8438  12.598   9.145  10.740
   20I1OK   H93 8439  12.622   9.135  10.844
   20I1OK  C188 8440  12.525   9.261  10.671
   20I1OK  C187 8441  12.421   9.354  10.740
   20I1OK  C186 8442  12.383   9.465  10.666
   20I1OK  C185 8443  12.276   9.571  10.696
   20I1OK   H92 8444  12.183   9.558  10.747
   20I1OK  C184 8445  12.316   9.683  10.641
   20I1OK   H91 8446  12.265   9.777  10.643
   20I1OK  C183 8447  12.453   9.654  10.579
   20I1OK   N15 8448  12.448   9.509  10.537
   20I1OK   Zn1 8449  12.592   9.432  10.447
   20I1OK   N14 8450  12.577   9.272  10.554
   20I1OK   N16 8451  12.682   9.595  10.398
   20I1OK  C192 8452  12.366   9.324  10.884
   20I1OK  C193 8453  12.279   9.411  10.952
   20I1OK   H95 8454  12.274   9.513  10.923
   20I1OK  C194 8455  12.223   9.384  11.075
   20I1OK   H96 8456  12.149   9.449  11.116
   20I1OK  C195 8457  12.265   9.272  11.144
   20I1OK  C197 8458  12.352   9.182  11.084
   20I1OK   H97 8459  12.387   9.096  11.138
   20I1OK  C198 8460  12.396   9.205  10.955
   20I1OK   H98 8461  12.429   9.119  10.903
   20I1OK  C196 8462  12.213   9.248  11.284
   20I1OK   O47 8463  12.269   9.155  11.361
   20I1OK  Co10 8464  12.155   9.183  11.497
   20I1OK   O50 8465  12.194   9.359  11.544
   20I1OK  C199 8466  12.126   9.475  11.556
   20I1OK  H112 8467  12.173   9.567  11.583
   20I1OK   O49 8468  11.996   9.469  11.528
   20I1OK  Co11 8469  11.999   9.292  11.486
   20I1OK   O48 8470  12.093   9.293  11.326
   20I1OK   O57 8471  11.837   9.228  11.432
   20I1OK  C204 8472  11.881   9.104  11.413
   20I1OK   O58 8473  12.010   9.083  11.440
   20I1OK  H101 8474  11.816   9.025  11.382
   20I1OK   O59 8475  12.015   9.216  11.655
   20I1OK  C205 8476  12.102   9.136  11.718
   20I1OK   O60 8477  12.203   9.093  11.645
   20I1OK  H100 8478  12.091   9.102  11.818
   20I1OK  C156 8479  12.712   8.939  10.354
   20I1OK  C155 8480  12.743   8.852  10.460
   20I1OK   H76 8481  12.799   8.893  10.541
   20I1OK  C154 8482  12.742   8.715  10.453
   20I1OK   H75 8483  12.749   8.657  10.542
   20I1OK  C153 8484  12.721   8.654  10.331
   20I1OK  C158 8485  12.704   8.734  10.219
   20I1OK   H78 8486  12.715   8.691  10.122
   20I1OK  C157 8487  12.695   8.871  10.231
   20I1OK   H77 8488  12.664   8.921  10.144
   20I1OK  C152 8489  12.723   8.500  10.322
   20I1OK   O43 8490  12.687   8.443  10.210
   20I1OK  Co14 8491  12.657   8.253  10.173
   20I1OK    O9 8492  12.722   8.226  10.005
   20I1OK    C5 8493  12.846   8.268  10.045
   20I1OK   O10 8494  12.885   8.268  10.185
   20I1OK  Co15 8495  12.774   8.272  10.344
   20I1OK   O44 8496  12.773   8.436  10.408
   20I1OK   O65 8497  12.714   8.106  10.314
   20I1OK  C208 8498  12.805   8.066  10.385
   20I1OK   O66 8499  12.874   8.152  10.433
   20I1OK  H104 8500  12.824   7.962  10.401
   20I1OK   O68 8501  12.578   8.222  10.369
   20I1OK  C209 8502  12.466   8.240  10.298
   20I1OK   O67 8503  12.477   8.262  10.182
   20I1OK  H105 8504  12.370   8.219  10.340
   20I1OK    C6 8505  12.929   8.348   9.948
   20I1OK    C7 8506  12.903   8.482   9.927
   20I1OK    H1 8507  12.861   8.541  10.006
   20I1OK    C8 8508  12.951   8.543   9.813
   20I1OK    H2 8509  12.922   8.644   9.794
   20I1OK    C9 8510  13.033   8.477   9.722
   20I1OK   C10 8511  13.065   8.345   9.754
   20I1OK    H3 8512  13.155   8.302   9.716
   20I1OK   C11 8513  13.008   8.278   9.860
   20I1OK    H4 8514  13.007   8.171   9.861
   20I1OK   C12 8515  13.100   8.553   9.603
   20I1OK   C13 8516  13.151   8.475   9.478
   20I1OK    N1 8517  13.201   8.527   9.369
   20I1OK   C14 8518  13.199   8.427   9.262
   20I1OK   C15 8519  13.196   8.295   9.339
   20I1OK    H5 8520  13.228   8.199   9.305
   20I1OK   C16 8521  13.164   8.322   9.464
   20I1OK    H6 8522  13.141   8.245   9.534
   20I1OK   C17 8523  13.165   8.450   9.130
   20I1OK   C18 8524  13.142   8.331   9.024
   20I1OK   C19 8525  13.130   8.352   8.885
   20I1OK    H7 8526  13.164   8.442   8.840
   20I1OK   C20 8527  13.094   8.251   8.797
   20I1OK    H8 8528  13.083   8.274   8.693
   20I1OK   C21 8529  13.075   8.121   8.842
   20I1OK   C22 8530  13.090   8.095   8.977
   20I1OK    H9 8531  13.089   7.994   9.012
   20I1OK   C23 8532  13.118   8.198   9.065
   20I1OK   H10 8533  13.093   8.176   9.165
   20I1OK   C24 8534  13.064   8.006   8.745
   20I1OK   O11 8535  13.087   8.026   8.616
   20I1OK   Co3 8536  13.041   7.858   8.571
   20I1OK    O8 8537  13.176   7.758   8.651
   20I1OK    C4 8538  13.185   7.657   8.739
   20I1OK  H111 8539  13.278   7.618   8.773
   20I1OK    O7 8540  13.069   7.611   8.785
   20I1OK   Co2 8541  12.968   7.729   8.691
   20I1OK   O12 8542  13.007   7.889   8.778
   20I1OK   O26 8543  12.981   7.660   8.519
   20I1OK  C101 8544  13.023   7.703   8.399
   20I1OK   O25 8545  13.071   7.827   8.395
   20I1OK   H50 8546  13.015   7.645   8.310
   20I1OK   O28 8547  12.790   7.713   8.724
   20I1OK  C102 8548  12.755   7.811   8.642
   20I1OK   O27 8549  12.855   7.870   8.576
   20I1OK   H49 8550  12.652   7.838   8.627
   20I1OK   C25 8551  13.189   8.601   9.081
   20I1OK   C26 8552  13.159   8.648   8.959
   20I1OK   H11 8553  13.081   8.618   8.893
   20I1OK   C27 8554  13.246   8.763   8.940
   20I1OK   H12 8555  13.255   8.813   8.846
   20I1OK   C28 8556  13.300   8.793   9.061
   20I1OK   C29 8557  13.447   8.853   9.083
   20I1OK   C30 8558  13.545   8.878   8.963
   20I1OK   C31 8559  13.681   8.897   8.986
   20I1OK   H13 8560  13.725   8.849   9.071
   20I1OK   C32 8561  13.768   8.952   8.897
   20I1OK   H14 8562  13.864   8.984   8.931
   20I1OK   C33 8563  13.725   8.977   8.769
   20I1OK   C34 8564  13.595   8.950   8.735
   20I1OK   H15 8565  13.567   8.945   8.631
   20I1OK   C35 8566  13.506   8.907   8.832
   20I1OK   H16 8567  13.404   8.918   8.806
   20I1OK   C36 8568  13.841   8.999   8.675
   20I1OK   O13 8569  13.839   9.050   8.534
   20I1OK   Co1 8570  13.997   9.116   8.412
   20I1OK    O2 8571  14.182   9.095   8.426
   20I1OK    C1 8572  14.269   9.039   8.484
   20I1OK  H109 8573  14.372   9.063   8.472
   20I1OK    O1 8574  14.234   8.961   8.565
   20I1OK    Co 8575  14.062   9.011   8.549
   20I1OK   O14 8576  13.962   8.935   8.701
   20I1OK    O5 8577  14.007   8.911   8.401
   20I1OK    C3 8578  13.965   8.930   8.292
   20I1OK    O6 8579  13.965   9.041   8.251
   20I1OK  H110 8580  13.926   8.850   8.234
   20I1OK   O18 8581  14.039   9.203   8.596
   20I1OK   C53 8582  13.990   9.310   8.535
   20I1OK   O17 8583  13.955   9.290   8.409
   20I1OK   C54 8584  14.008   9.448   8.600
   20I1OK   C55 8585  14.008   9.569   8.528
   20I1OK   H25 8586  13.994   9.569   8.422
   20I1OK   C56 8587  14.027   9.686   8.594
   20I1OK   H26 8588  14.034   9.777   8.538
   20I1OK   C57 8589  14.037   9.690   8.734
   20I1OK   C58 8590  14.029   9.566   8.803
   20I1OK   H27 8591  14.042   9.561   8.909
   20I1OK   C59 8592  14.012   9.450   8.740
   20I1OK   H28 8593  13.995   9.361   8.797
   20I1OK   C60 8594  14.100   9.798   8.828
   20I1OK   C61 8595  14.195   9.910   8.783
   20I1OK    N5 8596  14.276  10.003   8.875
   20I1OK   C62 8597  14.307  10.109   8.770
   20I1OK   C63 8598  14.313  10.046   8.650
   20I1OK   H29 8599  14.376  10.074   8.568
   20I1OK   C64 8600  14.242   9.916   8.659
   20I1OK   H30 8601  14.237   9.841   8.583
   20I1OK   C65 8602  14.287  10.269   8.795
   20I1OK   C66 8603  14.297  10.371   8.672
   20I1OK   C67 8604  14.293  10.510   8.689
   20I1OK   H31 8605  14.273  10.556   8.780
   20I1OK   C68 8606  14.299  10.601   8.586
   20I1OK   H32 8607  14.291  10.705   8.608
   20I1OK   C69 8608  14.309  10.554   8.457
   20I1OK   C70 8609  14.312  10.418   8.432
   20I1OK   H33 8610  14.322  10.381   8.332
   20I1OK   C71 8611  14.302  10.329   8.538
   20I1OK   H34 8612  14.270  10.232   8.510
   20I1OK   C72 8613  14.304  10.655   8.347
   20I1OK   O19 8614  14.299  10.779   8.366
   20I1OK   O34 8615  14.290  10.949   8.339
   20I1OK  C105 8616  14.399  11.027   8.344
   20I1OK   H51 8617  14.412  11.109   8.412
   20I1OK   O33 8618  14.479  10.993   8.266
   20I1OK   Co6 8619  14.374  10.859   8.186
   20I1OK    O3 8620  14.504  10.753   8.093
   20I1OK    C2 8621  14.472  10.771   7.981
   20I1OK  H108 8622  14.526  10.739   7.894
   20I1OK    O4 8623  14.362  10.834   7.982
   20I1OK   O35 8624  14.224  10.926   8.034
   20I1OK  C106 8625  14.100  10.876   8.042
   20I1OK   H52 8626  14.014  10.914   7.992
   20I1OK   O36 8627  14.096  10.782   8.113
   20I1OK   Co7 8628  14.270  10.797   8.169
   20I1OK   O20 8629  14.306  10.630   8.232
   20I1OK   C73 8630  14.281  10.312   8.926
   20I1OK   C74 8631  14.264  10.450   8.992
   20I1OK   H35 8632  14.236  10.544   8.954
   20I1OK   C75 8633  14.280  10.438   9.122
   20I1OK   H36 8634  14.258  10.519   9.188
   20I1OK   C76 8635  14.300  10.291   9.159
   20I1OK   C77 8636  14.359  10.236   9.295
   20I1OK   C78 8637  14.422  10.336   9.399
   20I1OK   C79 8638  14.480  10.286   9.514
   20I1OK   H37 8639  14.539  10.198   9.503
   20I1OK   C80 8640  14.501  10.356   9.625
   20I1OK   H38 8641  14.524  10.304   9.717
   20I1OK   C81 8642  14.482  10.492   9.625
   20I1OK   C82 8643  14.438  10.551   9.509
   20I1OK   H39 8644  14.442  10.658   9.499
   20I1OK   C83 8645  14.408  10.476   9.401
   20I1OK   H40 8646  14.404  10.530   9.310
   20I1OK   C84 8647  14.544  10.570   9.739
   20I1OK   O21 8648  14.617  10.510   9.832
   20I1OK  Co17 8649  14.647  10.654   9.923
   20I1OK   O40 8650  14.484  10.680  10.010
   20I1OK  C135 8651  14.393  10.758  10.015
   20I1OK  C132 8652  14.268  10.726  10.095
   20I1OK  C131 8653  14.159  10.811  10.088
   20I1OK   H64 8654  14.161  10.898  10.025
   20I1OK  C130 8655  14.045  10.784  10.161
   20I1OK   H63 8656  13.959  10.822  10.113
   20I1OK  C129 8657  14.033  10.680  10.253
   20I1OK  C134 8658  14.150  10.603  10.265
   20I1OK   H66 8659  14.168  10.554  10.357
   20I1OK  C133 8660  14.262  10.620  10.184
   20I1OK   H65 8661  14.342  10.549  10.190
   20I1OK   O39 8662  14.400  10.858   9.951
   20I1OK  Co16 8663  14.566  10.824   9.893
   20I1OK   O22 8664  14.522  10.700   9.759
   20I1OK   O69 8665  14.691  10.819  10.062
   20I1OK  C210 8666  14.768  10.727  10.120
   20I1OK   O70 8667  14.775  10.610  10.056
   20I1OK  H106 8668  14.818  10.742  10.213
   20I1OK   O71 8669  14.631  10.976   9.807
   20I1OK  C211 8670  14.740  10.915   9.761
   20I1OK   O72 8671  14.756  10.788   9.801
   20I1OK  H107 8672  14.805  10.962   9.691
   20I1OK   C85 8673  14.327  10.103   9.321
   20I1OK   C86 8674  14.356  10.029   9.453
   20I1OK   H41 8675  14.420  10.051   9.535
   20I1OK   C87 8676  14.283   9.922   9.455
   20I1OK   H42 8677  14.280   9.854   9.537
   20I1OK   C88 8678  14.219   9.910   9.318
   20I1OK   C89 8679  14.091   9.859   9.304
   20I1OK   C90 8680  14.038   9.837   9.163
   20I1OK   C91 8681  13.907   9.762   9.122
   20I1OK   H43 8682  13.837   9.712   9.185
   20I1OK   C92 8683  13.907   9.753   8.991
   20I1OK   H44 8684  13.833   9.707   8.930
   20I1OK   C93 8685  14.040   9.813   8.948
   20I1OK    N6 8686  14.083   9.895   9.059
   20I1OK   Zn2 8687  14.216  10.035   9.051
   20I1OK    N7 8688  14.299   9.993   9.217
   20I1OK    N8 8689  14.266  10.220   9.050
   20I1OK   C94 8690  14.002   9.801   9.419
   20I1OK   C95 8691  14.041   9.748   9.541
   20I1OK   H45 8692  14.142   9.719   9.558
   20I1OK   C96 8693  13.949   9.725   9.642
   20I1OK   H46 8694  13.983   9.691   9.738
   20I1OK   C97 8695  13.815   9.750   9.621
   20I1OK   C99 8696  13.775   9.805   9.500
   20I1OK   H47 8697  13.672   9.804   9.473
   20I1OK  C100 8698  13.868   9.837   9.405
   20I1OK   H48 8699  13.836   9.897   9.322
   20I1OK   C98 8700  13.711   9.702   9.719
   20I1OK   O23 8701  13.593   9.725   9.693
   20I1OK   Co4 8702  13.519   9.636   9.832
   20I1OK   O16 8703  13.564   9.449   9.811
   20I1OK   C50 8704  13.615   9.356   9.882
   20I1OK   C49 8705  13.580   9.226   9.816
   20I1OK   C48 8706  13.600   9.221   9.679
   20I1OK   H22 8707  13.667   9.291   9.632
   20I1OK   C47 8708  13.543   9.126   9.605
   20I1OK   H21 8709  13.544   9.141   9.499
   20I1OK   C46 8710  13.460   9.027   9.661
   20I1OK   C52 8711  13.455   9.024   9.802
   20I1OK   H24 8712  13.417   8.938   9.853
   20I1OK   C51 8713  13.507   9.124   9.879
   20I1OK   H23 8714  13.483   9.129   9.983
   20I1OK   C41 8715  13.403   8.913   9.571
   20I1OK   C40 8716  13.471   8.882   9.438
   20I1OK   C39 8717  13.609   8.933   9.401
   20I1OK   H18 8718  13.688   8.959   9.468
   20I1OK   C38 8719  13.615   8.936   9.270
   20I1OK   H17 8720  13.689   8.993   9.218
   20I1OK   C37 8721  13.487   8.872   9.213
   20I1OK    N3 8722  13.417   8.821   9.339
   20I1OK   Zn3 8723  13.262   8.707   9.346
   20I1OK    N4 8724  13.211   8.726   9.165
   20I1OK    N2 8725  13.188   8.778   9.507
   20I1OK   C42 8726  13.285   8.852   9.598
   20I1OK   C43 8727  13.208   8.879   9.726
   20I1OK   H19 8728  13.204   8.969   9.783
   20I1OK   C44 8729  13.136   8.770   9.744
   20I1OK   H20 8730  13.099   8.744   9.841
   20I1OK   C45 8731  13.145   8.683   9.617
   20I1OK   O15 8732  13.626   9.380  10.002
   20I1OK   Co5 8733  13.626   9.565   9.982
   20I1OK   O24 8734  13.738   9.625   9.824
   20I1OK   O30 8735  13.712   9.661  10.110
   20I1OK  C103 8736  13.641   9.759  10.094
   20I1OK  C122 8737  13.642   9.879  10.184
   20I1OK  C203 8738  13.532   9.957  10.184
   20I1OK   H99 8739  13.442   9.922  10.138
   20I1OK  C123 8740  13.527  10.082  10.266
   20I1OK   H60 8741  13.445  10.149  10.251
   20I1OK  C120 8742  13.641  10.118  10.361
   20I1OK  C121 8743  13.762  10.024  10.348
   20I1OK   H59 8744  13.851  10.035  10.404
   20I1OK  C212 8745  13.754   9.906  10.254
   20I1OK  H116 8746  13.843   9.849  10.236
   20I1OK   O29 8747  13.541   9.745  10.003
   20I1OK   O31 8748  13.427   9.620  10.006
   20I1OK  C104 8749  13.322   9.603   9.924
   20I1OK   O32 8750  13.350   9.604   9.804
   20I1OK  C168 8751  13.182   9.603   9.980
   20I1OK  C167 8752  13.170   9.636  10.112
   20I1OK   H82 8753  13.244   9.697  10.160
   20I1OK  C166 8754  13.058   9.599  10.181
   20I1OK   H81 8755  13.058   9.616  10.287
   20I1OK  C165 8756  12.949   9.537  10.120
   20I1OK  C170 8757  12.962   9.509   9.984
   20I1OK   H84 8758  12.879   9.473   9.928
   20I1OK  C169 8759  13.079   9.538   9.915
   20I1OK   H83 8760  13.093   9.496   9.817
   21I1OK   O55 8761  13.505   1.565   0.075
   21I1OK  C202 8762  13.436   1.610  14.907
   21I1OK  H115 8763  13.374   1.698  14.908
   21I1OK   O56 8764  13.451   1.534  14.811
   21I1OK  Co13 8765  13.595   1.431  14.890
   21I1OK  Co12 8766  13.544   1.360   0.042
   21I1OK   O61 8767  13.524   1.287   0.212
   21I1OK  C206 8768  13.575   1.384   0.262
   21I1OK   O62 8769  13.610   1.483   0.176
   21I1OK  H102 8770  13.593   1.391   0.367
   21I1OK   O41 8771  13.404   1.283  14.873
   21I1OK  C149 8772  13.475   1.196  14.822
   21I1OK   O42 8773  13.598   1.225  14.841
   21I1OK   O63 8774  13.740   1.286  14.893
   21I1OK  C207 8775  13.815   1.391  14.823
   21I1OK   O64 8776  13.749   1.483  14.793
   21I1OK  H103 8777  13.919   1.384  14.802
   21I1OK  C148 8778  13.424   1.087  14.734
   21I1OK  C147 8779  13.512   0.994  14.685
   21I1OK   H72 8780  13.618   1.009  14.692
   21I1OK  C146 8781  13.462   0.878  14.628
   21I1OK   H71 8782  13.531   0.797  14.630
   21I1OK  C145 8783  13.325   0.855  14.607
   21I1OK  C151 8784  13.241   0.957  14.654
   21I1OK   H74 8785  13.139   0.964  14.624
   21I1OK  C150 8786  13.287   1.069  14.720
   21I1OK   H73 8787  13.218   1.136  14.766
   21I1OK  C140 8788  13.271   0.730  14.524
   21I1OK  C139 8789  13.368   0.632  14.452
   21I1OK  C138 8790  13.520   0.644  14.451
   21I1OK   H68 8791  13.579   0.733  14.451
   21I1OK  C137 8792  13.571   0.527  14.423
   21I1OK   H67 8793  13.676   0.518  14.413
   21I1OK  C136 8794  13.456   0.428  14.401
   21I1OK  C128 8795  13.461   0.291  14.382
   21I1OK  C127 8796  13.324   0.222  14.331
   21I1OK  C126 8797  13.312   0.096  14.285
   21I1OK   H62 8798  13.359   0.005  14.314
   21I1OK  C125 8799  13.205   0.096  14.187
   21I1OK   H61 8800  13.158   0.007  14.152
   21I1OK  C124 8801  13.170   0.224  14.169
   21I1OK  C119 8802  13.088   0.273  14.045
   21I1OK  C116 8803  13.052   0.402  14.042
   21I1OK    N9 8804  13.053   0.490  14.153
   21I1OK  C115 8805  12.957   0.576  14.138
   21I1OK  C118 8806  12.914   0.580  13.992
   21I1OK   H58 8807  12.863   0.659  13.941
   21I1OK  C117 8808  12.960   0.468  13.938
   21I1OK   H57 8809  12.928   0.429  13.844
   21I1OK  C114 8810  12.911   0.684  14.236
   21I1OK  C144 8811  12.970   0.688  14.359
   21I1OK  C143 8812  12.915   0.768  14.476
   21I1OK   H70 8813  12.817   0.811  14.485
   21I1OK  C142 8814  13.014   0.778  14.563
   21I1OK   H69 8815  13.005   0.819  14.661
   21I1OK  C141 8816  13.137   0.712  14.498
   21I1OK   N10 8817  13.077   0.600  14.419
   21I1OK    Zn 8818  13.168   0.477  14.310
   21I1OK   N11 8819  13.337   0.519  14.396
   21I1OK   N12 8820  13.189   0.290  14.306
   21I1OK  C111 8821  12.791   0.778  14.196
   21I1OK  C110 8822  12.789   0.909  14.246
   21I1OK   H54 8823  12.872   0.947  14.301
   21I1OK  C109 8824  12.684   0.996  14.216
   21I1OK   H53 8825  12.680   1.091  14.265
   21I1OK  C108 8826  12.577   0.953  14.135
   21I1OK  C113 8827  12.577   0.821  14.084
   21I1OK   H56 8828  12.500   0.789  14.018
   21I1OK  C112 8829  12.682   0.734  14.117
   21I1OK   H55 8830  12.679   0.634  14.081
   21I1OK  C107 8831  12.474   1.059  14.096
   21I1OK   O37 8832  12.362   1.033  14.052
   21I1OK   Co8 8833  12.317   1.203  14.036
   21I1OK   O51 8834  12.251   1.335  13.922
   21I1OK  C200 8835  12.144   1.329  13.985
   21I1OK   O52 8836  12.145   1.248  14.074
   21I1OK  H113 8837  12.056   1.383  13.956
   21I1OK   O45 8838  12.338   1.207  13.836
   21I1OK  C182 8839  12.443   1.196  13.771
   21I1OK   O46 8840  12.540   1.260  13.815
   21I1OK   Co9 8841  12.446   1.317  13.970
   21I1OK   O38 8842  12.508   1.178  14.092
   21I1OK   O53 8843  12.492   1.478  14.040
   21I1OK  C201 8844  12.468   1.440  14.152
   21I1OK   O54 8845  12.428   1.322  14.156
   21I1OK  H114 8846  12.492   1.497  14.239
   21I1OK  C179 8847  12.437   1.143  13.628
   21I1OK  C178 8848  12.311   1.116  13.574
   21I1OK   H88 8849  12.226   1.169  13.610
   21I1OK  C177 8850  12.297   1.027  13.471
   21I1OK   H87 8851  12.197   0.999  13.443
   21I1OK  C176 8852  12.405   0.965  13.410
   21I1OK  C181 8853  12.532   1.000  13.459
   21I1OK   H90 8854  12.620   0.965  13.408
   21I1OK  C180 8855  12.549   1.084  13.568
   21I1OK   H89 8856  12.646   1.096  13.611
   21I1OK  C175 8857  12.384   0.878  13.278
   21I1OK  C174 8858  12.479   0.760  13.252
   21I1OK  C173 8859  12.591   0.719  13.347
   21I1OK   H86 8860  12.602   0.746  13.451
   21I1OK  C172 8861  12.669   0.635  13.282
   21I1OK   H85 8862  12.765   0.604  13.317
   21I1OK  C171 8863  12.606   0.611  13.144
   21I1OK  C164 8864  12.650   0.530  13.046
   21I1OK  C161 8865  12.585   0.555  12.902
   21I1OK   N13 8866  12.440   0.602  12.880
   21I1OK  C160 8867  12.398   0.477  12.799
   21I1OK  C163 8868  12.503   0.440  12.724
   21I1OK   H80 8869  12.508   0.404  12.625
   21I1OK  C162 8870  12.625   0.481  12.797
   21I1OK   H79 8871  12.723   0.467  12.759
   21I1OK  C159 8872  12.250   0.414  12.781
   21I1OK  C191 8873  12.154   0.462  12.867
   21I1OK  C190 8874  12.020   0.401  12.911
   21I1OK   H94 8875  11.969   0.313  12.879
   21I1OK  C189 8876  11.965   0.483  12.997
   21I1OK   H93 8877  11.890   0.451  13.066
   21I1OK  C188 8878  12.045   0.614  13.002
   21I1OK  C187 8879  11.996   0.747  13.065
   21I1OK  C186 8880  12.094   0.844  13.082
   21I1OK  C185 8881  12.080   0.989  13.128
   21I1OK   H92 8882  11.998   1.056  13.110
   21I1OK  C184 8883  12.191   1.021  13.191
   21I1OK   H91 8884  12.214   1.116  13.234
   21I1OK  C183 8885  12.276   0.894  13.194
   21I1OK   N15 8886  12.243   0.821  13.066
   21I1OK   Zn1 8887  12.331   0.662  13.023
[truncated: 482,342 more chars]
