# Supplementary material for: Room temperature photochemical synthesis of metal–organic frameworks for enhanced photocatalysis
Source: Nat Commun. 2026 Mar 20;17:4274. doi: 10.1038/s41467-026-70927-w (PMC13168299; doi:10.1038/s41467-026-70927-w)
Supplement: Supplementary file 3 — Supplementary Data 1- 6 [file 41467_2026_70927_MOESM3_ESM.zip › Supplementary Data 4.txt]

1 XYZ file for the final configuration of PPF-3
19605
    1I1OK   O55    1  14.707   6.827   0.516 -0.5110  0.0960  0.2162
    1I1OK  C202    2  14.700   6.846   0.639 -0.2217  0.5824  0.5218
    1I1OK  H115    3  14.760   6.915   0.691  1.0682  0.8075  0.1517
    1I1OK   O56    4  14.608   6.778   0.683 -0.3696  0.0777  0.1569
    1I1OK  Co13    5  14.504   6.790   0.521  0.0256  0.3510  0.3804
    1I1OK  Co12    6  14.534   6.687   0.462  0.1649  0.0028 -0.4514
    1I1OK   O61    7  14.609   6.579   0.323  0.1017  0.1178 -0.3334
    1I1OK  C206    8  14.708   6.650   0.317 -0.0889 -0.5414 -0.1471
    1I1OK   O62    9  14.683   6.775   0.361  0.3967  0.4156 -0.5976
    1I1OK  H102   10  14.793   6.621   0.256  1.2489  0.9606 -0.1489
    1I1OK   O41   11  14.456   6.550   0.580  0.1271  0.4892 -0.1974
    1I1OK  C149   12  14.346   6.541   0.519  1.1393  0.4553  0.1060
    1I1OK   O42   13  14.331   6.654   0.462  0.8211  0.6921 -0.4393
    1I1OK   O63   14  14.352   6.791   0.383 -0.2486  0.6262 -0.0100
    1I1OK  C207   15  14.338   6.924   0.424 -0.2416  0.0463 -0.1205
    1I1OK   O64   16  14.384   6.938   0.533  0.7119  0.4593 -0.2989
    1I1OK  H103   17  14.288   7.000   0.367 -0.9183  1.4954 -0.4023
    1I1OK  C148   18  14.244   6.428   0.530 -0.3963  0.3114 -0.2976
    1I1OK  C147   19  14.146   6.414   0.431 -0.3933  0.0137  0.0010
    1I1OK   H72   20  14.100   6.502   0.381  5.0294  2.1467  1.1971
    1I1OK  C146   21  14.088   6.287   0.404  0.0203  0.3307  0.9547
    1I1OK   H71   22  14.029   6.272   0.314  0.6150 -2.6686  0.6898
    1I1OK  C145   23  14.107   6.176   0.486  0.0569 -0.1150  0.9050
    1I1OK  C151   24  14.204   6.191   0.587  0.1737 -0.0490 -0.6345
    1I1OK   H74   25  14.227   6.110   0.647 -0.6157  1.6351 -0.9916
    1I1OK  C150   26  14.277   6.311   0.604 -0.0031 -0.6400 -0.2567
    1I1OK   H73   27  14.356   6.318   0.678 -0.0288  1.8317 -0.7244
    1I1OK  C140   28  13.995   6.066   0.475 -0.2494 -0.2403  1.0853
    1I1OK  C139   29  13.862   6.095   0.403 -0.2191  0.8713  0.2611
    1I1OK  C138   30  13.774   6.213   0.437 -0.5277  0.1374  0.1517
    1I1OK   H68   31  13.793   6.293   0.509  2.0980 -0.7353  1.5820
    1I1OK  C137   32  13.673   6.223   0.356 -0.4266  0.4873 -0.0810
    1I1OK   H67   33  13.605   6.300   0.352  0.4454 -1.3348 -2.7806
    1I1OK  C136   34  13.695   6.111   0.259  0.1056  0.3764 -0.1032
    1I1OK  C128   35  13.625   6.094   0.145 -0.2674  0.8364 -0.1361
    1I1OK  C127   36  13.688   6.000   0.034 -0.3147  0.1314  0.0248
    1I1OK  C126   37  13.616   5.983  -0.074 -0.5764  0.2570  0.9109
    1I1OK   H62   38  13.572   6.064  -0.135 -3.3416  3.9712 -0.5476
    1I1OK  C125   39  13.636   5.849  -0.123 -0.1419  0.0205 -0.3494
    1I1OK   H61   40  13.588   5.805  -0.205  0.4324 -0.2972  0.8679
    1I1OK  C124   41  13.707   5.791  -0.025  0.5243  0.5941  0.5221
    1I1OK  C119   42  13.747   5.644  -0.032  0.3212  0.6472  0.1301
    1I1OK  C116   43  13.783   5.587   0.082 -0.0146 -0.0398  0.3668
    1I1OK    N9   44  13.820   5.663   0.209 -0.4300 -0.3478  0.1566
    1I1OK  C115   45  13.872   5.572   0.285 -0.1391 -0.7125 -0.5609
    1I1OK  C118   46  13.846   5.425   0.233  0.1758  0.0783  0.0977
    1I1OK   H58   47  13.855   5.334   0.286  0.5888 -2.2062  2.1387
    1I1OK  C117   48  13.801   5.445   0.109  0.1339  0.3779  0.2253
    1I1OK   H57   49  13.809   5.375   0.028  0.8771 -4.5242 -0.4079
    1I1OK  C114   50  13.943   5.586   0.418  0.1537 -0.1099 -0.0337
    1I1OK  C144   51  14.003   5.708   0.451  0.9026 -0.9601  0.6944
    1I1OK  C143   52  14.124   5.728   0.547  0.6382 -0.1475  1.1173
    1I1OK   H70   53  14.182   5.655   0.600  0.6514  3.8403 -0.9599
    1I1OK  C142   54  14.143   5.862   0.553  0.4518  0.5291 -0.1561
    1I1OK   H69   55  14.232   5.906   0.594 -0.7089 -2.7157  1.9152
    1I1OK  C141   56  14.029   5.932   0.472 -0.1099  0.4462 -0.2051
    1I1OK   N10   57  13.996   5.832   0.361  0.1017 -0.5249 -0.5641
    1I1OK    Zn   58  13.856   5.851   0.230 -0.0915 -0.0258  0.1743
    1I1OK   N11   59  13.806   6.032   0.312 -0.0525  0.0391 -0.0847
    1I1OK   N12   60  13.795   5.889   0.052 -0.9863  0.3352 -0.8013
    1I1OK  C111   61  13.984   5.463   0.497  0.3319 -0.6799 -0.4241
    1I1OK  C110   62  13.944   5.454   0.633 -0.1001  0.3098 -0.5419
    1I1OK   H54   63  13.855   5.512   0.666  0.9333  3.2836 -1.4669
    1I1OK  C109   64  14.010   5.353   0.707  0.0801  0.1752 -0.5048
    1I1OK   H53   65  13.961   5.331   0.801 -2.5337 -0.5378  0.3702
    1I1OK  C108   66  14.126   5.278   0.663 -0.8136 -0.2752 -0.3661
    1I1OK  C113   67  14.143   5.270   0.521 -0.1618 -0.1966  0.3267
    1I1OK   H56   68  14.200   5.189   0.476 -1.5810  0.0567 -0.1545
    1I1OK  C112   69  14.079   5.371   0.443  0.2499  0.6043  0.3022
    1I1OK   H55   70  14.117   5.369   0.344 -1.1845 -1.0004  0.9454
    1I1OK  C107   71  14.199   5.187   0.754 -0.2856 -0.7615 -0.4083
    1I1OK   O37   72  14.300   5.127   0.717  0.0607  0.3849 -0.0739
    1I1OK   Co8   73  14.261   4.979   0.805 -0.1043  0.1510  0.3019
    1I1OK   O51   74  14.198   4.802   0.812  0.0887 -0.0564  0.4334
    1I1OK  C200   75  14.320   4.770   0.825 -1.1343  0.5414 -0.0871
    1I1OK   O52   76  14.395   4.862   0.828 -0.1443 -0.4893 -0.1605
    1I1OK  H113   77  14.342   4.665   0.802 -0.1685 -0.1209 -1.8563
    1I1OK   O45   78  14.126   4.901   0.659  0.4911  0.0074  0.8063
    1I1OK  C182   79  14.002   4.893   0.660 -0.0192 -1.1686 -0.7009
    1I1OK   O46   80  13.943   4.967   0.732 -0.1097  0.3686 -0.2938
    1I1OK   Co9   81  14.073   4.959   0.861 -0.3891  0.2859  0.1135
    1I1OK   O38   82  14.149   5.133   0.855  0.1078 -0.8663  0.2527
    1I1OK   O53   83  14.020   4.925   1.030  0.3793  0.2011 -0.4661
    1I1OK  C201   84  14.103   4.996   1.075 -0.2129 -0.8890  0.5275
    1I1OK   O54   85  14.174   5.051   0.987  0.8105  0.6545  0.0897
    1I1OK  H114   86  14.127   4.992   1.178  0.0826  0.4420 -0.3899
    1I1OK  C179   87  13.934   4.809   0.550 -0.0407 -0.6991  0.0280
    1I1OK  C178   88  13.998   4.745   0.445 -0.1631  0.4362 -0.3134
    1I1OK   H88   89  14.100   4.769   0.443  0.0109  1.6775  1.9023
    1I1OK  C177   90  13.924   4.681   0.342  0.6192 -0.4477  0.0749
    1I1OK   H87   91  13.974   4.650   0.259  0.2246 -0.3212 -0.4215
    1I1OK  C176   92  13.778   4.676   0.337  0.5050 -0.3629 -0.1154
    1I1OK  C181   93  13.728   4.733   0.452 -0.9408 -0.3129  0.2603
    1I1OK   H90   94  13.621   4.739   0.457 -0.9774 -0.0864  1.7224
    1I1OK  C180   95  13.799   4.800   0.555  0.6571  0.6629 -0.2369
    1I1OK   H89   96  13.749   4.826   0.648 -0.0618 -1.6350 -0.7925
    1I1OK  C175   97  13.697   4.598   0.225  0.0654 -0.1510 -0.3391
    1I1OK  C174   98  13.559   4.647   0.176 -0.3759  0.6201  0.2067
    1I1OK  C173   99  13.476   4.770   0.239  0.1481 -0.3078 -0.0239
    1I1OK   H86  100  13.486   4.824   0.328  1.1022 -1.5523  0.1598
    1I1OK  C172  101  13.384   4.798   0.147  0.1637  0.6485  0.4146
    1I1OK   H85  102  13.293   4.848   0.174 -0.0191 -0.1402 -2.7354
    1I1OK  C171  103  13.425   4.731   0.017  0.0389  1.1803  0.8458
    1I1OK  C164  104  13.390   4.769  -0.103 -0.9116  0.2763  0.2208
    1I1OK  C161  105  13.432   4.661  -0.221 -0.2999 -0.6196 -0.8622
    1I1OK   N13  106  13.477   4.512  -0.185  0.4865  0.1861  0.2572
    1I1OK  C160  107  13.356   4.447  -0.256  1.2561 -0.2371 -0.0431
    1I1OK  C163  108  13.336   4.517  -0.367  0.6190  0.1894 -0.1415
    1I1OK   H80  109  13.295   4.481  -0.462 -0.7423  0.7534 -0.8563
    1I1OK  C162  110  13.362   4.664  -0.335  0.1454 -0.7163  0.5567
    1I1OK   H79  111  13.312   4.743  -0.385 -0.9828 -0.8672 -0.8124
    1I1OK  C159  112  13.291   4.301  -0.235 -0.1350 -0.1352 -0.6698
    1I1OK  C191  113  13.354   4.222  -0.142 -0.0543  0.2312 -0.5158
    1I1OK  C190  114  13.315   4.084  -0.093 -0.0097  1.0431  0.2017
    1I1OK   H94  115  13.218   4.045  -0.085  0.1729  2.2272 -1.7192
    1I1OK  C189  116  13.421   4.031  -0.032  0.9002 -0.4639  0.9398
    1I1OK   H93  117  13.430   3.930  -0.004 -0.8575 -0.7293  3.9140
    1I1OK  C188  118  13.514   4.148  -0.007 -0.5927  1.2045 -0.6936
    1I1OK  C187  119  13.646   4.138   0.075  1.2517 -0.0181 -0.4996
    1I1OK  C186  120  13.708   4.259   0.111  0.2275  0.4024  1.2849
    1I1OK  C185  121  13.828   4.263   0.206  0.0143  0.6229 -0.5600
    1I1OK   H92  122  13.886   4.177   0.226 -1.9982  0.3014  0.9530
    1I1OK  C184  123  13.848   4.390   0.245 -0.1505 -0.0536 -0.1242
    1I1OK   H91  124  13.911   4.418   0.324  1.3536 -1.0575 -1.2177
    1I1OK  C183  125  13.724   4.468   0.191  0.1598  0.5479  0.0344
    1I1OK   N15  126  13.690   4.398   0.060 -0.3806  0.6617  0.4528
    1I1OK   Zn1  127  13.531   4.449  -0.028 -0.2779  0.0442  0.1613
    1I1OK   N14  128  13.462   4.259  -0.055 -0.0064 -0.3915 -0.7357
    1I1OK   N16  129  13.505   4.618   0.058  0.1815  0.3414 -0.2979
    1I1OK  C192  130  13.733   4.009   0.056 -0.2021  0.1067 -0.1162
    1I1OK  C193  131  13.871   4.014   0.036 -1.0851  0.3889 -0.6615
    1I1OK   H95  132  13.923   4.095  -0.005 -3.1200  1.7641  2.1768
    1I1OK  C194  133  13.947   3.913   0.078  0.2506 -0.4236 -0.6657
    1I1OK   H96  134  14.052   3.923   0.084  2.0753  0.0349  2.9872
    1I1OK  C195  135  13.902   3.794   0.129  0.2047  0.2230 -0.4619
    1I1OK  C197  136  13.763   3.785   0.146 -0.4878  0.3527 -0.3795
    1I1OK   H97  137  13.720   3.706   0.201 -2.4776 -2.0626  2.9443
    1I1OK  C198  138  13.684   3.891   0.105 -0.6333 -0.0888 -0.0815
    1I1OK   H98  139  13.581   3.885   0.129  2.5368  1.0138 -3.5277
    1I1OK  C196  140  13.998   3.685   0.184  0.3509 -0.4663  0.1975
    1I1OK   O47  141  13.949   3.566   0.225 -0.0633 -0.1365 -0.3017
    1I1OK  Co10  142  14.117   3.503   0.270 -0.4060  0.1159 -0.2162
    1I1OK   O50  143  14.206   3.500   0.108  0.2295 -0.3132  0.2919
    1I1OK  C199  144  14.317   3.559   0.058 -0.8281  0.2683  0.2818
    1I1OK  H112  145  14.341   3.565  -0.049  0.2080 -1.8696  2.5390
    1I1OK   O49  146  14.389   3.630   0.142  0.0874 -0.5202  0.0044
    1I1OK  Co11  147  14.269   3.611   0.278 -0.2894 -0.0652 -0.4262
    1I1OK   O48  148  14.132   3.707   0.211  0.3559  0.2664 -0.3025
    1I1OK   O57  149  14.319   3.701   0.428 -0.0245 -0.5077  0.0010
    1I1OK  C204  150  14.222   3.659   0.503 -0.0606  0.0998 -0.0544
    1I1OK   O58  151  14.136   3.577   0.444  0.5060  0.1980  0.1662
    1I1OK  H101  152  14.208   3.689   0.607 -0.2913  1.4765  1.0137
    1I1OK   O59  153  14.312   3.436   0.327 -0.0362 -0.0665  0.3730
    1I1OK  C205  154  14.241   3.325   0.353  0.3231 -0.4729 -0.5506
    1I1OK   O60  155  14.113   3.330   0.308 -0.7111  0.0323 -0.3312
    1I1OK  H100  156  14.280   3.231   0.392 -2.8859  1.1994  0.5749
    1I1OK  C156  157  13.163   4.270  -0.308 -0.4143 -0.1811 -0.0563
    1I1OK  C155  158  13.124   4.147  -0.354  0.0139  0.2626 -0.4105
    1I1OK   H76  159  13.187   4.065  -0.327 -2.1900 -0.8800  2.0000
    1I1OK  C154  160  13.001   4.116  -0.405  0.4721 -0.0485  0.0359
    1I1OK   H75  161  12.997   4.047  -0.488  1.3279 -0.1516  0.5900
    1I1OK  C153  162  12.895   4.208  -0.392  0.2612  0.5089 -1.2050
    1I1OK  C158  163  12.921   4.330  -0.327 -0.6340 -0.0897  0.4602
    1I1OK   H78  164  12.851   4.400  -0.297  0.7822  2.2520 -0.2759
    1I1OK  C157  165  13.054   4.360  -0.295 -0.2834 -0.5521  0.9333
    1I1OK   H77  166  13.071   4.447  -0.240  2.1999 -0.7276  4.1952
    1I1OK  C152  167  12.752   4.178  -0.444  1.0098 -0.8566 -0.2596
    1I1OK   O43  168  12.657   4.267  -0.430  0.3861 -0.0282  0.2557
    1I1OK  Co14  169  12.458   4.246  -0.447 -0.2680  0.3669 -0.3120
    1I1OK    O9  170  12.415   4.393  -0.548 -0.4033 -0.1073 -0.7834
    1I1OK    C5  171  12.471   4.333  -0.658 -0.2539  0.2739  0.4085
    1I1OK   O10  172  12.513   4.189  -0.665  0.7358  0.4322 -0.8750
    1I1OK  Co15  173  12.552   4.068  -0.517 -0.2156 -0.0664 -0.1856
    1I1OK   O44  174  12.724   4.071  -0.485  0.1725 -0.0991  0.3738
    1I1OK   O65  175  12.386   4.059  -0.472 -0.6841 -1.1295 -0.7274
    1I1OK  C208  176  12.371   3.956  -0.542  0.9676  0.7852  0.1705
    1I1OK   O66  177  12.475   3.925  -0.601  0.1187 -0.6745 -0.1396
    1I1OK  H104  178  12.281   3.900  -0.554  3.1888 -3.2332  1.3798
    1I1OK   O68  179  12.482   4.067  -0.325  1.7165  0.3175 -0.1403
    1I1OK  C209  180  12.458   4.162  -0.235  0.4758  0.0510  0.2691
    1I1OK   O67  181  12.427   4.269  -0.273  0.3938 -0.0278  0.5585
    1I1OK  H105  182  12.448   4.137  -0.132  0.2141  1.4259 -2.1200
    1I1OK    C6  183  12.446   4.397  -0.801  0.8196  0.0609 -0.2117
    1I1OK    C7  184  12.362   4.500  -0.817 -0.3888 -0.1341  0.7022
    1I1OK    H1  185  12.290   4.529  -0.741 -1.0970  1.6007 -1.2669
    1I1OK    C8  186  12.374   4.580  -0.927 -0.1859  0.2834 -0.2622
    1I1OK    H2  187  12.327   4.673  -0.912 -1.0976  0.5332  1.0970
    1I1OK    C9  188  12.475   4.568  -1.026 -1.0088  0.0685 -0.0095
    1I1OK   C10  189  12.568   4.465  -1.005 -0.4419 -0.5723  0.5473
    1I1OK    H3  190  12.662   4.461  -1.056 -1.1803  0.1882  1.1671
    1I1OK   C11  191  12.544   4.380  -0.898 -0.0487  0.1083 -0.3080
    1I1OK    H4  192  12.625   4.315  -0.866  0.3286  0.6129 -0.2211
    1I1OK   C12  193  12.504   4.682  -1.126  0.1256 -0.9275  0.0174
    1I1OK   C13  194  12.553   4.642  -1.273  0.1541 -0.0486 -0.1848
    1I1OK    N1  195  12.594   4.722  -1.364 -0.3925 -0.1726 -0.2210
    1I1OK   C14  196  12.608   4.640  -1.483 -0.1562  0.0585 -0.1919
    1I1OK   C15  197  12.599   4.495  -1.440  0.5197 -0.2442 -0.4608
    1I1OK    H5  198  12.656   4.418  -1.487  1.3810 -0.4644 -1.9596
    1I1OK   C16  199  12.577   4.494  -1.312  0.0619  0.0507 -1.3562
    1I1OK    H6  200  12.600   4.409  -1.253 -3.0063 -1.0099  0.2127
    1I1OK   C17  201  12.561   4.679  -1.608 -0.8503  0.1486  0.5482
    1I1OK   C18  202  12.606   4.598  -1.742  1.0651 -0.1784 -0.0623
    1I1OK   C19  203  12.732   4.535  -1.737  0.1631  0.8432 -0.0726
    1I1OK    H7  204  12.808   4.568  -1.676 -0.0924 -3.8874  0.3368
    1I1OK   C20  205  12.754   4.414  -1.809  0.1205  0.1996  0.1916
    1I1OK    H8  206  12.846   4.367  -1.785  2.2360 -1.2410  2.1367
    1I1OK   C21  207  12.661   4.368  -1.901 -0.4444 -0.1549 -0.3162
    1I1OK   C22  208  12.539   4.434  -1.906  0.1758  0.7378  0.0339
    1I1OK    H9  209  12.463   4.409  -1.977 -0.2291  0.5373 -2.8938
    1I1OK   C23  210  12.512   4.545  -1.829 -0.5274 -0.3422  0.0477
    1I1OK   H10  211  12.414   4.574  -1.811  0.4100 -1.5989  2.4531
    1I1OK   C24  212  12.713   4.273  -2.009  0.2518  0.0704  0.8245
    1I1OK   O11  213  12.836   4.225  -2.004 -0.8147 -0.3363 -0.7857
    1I1OK   Co3  214  12.808   4.118  -2.154 -0.0856  0.1614 -0.2215
    1I1OK    O8  215  12.699   3.984  -2.076 -0.4438  0.2948  0.3328
    1I1OK    C4  216  12.583   3.927  -2.115 -0.3318 -0.0958 -0.0359
    1I1OK  H111  217  12.548   3.826  -2.094 -1.6862  2.5605 -1.9022
    1I1OK    O7  218  12.510   4.000  -2.196 -0.3679 -0.2775  0.0436
    1I1OK   Co2  219  12.638   4.114  -2.245 -0.1527  0.2892  0.0715
    1I1OK   O12  220  12.639   4.235  -2.110  0.6159  0.8782 -0.6365
    1I1OK   O26  221  12.755   3.994  -2.326  0.2938 -0.3480  0.5058
    1I1OK  C101  222  12.888   3.968  -2.317 -0.0325 -0.4071 -0.1084
    1I1OK   O25  223  12.950   4.013  -2.209  0.0369 -0.0695  0.2770
    1I1OK   H50  224  12.950   3.903  -2.383  3.5565 -0.5454 -1.9707
    1I1OK   O28  225  12.603   4.222  -2.387  0.0502  0.3828 -0.4504
    1I1OK  C102  226  12.725   4.275  -2.392 -0.0258  0.0298  0.1629
    1I1OK   O27  227  12.800   4.247  -2.287  0.1645  0.3341  0.4256
    1I1OK   H49  228  12.764   4.341  -2.471 -2.6199 -2.0349  0.8315
    1I1OK   C25  229  12.511   4.821  -1.631 -0.3108  0.2321 -0.6464
    1I1OK   C26  230  12.437   4.858  -1.737  0.2764 -0.5525 -0.4512
    1I1OK   H11  231  12.394   4.796  -1.815  0.6079 -0.3951 -2.5265
    1I1OK   C27  232  12.440   5.004  -1.740 -0.2016  0.3852 -0.1563
    1I1OK   H12  233  12.409   5.064  -1.822  1.3195 -0.7462  0.6285
    1I1OK   C28  234  12.513   5.042  -1.633 -0.7960  1.0401 -0.2458
    1I1OK   C29  235  12.591   5.180  -1.616 -0.6576  0.0397  0.3446
    1I1OK   C30  236  12.547   5.304  -1.706  0.0815 -0.0617 -0.7136
    1I1OK   C31  237  12.631   5.409  -1.741 -0.2805 -0.8082  0.2447
    1I1OK   H13  238  12.736   5.387  -1.746  0.4974  0.2713 -0.1119
    1I1OK   C32  239  12.583   5.543  -1.770 -0.1887  0.5486  0.7597
    1I1OK   H14  240  12.648   5.627  -1.778  0.3295 -0.4438  0.0284
    1I1OK   C33  241  12.447   5.565  -1.770 -0.0993  0.1241  0.0534
    1I1OK   C34  242  12.367   5.459  -1.738 -0.0404  0.2629  0.4708
    1I1OK   H15  243  12.264   5.485  -1.736  3.5527  1.6563 -0.1483
    1I1OK   C35  244  12.412   5.332  -1.709 -0.3688  0.1098  0.8269
    1I1OK   H16  245  12.340   5.255  -1.679 -0.2119  3.9211 -3.4621
    1I1OK   C36  246  12.396   5.688  -1.850  0.6579 -0.1524  0.4099
    1I1OK   O13  247  12.266   5.755  -1.839  0.5958 -0.0646 -0.1033
    1I1OK   Co1  248  12.177   5.914  -1.940  0.0108  0.0787 -0.1705
    1I1OK    O2  249  12.246   6.036  -2.069 -0.3922  1.0161 -0.5607
    1I1OK    C1  250  12.329   6.043  -2.150  0.7012 -0.5302  0.7047
    1I1OK  H109  251  12.298   6.086  -2.245  0.3527 -0.0735  0.3497
    1I1OK    O1  252  12.418   5.967  -2.148  0.1595  0.9334  0.4858
    1I1OK    Co  253  12.346   5.873  -2.015 -0.0854 -0.0934 -0.1444
    1I1OK   O14  254  12.470   5.736  -1.956 -0.1645 -0.1733 -0.0798
    1I1OK    O5  255  12.203   5.791  -2.104  0.4813 -0.0404  0.0285
    1I1OK    C3  256  12.086   5.786  -2.106  1.4455  0.3963  0.3794
    1I1OK    O6  257  12.033   5.855  -2.029  0.0658 -0.0810  0.0274
    1I1OK  H110  258  12.029   5.711  -2.152 -0.7272  2.5344  1.7833
    1I1OK   O18  259  12.350   5.989  -1.850 -0.0167 -0.4308  0.7225
    1I1OK   C53  260  12.263   6.028  -1.760  0.7196  0.5643 -0.0600
    1I1OK   O17  261  12.137   6.016  -1.795 -0.5416  0.1800 -0.1907
    1I1OK   C54  262  12.299   6.088  -1.617 -0.0487 -0.7584 -0.5365
    1I1OK   C55  263  12.204   6.154  -1.542 -0.0959 -0.7079 -0.1365
    1I1OK   H25  264  12.110   6.186  -1.584  0.6104 -0.0485  0.1289
    1I1OK   C56  265  12.231   6.178  -1.410  0.4017 -0.0602 -0.8525
    1I1OK   H26  266  12.154   6.217  -1.357  0.7135 -2.7894 -1.8002
    1I1OK   C57  267  12.359   6.141  -1.349 -0.2699 -0.4606  0.2913
    1I1OK   C58  268  12.450   6.077  -1.435 -0.0235 -0.3621 -0.1088
    1I1OK   H27  269  12.554   6.059  -1.415 -1.4664 -1.8824 -1.1854
    1I1OK   C59  270  12.417   6.045  -1.559 -0.0576  0.0682 -0.9392
    1I1OK   H28  271  12.469   5.964  -1.605  1.9049  1.2001 -1.1263
    1I1OK   C60  272  12.436   6.193  -1.222 -0.0509 -0.7876 -0.1972
    1I1OK   C61  273  12.406   6.334  -1.176 -1.0275  0.0620  0.2594
    1I1OK    N5  274  12.466   6.406  -1.054 -0.1999 -0.0789  0.7376
    1I1OK   C62  275  12.350   6.506  -1.041 -0.5403  0.4254 -0.1808
    1I1OK   C63  276  12.291   6.520  -1.163 -0.8338  0.5955 -0.2079
    1I1OK   H29  277  12.228   6.607  -1.178  0.0763  0.9094 -2.1416
    1I1OK   C64  278  12.323   6.410  -1.245 -0.1887  0.6157  0.8705
    1I1OK   H30  279  12.299   6.409  -1.356 -0.4492  0.3383 -2.9116
    1I1OK   C65  280  12.279   6.544  -0.902 -0.3876 -0.1409 -0.3216
    1I1OK   C66  281  12.159   6.652  -0.896  0.0886  0.3095 -0.2639
    1I1OK   C67  282  12.062   6.652  -0.798 -0.0796  0.1966 -0.2929
    1I1OK   H31  283  12.033   6.557  -0.760 -0.1118  0.1699 -1.2104
    1I1OK   C68  284  11.973   6.754  -0.781 -0.3089 -0.6995 -0.1067
    1I1OK   H32  285  11.891   6.731  -0.724 -1.9561  2.7001 -2.1969
    1I1OK   C69  286  11.977   6.862  -0.871  0.2375  0.3746  1.1122
    1I1OK   C70  287  12.075   6.869  -0.964  0.1027 -0.0958  0.8096
    1I1OK   H33  288  12.092   6.960  -1.014 -1.7299  3.2174  1.7314
    1I1OK   C71  289  12.165   6.765  -0.977 -0.6371 -0.8810  0.0162
    1I1OK   H34  290  12.251   6.767  -1.044  2.7051 -1.5210 -1.3137
    1I1OK   C72  291  11.854   6.949  -0.892  0.1706  0.0268  0.1142
    1I1OK   O19  292  11.739   6.940  -0.854 -0.0874 -0.0909 -0.1576
    1I1OK   O34  293  11.579   6.894  -0.844 -0.2307 -0.4099  0.0645
    1I1OK  C105  294  11.490   6.947  -0.761  0.1913  0.2419 -0.0614
    1I1OK   H51  295  11.450   6.888  -0.683 -0.6392 -3.4079 -0.3572
    1I1OK   O33  296  11.465   7.056  -0.790  0.1847 -0.1513  0.0257
    1I1OK   Co6  297  11.595   7.085  -0.915 -0.3093 -0.1609 -0.1121
    1I1OK    O3  298  11.625   7.286  -0.897  0.1821  0.2468  0.3284
    1I1OK    C2  299  11.572   7.325  -0.996  0.3416 -0.3250 -0.8386
    1I1OK  H108  300  11.539   7.423  -1.008 -0.0711 -2.5747 -0.5192
    1I1OK    O4  301  11.538   7.222  -1.069 -0.0104  0.0601 -0.3211
    1I1OK   O35  302  11.500   7.068  -1.120  0.0582 -0.4359  0.3828
    1I1OK  C106  303  11.571   7.002  -1.208  0.0678 -0.1626 -0.0524
    1I1OK   H52  304  11.535   6.949  -1.296  1.4672  0.4240 -2.0473
    1I1OK   O36  305  11.686   7.012  -1.185 -0.1678 -0.3084  0.5420
    1I1OK   Co7  306  11.664   7.053  -1.011 -0.2008  0.0889  0.3008
    1I1OK   O20  307  11.852   7.061  -0.934  0.2584  0.2123 -0.1183
    1I1OK   C73  308  12.345   6.519  -0.787 -0.5853  0.8082  0.3207
    1I1OK   C74  309  12.312   6.554  -0.638 -0.2465  0.5806 -0.3527
    1I1OK   H35  310  12.216   6.575  -0.604  0.5216  1.6490 -0.6294
    1I1OK   C75  311  12.423   6.537  -0.566 -0.2078  0.6542  0.0459
    1I1OK   H36  312  12.430   6.555  -0.459 -3.9477 -2.7792  0.2469
    1I1OK   C76  313  12.518   6.463  -0.664 -0.0544 -0.2831 -0.0680
    1I1OK   C77  314  12.665   6.440  -0.622 -0.0983 -0.1305 -0.5368
    1I1OK   C78  315  12.730   6.496  -0.493  0.5884  0.3767  0.2104
    1I1OK   C79  316  12.861   6.545  -0.506  0.3712 -1.5117  0.7626
    1I1OK   H37  317  12.884   6.581  -0.604  1.1084 -0.5787 -2.1846
    1I1OK   C80  318  12.951   6.549  -0.408  0.2790  0.3539 -0.7988
    1I1OK   H38  319  13.056   6.535  -0.438 -3.0927 -1.3316  0.0294
    1I1OK   C81  320  12.904   6.525  -0.281  0.1966  0.1458 -1.0420
    1I1OK   C82  321  12.776   6.467  -0.261  0.5800  0.4676  0.0513
    1I1OK   H39  322  12.763   6.418  -0.169  1.7540 -2.6720 -5.2217
    1I1OK   C83  323  12.693   6.454  -0.363  0.8592 -0.2037  0.5452
    1I1OK   H40  324  12.612   6.387  -0.356  0.0365  0.7375  0.9848
    1I1OK   C84  325  12.978   6.601  -0.169 -0.6979 -0.2318  0.2037
    1I1OK   O21  326  13.089   6.671  -0.199 -0.0991 -0.1706 -0.1889
    1I1OK  Co17  327  13.106   6.735  -0.031 -0.0931 -0.0793  0.0482
    1I1OK   O40  328  13.213   6.599   0.050  0.0391  0.3545 -0.0704
    1I1OK  C135  329  13.201   6.505   0.123  0.7625 -0.0449  0.2418
    1I1OK  C132  330  13.303   6.390   0.123  0.3385 -0.0002 -0.5755
    1I1OK  C131  331  13.294   6.281   0.213 -1.4322  0.4625  0.2883
    1I1OK   H64  332  13.216   6.279   0.290  1.3491  1.6159  2.3111
    1I1OK  C130  333  13.393   6.181   0.209 -0.2357  0.1938  0.1856
    1I1OK   H63  334  13.406   6.099   0.281 -0.3661 -0.0627 -1.8371
    1I1OK  C129  335  13.495   6.180   0.112  0.4180 -0.3057  0.0435
    1I1OK  C134  336  13.507   6.286   0.020  0.3074  0.9168 -0.0917
    1I1OK   H66  337  13.568   6.283  -0.069 -3.8368  3.0276 -0.2569
    1I1OK  C133  338  13.413   6.391   0.034  0.5967  0.1660  0.4079
    1I1OK   H65  339  13.439   6.491  -0.000 -2.0446  2.9719 -0.8381
    1I1OK   O39  340  13.115   6.514   0.206 -0.4711  0.2639 -0.0353
    1I1OK  Co16  341  13.036   6.656   0.127 -0.2326  0.3572  0.0954
    1I1OK   O22  342  12.971   6.572  -0.036 -0.4189 -0.3157  0.6472
    1I1OK   O69  343  13.155   6.825   0.163  0.3338  0.3439 -0.3887
    1I1OK  C210  344  13.211   6.920   0.092 -1.0520  0.3594 -0.9213
    1I1OK   O70  345  13.217   6.902  -0.036  0.4249 -0.1734 -0.0004
    1I1OK  H106  346  13.258   7.003   0.140 -2.5818  1.0854  1.8025
    1I1OK   O71  347  12.891   6.703   0.233 -0.1643  0.2059  0.5899
    1I1OK  C211  348  12.854   6.798   0.145  0.3477  0.0810  0.4071
    1I1OK   O72  349  12.926   6.809   0.034 -0.6434  0.4070 -0.6234
    1I1OK  H107  350  12.769   6.867   0.168  1.8570  2.2727  1.5568
    1I1OK   C85  351  12.727   6.332  -0.687  0.4534  0.7859 -0.1660
    1I1OK   C86  352  12.860   6.271  -0.645 -0.1558  0.2671  0.0452
    1I1OK   H41  353  12.933   6.324  -0.590  2.8032 -1.5170 -3.3170
    1I1OK   C87  354  12.864   6.152  -0.703  0.1258  0.0961 -0.6963
    1I1OK   H42  355  12.928   6.067  -0.671 -0.9257  1.4986  0.2108
    1I1OK   C88  356  12.748   6.145  -0.799  0.1481 -0.8076 -0.5358
    1I1OK   C89  357  12.700   6.023  -0.838  0.1389 -0.2773 -0.4391
    1I1OK   C90  358  12.598   6.025  -0.953  1.0812  0.5326 -0.3259
    1I1OK   C91  359  12.541   5.897  -1.036 -0.3536  0.5020  0.2615
    1I1OK   H43  360  12.557   5.789  -1.021 -1.8547 -0.5540 -2.0363
    1I1OK   C92  361  12.475   5.947  -1.141 -0.5368  0.2499 -0.9202
    1I1OK   H44  362  12.433   5.895  -1.227 -2.4985 -0.2546 -1.4862
    1I1OK   C93  363  12.484   6.100  -1.130  0.0830 -0.2108  0.4527
    1I1OK    N6  364  12.525   6.129  -0.987 -0.4672  0.4491 -0.2788
    1I1OK   Zn2  365  12.521   6.304  -0.903  0.2500  0.0714 -0.0481
    1I1OK    N7  366  12.692   6.283  -0.829  0.1706 -0.0179 -0.3469
    1I1OK    N8  367  12.452   6.429  -0.774 -0.5109  0.1158 -0.5154
    1I1OK   C94  368  12.777   5.889  -0.837 -0.1780 -0.1080 -0.7054
    1I1OK   C95  369  12.910   5.869  -0.851  0.0465  0.1495 -0.4548
    1I1OK   H45  370  12.964   5.918  -0.934  2.0357  1.4199 -0.2326
    1I1OK   C96  371  12.979   5.785  -0.762  0.7413  0.3352 -0.0978
    1I1OK   H46  372  13.089   5.787  -0.765  0.8175  1.4419  2.1324
    1I1OK   C97  373  12.920   5.714  -0.663  1.0283  0.7302 -0.0197
    1I1OK   C99  374  12.782   5.729  -0.655  0.3607 -0.0069 -1.0023
    1I1OK   H47  375  12.731   5.677  -0.575 -0.8936  0.1839  0.0797
    1I1OK  C100  376  12.714   5.810  -0.744 -0.6138 -0.2538 -0.1302
    1I1OK   H48  377  12.612   5.824  -0.728  1.6332  2.5607  0.6722
    1I1OK   C98  378  12.995   5.629  -0.574 -0.2771 -0.1981  0.4136
    1I1OK   O23  379  12.938   5.564  -0.487 -0.1719 -0.3977  0.0198
    1I1OK   Co4  380  13.079   5.447  -0.477  0.5142  0.1894 -0.2078
    1I1OK   O16  381  13.058   5.333  -0.628 -0.6643  0.6026 -0.4880
    1I1OK   C50  382  13.084   5.361  -0.748  0.6565  0.6316  0.2080
    1I1OK   C49  383  12.976   5.313  -0.852 -0.6256 -0.1653  0.1159
    1I1OK   C48  384  12.842   5.299  -0.814  0.2147  1.0083 -0.2241
    1I1OK   H22  385  12.827   5.351  -0.721  0.6932  2.7887 -0.9763
    1I1OK   C47  386  12.744   5.247  -0.896  0.1660 -0.4756  0.6192
    1I1OK   H21  387  12.648   5.243  -0.860 -0.3969  2.4680 -1.5907
    1I1OK   C46  388  12.780   5.206  -1.030  0.1157  0.3532 -0.1187
    1I1OK   C52  389  12.917   5.213  -1.067  0.1543  0.3568  0.2764
    1I1OK   H24  390  12.950   5.181  -1.163 -0.8350  1.2612 -2.6261
    1I1OK   C51  391  13.009   5.272  -0.981  0.8928 -0.2604  0.6359
    1I1OK   H23  392  13.111   5.258  -1.001  0.8467 -1.1007  1.0005
    1I1OK   C41  393  12.685   5.139  -1.130 -0.5766 -0.6115 -0.7228
    1I1OK   C40  394  12.720   5.160  -1.280  0.4646  0.2891 -0.3058
    1I1OK   C39  395  12.780   5.293  -1.326  0.2275  0.1792 -0.6204
    1I1OK   H18  396  12.826   5.371  -1.272 -0.5551 -1.4801 -0.6096
    1I1OK   C38  397  12.758   5.305  -1.461 -0.2644 -0.1191  0.9421
    1I1OK   H17  398  12.790   5.386  -1.524  0.2734 -3.0522 -1.0272
    1I1OK   C37  399  12.663   5.190  -1.500  0.2470 -0.6270  0.9347
    1I1OK    N3  400  12.684   5.084  -1.378 -0.3073  0.0696 -0.5539
    1I1OK   Zn3  401  12.585   4.916  -1.364 -0.5316 -0.0381 -0.2280
    1I1OK    N4  402  12.491   4.930  -1.531 -0.4412 -0.7946 -0.2179
    1I1OK    N2  403  12.527   4.939  -1.178  0.2599 -0.4067  0.5057
    1I1OK   C42  404  12.633   5.017  -1.097 -1.1768  0.0521 -0.0179
    1I1OK   C43  405  12.612   4.976  -0.951  0.1817  0.5417 -0.4961
    1I1OK   H19  406  12.640   5.024  -0.856  0.8918 -0.6777  1.3244
    1I1OK   C44  407  12.563   4.856  -0.952  0.0099  0.0450  0.2542
    1I1OK   H20  408  12.553   4.800  -0.862  0.0639  0.4366  0.2560
    1I1OK   C45  409  12.537   4.811  -1.091 -0.9065  0.0918 -0.1576
    1I1OK   O15  410  13.204   5.386  -0.768  0.3376 -0.6825  0.4814
    1I1OK   Co5  411  13.232   5.461  -0.601  0.2594 -0.0108  0.2592
    1I1OK   O24  412  13.124   5.619  -0.581 -0.3716 -0.5918 -0.8435
    1I1OK   O30  413  13.395   5.540  -0.575  0.5391  0.1723 -0.5265
    1I1OK  C103  414  13.398   5.512  -0.455  0.0794 -0.3390 -0.0543
    1I1OK  C122  415  13.531   5.485  -0.388  0.9005 -0.0004 -0.1813
    1I1OK  C203  416  13.528   5.409  -0.273  0.7252 -0.2358 -0.1038
    1I1OK   H99  417  13.454   5.333  -0.265 -0.0671  1.2829 -2.9078
    1I1OK  C123  418  13.618   5.439  -0.151  0.2009 -0.7790  0.1302
    1I1OK   H60  419  13.614   5.386  -0.058  0.0004 -2.6288  0.7220
    1I1OK  C120  420  13.718   5.551  -0.157 -0.4708  0.2999 -0.3282
    1I1OK  C121  421  13.727   5.604  -0.295 -0.6549 -0.1111 -0.4922
    1I1OK   H59  422  13.794   5.677  -0.319 -0.7160 -0.8749 -2.3262
    1I1OK  C212  423  13.633   5.569  -0.405 -0.1700 -1.2208  0.3806
    1I1OK  H116  424  13.638   5.621  -0.495 -1.8762  1.6271 -1.2851
    1I1OK   O29  425  13.281   5.481  -0.405 -0.1803  0.8404 -0.1316
    1I1OK   O31  426  13.236   5.330  -0.417 -0.0436  0.1524 -0.6288
    1I1OK  C104  427  13.159   5.264  -0.331  0.1657  0.3469 -0.1679
    1I1OK   O32  428  13.045   5.313  -0.326 -0.7315  0.7409  0.0912
    1I1OK  C168  429  13.214   5.127  -0.282  0.7114  0.7784  0.2080
    1I1OK  C167  430  13.336   5.073  -0.326 -1.2444  0.3099  0.4159
    1I1OK   H82  431  13.383   5.123  -0.410 -0.1035  0.8255 -0.2917
    1I1OK  C166  432  13.401   4.971  -0.260 -0.5441  0.3810 -1.1208
    1I1OK   H81  433  13.495   4.942  -0.298  2.5753  1.4528 -0.8194
    1I1OK  C165  434  13.347   4.913  -0.136 -0.8514 -0.9786  0.5017
    1I1OK  C170  435  13.231   4.974  -0.095  0.1022 -0.8970 -0.3697
    1I1OK   H84  436  13.178   4.933  -0.018 -3.3046 -4.1955 -0.3729
    1I1OK  C169  437  13.162   5.075  -0.163  0.3028  0.4671 -0.1496
    1I1OK   H83  438  13.062   5.103  -0.125 -1.8237  1.3063  0.6421
    2I1OK   O55  439  11.258  13.859  12.594 -0.2859  0.2798 -0.5143
    2I1OK  C202  440  11.370  13.804  12.635 -0.6992 -0.6216 -0.4524
    2I1OK  H115  441  11.413  13.822  12.729 -1.1080  0.0621 -2.2690
    2I1OK   O56  442  11.419  13.733  12.546  0.5567  0.3935  0.4682
    2I1OK  Co13  443  11.257  13.720  12.448  0.1370  0.0755  0.1789
    2I1OK  Co12  444  11.261  13.818  12.377  0.3561 -0.3018  0.2916
    2I1OK   O61  445  11.199  13.986  12.322 -0.7028 -0.7053  0.7460
    2I1OK  C206  446  11.121  13.997  12.413 -0.3644 -0.5503  0.0271
    2I1OK   O62  447  11.130  13.898  12.501 -0.4001 -0.0889  0.3768
    2I1OK  H102  448  11.064  14.080  12.440 -1.4274 -0.3226  2.6679
    2I1OK   O41  449  11.429  13.769  12.291  0.1516  0.3051 -0.7061
    2I1OK  C149  450  11.378  13.726  12.191  0.5373  0.5081 -0.0494
    2I1OK   O42  451  11.258  13.685  12.230 -0.4112 -0.7716 -0.1110
    2I1OK   O63  452  11.122  13.645  12.310  0.6525 -0.2215 -0.4885
    2I1OK  C207  453  11.108  13.553  12.419 -0.2603 -0.9645  0.2451
    2I1OK   O64  454  11.199  13.548  12.486 -0.2981 -0.1597 -0.6575
    2I1OK  H103  455  11.014  13.526  12.448 -1.6370 -0.0166 -2.9937
    2I1OK  C148  456  11.457  13.698  12.061 -0.4775 -0.9962 -0.1742
    2I1OK  C147  457  11.393  13.647  11.952 -0.1291 -0.1510  0.1790
    2I1OK   H72  458  11.296  13.608  11.965 -2.7826 -3.7372  0.6305
    2I1OK  C146  459  11.454  13.647  11.828  0.1605  0.8127 -0.5251
    2I1OK   H71  460  11.397  13.616  11.746 -0.5857  0.8579  0.0072
    2I1OK  C145  461  11.586  13.690  11.816 -0.3596 -0.3185 -0.2868
    2I1OK  C151  462  11.654  13.737  11.929 -0.6650  0.3387  0.3634
    2I1OK   H74  463  11.759  13.773  11.915 -0.3616  3.5453 -1.0541
    2I1OK  C150  464  11.590  13.742  12.055  0.5472  0.6373  0.4778
    2I1OK   H73  465  11.637  13.796  12.130 -0.7692  1.2935 -0.0299
    2I1OK  C140  466  11.679  13.632  11.694  0.2233 -0.4556 -1.1659
    2I1OK  C139  467  11.647  13.493  11.638  0.6789  0.6498  0.2164
    2I1OK  C138  468  11.572  13.382  11.715 -0.0773 -0.4270  0.1972
    2I1OK   H68  469  11.543  13.386  11.818 -0.2565  1.5139  0.5485
    2I1OK  C137  470  11.545  13.281  11.634  0.3039 -0.1713  0.5314
    2I1OK   H67  471  11.497  13.183  11.650  0.0614  0.2173 -1.0754
    2I1OK  C136  472  11.609  13.324  11.499 -0.4237  0.0075 -0.3622
    2I1OK  C128  473  11.598  13.250  11.382 -0.0473 -0.2719  0.5252
    2I1OK  C127  474  11.696  13.289  11.269  0.5279 -0.8828  0.5796
    2I1OK  C126  475  11.724  13.202  11.178 -0.1178  0.5772  0.4490
    2I1OK   H62  476  11.668  13.118  11.137  0.0066 -3.4274 -0.6264
    2I1OK  C125  477  11.853  13.241  11.115 -0.4554 -0.3006 -0.9185
    2I1OK   H61  478  11.886  13.220  11.017 -1.7906  1.7611  0.0055
    2I1OK  C124  479  11.899  13.346  11.190 -0.5553  0.1894  0.1331
    2I1OK  C119  480  12.050  13.381  11.190 -0.0460  0.2650 -0.4712
    2I1OK  C116  481  12.076  13.494  11.257 -0.6459 -0.5510  0.8849
    2I1OK    N9  482  11.979  13.586  11.323 -0.1064  0.4911  0.3438
    2I1OK  C115  483  12.027  13.710  11.318  0.4721  0.6423  1.0352
    2I1OK  C118  484  12.182  13.704  11.270  0.8677  0.3652 -0.0017
    2I1OK   H58  485  12.264  13.778  11.265  3.0934  0.1993 -1.2895
    2I1OK  C117  486  12.203  13.577  11.228 -0.0502 -0.6087 -0.2342
    2I1OK   H57  487  12.281  13.542  11.163 -0.4626  1.9347  0.4121
    2I1OK  C114  488  11.959  13.834  11.355  0.0819 -0.4386 -0.3827
    2I1OK  C144  489  11.871  13.817  11.460 -0.3473  0.0809 -0.2023
    2I1OK  C143  490  11.840  13.922  11.564 -0.2206  0.2920 -0.3268
    2I1OK   H70  491  11.876  14.023  11.563 -0.7296  2.0813  1.8397
    2I1OK  C142  492  11.772  13.860  11.657  0.7228  0.2114  0.1858
    2I1OK   H69  493  11.722  13.913  11.738 -1.8885  3.6806  0.7938
    2I1OK  C141  494  11.751  13.715  11.618  0.4593  0.0591 -0.7575
    2I1OK   N10  495  11.759  13.717  11.462  0.1976  0.0301  0.3681
    2I1OK    Zn  496  11.803  13.540  11.391 -0.2385 -0.1603  0.4551
    2I1OK   N11  497  11.680  13.451  11.521  0.0072  0.1398 -0.2357
    2I1OK   N12  498  11.778  13.418  11.243 -0.5324 -0.5973  0.1309
    2I1OK  C111  499  12.027  13.976  11.325  0.0293 -0.1431  0.2689
    2I1OK  C110  500  11.942  14.086  11.316  0.3526 -0.2698 -0.7495
    2I1OK   H54  501  11.846  14.063  11.279  0.4738 -0.2122  2.6238
    2I1OK  C109  502  11.973  14.208  11.372  0.2920  0.9402  0.2471
    2I1OK   H53  503  11.896  14.274  11.402  1.9080  2.1059 -0.3644
    2I1OK  C108  504  12.109  14.234  11.407 -0.6128  0.6862  0.1701
    2I1OK  C113  505  12.204  14.126  11.400 -0.0993  0.0562  1.0354
    2I1OK   H56  506  12.311  14.142  11.407 -4.1281 -0.7167  0.5791
    2I1OK  C112  507  12.153  13.995  11.373  0.5161 -0.4166  0.1820
    2I1OK   H55  508  12.228  13.924  11.394  4.3801  0.7027 -0.8318
    2I1OK  C107  509  12.150  14.371  11.468  0.8019 -0.1752  0.0462
    2I1OK   O37  510  12.261  14.409  11.497 -0.4993  0.0511  0.2914
    2I1OK   Co8  511  12.208  14.530  11.608 -0.1456 -0.0619  0.0182
    2I1OK   O51  512  12.211  14.559  11.792 -0.3039 -0.4749 -0.4440
    2I1OK  C200  513  12.285  14.655  11.769 -0.0023 -0.1306  0.1192
    2I1OK   O52  514  12.320  14.662  11.654 -0.1112  0.0112 -0.6611
    2I1OK  H113  515  12.306  14.733  11.845 -4.2760 -1.6025 -0.1438
    2I1OK   O45  516  12.209  14.391  11.758  0.0130 -0.0049 -0.0464
    2I1OK  C182  517  12.145  14.288  11.764 -0.7766 -0.6333 -0.0599
    2I1OK   O46  518  12.027  14.305  11.786 -0.2401 -0.1171 -0.5592
    2I1OK   Co9  519  12.049  14.494  11.701 -0.0927  0.1580 -0.2625
    2I1OK   O38  520  12.060  14.441  11.517 -0.5012  0.8331  0.1700
    2I1OK   O53  521  11.911  14.611  11.720 -0.9955  0.2658  0.8494
    2I1OK  C201  522  11.937  14.663  11.613 -0.8737  0.8200  0.1291
    2I1OK   O54  523  12.037  14.611  11.559  0.1434  0.5877  0.0411
    2I1OK  H114  524  11.859  14.708  11.551 -1.1577  0.4994 -1.7521
    2I1OK  C179  525  12.238  14.163  11.768  0.3420  0.4177  0.4965
    2I1OK  C178  526  12.379  14.176  11.751 -0.6617 -0.1004 -0.6161
    2I1OK   H88  527  12.419  14.276  11.748 -2.4304 -2.4977 -0.1037
    2I1OK  C177  528  12.465  14.063  11.745  0.4783 -0.0721 -0.9259
    2I1OK   H87  529  12.561  14.069  11.701 -0.0150 -2.5349 -1.3058
    2I1OK  C176  530  12.426  13.930  11.772  0.1125 -0.0491 -0.2195
    2I1OK  C181  531  12.284  13.918  11.802 -0.1260  0.4233  0.4096
    2I1OK   H90  532  12.243  13.822  11.836  2.0815  0.5321  2.9647
    2I1OK  C180  533  12.194  14.031  11.798  0.0960 -0.0774  0.2971
    2I1OK   H89  534  12.089  14.012  11.825 -1.7150 -2.2160  0.2772
    2I1OK  C175  535  12.523  13.828  11.820 -0.0901  0.5271 -0.1980
    2I1OK  C174  536  12.486  13.677  11.798  0.5248 -0.2209  0.6461
    2I1OK  C173  537  12.392  13.627  11.693 -0.7831 -0.5183 -0.4618
    2I1OK   H86  538  12.356  13.680  11.600 -1.7639  2.2737 -0.9348
    2I1OK  C172  539  12.375  13.494  11.709  0.1603 -0.3349  0.3961
    2I1OK   H85  540  12.320  13.428  11.648 -1.0516 -2.9900  0.4570
    2I1OK  C171  541  12.421  13.469  11.852  0.0360 -0.0186 -0.3836
    2I1OK  C164  542  12.403  13.363  11.933 -1.4253 -0.0753  0.6141
    2I1OK  C161  543  12.399  13.393  12.086  0.0822 -0.1873  0.3072
    2I1OK   N13  544  12.483  13.508  12.155 -0.1105  0.6573  0.8312
    2I1OK  C160  545  12.538  13.414  12.263 -0.0345 -0.3323  0.0699
    2I1OK  C163  546  12.440  13.328  12.297  0.7766 -0.1471 -0.2622
    2I1OK   H80  547  12.423  13.291  12.397 -2.6976 -2.4190  1.1951
    2I1OK  C162  548  12.363  13.300  12.177  0.8987  0.8723 -0.0164
    2I1OK   H79  549  12.294  13.221  12.164  0.6420 -0.6412 -0.0475
    2I1OK  C159  550  12.665  13.432  12.340  0.4106 -0.5872  0.6453
    2I1OK  C191  551  12.770  13.486  12.269  0.0618 -0.2793  0.2646
    2I1OK  C190  552  12.916  13.454  12.301 -0.3240  0.3875  0.2134
    2I1OK   H94  553  12.943  13.366  12.365 -0.5740  2.9170 -1.7244
    2I1OK  C189  554  12.990  13.527  12.217  0.5775 -0.2798  0.4555
    2I1OK   H93  555  13.100  13.536  12.201  0.4475 -1.1694  1.8426
    2I1OK  C188  556  12.891  13.606  12.130 -0.3576 -0.3665  0.1038
    2I1OK  C187  557  12.917  13.705  12.020 -0.1153  0.3098  0.4692
    2I1OK  C186  558  12.814  13.799  11.995 -0.7626  0.2325  0.6221
    2I1OK  C185  559  12.845  13.927  11.916 -0.1162  0.0047 -0.2006
    2I1OK   H92  560  12.946  13.963  11.897 -0.6235 -0.8966 -1.3017
    2I1OK  C184  561  12.732  13.967  11.877 -0.1369 -0.7198 -0.3226
    2I1OK   H91  562  12.711  14.071  11.847 -0.1332  1.2378  1.2644
    2I1OK  C183  563  12.643  13.846  11.885 -0.5922 -0.5826  0.2157
    2I1OK   N15  564  12.669  13.779  12.014 -0.2459  0.5503 -0.0839
    2I1OK   Zn1  565  12.611  13.597  12.041 -0.3275  0.1165  0.0721
    2I1OK   N14  566  12.775  13.553  12.143  0.4050  0.3581  0.6583
    2I1OK   N16  567  12.508  13.581  11.885  0.3815  0.3815 -0.5396
    2I1OK  C192  568  12.986  13.647  11.892  0.2387  0.0456  0.3252
    2I1OK  C193  569  12.927  13.643  11.767 -0.3114 -0.0858 -0.4084
    2I1OK   H95  570  12.820  13.666  11.765  0.4878  1.9008 -0.5414
    2I1OK  C194  571  12.996  13.608  11.656 -0.1077 -1.2315 -0.0091
    2I1OK   H96  572  12.933  13.571  11.581 -0.7996 -0.6916  0.4746
    2I1OK  C195  573  13.125  13.566  11.662  0.4742  0.2289 -0.0439
    2I1OK  C197  574  13.192  13.571  11.789  0.9188  0.7671 -0.4505
    2I1OK   H97  575  13.285  13.534  11.803 -1.4552 -0.5075 -1.4811
    2I1OK  C198  576  13.117  13.617  11.902 -0.2656  0.1012  0.0803
    2I1OK   H98  577  13.166  13.599  11.997 -2.5706  1.6464 -1.6379
    2I1OK  C196  578  13.179  13.488  11.538 -0.3519 -0.2148  0.2140
    2I1OK   O47  579  13.313  13.466  11.536  0.6361  0.2570  0.1285
    2I1OK  Co10  580  13.304  13.411  11.363 -0.1471  0.1159 -0.0146
    2I1OK   O50  581  13.242  13.242  11.380 -0.6413  0.5115 -0.2040
    2I1OK  C199  582  13.146  13.168  11.333  0.0235 -0.5031 -0.2973
    2I1OK  H112  583  13.129  13.065  11.358  1.4945  0.1970  0.5873
    2I1OK   O49  584  13.069  13.227  11.240  0.0431 -0.2565  0.7978
    2I1OK  Co11  585  13.150  13.391  11.252 -0.4740 -0.1031 -0.2839
    2I1OK   O48  586  13.110  13.436  11.434 -0.3587 -0.6269  0.0353
    2I1OK   O57  587  13.082  13.531  11.163  0.7348  0.2453  0.4150
    2I1OK  C204  588  13.189  13.609  11.177 -0.1076  0.2301  0.9894
    2I1OK   O58  589  13.267  13.573  11.273  0.7531  0.7648  0.1206
    2I1OK  H101  590  13.230  13.675  11.101 -1.0147  0.5179 -1.4670
    2I1OK   O59  591  13.305  13.345  11.162 -0.0462 -0.0029 -0.0214
    2I1OK  C205  592  13.437  13.328  11.193 -0.5955 -0.2712 -0.6450
    2I1OK   O60  593  13.470  13.383  11.309  1.0772 -0.6471 -0.3180
    2I1OK  H100  594  13.512  13.278  11.137 -2.2644  1.7219 -1.0484
    2I1OK  C156  595  12.699  13.346  12.462  0.4257 -0.5837 -0.5125
    2I1OK  C155  596  12.786  13.395  12.561 -0.2335 -0.3896 -0.6673
    2I1OK   H76  597  12.798  13.502  12.573 -2.6370 -0.6590  0.5952
    2I1OK  C154  598  12.854  13.314  12.651  0.6273  0.5626  0.9069
    2I1OK   H75  599  12.936  13.363  12.720 -0.3573 -2.5136  1.0199
    2I1OK  C153  600  12.833  13.175  12.650 -0.7243 -0.0759  0.4734
    2I1OK  C158  601  12.744  13.127  12.554  0.5653  0.3841 -0.3079
    2I1OK   H78  602  12.707  13.032  12.559 -1.4863  2.1416 -6.5642
    2I1OK  C157  603  12.690  13.211  12.457 -0.6463  0.6417 -0.2157
    2I1OK   H77  604  12.667  13.164  12.360  0.7316 -1.9062  0.8970
    2I1OK  C152  605  12.893  13.084  12.761 -0.3149 -0.0251  0.1544
    2I1OK   O43  606  12.834  12.967  12.782 -0.0099 -0.1994  0.1381
    2I1OK  Co14  607  12.870  12.846  12.927  0.2414 -0.2476  0.2530
    2I1OK    O9  608  12.835  12.679  12.858 -0.3633  0.2838  0.7346
    2I1OK    C5  609  12.937  12.689  12.765 -0.1318 -0.1750 -0.2271
    2I1OK   O10  610  13.040  12.789  12.777 -0.6002 -0.2689  0.0219
    2I1OK  Co15  611  13.042  12.955  12.890 -0.1279  0.2067 -0.4763
    2I1OK   O44  612  13.008  13.094  12.783 -0.2523  0.5575 -0.5492
    2I1OK   O65  613  13.046  12.857  13.043  0.5202 -0.2896 -0.1616
    2I1OK  C208  614  13.170  12.875  13.043 -1.0056 -0.2903 -0.4009
    2I1OK   O66  615  13.211  12.932  12.948 -0.0254 -0.5773  0.1523
    2I1OK  H104  616  13.230  12.878  13.133  0.2794  3.5871 -1.0258
    2I1OK   O68  617  12.928  13.007  13.051 -0.0856  0.1950 -0.1958
    2I1OK  C209  618  12.801  12.989  13.087  0.6903 -0.2277  0.0053
    2I1OK   O67  619  12.735  12.914  13.020 -1.3155  0.0558 -0.1115
    2I1OK  H105  620  12.756  13.049  13.165  0.0088  2.7824 -2.0924
    2I1OK    C6  621  12.916  12.605  12.637  0.5497  0.6872 -1.2416
    2I1OK    C7  622  12.792  12.545  12.609 -0.0474  0.1637 -0.4845
    2I1OK    H1  623  12.701  12.594  12.640  0.7170  1.7255 -1.4789
    2I1OK    C8  624  12.791  12.426  12.537 -0.1523 -0.1183 -0.3558
    2I1OK    H2  625  12.696  12.378  12.545 -2.1794  0.3589  2.7050
    2I1OK    C9  626  12.904  12.370  12.482  0.2054 -0.6802 -0.9688
    2I1OK   C10  627  13.019  12.447  12.492  0.3314  0.6109  0.7268
    2I1OK    H3  628  13.112  12.401  12.463 -0.2947 -2.6461  0.0479
    2I1OK   C11  629  13.030  12.563  12.571  0.0171 -0.4203 -0.8945
    2I1OK    H4  630  13.120  12.624  12.563  0.3510  0.8727  3.4221
    2I1OK   C12  631  12.886  12.265  12.376  0.0532 -0.3928 -0.7304
    2I1OK   C13  632  12.986  12.156  12.364  0.0218  0.4711 -0.4698
    2I1OK    N1  633  12.972  12.051  12.282  0.7924  0.4830  0.2910
    2I1OK   C14  634  13.058  11.951  12.333  0.0275 -0.1473 -0.0328
    2I1OK   C15  635  13.156  12.020  12.432  0.1862  0.1078  0.8977
    2I1OK    H5  636  13.253  11.987  12.464  0.6353 -4.0803  0.3906
    2I1OK   C16  637  13.099  12.140  12.452  0.1525 -0.3799  0.1452
    2I1OK    H6  638  13.133  12.205  12.528  0.9809 -0.3254  1.3482
    2I1OK   C17  639  13.027  11.825  12.364  0.8446  0.5003  0.4427
    2I1OK   C18  640  13.146  11.728  12.423 -0.7322  0.7046  0.4635
    2I1OK   C19  641  13.118  11.613  12.500  0.0767 -1.0182 -0.0463
    2I1OK    H7  642  13.017  11.615  12.544  1.2816  1.2618  1.1793
    2I1OK   C20  643  13.214  11.514  12.529  1.0893  0.0533 -0.4192
    2I1OK    H8  644  13.203  11.451  12.609  1.1253 -0.6124 -2.1628
    2I1OK   C21  645  13.338  11.522  12.463 -0.2757 -0.2309  0.5667
    2I1OK   C22  646  13.368  11.633  12.385  0.0292 -0.4060  0.3174
    2I1OK    H9  647  13.467  11.650  12.353 -0.7275  0.9819  2.0807
    2I1OK   C23  648  13.274  11.738  12.370 -0.0161 -0.2789  0.2434
    2I1OK   H10  649  13.304  11.834  12.340  0.8312 -0.0691 -0.4420
    2I1OK   C24  650  13.436  11.408  12.479 -0.1802  0.4225  0.2035
    2I1OK   O11  651  13.400  11.294  12.537  0.4394  0.3414  0.7236
    2I1OK   Co3  652  13.561  11.215  12.495  0.0945  0.0730  0.0067
    2I1OK    O8  653  13.538  11.177  12.317 -0.0742 -0.6500 -0.3963
    2I1OK    C4  654  13.608  11.187  12.206 -0.8893  0.0816  0.9152
    2I1OK  H111  655  13.593  11.133  12.112  0.1896  0.2034 -2.4237
    2I1OK    O7  656  13.705  11.281  12.208  0.9000  0.3375  0.4640
    2I1OK   Co2  657  13.697  11.299  12.390  0.1041  0.2033  0.1605
    2I1OK   O12  658  13.549  11.408  12.408  0.0727 -0.1331  0.4157
    2I1OK   O26  659  13.748  11.131  12.442  0.3439  0.4377 -0.0664
    2I1OK  C101  660  13.702  11.036  12.527  0.3819  0.6428 -0.0958
    2I1OK   O25  661  13.580  11.046  12.567 -0.2343 -0.0289 -0.3471
    2I1OK   H50  662  13.757  10.944  12.540 -2.3073 -0.2135 -0.9886
    2I1OK   O28  663  13.829  11.398  12.460  0.1164  0.1968  0.4998
    2I1OK  C102  664  13.778  11.394  12.581 -0.2723  0.8654 -0.0143
    2I1OK   O27  665  13.674  11.309  12.608 -0.2848  0.0242  0.3589
    2I1OK   H49  666  13.826  11.449  12.657  1.8744 -1.7183  0.5174
    2I1OK   C25  667  12.892  11.774  12.291  0.3389 -0.2172  0.4004
    2I1OK   C26  668  12.841  11.655  12.316  0.2155  0.0827 -0.0373
    2I1OK   H11  669  12.868  11.600  12.399  1.0150  1.5402  1.9103
    2I1OK   C27  670  12.749  11.623  12.210  0.4996 -0.7160 -0.0570
    2I1OK   H12  671  12.684  11.537  12.209  0.2986 -0.6472  0.4618
    2I1OK   C28  672  12.741  11.733  12.130  0.2057  1.0524  0.7428
    2I1OK   C29  673  12.725  11.736  11.977  0.3328  0.2431  0.3379
    2I1OK   C30  674  12.688  11.601  11.907  0.1933 -0.0777  0.5952
    2I1OK   C31  675  12.723  11.562  11.780  1.0370  0.7965  0.6781
    2I1OK   H13  676  12.799  11.616  11.735 -1.4452 -0.0918  2.0153
    2I1OK   C32  677  12.676  11.448  11.711  0.0560  0.0818 -0.0868
    2I1OK   H14  678  12.713  11.428  11.621 -0.8543 -2.9013  2.2238
    2I1OK   C33  679  12.573  11.374  11.763  0.6385 -0.3184  0.2740
    2I1OK   C34  680  12.523  11.422  11.885  0.2339 -0.1491  0.0556
    2I1OK   H15  681  12.431  11.393  11.928 -0.8523 -2.9533  3.4514
    2I1OK   C35  682  12.583  11.526  11.950  0.8526  0.1922 -0.5489
    2I1OK   H16  683  12.519  11.568  12.029 -1.2345  1.8789  2.2178
    2I1OK   C36  684  12.502  11.282  11.662  0.1793  0.2583 -0.2179
    2I1OK   O13  685  12.389  11.182  11.688  0.2582  0.0842 -0.9069
    2I1OK   Co1  686  12.281  11.043  11.574  0.1579  0.5944  0.3140
    2I1OK    O2  687  12.282  11.000  11.395  0.5708  0.1643 -0.0753
    2I1OK    C1  688  12.349  10.996  11.299  0.4795  0.2177 -0.9456
    2I1OK  H109  689  12.319  10.945  11.209 -3.7086  1.6237 -1.7360
    2I1OK    O1  690  12.442  11.072  11.299 -0.3280  0.4118  0.5144
    2I1OK    Co  691  12.419  11.125  11.473 -0.2099 -0.1236  0.2546
    2I1OK   O14  692  12.545  11.272  11.531 -0.3161 -0.4922  1.0144
    2I1OK    O5  693  12.485  10.985  11.570  0.8459  0.4205 -0.5116
    2I1OK    C3  694  12.441  10.884  11.612  0.7706 -0.1440  0.7643
    2I1OK    O6  695  12.331  10.881  11.648 -0.5455 -0.0302 -0.1708
    2I1OK  H110  696  12.494  10.790  11.598 -0.8113  0.3521 -2.5330
    2I1OK   O18  697  12.242  11.228  11.490 -0.5362 -0.7794  0.0841
    2I1OK   C53  698  12.126  11.206  11.543  0.3244  0.1492  0.0009
    2I1OK   O17  699  12.121  11.093  11.620 -0.2406 -0.7247  0.4216
    2I1OK   C54  700  12.014  11.319  11.528  0.5267  0.2311 -0.4239
    2I1OK   C55  701  11.878  11.301  11.578  0.5610  0.2641  0.2161
    2I1OK   H25  702  11.837  11.210  11.602  0.8975  3.5645 -2.6820
    2I1OK   C56  703  11.782  11.400  11.572 -0.3757 -0.3489 -0.2519
    2I1OK   H26  704  11.683  11.388  11.613 -0.6148  0.3188  1.9062
    2I1OK   C57  705  11.816  11.525  11.513  0.0647 -0.0895 -0.1900
    2I1OK   C58  706  11.950  11.545  11.477 -0.2823 -0.3510  0.3930
    2I1OK   H27  707  11.978  11.644  11.450  0.7297  2.7841 -0.9240
    2I1OK   C59  708  12.042  11.442  11.473  0.4694  0.4079 -0.2723
    2I1OK   H28  709  12.108  11.436  11.394  1.1168 -0.6970 -1.2578
    2I1OK   C60  710  11.710  11.618  11.433  0.0420 -0.1282 -0.3133
    2I1OK   C61  711  11.580  11.566  11.362  0.2062  0.5347  0.1295
    2I1OK    N5  712  11.488  11.642  11.267 -0.4912 -0.7117  0.0630
    2I1OK   C62  713  11.375  11.539  11.268 -0.0934 -0.2116  0.3889
    2I1OK   C63  714  11.414  11.418  11.310 -0.4400  0.6800 -0.0421
    2I1OK   H29  715  11.357  11.334  11.339  2.4282  0.0200 -0.3893
    2I1OK   C64  716  11.558  11.434  11.351 -0.0678 -0.7831 -0.1399
    2I1OK   H30  717  11.621  11.352  11.356  0.4610 -0.9361 -1.2183
    2I1OK   C65  718  11.227  11.569  11.272  0.1456 -0.6004 -0.4678
    2I1OK   C66  719  11.116  11.454  11.247  0.7549 -0.3060  0.0328
    2I1OK   C67  720  11.137  11.336  11.168  0.1632 -0.2441 -1.1442
    2I1OK   H31  721  11.226  11.337  11.104 -2.0806 -1.2274 -0.8946
    2I1OK   C68  722  11.064  11.214  11.186  0.2401  0.8203  0.3313
    2I1OK   H32  723  11.101  11.124  11.143 -1.4963  0.2797 -4.0785
    2I1OK   C69  724  10.958  11.219  11.278  0.3255 -0.4884 -0.5146
    2I1OK   C70  725  10.932  11.334  11.354 -0.3459  0.1804  0.6490
    2I1OK   H33  726  10.851  11.343  11.422  1.7798  1.3819 -3.0778
    2I1OK   C71  727  11.012  11.449  11.341 -0.8144  0.4391 -0.4113
    2I1OK   H34  728  10.992  11.537  11.404 -1.2795 -2.1603 -0.0732
    2I1OK   C72  729  10.849  11.106  11.269  0.0280  0.5985 -0.0153
    2I1OK   O19  730  10.835  11.010  11.195 -0.0277 -0.0850  0.0936
    2I1OK   O34  731  10.779  10.866  11.128  0.0849  0.1792 -0.2916
    2I1OK  C105  732  10.774  10.741  11.191 -0.1632  0.0422 -0.0777
    2I1OK   H51  733  10.849  10.667  11.187 -1.3962  0.6517 -0.5308
    2I1OK   O33  734  10.674  10.724  11.250  0.6304  0.1223 -0.7287
    2I1OK   Co6  735  10.628  10.910  11.253  0.0027 -0.2141  0.0444
    2I1OK    O3  736  10.520  10.926  11.410  0.1985  0.3564 -0.2621
    2I1OK    C2  737  10.414  10.937  11.360  0.2052 -0.9140 -0.4230
    2I1OK  H108  738  10.326  10.944  11.415 -0.0329 -0.5028  0.1373
    2I1OK    O4  739  10.428  10.973  11.242  0.4199 -0.4759  0.4023
    2I1OK   O35  740  10.491  11.006  11.101 -0.7205  0.3597  0.3232
    2I1OK  C106  741  10.514  11.134  11.062  0.6740  0.3689 -0.6706
    2I1OK   H52  742  10.474  11.174  10.972  0.1583  0.1464  0.8896
    2I1OK   O36  743  10.603  11.184  11.122  0.2283 -0.5565 -0.0843
    2I1OK   Co7  744  10.643  11.030  11.221 -0.0628  0.1108  0.2695
    2I1OK   O20  745  10.767  11.097  11.353 -0.0283  0.3071 -0.2363
    2I1OK   C73  746  11.197  11.698  11.263  0.4578  0.3321 -0.6324
    2I1OK   C74  747  11.051  11.760  11.274 -0.2726  0.5351 -0.2329
    2I1OK   H35  748  10.959  11.708  11.287 -0.2168 -0.9597 -1.2906
    2I1OK   C75  749  11.063  11.887  11.233  0.1388 -0.0381  0.5534
    2I1OK   H36  750  10.977  11.955  11.233 -2.0897  0.7851  3.4605
    2I1OK   C76  751  11.213  11.925  11.206  0.3869 -0.2050 -0.0295
    2I1OK   C77  752  11.266  12.052  11.137 -0.5010 -0.2890  0.2767
    2I1OK   C78  753  11.153  12.160  11.104 -0.2896  0.1193  0.5262
    2I1OK   C79  754  11.165  12.246  10.994  1.0552 -0.3897 -0.3253
    2I1OK   H37  755  11.239  12.212  10.915 -0.0074  0.9008 -0.1162
    2I1OK   C80  756  11.105  12.369  10.992 -0.2184  0.1004 -0.3104
    2I1OK   H38  757  11.134  12.434  10.911 -0.9423 -0.9512  0.6167
    2I1OK   C81  758  11.033  12.412  11.107 -0.6671 -0.8570  0.1266
    2I1OK   C82  759  11.013  12.322  11.211  0.5914 -0.2036 -0.1901
    2I1OK   H39  760  10.952  12.352  11.294  2.0261  2.7395 -1.8613
    2I1OK   C83  761  11.068  12.194  11.205  0.0443 -0.7308  0.1909
    2I1OK   H40  762  11.046  12.132  11.284  0.3765  0.6036 -3.0098
    2I1OK   C84  763  10.977  12.554  11.114  0.0184 -0.3542  0.2307
    2I1OK   O21  764  10.981  12.630  11.005 -0.9131  0.0450 -0.4381
    2I1OK  Co17  765  10.952  12.783  11.093 -0.2716  0.3992 -0.0370
    2I1OK   O40  766  11.110  12.814  11.185 -0.1783 -0.2477  0.1127
    2I1OK  C135  767  11.140  12.871  11.286 -0.9133  0.4050 -0.0197
    2I1OK  C132  768  11.276  12.951  11.291  0.9218  0.1562  0.2489
    2I1OK  C131  769  11.352  12.948  11.412  0.1631 -1.1686 -0.2696
    2I1OK   H64  770  11.318  12.876  11.481 -0.7115  0.9336  0.4108
    2I1OK  C130  771  11.455  13.037  11.445 -0.3852 -0.4640  0.2314
    2I1OK   H63  772  11.532  13.020  11.521  1.1228  1.0789  0.2490
    2I1OK  C129  773  11.487  13.144  11.357 -0.2553 -0.6248  0.4274
    2I1OK  C134  774  11.414  13.150  11.237 -0.3980 -0.5232 -0.0489
    2I1OK   H66  775  11.437  13.231  11.169  0.5513  0.1700 -0.2802
    2I1OK  C133  776  11.311  13.057  11.202  0.3313  0.6670  0.5831
    2I1OK   H65  777  11.275  13.075  11.099 -0.3402 -1.2934 -0.6763
    2I1OK   O39  778  11.078  12.842  11.381  0.5148 -0.0915  0.0525
    2I1OK  Co16  779  10.936  12.810  11.280  0.0742 -0.1940  0.2483
    2I1OK   O22  780  10.949  12.623  11.226  0.4413  0.1851  0.1344
    2I1OK   O69  781  10.908  12.989  11.163  0.5984  0.5329 -0.0724
    2I1OK  C210  782  10.885  13.008  11.034 -0.2957  0.4306 -0.1975
    2I1OK   O70  783  10.935  12.914  10.964  0.0034 -0.7164 -0.6770
    2I1OK  H106  784  10.805  13.068  10.999  2.1973  1.2967  1.9682
    2I1OK   O71  785  10.787  12.811  11.390 -0.2530 -0.5795 -0.0249
    2I1OK  C211  786  10.696  12.785  11.289  0.2180 -0.2620  0.1047
    2I1OK   O72  787  10.750  12.777  11.174 -0.3450 -0.4073  0.5736
    2I1OK  H107  788  10.592  12.794  11.293  0.6570  2.8437  1.1038
    2I1OK   C85  789  11.397  12.080  11.155  0.3171  0.9591 -0.1767
    2I1OK   C86  790  11.452  12.220  11.116  0.5793 -0.2325  0.4277
    2I1OK   H41  791  11.417  12.283  11.041  3.2297 -2.3093  3.1339
    2I1OK   C87  792  11.568  12.238  11.175  0.0504  0.3617  0.3868
    2I1OK   H42  793  11.626  12.328  11.182  1.5547  1.4346 -0.7120
    2I1OK   C88  794  11.597  12.108  11.239 -0.1765  0.4631 -0.4783
    2I1OK   C89  795  11.676  12.102  11.351 -0.1149 -0.1928  0.3599
    2I1OK   C90  796  11.692  11.966  11.423  0.0890 -0.2186 -1.2450
    2I1OK   C91  797  11.779  11.940  11.548  0.4935 -0.6908 -0.1731
    2I1OK   H43  798  11.828  12.012  11.608  1.7748 -1.8493 -0.0158
    2I1OK   C92  799  11.787  11.813  11.573  0.1753 -0.4390  0.1028
    2I1OK   H44  800  11.823  11.776  11.670 -2.6849  0.2069 -0.9906
    2I1OK   C93  801  11.713  11.748  11.461 -0.7895  0.7561  0.4295
    2I1OK    N6  802  11.623  11.858  11.413  0.2515 -0.0730 -0.7028
    2I1OK   Zn2  803  11.475  11.833  11.291  0.0975  0.1225  0.1278
    2I1OK    N7  804  11.518  11.988  11.170  0.7413 -0.5973 -0.6092
    2I1OK    N8  805  11.289  11.823  11.247  0.3562  0.4057 -0.2830
    2I1OK   C94  806  11.801  12.196  11.374  1.2188 -0.6170  0.5840
    2I1OK   C95  807  11.889  12.241  11.268  0.3168  0.1979 -0.3247
    2I1OK   H45  808  11.913  12.174  11.194  0.0175  0.3472  0.5689
    2I1OK   C96  809  11.940  12.367  11.274 -0.0161  0.2296 -0.4674
    2I1OK   H46  810  12.000  12.405  11.192 -1.7549  2.0329 -0.3546
    2I1OK   C97  811  11.917  12.448  11.380 -0.0740 -0.1548 -0.4458
    2I1OK   C99  812  11.846  12.392  11.488 -0.5858 -0.6187  0.3651
    2I1OK   H47  813  11.823  12.456  11.571 -2.0069 -0.5926 -1.8485
    2I1OK  C100  814  11.790  12.266  11.492  1.1472 -1.0747  0.6300
    2I1OK   H48  815  11.745  12.212  11.568  2.1199 -0.1972  0.7040
    2I1OK   C98  816  12.010  12.561  11.408 -0.0068  0.8098  0.9269
    2I1OK   O23  817  11.994  12.639  11.502  0.1081  0.1086  0.5580
    2I1OK   Co4  818  12.165  12.710  11.512  0.1593 -0.3752 -0.0208
    2I1OK   O16  819  12.271  12.554  11.545  0.3685  0.7187  0.3708
    2I1OK   C50  820  12.395  12.535  11.525  0.1744 -0.0047  0.1407
    2I1OK   C49  821  12.472  12.459  11.641 -0.2655  0.2660  0.3222
    2I1OK   C48  822  12.416  12.447  11.775  0.1647  0.1293 -0.0056
    2I1OK   H22  823  12.323  12.493  11.799 -0.8356  3.0970 -0.6671
    2I1OK   C47  824  12.492  12.384  11.865  0.7443  0.2041  1.1369
    2I1OK   H21  825  12.457  12.411  11.965 -0.1119  3.1633 -0.1900
    2I1OK   C46  826  12.608  12.308  11.835  0.5105  0.2350  0.7916
    2I1OK   C52  827  12.658  12.322  11.710  0.4993 -0.0678 -0.0853
    2I1OK   H24  828  12.761  12.306  11.692 -3.3263 -1.0299  0.8233
    2I1OK   C51  829  12.592  12.389  11.612  0.4540 -0.0752  0.8483
    2I1OK   H23  830  12.615  12.369  11.511 -0.7319 -2.0407  1.8828
    2I1OK   C41  831  12.691  12.231  11.937 -0.6452  0.4953 -0.0045
    2I1OK   C40  832  12.735  12.086  11.900  1.0889  1.0036 -0.1859
    2I1OK   C39  833  12.740  12.023  11.758  0.7569  0.9458 -1.4240
    2I1OK   H18  834  12.751  12.074  11.662 -1.4610 -1.1856 -2.4793
    2I1OK   C38  835  12.737  11.890  11.765  0.1818 -0.5906  0.0545
    2I1OK   H17  836  12.727  11.821  11.685 -1.2414  1.3992 -1.3481
    2I1OK   C37  837  12.733  11.855  11.914 -0.1137 -0.6030 -0.4110
    2I1OK    N3  838  12.767  11.990  11.981  0.0992  0.5258 -0.3609
    2I1OK   Zn3  839  12.824  12.018  12.162 -0.1260 -0.1568  0.0534
    2I1OK    N4  840  12.778  11.847  12.226  0.0420  0.0062 -0.2921
    2I1OK    N2  841  12.734  12.184  12.189 -0.6465  0.0757 -0.1795
    2I1OK   C42  842  12.712  12.271  12.061 -0.6167  0.3884  0.8211
    2I1OK   C43  843  12.678  12.403  12.111  0.6805 -0.3366 -0.2414
    2I1OK   H19  844  12.636  12.481  12.056 -0.4705 -0.7998 -2.1371
    2I1OK   C44  845  12.737  12.416  12.229  0.2666  0.1554 -1.0542
    2I1OK   H20  846  12.720  12.499  12.289 -0.7335 -1.5734  1.1937
    2I1OK   C45  847  12.814  12.287  12.263  0.7464 -0.5154 -0.0796
    2I1OK   O15  848  12.433  12.552  11.404 -0.8404  0.0100 -0.3030
    2I1OK   Co5  849  12.299  12.682  11.363 -0.3293  0.0154  0.0445
    2I1OK   O24  850  12.111  12.591  11.328  0.2364 -0.5737 -0.0093
    2I1OK   O30  851  12.315  12.773  11.205  0.0928  0.1304 -0.3655
    2I1OK  C103  852  12.283  12.881  11.256 -0.3719  0.7822  0.3949
    2I1OK  C122  853  12.304  13.014  11.180 -0.2652  0.0101  0.0273
    2I1OK  C203  854  12.336  13.120  11.263  0.4093 -0.7529 -0.0893
    2I1OK   H99  855  12.410  13.108  11.334 -1.5382  2.7239 -3.0089
    2I1OK  C123  856  12.271  13.257  11.246 -0.4962 -0.1967 -0.2147
    2I1OK   H60  857  12.313  13.335  11.305 -0.2863 -3.5443 -0.2380
    2I1OK  C120  858  12.166  13.290  11.141 -0.3595 -0.0918 -0.2513
    2I1OK  C121  859  12.157  13.172  11.039 -0.8652 -0.4279  0.5654
    2I1OK   H59  860  12.109  13.188  10.943  3.6210  1.8449 -0.1252
    2I1OK  C212  861  12.232  13.038  11.068 -0.8071  0.4368  0.3235
    2I1OK  H116  862  12.211  12.952  11.007  1.5944 -1.2368  1.3411
    2I1OK   O29  863  12.232  12.865  11.379  0.5353  0.1085  0.8114
    2I1OK   O31  864  12.313  12.851  11.520  0.4886 -0.4529  0.3589
    2I1OK  C104  865  12.258  12.877  11.642  0.2704 -0.6129  0.0262
    2I1OK   O32  866  12.201  12.776  11.685 -0.2214  0.5166 -0.0301
    2I1OK  C168  867  12.298  13.002  11.723  1.0503 -0.1269 -0.0381
    2I1OK  C167  868  12.402  13.082  11.681 -0.0306 -0.1575  0.5930
    2I1OK   H82  869  12.468  13.034  11.610 -2.5562 -2.4569  0.9567
    2I1OK  C166  870  12.427  13.198  11.746 -0.7631 -0.1896 -0.3266
    2I1OK   H81  871  12.511  13.252  11.704 -0.5174 -3.3264 -0.1819
    2I1OK  C165  872  12.353  13.235  11.857  0.5824 -0.5461 -0.3347
    2I1OK  C170  873  12.255  13.147  11.905 -0.2010 -1.1101  0.2460
    2I1OK   H84  874  12.189  13.181  11.971 -2.0814 -2.6567  0.4431
    2I1OK  C169  875  12.232  13.034  11.838  0.3571  0.3964 -0.5975
    2I1OK   H83  876  12.164  12.960  11.878 -0.3795 -2.8653 -1.3318
    3I1OK   O55  877  13.563   7.046   0.139  0.4836 -0.7983  0.3513
    3I1OK  C202  878  13.548   7.166   0.181 -0.2112  0.4823 -0.4961
    3I1OK  H115  879  13.533   7.201   0.279  0.9210  0.0225 -2.6031
    3I1OK   O56  880  13.574   7.229   0.082 -0.1726 -0.4382  0.5959
    3I1OK  Co13  881  13.701   7.107   0.006  0.1888  0.2201 -0.0754
    3I1OK  Co12  882  13.626   7.058  -0.075 -0.1584  0.1184 -0.0210
    3I1OK   O61  883  13.502   6.928  -0.148  0.2240 -0.0915 -0.2458
    3I1OK  C206  884  13.502   6.859  -0.048  1.0106 -0.4729  0.0135
    3I1OK   O62  885  13.581   6.909   0.048 -0.1783 -0.1275  0.2515
    3I1OK  H102  886  13.440   6.771  -0.030  1.6293 -0.3663 -3.7026
    3I1OK   O41  887  13.643   7.195  -0.210 -0.1851 -0.0611 -0.8101
    3I1OK  C149  888  13.740   7.139  -0.263  0.3178  0.5820  0.0189
    3I1OK   O42  889  13.807   7.079  -0.172 -0.1848 -0.2895  0.1801
    3I1OK   O63  890  13.862   6.995  -0.036 -0.1069 -0.2823  0.2828
    3I1OK  C207  891  13.908   7.058   0.094 -0.2991  0.5995  0.0866
    3I1OK   O64  892  13.850   7.157   0.116 -0.2450  0.0743 -0.1775
    3I1OK  H103  893  13.977   7.006   0.158 -2.0771  2.3733 -2.0378
    3I1OK  C148  894  13.781   7.184  -0.405 -0.7426 -0.1943  0.1680
    3I1OK  C147  895  13.882   7.104  -0.458  0.0114 -0.3587  0.6821
    3I1OK   H72  896  13.915   7.021  -0.410 -0.1429 -0.5144  2.7035
    3I1OK  C146  897  13.942   7.150  -0.576 -0.4284 -0.5331  0.6427
    3I1OK   H71  898  14.032   7.091  -0.586  0.2177  1.2274 -0.1086
    3I1OK  C145  899  13.915   7.270  -0.649 -0.9400 -0.0131  1.0779
    3I1OK  C151  900  13.811   7.349  -0.592 -0.5567 -0.9611 -0.9329
    3I1OK   H74  901  13.777   7.432  -0.647 -1.1244 -0.8856 -5.0211
    3I1OK  C150  902  13.749   7.310  -0.472  0.2654  0.7016  0.6104
    3I1OK   H73  903  13.670   7.371  -0.434 -1.3231 -0.5074 -1.7922
    3I1OK  C140  904  14.006   7.312  -0.767  0.1552  0.4914  0.5321
    3I1OK  C139  905  14.149   7.250  -0.769 -0.3139 -0.8523 -0.7198
    3I1OK  C138  906  14.244   7.263  -0.656 -0.1936  0.3203 -0.0150
    3I1OK   H68  907  14.240   7.322  -0.571  0.4917  0.8549  1.6830
    3I1OK  C137  908  14.357   7.194  -0.695 -0.0956  1.0109 -0.0587
    3I1OK   H67  909  14.458   7.215  -0.671  1.7849  0.2396  1.0836
    3I1OK  C136  910  14.308   7.093  -0.802 -0.0732  0.7160  0.1114
    3I1OK  C128  911  14.364   6.976  -0.843  0.5059  0.0790  0.2592
    3I1OK  C127  912  14.271   6.879  -0.932  0.1833 -0.5088  0.5808
    3I1OK  C126  913  14.317   6.757  -0.957 -0.5128  0.1371 -0.4618
    3I1OK   H62  914  14.390   6.700  -0.902 -0.4930 -2.7404 -2.0378
    3I1OK  C125  915  14.240   6.706  -1.073  0.4144  0.5710  0.2562
    3I1OK   H61  916  14.243   6.604  -1.116 -0.9781 -1.2200  3.7758
    3I1OK  C124  917  14.188   6.817  -1.128 -0.1428 -0.5181 -0.1829
    3I1OK  C119  918  14.126   6.832  -1.267 -0.2182 -0.5417  0.4502
    3I1OK  C116  919  14.125   6.957  -1.304  0.3771  0.4919 -0.2933
    3I1OK    N9  920  14.093   7.087  -1.216  0.2820 -0.0552 -0.0880
    3I1OK  C115  921  14.026   7.169  -1.288 -0.7634 -0.0847  0.1484
    3I1OK  C118  922  14.053   7.135  -1.438 -0.3560 -0.3555 -0.4803
    3I1OK   H58  923  14.047   7.205  -1.518 -1.0656  2.5694 -1.3365
    3I1OK  C117  924  14.108   7.016  -1.446  0.6725  0.2982 -0.2894
    3I1OK   H57  925  14.148   6.977  -1.535  2.9427 -0.2859  3.8828
    3I1OK  C114  926  13.940   7.298  -1.248  0.4881  0.4141 -0.9169
    3I1OK  C144  927  13.926   7.323  -1.114  1.1205  0.9137 -0.9249
    3I1OK  C143  928  13.831   7.430  -1.057  0.1825  0.4751  0.3947
    3I1OK   H70  929  13.762   7.499  -1.107  0.5905 -1.0460 -0.2774
    3I1OK  C142  930  13.855   7.434  -0.924 -0.6840  0.1139 -0.6030
    3I1OK   H69  931  13.801   7.493  -0.853  0.1361  1.9403 -0.3640
    3I1OK  C141  932  13.959   7.331  -0.894  0.0104  0.1721  0.3850
    3I1OK   N10  933  13.953   7.224  -1.001  0.0442  0.2935 -0.0127
    3I1OK    Zn  934  14.099   7.101  -1.022  0.0138  0.2902  0.0673
    3I1OK   N11  935  14.192   7.165  -0.857 -0.4230  0.1365  0.0302
    3I1OK   N12  936  14.143   6.903  -1.001 -1.1269 -0.3683 -0.0605
    3I1OK  C111  937  13.861   7.364  -1.358  0.4461  1.1038  0.0450
    3I1OK  C110  938  13.845   7.503  -1.360 -0.4436  0.2627  0.2860
    3I1OK   H54  939  13.916   7.558  -1.301 -2.6420 -0.6213 -2.4888
    3I1OK  C109  940  13.755   7.564  -1.442 -0.1626  0.3599 -0.5729
    3I1OK   H53  941  13.740   7.671  -1.435 -2.2066  3.8342 -0.4222
    3I1OK  C108  942  13.666   7.498  -1.519  0.0713  0.0176  1.3384
    3I1OK  C113  943  13.671   7.358  -1.508  0.4910  0.1469 -0.0861
    3I1OK   H56  944  13.605   7.296  -1.561  1.3421  2.9187  0.5446
    3I1OK  C112  945  13.776   7.292  -1.442 -0.0027 -0.3235 -0.4907
    3I1OK   H55  946  13.798   7.187  -1.458 -0.3286  1.0635 -3.1578
    3I1OK  C107  947  13.564   7.559  -1.617 -0.1357 -0.1515 -0.3764
    3I1OK   O37  948  13.467   7.495  -1.669 -0.1150  0.4373 -0.3594
    3I1OK   Co8  949  13.381   7.632  -1.727  0.1715  0.0448  0.2472
    3I1OK   O51  950  13.308   7.730  -1.871 -0.2000 -0.3830 -0.3697
    3I1OK  C200  951  13.198   7.689  -1.834 -0.6978 -0.9149  0.3602
    3I1OK   O52  952  13.201   7.626  -1.732  0.4732 -0.3150  0.1658
    3I1OK  H113  953  13.102   7.711  -1.872  0.2545 -1.4089 -0.3950
    3I1OK   O45  954  13.453   7.620  -1.924 -0.5340 -0.2519 -0.3639
    3I1OK  C182  955  13.571   7.635  -1.962 -0.4350  0.4456  0.6871
    3I1OK   O46  956  13.618   7.743  -1.924 -0.1039  0.9014 -0.5335
    3I1OK   Co9  957  13.492   7.787  -1.788 -0.1370  0.1136  0.1008
    3I1OK   O38  958  13.580   7.680  -1.642 -0.2730  0.7774 -0.4412
    3I1OK   O53  959  13.479   7.955  -1.730 -0.2565  0.1196  0.5525
    3I1OK  C201  960  13.451   7.918  -1.619  0.2051  0.3203  0.2577
    3I1OK   O54  961  13.441   7.795  -1.607 -0.2314 -0.0300  0.6613
    3I1OK  H114  962  13.426   7.988  -1.542 -0.2028 -1.4634  1.2410
    3I1OK  C179  963  13.640   7.533  -2.059 -0.0360  0.1375  0.0822
    3I1OK  C178  964  13.569   7.415  -2.084 -0.6210  0.1887 -0.5127
    3I1OK   H88  965  13.491   7.372  -2.019  0.1633  0.6906 -1.2445
    3I1OK  C177  966  13.593   7.343  -2.195 -0.0548  0.2736 -0.1919
    3I1OK   H87  967  13.538   7.251  -2.203 -1.1702  0.7296 -0.2085
    3I1OK  C176  968  13.679   7.387  -2.292  0.2297  0.1367  0.6047
    3I1OK  C181  969  13.756   7.493  -2.260  0.0302  1.2278 -0.4008
    3I1OK   H90  970  13.829   7.524  -2.332 -0.4247  0.7238 -0.3357
    3I1OK  C180  971  13.745   7.563  -2.144 -0.8355 -0.2317  0.0323
    3I1OK   H89  972  13.833   7.617  -2.116 -0.4972 -0.2012 -1.0203
    3I1OK  C175  973  13.733   7.276  -2.402 -0.1586  0.2258 -0.0116
    3I1OK  C174  974  13.760   7.129  -2.362  0.3537 -0.6613  0.0344
    3I1OK  C173  975  13.754   7.081  -2.215 -0.0040  0.4668 -0.4463
    3I1OK   H86  976  13.729   7.145  -2.130  1.1524  0.2626  0.9996
    3I1OK  C172  977  13.808   6.961  -2.204 -0.4350 -0.8281 -0.9570
    3I1OK   H85  978  13.835   6.906  -2.116  2.8409  1.8643  3.7959
    3I1OK  C171  979  13.855   6.922  -2.352  1.5335 -0.3704  0.7823
    3I1OK  C164  980  13.941   6.818  -2.384  0.0176  0.2976 -0.5176
    3I1OK  C161  981  13.977   6.819  -2.535 -0.1238  0.2457 -0.0108
    3I1OK   N13  982  13.890   6.897  -2.629  0.3159  0.1303  0.4821
    3I1OK  C160  983  13.839   6.770  -2.698 -0.3005 -0.6289 -0.1103
    3I1OK  C163  984  13.954   6.701  -2.712  0.2546 -0.3098 -0.8697
    3I1OK   H80  985  13.970   6.625  -2.787 -4.2464 -0.8414  1.2903
    3I1OK  C162  986  14.042   6.720  -2.603  0.2272  0.1575  0.3951
    3I1OK   H79  987  14.134   6.673  -2.578  3.3405  0.1215 -1.5498
    3I1OK  C159  988  13.710   6.754  -2.797 -0.1061  0.1969 -0.1729
    3I1OK  C191  989  13.679   6.873  -2.863  0.8644 -0.3741  0.2531
    3I1OK  C190  990  13.609   6.893  -2.995  0.1500 -1.2446 -0.6770
    3I1OK   H94  991  13.573   6.821  -3.069 -0.7733  0.2534  0.6547
    3I1OK  C189  992  13.607   7.022  -3.006  0.7163  0.5201  0.1263
    3I1OK   H93  993  13.547   7.066  -3.082  1.3465  3.2792 -1.8190
    3I1OK  C188  994  13.670   7.096  -2.896 -0.1357 -0.6064  0.4258
    3I1OK  C187  995  13.685   7.252  -2.879 -1.0086  0.1428  0.1034
    3I1OK  C186  996  13.713   7.304  -2.755  0.9134 -0.4104  0.3786
    3I1OK  C185  997  13.699   7.449  -2.712  0.6731  0.6744 -0.3047
    3I1OK   H92  998  13.664   7.533  -2.777  2.1785  1.8000  1.0900
    3I1OK  C184  999  13.706   7.453  -2.580 -0.7442 -0.3810 -0.3382
    3I1OK   H91 1000  13.668   7.539  -2.523 -0.4586  2.6722 -0.1945
    3I1OK  C183 1001  13.738   7.315  -2.531  0.0077 -0.0550 -0.8545
    3I1OK   N15 1002  13.794   7.227  -2.643  0.6937 -0.5626  0.7055
    3I1OK   Zn1 1003  13.795   7.045  -2.628  0.0778 -0.0945 -0.0312
    3I1OK   N14 1004  13.699   7.012  -2.802  0.0312  0.4419 -0.0550
    3I1OK   N16 1005  13.807   7.033  -2.440  0.1055  0.1921 -0.0650
    3I1OK  C192 1006  13.719   7.341  -3.001  0.1371 -0.2326 -1.0553
    3I1OK  C193 1007  13.658   7.316  -3.129 -0.0798 -0.1001  0.1340
    3I1OK   H95 1008  13.556   7.278  -3.129 -0.6001  1.7984 -0.7170
    3I1OK  C194 1009  13.714   7.347  -3.248  0.1246 -0.1288  0.4806
    3I1OK   H96 1010  13.670   7.325  -3.342 -0.3713 -1.4288  0.1449
    3I1OK  C195 1011  13.841   7.402  -3.251 -0.4906  0.4775  0.3807
    3I1OK  C197 1012  13.901   7.428  -3.132 -0.4500 -0.0148 -0.4554
    3I1OK   H97 1013  14.007   7.450  -3.127  1.5980  1.2475  0.8260
    3I1OK  C198 1014  13.842   7.409  -3.007  0.1265  1.0223  0.0508
    3I1OK   H98 1015  13.867   7.476  -2.933 -1.4477  1.2148 -0.0903
    3I1OK  C196 1016  13.902   7.479  -3.371  0.7413 -0.0410 -0.0603
    3I1OK   O47 1017  14.029   7.528  -3.376  0.5531 -0.2882  0.1621
    3I1OK  Co10 1018  14.004   7.607  -3.536 -0.0110  0.1651  0.2548
    3I1OK   O50 1019  14.016   7.462  -3.658  0.5025 -0.4652 -0.8797
    3I1OK  C199 1020  13.923   7.402  -3.739 -0.0974 -0.0618 -0.2465
    3I1OK  H112 1021  13.963   7.313  -3.779  1.3585 -0.8999 -0.7280
    3I1OK   O49 1022  13.805   7.468  -3.754 -0.3301 -0.4256 -0.0981
    3I1OK  Co11 1023  13.837   7.594  -3.633 -0.0371 -0.1309 -0.0033
    3I1OK   O48 1024  13.837   7.488  -3.484 -0.2350 -0.5861  0.3294
    3I1OK   O57 1025  13.699   7.706  -3.606 -0.1890 -0.7344  0.1124
    3I1OK  C204 1026  13.751   7.753  -3.497 -0.3302 -0.1310 -0.2478
    3I1OK   O58 1027  13.883   7.736  -3.482 -0.2262  0.0834 -0.8354
    3I1OK  H101 1028  13.690   7.797  -3.416 -2.1409  1.6825  1.3345
    3I1OK   O59 1029  13.958   7.704  -3.729  0.1521 -0.3540 -0.9512
    3I1OK  C205 1030  14.084   7.726  -3.719 -0.0784 -0.0082  0.7769
    3I1OK   O60 1031  14.140   7.705  -3.597 -0.2273  0.5147 -0.0116
    3I1OK  H100 1032  14.143   7.770  -3.790  2.3727  0.9615  2.4969
    3I1OK  C156 1033  13.652   6.614  -2.852  0.5063  1.6400 -0.3444
    3I1OK  C155 1034  13.507   6.617  -2.877 -0.7432  0.2755  0.3280
    3I1OK   H76 1035  13.449   6.698  -2.844 -1.1215 -4.1693  1.0843
    3I1OK  C154 1036  13.440   6.516  -2.954 -0.7024  0.0449  0.7384
    3I1OK   H75 1037  13.338   6.523  -2.973 -3.5685 -1.0222  0.9504
    3I1OK  C153 1038  13.529   6.414  -3.002 -0.8476  0.2005  0.7331
    3I1OK  C158 1039  13.667   6.416  -2.989  0.4225 -0.2117  0.2658
    3I1OK   H78 1040  13.722   6.324  -2.996 -0.0246 -0.3346  1.4447
    3I1OK  C157 1041  13.730   6.519  -2.911  0.0167 -0.8114 -0.0387
    3I1OK   H77 1042  13.823   6.504  -2.871  0.7326 -0.0120  0.4812
    3I1OK  C152 1043  13.473   6.271  -3.041 -0.9634  0.0131  0.0494
    3I1OK   O43 1044  13.553   6.178  -3.091 -0.1488  1.0638  0.7051
    3I1OK  Co14 1045  13.493   6.020  -3.209 -0.2159 -0.2637 -0.1203
    3I1OK    O9 1046  13.597   5.869  -3.153  0.1597 -0.4082 -0.3411
    3I1OK    C5 1047  13.517   5.859  -3.042 -0.1618 -0.1645 -0.0828
    3I1OK   O10 1048  13.398   5.940  -3.013  0.0097  0.0205  0.0905
    3I1OK  Co15 1049  13.323   6.089  -3.109  0.1091  0.2120 -0.0577
    3I1OK   O44 1050  13.358   6.236  -3.021 -0.0887 -0.5923 -0.2829
    3I1OK   O65 1051  13.285   5.985  -3.251  0.5866 -0.6636 -0.4467
    3I1OK  C208 1052  13.170   5.974  -3.205  0.1912 -0.0969  0.7377
    3I1OK   O66 1053  13.153   6.029  -3.099 -1.1257  0.2438 -0.5294
    3I1OK  H104 1054  13.101   5.909  -3.254  2.0658 -2.1987 -0.5659
    3I1OK   O68 1055  13.353   6.151  -3.305  1.0721 -0.0010 -1.2622
    3I1OK  C209 1056  13.461   6.175  -3.379 -0.3423 -0.4352 -0.8033
    3I1OK   O67 1057  13.549   6.093  -3.363 -0.0192 -0.6942  0.2112
    3I1OK  H105 1058  13.472   6.260  -3.446  0.1596 -0.3051 -0.3195
    3I1OK    C6 1059  13.565   5.759  -2.934  0.4341 -0.0599 -0.0087
    3I1OK    C7 1060  13.669   5.670  -2.963  0.3916  0.8483 -0.1136
    3I1OK    H1 1061  13.726   5.692  -3.048  3.4672  2.3680  1.4644
    3I1OK    C8 1062  13.699   5.563  -2.884  0.2478  0.1017 -0.4703
    3I1OK    H2 1063  13.744   5.482  -2.936 -0.7405 -1.6094 -2.0740
    3I1OK    C9 1064  13.628   5.535  -2.761 -0.2018  0.5067 -0.0406
    3I1OK   C10 1065  13.523   5.631  -2.735  0.9025  0.1533  0.2653
    3I1OK    H3 1066  13.461   5.615  -2.648 -1.6900 -3.0651  1.9468
    3I1OK   C11 1067  13.487   5.739  -2.814  0.4443  0.5478 -0.0664
    3I1OK    H4 1068  13.432   5.823  -2.766 -0.7762 -0.3512  1.4190
    3I1OK   C12 1069  13.708   5.470  -2.635  0.6436 -0.3804  0.2860
    3I1OK   C13 1070  13.626   5.398  -2.530  0.7489  0.1056  0.0994
    3I1OK    N1 1071  13.680   5.335  -2.427  0.2840 -0.4765  0.8041
    3I1OK   C14 1072  13.587   5.241  -2.378  0.3161 -0.5452  0.3151
    3I1OK   C15 1073  13.450   5.281  -2.435 -0.8869 -0.7125  0.0215
    3I1OK    H5 1074  13.359   5.241  -2.406 -1.5449  0.7876  1.3557
    3I1OK   C16 1075  13.478   5.373  -2.530 -0.5863  1.1609  0.8350
    3I1OK    H6 1076  13.403   5.408  -2.601 -0.1146 -1.1065  3.0448
    3I1OK   C17 1077  13.615   5.109  -2.369  0.0353  0.2472 -0.2319
    3I1OK   C18 1078  13.506   5.013  -2.315 -0.6480  0.0477 -0.8668
    3I1OK   C19 1079  13.411   5.051  -2.223  0.1779  0.3811  0.6244
    3I1OK    H7 1080  13.426   5.150  -2.176  0.4546  0.1651 -0.7162
    3I1OK   C20 1081  13.291   4.993  -2.220 -0.1417  0.4575 -0.2737
    3I1OK    H8 1082  13.230   5.017  -2.136 -0.9891 -1.7130 -0.1916
    3I1OK   C21 1083  13.248   4.892  -2.313 -0.2481 -0.6926 -1.0771
    3I1OK   C22 1084  13.342   4.855  -2.406 -0.4637 -0.4423 -0.1581
    3I1OK    H9 1085  13.318   4.792  -2.493 -0.0136  1.1442 -0.3073
    3I1OK   C23 1086  13.475   4.909  -2.404  0.2554  0.1312  0.7661
    3I1OK   H10 1087  13.537   4.887  -2.489  0.9202  2.2995 -0.5642
    3I1OK   C24 1088  13.110   4.824  -2.313  0.0758  0.5775 -0.4174
    3I1OK   O11 1089  13.018   4.858  -2.224  0.2324  0.6324  0.3253
    3I1OK   Co3 1090  12.902   4.732  -2.276  0.1312  0.0151  0.2585
    3I1OK    O8 1091  12.818   4.807  -2.419  0.6518  0.1679 -0.2838
    3I1OK    C4 1092  12.790   4.774  -2.544 -0.5617  0.7422 -0.5946
    3I1OK  H111 1093  12.769   4.854  -2.615 -0.3290  2.2412 -0.9363
    3I1OK    O7 1094  12.834   4.653  -2.586  0.8989 -0.6761  0.7550
    3I1OK   Co2 1095  12.923   4.622  -2.431 -0.3502 -0.3340  0.5257
    3I1OK   O12 1096  13.057   4.748  -2.419  0.1197 -0.0485 -0.5898
    3I1OK   O26 1097  12.786   4.561  -2.329 -0.1249  0.2154  0.7373
    3I1OK  C101 1098  12.722   4.603  -2.223 -0.3496  0.3595 -0.2811
    3I1OK   O25 1099  12.762   4.716  -2.162  0.0155  0.2625  0.0272
    3I1OK   H50 1100  12.669   4.533  -2.162 -2.8735  3.1796 -1.6904
    3I1OK   O28 1101  13.022   4.475  -2.440 -0.1924  0.1879  0.2068
    3I1OK  C102 1102  13.049   4.474  -2.311  0.2196 -0.1294  1.0703
    3I1OK   O27 1103  13.006   4.578  -2.238  0.4877  0.6566  0.1152
    3I1OK   H49 1104  13.106   4.392  -2.275  1.1734 -0.8969  1.1374
    3I1OK   C25 1105  13.761   5.068  -2.349  0.0447  0.0042 -0.8982
    3I1OK   C26 1106  13.798   4.939  -2.352  0.1478  0.8110  0.6996
    3I1OK   H11 1107  13.759   4.861  -2.413  0.8133  0.4925  1.0229
    3I1OK   C27 1108  13.932   4.939  -2.284  0.4718 -0.1060 -0.3528
    3I1OK   H12 1109  13.986   4.849  -2.258 -0.2545 -2.4095 -0.2953
    3I1OK   C28 1110  13.970   5.066  -2.274 -0.1955 -0.3008  0.2224
    3I1OK   C29 1111  14.083   5.122  -2.185  1.0969 -0.5188  0.2720
    3I1OK   C30 1112  14.161   5.032  -2.086 -0.1712 -0.2373  0.3264
    3I1OK   C31 1113  14.105   4.928  -2.018 -0.3663  0.4498  0.1125
    3I1OK   H13 1114  13.998   4.925  -2.012 -0.6534  2.6734  0.5294
    3I1OK   C32 1115  14.181   4.854  -1.933 -0.1131  0.2072  0.3487
    3I1OK   H14 1116  14.118   4.814  -1.854  0.3409 -3.1491  0.5694
    3I1OK   C33 1117  14.325   4.847  -1.924  0.0057 -0.1455 -0.3058
    3I1OK   C34 1118  14.385   4.937  -2.013 -0.0924  0.1802 -0.6476
    3I1OK   H15 1119  14.494   4.957  -2.026 -1.9516  2.7916  0.3070
    3I1OK   C35 1120  14.306   5.029  -2.084  0.9480  0.1581  0.3272
    3I1OK   H16 1121  14.365   5.103  -2.137  0.5718  1.0596 -1.3861
    3I1OK   C36 1122  14.393   4.765  -1.809 -0.0861 -0.3149  0.0058
    3I1OK   O13 1123  14.530   4.736  -1.788 -0.1252  0.2730 -0.3410
    3I1OK   Co1 1124  14.643   4.666  -1.619 -0.4411 -0.1173 -0.2523
    3I1OK    O2 1125  14.590   4.609  -1.448  0.6278  0.2370 -0.4700
    3I1OK    C1 1126  14.492   4.586  -1.380  0.4663 -1.1027 -0.6368
    3I1OK  H109 1127  14.494   4.563  -1.272 -3.6231  3.4384  0.8794
    3I1OK    O1 1128  14.389   4.582  -1.438 -0.0809  0.7698  0.6070
    3I1OK    Co 1129  14.463   4.648  -1.592  0.1888 -0.0892  0.2002
    3I1OK   O14 1130  14.312   4.725  -1.703 -0.8693  0.2546 -0.1169
    3I1OK    O5 1131  14.549   4.494  -1.662 -0.1259 -0.1475 -0.0650
    3I1OK    C3 1132  14.642   4.479  -1.730 -0.7499 -0.0828  0.1551
    3I1OK    O6 1133  14.739   4.527  -1.683  0.6804 -0.1159  0.1241
    3I1OK  H110 1134  14.639   4.435  -1.828  0.2310  0.9586  0.6397
    3I1OK   O18 1135  14.547   4.831  -1.525  0.2361  0.8280  0.6952
    3I1OK   C53 1136  14.662   4.895  -1.542 -0.1119 -0.0497 -0.6283
    3I1OK   O17 1137  14.752   4.813  -1.604  0.0299 -0.2221  0.4525
    3I1OK   C54 1138  14.716   5.018  -1.463  0.3611 -0.4029 -0.9890
    3I1OK   C55 1139  14.846   5.040  -1.426  0.4069  0.4540 -0.4882
    3I1OK   H25 1140  14.928   4.963  -1.435  1.2260 -0.6858  4.2030
    3I1OK   C56 1141  14.886   5.149  -1.357 -0.8835  0.1119  0.0833
    3I1OK   H26 1142  14.982   5.150  -1.315  1.2332 -1.4264 -2.3581
    3I1OK   C57 1143  14.804   5.264  -1.342  0.6686  0.0495  0.2977
    3I1OK   C58 1144  14.673   5.242  -1.380  0.6336 -0.0780 -0.3254
    3I1OK   H27 1145  14.601   5.323  -1.372 -0.6014  0.1023 -0.3470
    3I1OK   C59 1146  14.632   5.129  -1.443 -0.5788  0.2227  0.9264
    3I1OK   H28 1147  14.532   5.122  -1.484 -0.9307 -0.8025 -0.7422
    3I1OK   C60 1148  14.832   5.394  -1.269  0.0113  0.8207  0.1955
    3I1OK   C61 1149  14.913   5.397  -1.139 -0.9712  0.1858  0.2520
    3I1OK    N5 1150  14.923   5.528  -1.055 -0.5052  0.6145 -0.2573
    3I1OK   C62 1151  15.032   5.475  -0.958  0.0510 -0.1098  0.8559
    3I1OK   C63 1152  15.043   5.343  -0.960 -0.2313 -0.1032  0.6168
    3I1OK   H29 1153  15.078   5.286  -0.872  1.7637  1.2020 -0.8549
    3I1OK   C64 1154  14.975   5.296  -1.086 -0.2370  0.0958 -0.2979
    3I1OK   H30 1155  14.995   5.198  -1.121 -2.1886  2.5847 -4.7629
    3I1OK   C65 1156  15.170   5.557  -0.920 -0.1440 -0.3612  0.4498
    3I1OK   C66 1157  15.270   5.501  -0.814  0.5035  0.8547 -0.5732
    3I1OK   C67 1158  15.410   5.523  -0.835 -0.3361  1.0543 -0.0345
    3I1OK   H31 1159  15.434   5.548  -0.937  0.3295 -0.3953  2.1250
    3I1OK   C68 1160  15.502   5.495  -0.731 -0.1298 -0.0100 -0.6128
    3I1OK   H32 1161  15.605   5.504  -0.744  3.1953 -0.5571  3.4989
    3I1OK   C69 1162  15.450   5.444  -0.604 -0.0416 -0.3865  0.7195
    3I1OK   C70 1163  15.309   5.423  -0.585  0.5767  0.9790  0.3554
    3I1OK   H33 1164  15.275   5.416  -0.490  2.0138 -0.6585  1.0821
    3I1OK   C71 1165  15.218   5.457  -0.689  0.4745 -0.2612  0.0698
    3I1OK   H34 1166  15.114   5.453  -0.673 -2.1106 -0.1823  0.6820
    3I1OK   C72 1167  15.557   5.404  -0.495  0.4081 -0.3274 -0.4423
    3I1OK   O19 1168  15.679   5.412  -0.511 -0.3391 -0.4783 -0.8593
    3I1OK   O34 1169  15.849   5.371  -0.503  0.2498 -0.2581  0.1572
    3I1OK  C105 1170  15.933   5.455  -0.439  0.0340 -0.7612 -0.1387
    3I1OK   H51 1171  15.990   5.526  -0.492  1.2876  0.4397 -0.9866
    3I1OK   O33 1172  15.923   5.449  -0.325 -0.1170 -0.0865 -0.0721
    3I1OK   Co6 1173  15.772   5.343  -0.321  0.1170 -0.1223  0.0086
    3I1OK    O3 1174  15.744   5.320  -0.123  0.1857 -0.4760 -0.0179
    3I1OK    C2 1175  15.786   5.211  -0.114 -0.2148  0.8939 -0.3683
    3I1OK  H108 1176  15.821   5.165  -0.023  0.0743 -0.4152  0.9403
    3I1OK    O4 1177  15.785   5.155  -0.225  0.8010  0.0611 -0.0887
    3I1OK   O35 1178  15.829   5.103  -0.384  0.3758  0.3854 -0.0342
    3I1OK  C106 1179  15.752   5.090  -0.487 -0.9088  0.6339  0.3595
    3I1OK   H52 1180  15.775   5.055  -0.587  1.1179 -1.9039  0.5700
    3I1OK   O36 1181  15.642   5.127  -0.463 -0.5550  0.5152 -0.1396
    3I1OK   Co7 1182  15.692   5.271  -0.373 -0.0810 -0.4604  0.1223
    3I1OK   O20 1183  15.529   5.376  -0.384  0.5083  0.4074 -0.0426
    3I1OK   C73 1184  15.163   5.689  -0.942 -0.1576  0.0010 -0.9885
    3I1OK   C74 1185  15.271   5.794  -0.901  0.2884 -0.4853  0.1424
    3I1OK   H35 1186  15.362   5.776  -0.848  2.3759 -1.4997  0.2297
    3I1OK   C75 1187  15.217   5.916  -0.937 -0.7944  0.6524  0.3158
    3I1OK   H36 1188  15.270   6.012  -0.917  1.3149 -1.6874 -1.2929
    3I1OK   C76 1189  15.082   5.894  -1.007 -0.1856 -0.7546 -0.4707
    3I1OK   C77 1190  14.980   6.007  -1.024  0.9730 -0.1449  0.3507
    3I1OK   C78 1191  15.010   6.142  -0.953 -0.1491 -0.3705  0.0006
    3I1OK   C79 1192  15.071   6.153  -0.827 -0.3105  0.1638  0.1091
    3I1OK   H37 1193  15.062   6.070  -0.765 -0.8263 -0.0178  1.0336
    3I1OK   C80 1194  15.105   6.276  -0.771 -0.0113  0.6841 -0.3275
    3I1OK   H38 1195  15.128   6.266  -0.667  2.1604 -1.8141 -1.3316
    3I1OK   C81 1196  15.081   6.401  -0.832 -0.4433  0.4299  0.2953
    3I1OK   C82 1197  15.027   6.385  -0.958  0.3735 -0.6465  0.7817
    3I1OK   H39 1198  15.002   6.474  -1.014  2.4373 -0.7210  0.7077
    3I1OK   C83 1199  14.988   6.268  -1.013 -0.0725 -0.3674 -0.8283
    3I1OK   H40 1200  14.959   6.266  -1.120  1.1516  1.2459  1.2046
    3I1OK   C84 1201  15.117   6.541  -0.775 -0.5373  0.3490 -0.6559
    3I1OK   O21 1202  15.151   6.559  -0.648  0.4120 -0.6127 -0.3345
    3I1OK  Co17 1203  15.160   6.739  -0.670 -0.0369 -0.1589  0.1679
    3I1OK   O40 1204  14.993   6.801  -0.721  0.1537  0.1172  0.3479
    3I1OK  C135 1205  14.937   6.866  -0.808 -0.1050  0.4841 -0.4912
    3I1OK  C132 1206  14.788   6.879  -0.808 -0.5796  0.9898 -0.0051
    3I1OK  C131 1207  14.719   6.875  -0.931  1.1413  0.1534 -0.3547
    3I1OK   H64 1208  14.771   6.815  -1.006  1.4703 -2.1227 -0.2616
    3I1OK  C130 1209  14.586   6.926  -0.942 -0.4671 -0.6289  0.1132
    3I1OK   H63 1210  14.540   6.942  -1.042  2.1826 -2.1522 -0.7454
    3I1OK  C129 1211  14.519   6.973  -0.831 -0.5194  0.6306 -0.0622
    3I1OK  C134 1212  14.593   6.977  -0.709  0.2653  0.3845  0.7868
    3I1OK   H66 1213  14.557   7.035  -0.623 -1.1985  1.2530 -0.0036
    3I1OK  C133 1214  14.725   6.930  -0.695  0.5035  0.6970 -0.4982
    3I1OK   H65 1215  14.781   6.941  -0.609 -2.2650 -2.4332 -3.1564
    3I1OK   O39 1216  14.999   6.884  -0.910  0.0506 -0.3584  0.4632
    3I1OK  Co16 1217  15.156   6.839  -0.832 -0.1691 -0.0064 -0.0834
    3I1OK   O22 1218  15.152   6.646  -0.854 -0.6956  0.0365 -0.6579
    3I1OK   O69 1219  15.177   6.960  -0.659 -0.0908 -0.0018  0.0369
    3I1OK  C210 1220  15.205   6.939  -0.533  0.6234  0.2138 -0.4518
    3I1OK   O70 1221  15.191   6.817  -0.485  0.3821 -0.1298  0.3734
    3I1OK  H106 1222  15.224   7.021  -0.463  2.2545 -1.4977  1.2913
    3I1OK   O71 1223  15.288   6.903  -0.941 -0.4048  0.7691 -0.5169
    3I1OK  C211 1224  15.393   6.843  -0.873  1.8094  0.1821 -0.2994
    3I1OK   O72 1225  15.350   6.779  -0.762 -0.3629 -0.0695  0.5975
    3I1OK  H107 1226  15.490   6.871  -0.893  0.5249 -0.1344 -3.8504
    3I1OK   C85 1227  14.867   5.986  -1.109 -0.1283 -1.6538 -0.7049
    3I1OK   C86 1228  14.764   6.092  -1.150  1.1110 -0.0863  0.7855
    3I1OK   H41 1229  14.750   6.183  -1.109  0.6771  3.0503  0.7647
    3I1OK   C87 1230  14.706   6.043  -1.256  0.0056 -0.0071  0.6931
    3I1OK   H42 1231  14.659   6.101  -1.327  2.3026 -2.2388  0.5857
    3I1OK   C88 1232  14.748   5.897  -1.278  0.6895 -0.0738  0.2031
    3I1OK   C89 1233  14.759   5.842  -1.408  0.6638  0.3694  0.4194
    3I1OK   C90 1234  14.804   5.698  -1.420 -0.4080  0.6077 -0.2638
    3I1OK   C91 1235  14.799   5.611  -1.546  0.2136 -0.5595 -0.5447
    3I1OK   H43 1236  14.777   5.642  -1.642 -2.7994 -2.3705  2.0175
    3I1OK   C92 1237  14.830   5.489  -1.504  0.1466  0.0636 -0.5014
    3I1OK   H44 1238  14.836   5.399  -1.564  1.3304  1.0724  0.7133
    3I1OK   C93 1239  14.837   5.492  -1.357 -0.1417 -0.7957  0.0102
    3I1OK    N6 1240  14.851   5.630  -1.321  0.1731 -0.9035  0.1726
    3I1OK   Zn2 1241  14.923   5.695  -1.148  0.2242 -0.0702  0.0536
    3I1OK    N7 1242  14.805   5.848  -1.143  0.6749  0.7520  0.3138
    3I1OK    N8 1243  15.054   5.764  -1.020 -0.3928 -0.0457  0.3243
    3I1OK   C94 1244  14.649   5.873  -1.523 -0.4494  0.2807 -0.0296
    3I1OK   C95 1245  14.524   5.920  -1.496 -0.5586 -0.2125 -0.1905
    3I1OK   H45 1246  14.494   5.895  -1.395 -0.8970 -3.0870 -1.3433
    3I1OK   C96 1247  14.442   6.000  -1.583  0.6784  0.1025 -0.2162
    3I1OK   H46 1248  14.343   6.033  -1.555 -2.4685 -0.2013 -0.2724
    3I1OK   C97 1249  14.492   6.038  -1.712  0.8279 -0.7333  0.2979
    3I1OK   C99 1250  14.621   5.990  -1.738  0.4946  0.3112  0.2548
    3I1OK   H47 1251  14.655   6.006  -1.837  1.1532 -0.2170  2.4018
    3I1OK  C100 1252  14.702   5.909  -1.647 -0.5008  0.5653  0.0069
    3I1OK   H48 1253  14.805   5.935  -1.654  1.5703 -1.3692 -0.2307
    3I1OK   C98 1254  14.381   6.073  -1.818 -0.1166  1.0996  0.3000
    3I1OK   O23 1255  14.409   6.117  -1.930 -0.4475  0.2107  0.6063
    3I1OK   Co4 1256  14.281   6.251  -1.933  0.0980 -0.5400  0.0758
    3I1OK   O16 1257  14.130   6.185  -2.046  0.5321 -0.1264 -0.6001
    3I1OK   C50 1258  14.028   6.111  -2.018  0.4240 -0.3544  0.2552
    3I1OK   C49 1259  14.028   5.977  -2.099 -0.1493  0.5976 -0.2311
    3I1OK   C48 1260  14.092   5.967  -2.225 -0.0935  0.6866  0.0932
    3I1OK   H22 1261  14.150   6.044  -2.265 -1.8595  0.6733 -5.4622
    3I1OK   C47 1262  14.091   5.850  -2.293 -0.3329 -0.0320  0.3457
    3I1OK   H21 1263  14.147   5.851  -2.383 -0.9718  1.5559 -0.7870
    3I1OK   C46 1264  14.039   5.731  -2.246  0.0335  0.5617  0.4116
    3I1OK   C52 1265  13.968   5.748  -2.123 -0.4853 -0.3150  0.5021
    3I1OK   H24 1266  13.911   5.669  -2.080  0.7346  0.8895  1.9070
    3I1OK   C51 1267  13.963   5.865  -2.054 -0.3936 -0.5672 -0.1214
    3I1OK   H23 1268  13.927   5.863  -1.958 -1.8400 -0.8709  0.6420
    3I1OK   C41 1269  14.043   5.599  -2.319 -0.2614  1.2057 -0.7626
    3I1OK   C40 1270  14.065   5.473  -2.226  0.2907 -0.6872 -0.1348
    3I1OK   C39 1271  14.161   5.465  -2.109  0.3646 -0.1676 -0.4006
    3I1OK   H18 1272  14.216   5.546  -2.072 -0.8466 -0.5028 -1.5295
    3I1OK   C38 1273  14.167   5.337  -2.071  0.5729  0.0136  0.3498
    3I1OK   H17 1274  14.217   5.297  -1.986 -1.5072 -2.4860 -1.7573
    3I1OK   C37 1275  14.089   5.258  -2.173  0.3885 -0.0326 -0.0287
    3I1OK    N3 1276  14.006   5.369  -2.242  0.4380  0.6705  0.6179
    3I1OK   Zn3 1277  13.868   5.333  -2.380  0.0763  0.1039 -0.0546
    3I1OK    N4 1278  13.890   5.142  -2.387  0.1404 -0.1833  0.1483
    3I1OK    N2 1279  13.924   5.462  -2.498 -0.0910 -0.3217  0.2898
    3I1OK   C42 1280  13.973   5.597  -2.435  0.3481 -0.3605  0.1088
    3I1OK   C43 1281  13.963   5.709  -2.539 -0.2508 -0.5163  0.7963
    3I1OK   H19 1282  14.040   5.770  -2.570 -1.1336  1.2270 -1.2945
    3I1OK   C44 1283  13.863   5.677  -2.618  0.2260 -0.2794  0.3859
    3I1OK   H20 1284  13.816   5.744  -2.691 -1.1237  0.1086 -1.8575
    3I1OK   C45 1285  13.820   5.534  -2.591 -0.0564  1.2378  0.7533
    3I1OK   O15 1286  13.963   6.145  -1.919 -0.3604 -0.5122 -0.1079
    3I1OK   Co5 1287  14.108   6.209  -1.834  0.3520 -0.2160  0.2047
    3I1OK   O24 1288  14.253   6.062  -1.805  0.1604  0.6587  0.0607
    3I1OK   O30 1289  14.073   6.240  -1.654  0.0505 -0.0485 -0.5926
    3I1OK  C103 1290  14.147   6.340  -1.647  0.5207  0.0669  0.3297
    3I1OK  C122 1291  14.115   6.467  -1.563  0.2163 -0.1511  0.0401
    3I1OK  C203 1292  14.148   6.590  -1.612  0.0942 -0.0280 -0.2449
    3I1OK   H99 1293  14.156   6.601  -1.719 -4.8594 -2.4536 -1.6018
    3I1OK  C123 1294  14.156   6.715  -1.520 -0.2960 -0.2889 -0.6094
    3I1OK   H60 1295  14.204   6.801  -1.547 -0.4862  0.3394 -2.5017
    3I1OK  C120 1296  14.131   6.710  -1.367  0.8339  0.1684  0.2527
    3I1OK  C121 1297  14.112   6.568  -1.329 -0.1391  0.0972  0.2313
    3I1OK   H59 1298  14.075   6.557  -1.228  0.7009 -0.2629 -1.3804
    3I1OK  C212 1299  14.106   6.449  -1.428  0.2545  0.0939  0.2966
    3I1OK  H116 1300  14.117   6.347  -1.400 -0.2595 -4.2886 -0.1297
    3I1OK   O29 1301  14.223   6.354  -1.762  0.1423 -0.1160 -0.3044
    3I1OK   O31 1302  14.164   6.411  -1.910  0.4752  0.5881  0.5391
    3I1OK  C104 1303  14.235   6.467  -2.011 -0.3789  0.6988 -0.0801
    3I1OK   O32 1304  14.336   6.403  -2.034  0.0351 -0.0984 -0.0661
    3I1OK  C168 1305  14.170   6.560  -2.110  0.3106  0.1114 -0.0757
    3I1OK  C167 1306  14.046   6.613  -2.081 -0.0722 -0.3377 -0.5104
    3I1OK   H82 1307  13.997   6.598  -1.987 -0.7822 -0.0393  2.4066
    3I1OK  C166 1308  13.966   6.687  -2.169  0.0834 -0.0210 -0.5110
    3I1OK   H81 1309  13.864   6.698  -2.155  2.5986  1.8980  1.2767
    3I1OK  C165 1310  14.025   6.722  -2.290  0.5022  0.5814 -0.3746
    3I1OK  C170 1311  14.158   6.687  -2.313  0.7982 -0.5806 -0.3573
    3I1OK   H84 1312  14.203   6.737  -2.394  0.9291 -1.2225  0.9664
    3I1OK  C169 1313  14.230   6.598  -2.233  0.5806  0.0643 -0.0339
    3I1OK   H83 1314  14.305   6.535  -2.280 -0.3298 -0.6129  0.6980
    4I1OK   O55 1315   8.751   1.079  12.790  0.2992 -0.3645 -0.1805
    4I1OK  C202 1316   8.713   0.955  12.780  0.3907  0.4050  0.5040
    4I1OK  H115 1317   8.614   0.920  12.812  1.3601  2.5176  2.8411
    4I1OK   O56 1318   8.810   0.890  12.745  0.1399 -0.0959  0.0387
    4I1OK  Co13 1319   8.910   1.039  12.670  0.1524 -0.2275  0.0753
    4I1OK  Co12 1320   8.959   1.074  12.776  0.1724 -0.0479  0.0481
    4I1OK   O61 1321   9.005   1.198  12.919 -0.3021  0.2574  0.1385
    4I1OK  C206 1322   8.907   1.268  12.894 -0.4452  0.7213  0.8490
    4I1OK   O62 1323   8.837   1.228  12.787 -0.4795  0.4742  0.2873
    4I1OK  H102 1324   8.886   1.365  12.940  0.0342 -0.8899 -0.4196
    4I1OK   O41 1325   9.076   0.927  12.822 -0.2301 -1.4845 -0.7496
    4I1OK  C149 1326   9.180   0.981  12.788 -0.4926 -0.9786 -0.3885
    4I1OK   O42 1327   9.139   1.055  12.690 -0.1298 -0.5647 -0.0093
    4I1OK   O63 1328   9.051   1.150  12.587 -0.2488  0.0029  0.1498
    4I1OK  C207 1329   9.004   1.079  12.465  0.2130 -0.5417 -0.1791
    4I1OK   O64 1330   8.923   0.995  12.494 -0.0032 -0.2628 -0.0978
    4I1OK  H103 1331   9.020   1.091  12.357  2.3616 -2.8481  1.4835
    4I1OK  C148 1332   9.320   0.936  12.823  0.6709 -0.4312 -0.9095
    4I1OK  C147 1333   9.429   1.002  12.758  0.4029  0.4120  0.7132
    4I1OK   H72 1334   9.406   1.082  12.690 -1.2199 -0.2516 -1.5196
    4I1OK  C146 1335   9.552   0.951  12.789 -0.0729  0.2844 -0.5052
    4I1OK   H71 1336   9.644   1.004  12.757 -1.0880  2.2672  1.6215
    4I1OK  C145 1337   9.579   0.850  12.886 -0.4510  0.5372  0.1509
    4I1OK  C151 1338   9.465   0.789  12.954 -0.2535  0.1452  0.3015
    4I1OK   H74 1339   9.465   0.709  13.026  1.1095  0.2636  1.1686
    4I1OK  C150 1340   9.345   0.837  12.918 -0.3743  0.1744  0.1363
    4I1OK   H73 1341   9.262   0.798  12.971  0.1646 -3.6981  0.1851
    4I1OK  C140 1342   9.730   0.790  12.902 -0.4754  0.4177 -0.7305
    4I1OK  C139 1343   9.831   0.796  12.785 -0.6891 -0.2160 -0.4166
    4I1OK  C138 1344   9.780   0.788  12.643 -0.0971 -0.4307  0.4379
    4I1OK   H68 1345   9.683   0.763  12.613  1.4468  1.1905 -3.6194
    4I1OK  C137 1346   9.876   0.836  12.563  0.3731 -0.0741  0.6890
    4I1OK   H67 1347   9.886   0.846  12.453  1.1480 -1.7217 -1.3064
    4I1OK  C136 1348   9.984   0.890  12.650 -1.1084 -0.4859  0.3243
    4I1OK  C128 1349  10.100   0.960  12.618  0.4742 -0.6452  0.5630
    4I1OK  C127 1350  10.202   1.004  12.744  1.0708  0.3644 -0.0329
    4I1OK  C126 1351  10.317   1.074  12.722  0.2212 -0.3690  0.2190
    4I1OK   H62 1352  10.347   1.153  12.657  0.9855 -0.8964  3.1698
    4I1OK  C125 1353  10.408   1.014  12.817 -0.6064 -0.8321 -0.1473
    4I1OK   H61 1354  10.505   1.069  12.840  0.8067  0.2286  1.5298
    4I1OK  C124 1355  10.355   0.907  12.874  0.1275  0.7796 -0.1208
    4I1OK  C119 1356  10.438   0.790  12.952  0.5790 -0.9805 -0.3006
    4I1OK  C116 1357  10.368   0.683  12.993 -0.2035 -0.1414 -0.7450
    4I1OK    N9 1358  10.214   0.691  13.027  0.6769  0.6404 -0.4509
    4I1OK  C115 1359  10.197   0.639  13.149 -0.0862  0.7454  0.2247
    4I1OK  C118 1360  10.314   0.558  13.182 -0.0302  1.2205 -0.1213
    4I1OK   H58 1361  10.321   0.494  13.264  2.1940 -0.3693 -2.7940
    4I1OK  C117 1362  10.416   0.587  13.100  0.1674  0.0704 -0.4339
    4I1OK   H57 1363  10.505   0.535  13.093  1.1017  0.2570 -1.6839
    4I1OK  C114 1364  10.060   0.631  13.220  0.4969 -1.6417  0.6351
    4I1OK  C144 1365   9.941   0.686  13.171 -0.0887 -0.2889  0.2656
    4I1OK  C143 1366   9.801   0.683  13.237 -0.6752 -0.0157 -0.0789
    4I1OK   H70 1367   9.790   0.664  13.340 -0.8890  1.1450  1.0036
    4I1OK  C142 1368   9.718   0.731  13.146  0.8101  0.3969  0.5389
    4I1OK   H69 1369   9.621   0.772  13.162 -0.8267 -2.0189  3.0374
    4I1OK  C141 1370   9.790   0.760  13.018 -0.5209  0.9985  0.3658
    4I1OK   N10 1371   9.934   0.793  13.058  0.4819  0.2822 -0.0841
    4I1OK    Zn 1372  10.082   0.811  12.934  0.1306  0.2170  0.1095
    4I1OK   N11 1373   9.956   0.836  12.787  0.5403  0.4796  0.3267
    4I1OK   N12 1374  10.206   0.943  12.885 -0.0167  0.2745 -0.3855
    4I1OK  C111 1375  10.067   0.585  13.373  0.0622 -0.2026  0.3287
    4I1OK  C110 1376   9.963   0.505  13.417 -0.1826 -0.0622  0.7809
    4I1OK   H54 1377   9.889   0.468  13.352  0.2395  0.3183  0.8969
    4I1OK  C109 1378   9.979   0.442  13.545 -0.3202 -0.4372  0.1758
    4I1OK   H53 1379   9.928   0.354  13.572 -3.2917 -4.0250  0.8157
    4I1OK  C108 1380  10.090   0.472  13.627  0.1277 -0.4605  0.6561
    4I1OK  C113 1381  10.195   0.548  13.576 -0.9978 -0.0228 -0.2210
    4I1OK   H56 1382  10.280   0.572  13.629  0.3890  2.5613  0.5326
    4I1OK  C112 1383  10.182   0.606  13.448  0.4248 -0.2085 -0.3915
    4I1OK   H55 1384  10.262   0.643  13.395  3.7724 -1.3325 -0.5237
    4I1OK  C107 1385  10.113   0.396  13.762  0.0469 -0.1843  0.0355
    4I1OK   O37 1386  10.212   0.411  13.831  0.1360  0.2198  0.2431
    4I1OK   Co8 1387  10.242   0.238  13.850  0.1497 -0.0943  0.0744
    4I1OK   O51 1388  10.322   0.076  13.812 -0.0658 -0.2504  0.0646
    4I1OK  C200 1389  10.383   0.083  13.925 -0.6488  0.4855  0.7568
    4I1OK   O52 1390  10.358   0.189  13.981 -0.3165  0.2407 -0.3291
    4I1OK  H113 1391  10.455   0.010  13.955  0.4821  0.9996  0.1471
    4I1OK   O45 1392  10.323   0.190  13.671  0.3118 -0.2110 -0.4152
    4I1OK  C182 1393  10.270   0.140  13.570 -0.6076 -0.3255 -0.5734
    4I1OK   O46 1394  10.150   0.130  13.572 -0.2708  0.6075 -0.3913
    4I1OK   Co9 1395  10.134   0.118  13.747 -0.3515  0.5711  0.2745
    4I1OK   O38 1396  10.055   0.290  13.777  0.0131  0.4995 -0.3935
    4I1OK   O53 1397  10.013  -0.002  13.804  0.3705  0.2843  0.5838
    4I1OK  C201 1398   9.996   0.057  13.911 -0.0716 -0.5998 -0.3733
    4I1OK   O54 1399  10.075   0.155  13.918  0.1428 -0.1411  0.3133
    4I1OK  H114 1400   9.920   0.036  13.984 -1.7204 -2.2240  0.8289
    4I1OK  C179 1401  10.369   0.071  13.465  0.0146  0.1090 -0.4281
    4I1OK  C178 1402  10.500   0.046  13.502 -0.3333  0.0881 -0.4055
    4I1OK   H88 1403  10.544   0.097  13.584  2.7905  3.9904 -0.7235
    4I1OK  C177 1404  10.586  -0.036  13.430 -0.3495 -0.4781 -0.5087
    4I1OK   H87 1405  10.668  -0.082  13.484 -1.8525  1.0908 -2.8112
    4I1OK  C176 1406  10.529  -0.091  13.315 -0.2710 -0.1084 -0.2624
    4I1OK  C181 1407  10.403  -0.058  13.270 -0.1902  0.1871  0.0126
    4I1OK   H90 1408  10.379  -0.078  13.166 -0.4443  3.6331  3.3227
    4I1OK  C180 1409  10.323   0.021  13.347  0.5264  0.3921  0.1120
    4I1OK   H89 1410  10.244   0.076  13.301  1.4488 -0.7323 -1.4983
    4I1OK  C175 1411  10.626  -0.179  13.226 -0.3468 -0.0496  1.1021
    4I1OK  C174 1412  10.775  -0.137  13.206 -0.9571 -0.6343 -0.4618
    4I1OK  C173 1413  10.836  -0.007  13.261  0.2529  0.5018  0.3253
    4I1OK   H86 1414  10.808   0.049  13.348  1.2445  1.9324 -1.9487
    4I1OK  C172 1415  10.950   0.017  13.193  0.3681  0.1853  0.0181
    4I1OK   H85 1416  11.025   0.092  13.218 -0.6244 -0.8452  0.5093
    4I1OK  C171 1417  10.961  -0.098  13.096  0.5375 -0.3835  0.5065
    4I1OK  C164 1418  11.053  -0.101  12.999 -0.5713  0.0422 -0.3744
    4I1OK  C161 1419  11.075  -0.242  12.932 -0.1507 -0.1793 -0.7788
    4I1OK   N13 1420  11.006  -0.366  12.990 -0.0677 -0.5551 -0.8840
    4I1OK  C160 1421  11.133  -0.436  13.045 -0.8066  1.1385  0.3768
    4I1OK  C163 1422  11.221  -0.427  12.946  1.2324  0.3311  0.1805
    4I1OK   H80 1423  11.276  -0.513  12.913  1.8384  0.4219 -2.6346
    4I1OK  C162 1424  11.191  -0.291  12.878 -0.7540  0.4245  0.6773
    4I1OK   H79 1425  11.250  -0.226  12.819 -0.7941 -2.0567  0.7749
    4I1OK  C159 1426  11.121  -0.556  13.151  0.5992 -0.9334 -0.1749
    4I1OK  C191 1427  11.002  -0.630  13.142 -0.0769 -0.1252  0.0770
    4I1OK  C190 1428  10.973  -0.785  13.147 -0.9212  0.4396 -0.9914
    4I1OK   H94 1429  11.036  -0.870  13.167 -1.3653 -3.9030 -1.1878
    4I1OK  C189 1430  10.851  -0.807  13.129 -0.5526 -0.0743  0.2715
    4I1OK   H93 1431  10.812  -0.902  13.107 -1.4195  0.4290  1.3111
    4I1OK  C188 1432  10.784  -0.664  13.127  0.4850  0.6037  0.1132
    4I1OK  C187 1433  10.632  -0.656  13.128 -0.7856 -0.6482 -0.0937
    4I1OK  C186 1434  10.591  -0.526  13.140  0.7338  0.4318  1.0733
    4I1OK  C185 1435  10.455  -0.500  13.191  0.1234 -0.0332  0.7519
    4I1OK   H92 1436  10.384  -0.571  13.224 -2.8370 -0.7908  2.0253
    4I1OK  C184 1437  10.456  -0.370  13.216  0.3325 -0.5727  0.3391
    4I1OK   H91 1438  10.375  -0.322  13.260 -0.2748 -0.1819 -0.0066
    4I1OK  C183 1439  10.588  -0.306  13.182  0.5091  0.5570 -0.2445
    4I1OK   N15 1440  10.666  -0.403  13.098  0.4944 -0.9514  0.1602
    4I1OK   Zn1 1441  10.849  -0.387  13.099 -0.0807 -0.0548  0.1410
    4I1OK   N14 1442  10.874  -0.573  13.134  0.2556 -0.6976 -0.5441
    4I1OK   N16 1443  10.858  -0.196  13.126  0.6235 -0.6075  0.2505
    4I1OK  C192 1444  10.544  -0.764  13.055  0.0491  0.0220 -0.0680
    4I1OK  C193 1445  10.548  -0.899  13.077 -0.8189  0.1651 -0.3669
    4I1OK   H95 1446  10.604  -0.936  13.163 -0.4644 -1.7189  3.4400
    4I1OK  C194 1447  10.485  -0.992  12.993  0.0589  0.1680 -0.2226
    4I1OK   H96 1448  10.496  -1.098  13.009 -2.8500 -2.4954  0.5849
    4I1OK  C195 1449  10.407  -0.944  12.888  0.3774  0.1238  0.0650
    4I1OK  C197 1450  10.394  -0.808  12.873  0.0931  0.1169 -1.2298
    4I1OK   H97 1451  10.326  -0.759  12.806  2.8001  1.0774 -1.2693
    4I1OK  C198 1452  10.469  -0.723  12.952  0.2365 -0.2556 -0.3295
    4I1OK   H98 1453  10.484  -0.631  12.910  1.9736 -3.1528  0.5382
    4I1OK  C196 1454  10.294  -1.036  12.823  0.4831 -0.7285  0.0430
    4I1OK   O47 1455  10.242  -1.014  12.703  0.2811 -0.1951  0.0881
    4I1OK  Co10 1456  10.102  -1.122  12.717  0.1070 -0.1783  0.1744
    4I1OK   O50 1457  10.186  -1.284  12.720 -0.3947 -0.0571 -0.2871
    4I1OK  C199 1458  10.191  -1.391  12.807 -0.4961  0.7080  0.5286
    4I1OK  H112 1459  10.260  -1.471  12.789 -1.3491 -3.1292 -0.0232
    4I1OK   O49 1460  10.110  -1.384  12.910  0.4826  0.2142 -1.2647
    4I1OK  Co11 1461  10.064  -1.216  12.877  0.2111  0.3256  0.0382
    4I1OK   O48 1462  10.223  -1.119  12.901  0.3861 -0.4406 -0.6705
    4I1OK   O57 1463   9.965  -1.145  13.007 -0.1037  0.2943 -0.5578
    4I1OK  C204 1464   9.933  -1.039  12.944  0.3563 -0.2326  0.1752
    4I1OK   O58 1465   9.997  -1.016  12.829 -0.3121 -0.0605 -0.2072
    4I1OK  H101 1466   9.854  -0.970  12.982  0.3249  3.8426 -2.2119
    4I1OK   O59 1467   9.937  -1.248  12.750 -0.7398  0.2921  0.3743
    4I1OK  C205 1468   9.917  -1.227  12.619  0.3934  0.4997  0.0999
    4I1OK   O60 1469   9.998  -1.137  12.565  0.0054  0.0491 -0.2028
    4I1OK  H100 1470   9.869  -1.305  12.564  0.5019  2.7660  3.5315
    4I1OK  C156 1471  11.244  -0.607  13.225 -0.5969  0.2748  0.0553
    4I1OK  C155 1472  11.235  -0.695  13.332 -1.1057  0.3053  0.5931
    4I1OK   H76 1473  11.156  -0.769  13.351  2.1913  0.7536 -0.2888
    4I1OK  C154 1474  11.344  -0.715  13.403 -0.7510 -0.4094  0.0477
    4I1OK   H75 1475  11.339  -0.788  13.479  2.5335  0.5561 -1.3135
    4I1OK  C153 1476  11.471  -0.652  13.388 -0.6694  0.9134  0.2447
    4I1OK  C158 1477  11.480  -0.570  13.276 -0.0392 -0.1027  0.5964
    4I1OK   H78 1478  11.574  -0.532  13.251 -3.9936 -1.5656  0.2999
    4I1OK  C157 1479  11.366  -0.546  13.202  0.7405 -0.0821  0.2616
    4I1OK   H77 1480  11.370  -0.464  13.135  0.8801 -1.8068 -0.4586
    4I1OK  C152 1481  11.539  -0.597  13.513 -0.1454  0.1489  0.6146
    4I1OK   O43 1482  11.673  -0.593  13.508 -0.1656 -0.7510  0.3933
    4I1OK  Co14 1483  11.802  -0.477  13.612  0.2391  0.0783 -0.0475
    4I1OK    O9 1484  11.920  -0.416  13.487  0.1111  0.0190 -0.1633
    4I1OK    C5 1485  11.825  -0.348  13.417 -0.4358  0.0643  0.4770
    4I1OK   O10 1486  11.698  -0.319  13.472  0.0276 -0.3228  0.1637
    4I1OK  Co15 1487  11.606  -0.405  13.639 -0.0552  0.0891  0.1811
    4I1OK   O44 1488  11.481  -0.525  13.584 -0.1530  0.0999 -0.2083
    4I1OK   O65 1489  11.735  -0.330  13.750  0.6729  0.1999  0.2134
    4I1OK  C208 1490  11.659  -0.237  13.768  0.1457  0.3369  0.5626
    4I1OK   O66 1491  11.553  -0.249  13.707 -0.5478  0.0923  0.2677
    4I1OK  H104 1492  11.676  -0.171  13.853 -0.6953  0.9719  0.9587
    4I1OK   O68 1493  11.689  -0.513  13.795  0.4570  0.3884 -0.1290
    4I1OK  C209 1494  11.784  -0.604  13.809 -0.0636  1.1805  0.4497
    4I1OK   O67 1495  11.868  -0.613  13.726  0.1242  0.8220 -0.6523
    4I1OK  H105 1496  11.782  -0.680  13.884 -0.6188 -0.0821  1.0477
    4I1OK    C6 1497  11.868  -0.266  13.286 -0.2928 -0.1779  0.1322
    4I1OK    C7 1498  12.002  -0.268  13.243 -0.4232 -0.9609  0.2042
    4I1OK    H1 1499  12.071  -0.340  13.297 -0.0831  0.7309  2.3561
    4I1OK    C8 1500  12.050  -0.204  13.134 -0.3560 -0.5835 -0.4407
    4I1OK    H2 1501  12.151  -0.187  13.124  0.9464  1.5394 -0.1202
    4I1OK    C9 1502  11.965  -0.123  13.054 -0.3175  0.1075 -0.1772
    4I1OK   C10 1503  11.832  -0.112  13.101 -0.0316  0.3612  0.2356
    4I1OK    H3 1504  11.766  -0.045  13.051  0.8565  0.2025  0.1981
    4I1OK   C11 1505  11.785  -0.186  13.213  0.0130 -0.5043  0.2471
    4I1OK    H4 1506  11.682  -0.153  13.233  1.4244 -1.4221  0.2089
    4I1OK   C12 1507  11.999  -0.079  12.911 -0.7221  0.1496  0.9842
    4I1OK   C13 1508  12.101  -0.157  12.822 -0.9133 -0.2934 -0.6640
    4I1OK    N1 1509  12.127  -0.133  12.699 -0.0001  0.2859 -0.6756
    4I1OK   C14 1510  12.207  -0.244  12.654 -0.0958 -0.5042  0.1223
    4I1OK   C15 1511  12.272  -0.300  12.779 -0.1567 -0.7495  0.1597
    4I1OK    H5 1512  12.340  -0.380  12.774 -0.0080 -0.0321  0.7404
    4I1OK   C16 1513  12.216  -0.237  12.882 -0.0182 -0.5089 -0.1727
    4I1OK    H6 1514  12.262  -0.225  12.979  0.6832  2.2875  0.6948
    4I1OK   C17 1515  12.156  -0.338  12.560  0.4094  0.2422  0.4703
    4I1OK   C18 1516  12.229  -0.476  12.532  0.3604 -0.3579 -0.1311
    4I1OK   C19 1517  12.373  -0.485  12.541  0.1893  0.1572  0.1038
    4I1OK    H7 1518  12.437  -0.401  12.557  1.8209 -0.8086 -1.2584
    4I1OK   C20 1519  12.437  -0.613  12.523 -0.6466 -0.5477  0.2880
    4I1OK    H8 1520  12.535  -0.622  12.559  0.1756 -1.2188 -2.6163
    4I1OK   C21 1521  12.371  -0.729  12.511  0.3973 -0.4506  0.0548
    4I1OK   C22 1522  12.234  -0.720  12.515 -0.0438  0.0963 -0.0014
    4I1OK    H9 1523  12.168  -0.809  12.512  0.4968  2.3007  0.4593
    4I1OK   C23 1524  12.158  -0.601  12.528  0.5932  0.7330  0.2387
    4I1OK   H10 1525  12.049  -0.608  12.546 -3.5920  2.1599 -0.4859
    4I1OK   C24 1526  12.452  -0.859  12.521 -0.1627  0.3725  0.4954
    4I1OK   O11 1527  12.572  -0.866  12.570 -0.0193  0.0265  0.6993
    4I1OK   Co3 1528  12.617  -1.004  12.465  0.4226 -0.1733 -0.0623
    4I1OK    O8 1529  12.569  -1.150  12.574  0.1623 -0.3219 -0.2851
    4I1OK    C4 1530  12.508  -1.269  12.559 -0.9401 -0.5155  0.4938
    4I1OK  H111 1531  12.537  -1.352  12.607 -2.7973 -0.5883  1.5143
    4I1OK    O7 1532  12.420  -1.266  12.463  0.0014  0.3701  0.1124
    4I1OK   Co2 1533  12.488  -1.115  12.378  0.0159  0.1333  0.0246
    4I1OK   O12 1534  12.404  -0.981  12.477  0.1099  0.6214 -0.0125
    4I1OK   O26 1535  12.662  -1.167  12.335  0.4208 -0.0265 -0.2865
    4I1OK  C101 1536  12.787  -1.129  12.368 -0.2162 -0.3934 -0.1671
    4I1OK   O25 1537  12.799  -1.026  12.452  0.2642  0.1876  0.0528
    4I1OK   H50 1538  12.873  -1.186  12.334 -1.9439  1.2727 -0.5981
    4I1OK   O28 1539  12.418  -1.083  12.213 -0.0882 -0.5218  0.9522
    4I1OK  C102 1540  12.489  -0.971  12.195  0.5042  0.1213 -0.7952
    4I1OK   O27 1541  12.575  -0.937  12.296 -0.3385  0.7989 -0.4975
    4I1OK   H49 1542  12.483  -0.909  12.108  1.9671  1.4372  1.1507
    4I1OK   C25 1543  12.074  -0.278  12.443 -0.0666 -0.5865  0.8602
    4I1OK   C26 1544  12.053  -0.335  12.323  0.3642  0.2966  0.6766
    4I1OK   H11 1545  12.046  -0.435  12.299 -0.8772  0.4868 -0.7509
    4I1OK   C27 1546  12.011  -0.232  12.231 -0.5987 -0.1132  0.1444
    4I1OK   H12 1547  11.980  -0.254  12.129  3.7495 -3.0216  0.6989
    4I1OK   C28 1548  11.998  -0.119  12.302  0.0169 -0.2991  0.3485
    4I1OK   C29 1549  12.032   0.025  12.242  0.2977 -0.4632  0.7525
    4I1OK   C30 1550  12.071   0.030  12.096 -0.8449  0.1567 -0.2598
    4I1OK   C31 1551  12.180   0.103  12.044  0.1414  0.3169  0.3613
    4I1OK   H13 1552  12.246   0.150  12.115  3.0610  1.2415 -3.7992
    4I1OK   C32 1553  12.196   0.130  11.906  0.6044  0.0432  0.1991
    4I1OK   H14 1554  12.273   0.202  11.871 -3.9623 -0.1587  0.1704
    4I1OK   C33 1555  12.106   0.082  11.814 -0.9347  0.1007 -0.2491
    4I1OK   C34 1556  12.004   0.000  11.868 -0.4806  0.1559 -0.5202
    4I1OK   H15 1557  11.935  -0.037  11.794 -0.3137 -0.1558 -2.5567
    4I1OK   C35 1558  11.985  -0.022  12.000 -0.7007 -0.7474  0.0380
    4I1OK   H16 1559  11.900  -0.083  12.021  1.3352  4.5045  0.1547
    4I1OK   C36 1560  12.150   0.107  11.672  0.4900  0.5022  1.0868
    4I1OK   O13 1561  12.066   0.065  11.556  0.7548  0.1419  0.1014
    4I1OK   Co1 1562  12.108   0.074  11.350 -0.2891  0.1044  0.0461
    4I1OK    O2 1563  12.251   0.137  11.247 -0.1446  0.0892 -0.2255
    4I1OK    C1 1564  12.361   0.177  11.263  0.1755 -0.3930  0.0319
    4I1OK  H109 1565  12.407   0.232  11.178 -1.1194  2.4878 -2.9219
    4I1OK    O1 1566  12.419   0.139  11.355 -0.7142  0.6398 -0.1445
    4I1OK    Co 1567  12.267   0.111  11.450  0.0959 -0.0190  0.1358
    4I1OK   O14 1568  12.286   0.125  11.641  0.2672  0.6210 -0.4292
    4I1OK    O5 1569  12.244  -0.066  11.416 -0.3947  0.2549  0.2644
    4I1OK    C3 1570  12.178  -0.140  11.345  0.7278 -0.7924 -0.7424
    4I1OK    O6 1571  12.084  -0.095  11.285 -0.1370 -0.3690 -0.2924
    4I1OK  H110 1572  12.187  -0.247  11.356 -1.5602  2.5383 -0.8642
    4I1OK   O18 1573  12.140   0.268  11.425  0.3184 -0.2193 -0.1083
    4I1OK   C53 1574  12.025   0.284  11.362  0.5424 -0.0761  0.8894
    4I1OK   O17 1575  11.972   0.179  11.298 -0.3199 -0.1879  0.6195
    4I1OK   C54 1576  11.930   0.414  11.373  0.2457 -0.5392 -0.2618
    4I1OK   C55 1577  11.802   0.419  11.309  1.2943  0.6315 -0.2321
    4I1OK   H25 1578  11.768   0.326  11.261  2.6921 -3.0093 -2.3202
    4I1OK   C56 1579  11.705   0.513  11.329 -0.1795 -0.1022  0.0584
    4I1OK   H26 1580  11.615   0.536  11.277 -1.1804 -0.0832  1.5774
    4I1OK   C57 1581  11.748   0.614  11.416  0.1940  0.0756 -0.8126
    4I1OK   C58 1582  11.882   0.626  11.472  0.2669 -0.2085 -0.1039
    4I1OK   H27 1583  11.906   0.726  11.508  1.3022 -1.6710  1.1702
    4I1OK   C59 1584  11.971   0.524  11.452 -0.1149 -0.2551  0.1335
    4I1OK   H28 1585  12.071   0.525  11.489 -0.3699  0.9029  1.3223
    4I1OK   C60 1586  11.659   0.733  11.452  1.0418  0.2321 -0.5985
    4I1OK   C61 1587  11.596   0.818  11.340 -1.2358  0.2114 -0.0118
    4I1OK    N5 1588  11.489   0.925  11.341  0.4029 -0.2552 -0.8503
    4I1OK   C62 1589  11.444   0.910  11.197  0.1924 -1.1020 -0.5372
    4I1OK   C63 1590  11.552   0.858  11.128  0.2670 -0.3434  0.2567
    4I1OK   H29 1591  11.563   0.862  11.022 -0.7374 -0.4976 -1.2788
    4I1OK   C64 1592  11.654   0.806  11.223  0.5532 -0.0822  0.9118
    4I1OK   H30 1593  11.758   0.775  11.204 -1.0191  1.3684 -2.0646
    4I1OK   C65 1594  11.298   0.890  11.135 -1.9892  0.4097 -0.7157
    4I1OK   C66 1595  11.277   0.899  10.978 -0.7660 -0.2038 -0.0292
    4I1OK   C67 1596  11.178   0.831  10.900  0.8041  1.0301  0.3841
    4I1OK   H31 1597  11.124   0.751  10.943 -0.6362  0.6782 -1.7348
    4I1OK   C68 1598  11.159   0.854  10.760 -0.4904 -0.0370  0.8965
    4I1OK   H32 1599  11.112   0.784  10.699 -0.6253 -1.8158  0.9938
    4I1OK   C69 1600  11.236   0.958  10.696 -1.1478 -0.0262  0.0752
    4I1OK   C70 1601  11.325   1.030  10.774 -1.1462 -0.1913 -0.1814
    4I1OK   H33 1602  11.399   1.096  10.728  0.1220  1.3094 -2.2393
    4I1OK   C71 1603  11.352   1.007  10.910  0.1584 -0.3901 -0.9513
    4I1OK   H34 1604  11.434   1.042  10.961  1.9327 -1.0705 -3.7480
    4I1OK   C72 1605  11.203   0.984  10.547  0.0876 -0.0687 -0.5045
    4I1OK   O19 1606  11.105   0.939  10.484 -0.1573  0.0557 -0.3863
    4I1OK   O34 1607  11.003   0.902  10.360  0.0598  0.1796  0.1793
    4I1OK  C105 1608  10.889   0.974  10.327  0.3548 -0.3905 -0.2086
    4I1OK   H51 1609  10.798   0.971  10.378 -2.8392 -2.1618 -0.8598
    4I1OK   O33 1610  10.918   1.051  10.243  0.1707 -0.0799 -0.0455
    4I1OK   Co6 1611  11.108   1.016  10.254 -0.3106 -0.0174 -0.2864
    4I1OK    O3 1612  11.171   1.137  10.128 -0.1855 -0.0176  0.3221
    4I1OK    C2 1613  11.165   1.067  10.032  0.0328  0.4847  0.0451
    4I1OK  H108 1614  11.132   1.096   9.938  3.3057 -0.7948 -1.4042
    4I1OK    O4 1615  11.192   0.957  10.070  0.4721  0.7302 -0.9050
    4I1OK   O35 1616  11.224   0.828  10.179 -0.5065 -0.6750 -0.2149
    4I1OK  C106 1617  11.342   0.794  10.235 -0.1283 -0.3927  0.2507
    4I1OK   H52 1618  11.411   0.725  10.191 -0.4325 -0.7042 -2.7630
    4I1OK   O36 1619  11.373   0.868  10.321 -0.6325 -0.0563  0.2547
    4I1OK   Co7 1620  11.205   0.971  10.309 -0.0398 -0.0518 -0.4455
    4I1OK   O20 1621  11.224   1.076  10.483 -0.1777 -0.0022  0.3664
    4I1OK   C73 1622  11.189   0.890  11.223  0.8255  0.3560  0.3912
    4I1OK   C74 1623  11.039   0.867  11.196 -1.1775  0.3617  0.2111
    4I1OK   H35 1624  10.995   0.840  11.105  1.6901 -0.4283 -0.0454
    4I1OK   C75 1625  10.980   0.911  11.307 -0.0795  0.4311  0.1261
    4I1OK   H36 1626  10.878   0.904  11.325  0.6491  0.7618  1.4187
    4I1OK   C76 1627  11.081   0.953  11.414  0.0757  0.7896 -0.8037
    4I1OK   C77 1628  11.047   1.047  11.541  0.3805  0.3427  0.6451
    4I1OK   C78 1629  10.897   1.081  11.565 -0.5758 -0.1823 -0.6773
    4I1OK   C79 1630  10.870   1.209  11.619  0.1185  0.4893  0.0288
    4I1OK   H37 1631  10.947   1.279  11.613  0.3426  1.8769  0.7468
    4I1OK   C80 1632  10.756   1.226  11.689  0.1080  0.6528  1.1376
    4I1OK   H38 1633  10.716   1.326  11.687  0.6871 -2.5740  0.1047
    4I1OK   C81 1634  10.665   1.123  11.703 -0.5240 -0.5190 -0.3480
    4I1OK   C82 1635  10.691   0.995  11.650 -0.3466 -0.2333 -0.0734
    4I1OK   H39 1636  10.621   0.921  11.663  3.0322  0.2915  1.4142
    4I1OK   C83 1637  10.801   0.976  11.578  0.4094 -0.4012  0.1310
    4I1OK   H40 1638  10.802   0.887  11.517 -0.0205 -2.0261 -0.2488
    4I1OK   C84 1639  10.524   1.152  11.771  0.0927  0.5956 -0.1820
    4I1OK   O21 1640  10.486   1.267  11.823 -0.2270  0.3119  0.2310
    4I1OK  Co17 1641  10.311   1.220  11.825  0.2297 -0.3517  0.1413
    4I1OK   O40 1642  10.300   1.136  11.989  0.1429 -0.2336 -0.1130
    4I1OK  C135 1643  10.243   1.041  12.039 -0.4609  0.1034 -0.6297
    4I1OK  C132 1644  10.201   1.032  12.182 -0.3576 -0.7790 -0.2748
    4I1OK  C131 1645  10.147   0.911  12.232  0.3790 -1.0906  0.2929
    4I1OK   H64 1646  10.129   0.836  12.158  0.4977 -0.9525  1.4593
    4I1OK  C130 1647  10.121   0.888  12.370 -0.2116  0.0240 -0.3001
    4I1OK   H63 1648  10.087   0.793  12.394 -1.0642  2.0051 -2.5572
    4I1OK  C129 1649  10.139   0.987  12.467  0.7810 -0.7417 -0.7191
    4I1OK  C134 1650  10.193   1.107  12.412  1.0155  0.6278  0.0614
    4I1OK   H66 1651  10.160   1.193  12.473 -1.3059 -2.3529  0.5942
    4I1OK  C133 1652  10.226   1.130  12.276 -0.1219  0.0862  1.1166
    4I1OK   H65 1653  10.222   1.233  12.241  1.9420  0.3028 -2.4325
    4I1OK   O39 1654  10.240   0.944  11.970 -0.4580 -0.6825  0.1608
    4I1OK  Co16 1655  10.249   1.047  11.820 -0.1198 -0.2310 -0.4683
    4I1OK   O22 1656  10.433   1.052  11.791  0.5043 -0.2500 -0.0906
    4I1OK   O69 1657  10.090   1.198  11.841  0.3762 -0.6140  0.3700
    4I1OK  C210 1658  10.093   1.332  11.826 -0.1161 -0.1220 -0.4567
    4I1OK   O70 1659  10.215   1.387  11.842 -0.2166 -0.2109 -0.7658
    4I1OK  H106 1660  10.008   1.382  11.785 -1.5124 -0.7931 -0.2951
    4I1OK   O71 1661  10.179   0.944  11.677  0.0048 -0.7766 -0.4480
    4I1OK  C211 1662  10.210   1.033  11.585 -0.0751 -0.1297  0.1600
    4I1OK   O72 1663  10.255   1.145  11.630 -0.2543 -0.2156  0.1568
    4I1OK  H107 1664  10.202   1.009  11.483 -1.8866 -1.4256 -2.7559
    4I1OK   C85 1665  11.148   1.057  11.632  0.2691  0.7733  1.1848
    4I1OK   C86 1666  11.133   1.130  11.763 -0.0436 -0.6746  0.0787
    4I1OK   H41 1667  11.077   1.220  11.788 -0.3504  2.4619  0.9464
    4I1OK   C87 1668  11.215   1.072  11.845 -0.0337  0.0139 -0.5961
    4I1OK   H42 1669  11.214   1.078  11.950 -0.7928 -2.4858 -0.5946
    4I1OK   C88 1670  11.318   0.998  11.757 -0.1184  0.1343 -0.0256
    4I1OK   C89 1671  11.362   0.885  11.811 -0.1030  0.0928  0.0689
    4I1OK   C90 1672  11.467   0.801  11.730 -0.4742 -0.1641  0.5448
    4I1OK   C91 1673  11.573   0.711  11.788 -1.4859  0.3423 -1.0997
    4I1OK   H43 1674  11.589   0.703  11.898  1.6059  0.6956 -0.3034
    4I1OK   C92 1675  11.652   0.667  11.696 -0.0280 -0.1471 -0.5298
    4I1OK   H44 1676  11.715   0.583  11.712  1.1453 -0.4580 -0.4122
    4I1OK   C93 1677  11.602   0.745  11.571 -0.1045  0.7227 -0.7928
    4I1OK    N6 1678  11.468   0.797  11.605  0.7036  0.3443 -0.2429
    4I1OK   Zn2 1679  11.359   0.904  11.479  0.1387  0.1072  0.0206
    4I1OK    N7 1680  11.304   1.028  11.607  0.1363 -1.3243  0.5912
    4I1OK    N8 1681  11.200   0.916  11.367  0.7093  0.0204 -0.4112
    4I1OK   C94 1682  11.362   0.830  11.960 -0.0418  0.9188 -0.7251
    4I1OK   C95 1683  11.351   0.904  12.070  0.7811  0.3567  0.2409
    4I1OK   H45 1684  11.410   0.990  12.075 -2.9053 -3.6520  3.6636
    4I1OK   C96 1685  11.279   0.864  12.187 -0.1626  0.1449  0.5736
    4I1OK   H46 1686  11.254   0.932  12.263  0.3292 -2.0332 -5.5073
    4I1OK   C97 1687  11.224   0.736  12.192 -0.0572 -1.0617 -0.5496
    4I1OK   C99 1688  11.238   0.663  12.077 -0.1730  0.5694  1.2160
    4I1OK   H47 1689  11.191   0.563  12.072  1.4111 -0.4994  1.4072
    4I1OK  C100 1690  11.302   0.711  11.962  0.2818  0.2053  0.5990
    4I1OK   H48 1691  11.304   0.647  11.877  1.5741  0.7976  2.8664
    4I1OK   C98 1692  11.136   0.691  12.305  0.0093  0.4361  0.2469
    4I1OK   O23 1693  11.083   0.580  12.312 -0.5924  0.2692 -0.5726
    4I1OK   Co4 1694  11.133   0.556  12.484 -0.1754 -0.3027  0.3035
    4I1OK   O16 1695  11.334   0.590  12.477  0.0611 -0.6729 -0.0497
    4I1OK   C50 1696  11.407   0.624  12.575 -0.6028 -0.3367  0.0074
    4I1OK   C49 1697  11.547   0.555  12.572  0.1844 -0.0690 -0.7129
    4I1OK   C48 1698  11.581   0.453  12.477  0.6674 -0.4693 -0.5200
    4I1OK   H22 1699  11.530   0.444  12.385  1.0435 -0.7931 -3.0942
    4I1OK   C47 1700  11.697   0.386  12.485 -0.7679  0.1677  0.4087
    4I1OK   H21 1701  11.718   0.321  12.399  1.3245 -0.8697  0.3513
    4I1OK   C46 1702  11.776   0.383  12.598  0.5673 -0.3739  0.5026
    4I1OK   C52 1703  11.751   0.495  12.687  0.1789  0.1083  0.7353
    4I1OK   H24 1704  11.828   0.542  12.747  1.6889  4.0343  0.0136
    4I1OK   C51 1705  11.637   0.572  12.681  0.5803 -0.2853 -0.0327
    4I1OK   H23 1706  11.602   0.614  12.770  0.1584 -1.6659  0.9466
    4I1OK   C41 1707  11.917   0.311  12.622  0.5259 -0.0694 -0.3404
    4I1OK   C40 1708  11.990   0.264  12.495 -0.1353  0.0910  0.7946
    4I1OK   C39 1709  12.026   0.361  12.385  0.4166  1.1452  0.6875
    4I1OK   H18 1710  12.033   0.468  12.393  1.2962 -0.6973 -0.4324
    4I1OK   C38 1711  12.063   0.285  12.279 -0.7108 -0.4396  0.7283
    4I1OK   H17 1712  12.107   0.324  12.191  0.5845  0.5699  0.4984
    4I1OK   C37 1713  12.032   0.136  12.317  0.7626 -0.1349  0.1863
    4I1OK    N3 1714  12.029   0.141  12.462  1.0399  0.3868  0.5539
    4I1OK   Zn3 1715  12.027  -0.015  12.581  0.0344 -0.0718  0.0704
    4I1OK    N4 1716  11.990  -0.146  12.449  0.0002 -0.2578 -0.2610
    4I1OK    N2 1717  11.917   0.068  12.721 -0.5011  0.5082  0.6557
    4I1OK   C42 1718  11.927   0.224  12.725 -0.4312  0.4045 -0.0398
    4I1OK   C43 1719  11.885   0.260  12.866  0.3500  0.4730  0.3110
    4I1OK   H19 1720  11.832   0.348  12.892  0.3221 -2.1523  1.0023
    4I1OK   C44 1721  11.909   0.158  12.948 -1.3453 -0.0040  1.1737
    4I1OK   H20 1722  11.901   0.162  13.050  0.3154 -0.7947 -0.5724
    4I1OK   C45 1723  11.964   0.041  12.860 -0.8191 -0.3926 -0.6787
    4I1OK   O15 1724  11.371   0.721  12.640 -0.0548  0.1076  0.0378
    4I1OK   Co5 1725  11.189   0.699  12.609  0.0699  0.1096  0.0974
    4I1OK   O24 1726  11.131   0.764  12.422 -0.6054  0.0256  0.3916
    4I1OK   O30 1727  11.082   0.801  12.709  0.2078 -0.2647 -0.3704
    4I1OK  C103 1728  10.994   0.715  12.723 -0.7202  0.4132  0.1074
    4I1OK  C122 1729  10.870   0.723  12.814 -0.4072 -0.6213  0.2817
    4I1OK  C203 1730  10.786   0.617  12.819  0.0310 -0.3590  0.4175
    4I1OK   H99 1731  10.831   0.524  12.801  2.8998  0.1617 -4.4297
    4I1OK  C123 1732  10.645   0.627  12.879 -0.1771 -0.4842  0.3806
    4I1OK   H60 1733  10.581   0.551  12.845  2.1323 -0.6690 -1.2981
    4I1OK  C120 1734  10.589   0.760  12.930 -0.2134  0.5429 -0.9349
    4I1OK  C121 1735  10.701   0.875  12.924 -0.5770  0.1120 -0.0881
    4I1OK   H59 1736  10.686   0.964  12.977  2.4196 -3.1560 -1.2401
    4I1OK  C212 1737  10.837   0.846  12.861 -0.2595  0.5806 -0.2178
    4I1OK  H116 1738  10.897   0.930  12.827 -0.8630  0.3563  1.3913
    4I1OK   O29 1739  11.014   0.611  12.639  0.7411 -0.7620  0.2937
    4I1OK   O31 1740  11.120   0.495  12.689 -0.9196  0.7402  0.0625
    4I1OK  C104 1741  11.128   0.372  12.640  0.1904 -0.2668  0.1348
    4I1OK   O32 1742  11.155   0.366  12.522 -0.2520  0.6024 -0.4604
    4I1OK  C168 1743  11.129   0.259  12.743  0.4565  0.5172  0.4946
    4I1OK  C167 1744  11.112   0.265  12.880  0.2634 -0.4121  0.6442
    4I1OK   H82 1745  11.107   0.358  12.923 -0.2968 -1.8848  0.2837
    4I1OK  C166 1746  11.103   0.155  12.960 -0.5842 -0.4108  0.5176
    4I1OK   H81 1747  11.105   0.176  13.060 -1.7385 -0.6706 -0.4813
    4I1OK  C165 1748  11.096   0.024  12.914  0.4015 -0.2763 -0.1961
    4I1OK  C170 1749  11.121   0.019  12.775 -0.0063  0.6967  1.1150
    4I1OK   H84 1750  11.117  -0.069  12.723 -0.0804 -1.2397  2.9681
    4I1OK  C169 1751  11.142   0.127  12.695  0.4265  0.1496 -0.0068
    4I1OK   H83 1752  11.196   0.110  12.608  0.5603  0.4252  3.4504
    5I1OK   O55 1753   0.211  13.559  12.674  0.1388  0.1030 -0.0795
    5I1OK  C202 1754   0.107  13.600  12.605 -0.2989 -0.0638 -0.7615
    5I1OK  H115 1755   0.105  13.666  12.520 -1.8114  0.6059  2.1458
    5I1OK   O56 1756   0.011  13.541  12.646  0.0600  0.0767  0.3540
    5I1OK  Co13 1757   0.110  13.402  12.720  0.0820  0.2160 -0.1547
    5I1OK  Co12 1758   0.136  13.426  12.837  0.0312 -0.0947 -0.1133
    5I1OK   O61 1759   0.258  13.439  12.977  0.1838 -0.2465  0.5470
    5I1OK  C206 1760   0.341  13.500  12.905  0.9746  0.2990  0.0782
    5I1OK   O62 1761   0.320  13.475  12.777 -0.0390 -0.1894 -0.2777
    5I1OK  H102 1762   0.414  13.571  12.931 -1.9480 -1.7960 -0.4999
    5I1OK   O41 1763  -0.045  13.439  12.890 -0.1881 -0.0519 -0.3767
    5I1OK  C149 1764  -0.058  13.317  12.924  0.3583 -0.3894  0.0441
    5I1OK   O42 1765   0.035  13.262  12.868  0.0088 -0.7037 -0.0168
    5I1OK   O63 1766   0.180  13.221  12.795  0.0635 -0.2221 -0.5037
    5I1OK  C207 1767   0.213  13.209  12.652  0.0222  0.5621  0.1269
    5I1OK   O64 1768   0.145  13.269  12.578  0.1098  0.1076 -0.9415
    5I1OK  H103 1769   0.280  13.142  12.607  3.8477  0.6121  0.2871
    5I1OK  C148 1770  -0.189  13.246  12.954 -0.2801 -0.4280 -0.2684
    5I1OK  C147 1771  -0.185  13.118  13.019 -0.2198 -0.6287  0.2241
    5I1OK   H72 1772  -0.092  13.070  13.033 -0.7816  0.1859 -1.9030
    5I1OK  C146 1773  -0.306  13.063  13.047  0.4523  0.5078  0.6369
    5I1OK   H71 1774  -0.310  12.964  13.086 -0.2559  0.6517  1.0364
    5I1OK  C145 1775  -0.425  13.139  13.040  0.6515 -0.4623 -0.4459
    5I1OK  C151 1776  -0.420  13.257  12.967 -0.0097  0.3153  0.2607
    5I1OK   H74 1777  -0.519  13.293  12.929  1.8657  1.4818 -1.1256
    5I1OK  C150 1778  -0.305  13.311  12.923  0.4671  0.4896  0.7707
    5I1OK   H73 1779  -0.305  13.407  12.861  0.9351  0.3257  0.0683
    5I1OK  C140 1780  -0.562  13.077  13.101  0.4809 -0.8175  0.6496
    5I1OK  C139 1781  -0.559  12.923  13.130 -0.3035 -0.0084 -0.6341
    5I1OK  C138 1782  -0.516  12.819  13.028 -0.3900  0.0698 -0.1773
    5I1OK   H68 1783  -0.517  12.835  12.919  2.2019  1.4227  0.3222
    5I1OK  C137 1784  -0.507  12.704  13.098  0.5336 -0.0907 -0.0552
    5I1OK   H67 1785  -0.464  12.615  13.060  0.5754 -0.0164 -0.2848
    5I1OK  C136 1786  -0.530  12.738  13.244 -0.2841  0.3028  0.7629
    5I1OK  C128 1787  -0.519  12.648  13.343 -0.4687 -0.5285  0.5324
    5I1OK  C127 1788  -0.525  12.707  13.497 -0.3619 -0.0960 -0.2694
    5I1OK  C126 1789  -0.492  12.633  13.609  0.1664  0.4239 -0.3012
    5I1OK   H62 1790  -0.437  12.547  13.624 -2.0097  0.4474  2.3086
    5I1OK  C125 1791  -0.581  12.688  13.717  0.0236 -0.3438  0.6716
    5I1OK   H61 1792  -0.587  12.640  13.813  2.3765 -3.3404  1.7330
    5I1OK  C124 1793  -0.667  12.771  13.654  0.8411  0.0877 -0.3630
    5I1OK  C119 1794  -0.805  12.823  13.712 -0.6747  0.0562  0.5453
    5I1OK  C116 1795  -0.881  12.898  13.637 -0.2755 -0.3730  0.5123
    5I1OK    N9 1796  -0.821  12.991  13.516  0.3812 -0.1748 -0.9746
    5I1OK  C115 1797  -0.883  13.101  13.518 -0.1117 -0.7328  0.4835
    5I1OK  C118 1798  -1.013  13.092  13.607 -0.3810 -0.3526 -0.2983
    5I1OK   H58 1799  -1.100  13.153  13.585  0.4670  0.4168  2.1912
    5I1OK  C117 1800  -1.017  12.970  13.666 -0.0659 -0.5844 -0.2630
    5I1OK   H57 1801  -1.100  12.930  13.720 -2.8669 -0.4958  2.7865
    5I1OK  C114 1802  -0.864  13.229  13.442 -0.4532 -0.2171 -0.3681
    5I1OK  C144 1803  -0.770  13.228  13.346  0.6197  0.4360  0.3696
    5I1OK  C143 1804  -0.747  13.346  13.258  0.0435 -0.4872  0.4876
    5I1OK   H70 1805  -0.775  13.441  13.276  2.3161  0.1334 -0.4065
    5I1OK  C142 1806  -0.659  13.310  13.165  0.6973 -0.2410  0.3587
    5I1OK   H69 1807  -0.627  13.363  13.076  2.5025 -3.1463  2.2986
    5I1OK  C141 1808  -0.640  13.155  13.181  0.8961 -0.5112 -0.0321
    5I1OK   N10 1809  -0.647  13.135  13.328  0.1009 -0.0441 -0.5927
    5I1OK    Zn 1810  -0.666  12.958  13.399 -0.1783  0.0635  0.1591
    5I1OK   N11 1811  -0.590  12.867  13.239  0.3280 -0.1132 -0.6225
    5I1OK   N12 1812  -0.579  12.838  13.542 -0.4977  0.4143 -0.2472
    5I1OK  C111 1813  -0.958  13.350  13.478 -0.8359 -0.2217 -0.3102
    5I1OK  C110 1814  -1.026  13.423  13.378  0.3428 -0.6002 -0.2463
    5I1OK   H54 1815  -1.031  13.377  13.285 -2.0449  0.4140  0.9327
    5I1OK  C109 1816  -1.106  13.531  13.409 -0.5693 -0.1415  0.7512
    5I1OK   H53 1817  -1.171  13.577  13.334  1.7792 -3.1746 -2.1749
    5I1OK  C108 1818  -1.113  13.580  13.544 -0.2941  0.1454 -0.1023
    5I1OK  C113 1819  -1.057  13.497  13.645  0.2415  0.5723  0.4243
    5I1OK   H56 1820  -1.096  13.512  13.746  3.6296 -2.5625  0.1856
    5I1OK  C112 1821  -0.972  13.395  13.612  0.2829  1.2600  0.4530
    5I1OK   H55 1822  -0.936  13.333  13.694 -0.8819 -1.1848  1.4123
    5I1OK  C107 1823  -1.195  13.700  13.591  0.3354  0.0860  0.7241
    5I1OK   O37 1824  -1.185  13.739  13.708 -0.1253 -0.5277  0.5346
    5I1OK   Co8 1825  -1.324  13.848  13.698 -0.0433  0.0261 -0.0375
    5I1OK   O51 1826  -1.498  13.883  13.744  0.3328  0.6847  0.3824
    5I1OK  C200 1827  -1.454  13.972  13.817 -0.0463  0.3413  0.2912
    5I1OK   O52 1828  -1.338  13.979  13.818 -0.2151 -0.3272  0.0083
    5I1OK  H113 1829  -1.513  14.054  13.851 -1.2188  0.1187  3.8186
    5I1OK   O45 1830  -1.488  13.716  13.724 -0.0363 -0.2802 -0.1869
    5I1OK  C182 1831  -1.523  13.627  13.648  1.0360 -0.3104  0.3680
    5I1OK   O46 1832  -1.524  13.651  13.527 -0.6598 -0.0648 -0.6517
    5I1OK   Co9 1833  -1.447  13.824  13.548 -0.0641 -0.4591 -0.4281
    5I1OK   O38 1834  -1.266  13.772  13.520 -0.1877  0.4529 -0.1690
    5I1OK   O53 1835  -1.491  13.942  13.417  1.0502  0.3446  0.6147
    5I1OK  C201 1836  -1.390  14.009  13.436  0.0095  0.5856 -0.6988
    5I1OK   O54 1837  -1.325  13.963  13.532  0.5464  0.6552 -0.3440
    5I1OK  H114 1838  -1.348  14.075  13.362  0.8596  0.2917  2.1924
    5I1OK  C179 1839  -1.610  13.508  13.692  0.5933 -0.4874  0.1809
    5I1OK  C178 1840  -1.651  13.485  13.824 -0.4726  0.3115 -0.4334
    5I1OK   H88 1841  -1.665  13.573  13.885 -1.6272  1.4297 -1.2535
    5I1OK  C177 1842  -1.703  13.364  13.866 -0.4360  0.3718  0.0420
    5I1OK   H87 1843  -1.717  13.352  13.971 -1.6840  3.9280 -2.9195
    5I1OK  C176 1844  -1.724  13.259  13.776  0.0093 -0.1656  0.0543
    5I1OK  C181 1845  -1.684  13.276  13.646 -0.1901  0.5248  0.1027
    5I1OK   H90 1846  -1.698  13.190  13.576  0.2611 -0.6749  0.0583
    5I1OK  C180 1847  -1.632  13.402  13.599 -0.1029  0.4670 -0.4804
    5I1OK   H89 1848  -1.636  13.421  13.493 -1.6359  3.0232 -0.8587
    5I1OK  C175 1849  -1.844  13.151  13.805 -0.0543  0.8982 -0.1948
    5I1OK  C174 1850  -1.811  13.000  13.784 -0.0963 -0.1004 -0.0701
    5I1OK  C173 1851  -1.670  12.959  13.745  0.3170 -0.7822 -0.4332
    5I1OK   H86 1852  -1.585  13.023  13.719  2.6297 -0.4494 -0.9551
    5I1OK  C172 1853  -1.669  12.824  13.745 -0.2778 -0.2904 -0.5282
    5I1OK   H85 1854  -1.579  12.772  13.739 -0.6537  1.1986  1.0307
    5I1OK  C171 1855  -1.800  12.772  13.794 -0.2887 -0.6824 -0.4240
    5I1OK  C164 1856  -1.840  12.647  13.825  0.1859  1.5953 -0.0478
    5I1OK  C161 1857  -1.996  12.623  13.800 -0.3132 -0.3247 -0.3620
    5I1OK   N13 1858  -2.068  12.749  13.752 -0.0923  0.1930 -0.9881
    5I1OK  C160 1859  -2.197  12.682  13.727  0.3857  0.2841 -1.3859
    5I1OK  C163 1860  -2.204  12.551  13.773 -0.7408  0.3585  0.0072
    5I1OK   H80 1861  -2.290  12.496  13.801 -0.7895  0.1081 -1.3377
    5I1OK  C162 1862  -2.071  12.511  13.815 -0.6023 -0.3691  0.2061
    5I1OK   H79 1863  -2.058  12.425  13.883 -1.7864 -1.1559  0.1265
    5I1OK  C159 1864  -2.326  12.750  13.686  0.5688  0.0174 -0.1272
    5I1OK  C191 1865  -2.361  12.836  13.786  0.0176  0.5797 -0.7985
    5I1OK  C190 1866  -2.489  12.839  13.867 -0.2968  0.3987 -0.7181
    5I1OK   H94 1867  -2.581  12.786  13.853  0.5868  1.1622  0.4373
    5I1OK  C189 1868  -2.468  12.929  13.967 -0.8285 -0.6726  0.1330
    5I1OK   H93 1869  -2.533  12.950  14.049 -1.0608  3.3979 -0.0450
    5I1OK  C188 1870  -2.326  12.986  13.956 -0.7294  0.4619 -0.8197
    5I1OK  C187 1871  -2.281  13.107  14.046  0.2794  0.1075  1.1095
    5I1OK  C186 1872  -2.167  13.148  13.981  0.3747 -0.2090  0.5101
    5I1OK  C185 1873  -2.096  13.283  14.019 -0.0279  0.1922 -0.0150
    5I1OK   H92 1874  -2.123  13.354  14.095  1.1445  1.2786  1.4668
    5I1OK  C184 1875  -1.987  13.300  13.949 -0.2201 -0.3433  0.9863
    5I1OK   H91 1876  -1.945  13.393  13.920 -1.8426  1.2709 -0.3610
    5I1OK  C183 1877  -1.959  13.170  13.871  0.0727  0.0674  0.8978
    5I1OK   N15 1878  -2.092  13.090  13.865  0.4994  0.7411  0.2717
    5I1OK   Zn1 1879  -2.074  12.903  13.867 -0.3610  0.1463 -0.1033
    5I1OK   N14 1880  -2.261  12.927  13.866 -0.0706 -0.0810  0.0489
    5I1OK   N16 1881  -1.886  12.895  13.812 -0.9391 -0.1542 -0.6507
    5I1OK  C192 1882  -2.299  13.110  14.205 -0.2813 -0.3445 -0.6396
    5I1OK  C193 1883  -2.191  13.121  14.297  0.6611 -0.6221  1.1024
    5I1OK   H95 1884  -2.098  13.144  14.264  1.7170 -4.2340  0.8417
    5I1OK  C194 1885  -2.212  13.085  14.431  0.3500 -0.0744  0.9072
    5I1OK   H96 1886  -2.126  13.091  14.498 -0.9182 -1.4700 -3.3187
    5I1OK  C195 1887  -2.336  13.056  14.489 -0.2560  0.2851 -0.0032
    5I1OK  C197 1888  -2.445  13.063  14.395  0.6318  0.5287  0.6412
    5I1OK   H97 1889  -2.548  13.057  14.434  0.1715 -0.2692  4.4282
    5I1OK  C198 1890  -2.426  13.093  14.260  0.3448 -0.1610 -0.2093
    5I1OK   H98 1891  -2.509  13.133  14.202  2.0160  0.4465  2.6479
    5I1OK  C196 1892  -2.370  13.095  14.634  0.0798 -0.5900 -0.0611
    5I1OK   O47 1893  -2.491  13.057  14.687 -0.1303 -0.0153 -0.1409
    5I1OK  Co10 1894  -2.465  13.156  14.839  0.4766 -0.0600 -0.0653
    5I1OK   O50 1895  -2.372  13.037  14.941 -0.2706 -0.2583 -0.6020
    5I1OK  C199 1896  -2.242  13.021  14.966 -0.1069 -0.0325  0.4453
    5I1OK  H112 1897  -2.193  12.924  14.973 -0.3859  1.4334 -0.4069
    5I1OK   O49 1898  -2.172  13.132  14.978 -0.0154  0.7760  0.1181
    5I1OK  Co11 1899  -2.297  13.227  14.886 -0.1916 -0.4266  0.1809
    5I1OK   O48 1900  -2.285  13.136  14.727 -0.1915  0.1096  0.1567
    5I1OK   O57 1901  -2.247  13.399  14.845 -0.1895  0.3849 -0.0924
    5I1OK  C204 1902  -2.355  13.424  14.771  0.5625  0.1617 -1.0373
    5I1OK   O58 1903  -2.447  13.328  14.781 -0.2256  0.6890  0.5479
    5I1OK  H101 1904  -2.368  13.527  14.734 -0.0976  2.2631  2.0684
    5I1OK   O59 1905  -2.420  13.264  15.017 -0.7661 -0.0565  0.2790
    5I1OK  C205 1906  -2.549  13.240  15.040  0.4811  0.2767 -0.0367
    5I1OK   O60 1907  -2.611  13.177  14.935  0.9127  0.4257 -0.4492
    5I1OK  H100 1908  -2.607  13.269  15.124 -0.9524 -0.8631 -0.3836
    5I1OK  C156 1909  -2.443  12.678  13.600 -0.9743 -0.4073  0.2087
    5I1OK  C155 1910  -2.562  12.741  13.560 -0.2878  1.0791 -0.2277
    5I1OK   H76 1911  -2.582  12.840  13.583 -0.1669 -0.3607 -1.8304
    5I1OK  C154 1912  -2.649  12.669  13.479  0.4173  0.7019  0.6341
    5I1OK   H75 1913  -2.732  12.720  13.438 -0.2553  1.4603  0.9713
    5I1OK  C153 1914  -2.628  12.537  13.435  0.1311  0.4759 -0.2008
    5I1OK  C158 1915  -2.503  12.486  13.465  0.0335  0.3165  0.0651
    5I1OK   H78 1916  -2.474  12.394  13.421 -1.6821 -2.8903  0.5852
    5I1OK  C157 1917  -2.408  12.553  13.539  0.0004 -0.2833  0.7430
    5I1OK   H77 1918  -2.307  12.526  13.527  3.0273  3.4916  0.1523
    5I1OK  C152 1919  -2.741  12.433  13.408  0.0680  0.2676  0.5736
    5I1OK   O43 1920  -2.716  12.315  13.353  0.6632  0.4847  0.0157
    5I1OK  Co14 1921  -2.822  12.139  13.376  0.2854  0.0929 -0.0265
    5I1OK    O9 1922  -2.686  12.020  13.393  0.5698  0.5942  0.3776
    5I1OK    C5 1923  -2.641  12.082  13.502  0.5817  0.1217 -0.6103
    5I1OK   O10 1924  -2.730  12.174  13.575 -0.8020 -0.1416  0.4232
    5I1OK  Co15 1925  -2.879  12.269  13.514  0.1526 -0.0165  0.1453
    5I1OK   O44 1926  -2.831  12.429  13.478  0.5490  0.2208 -0.0803
    5I1OK   O65 1927  -2.975  12.120  13.507 -0.0219  0.0257  0.1704
    5I1OK  C208 1928  -3.013  12.149  13.618  0.6834 -0.2124 -0.0807
    5I1OK   O66 1929  -2.971  12.247  13.668  0.8568  0.2089  0.3881
    5I1OK  H104 1930  -3.049  12.066  13.679 -1.0758  0.2008  2.5578
    5I1OK   O68 1931  -3.008  12.234  13.362  0.1734 -0.7327  0.2622
    5I1OK  C209 1932  -3.000  12.205  13.232 -0.3545 -0.5925  0.0070
    5I1OK   O67 1933  -2.897  12.155  13.202  0.6172 -0.0936  0.4342
    5I1OK  H105 1934  -3.064  12.253  13.160 -2.4284  1.5069 -0.3080
    5I1OK    C6 1935  -2.500  12.060  13.552  0.3742  1.1518 -0.4767
    5I1OK    C7 1936  -2.412  11.980  13.486  0.2101  1.0225 -0.1359
    5I1OK    H1 1937  -2.435  11.938  13.392  0.8598  0.1511  0.2692
    5I1OK    C8 1938  -2.294  11.948  13.556 -0.1008  0.6865 -0.0101
    5I1OK    H2 1939  -2.224  11.884  13.505  0.6877  0.3961  2.5160
    5I1OK    C9 1940  -2.248  11.997  13.682  0.4358  0.1691 -0.1591
    5I1OK   C10 1941  -2.334  12.094  13.731 -0.4342 -0.2407  0.0093
    5I1OK    H3 1942  -2.303  12.140  13.817 -0.3937 -0.4844 -0.6094
    5I1OK   C11 1943  -2.455  12.122  13.671 -0.5264  0.0149 -0.6371
    5I1OK    H4 1944  -2.526  12.187  13.722  0.0894 -0.1534 -2.0223
    5I1OK   C12 1945  -2.174  11.896  13.780 -0.2147  0.8339  0.0118
    5I1OK   C13 1946  -2.177  11.743  13.753  0.3789  0.7817  0.1263
    5I1OK    N1 1947  -2.104  11.657  13.822 -0.6393  0.3548 -0.4288
    5I1OK   C14 1948  -2.101  11.536  13.738  0.0710 -0.1461  0.2073
    5I1OK   C15 1949  -2.220  11.539  13.651  0.2317  0.8704 -0.5704
    5I1OK    H5 1950  -2.258  11.450  13.603  0.4735 -0.2954 -0.7729
    5I1OK   C16 1951  -2.279  11.658  13.661  0.3148 -0.4171 -0.3947
    5I1OK    H6 1952  -2.372  11.692  13.618  2.8396  2.4597 -2.2034
    5I1OK   C17 1953  -1.999  11.444  13.725 -0.0391  0.1255  0.1975
    5I1OK   C18 1954  -1.983  11.348  13.590  0.3506 -0.3140  1.0063
    5I1OK   C19 1955  -1.928  11.221  13.604  1.3358 -0.0198 -0.5378
    5I1OK    H7 1956  -1.950  11.178  13.706  0.7973  0.0318  1.8784
    5I1OK   C20 1957  -1.849  11.165  13.506 -0.6414  0.1910  0.0621
    5I1OK    H8 1958  -1.815  11.064  13.519 -3.2025 -2.3185  1.3720
    5I1OK   C21 1959  -1.823  11.231  13.387 -0.3253  0.4005 -0.2315
    5I1OK   C22 1960  -1.889  11.351  13.362 -0.0390  0.0311 -0.4656
    5I1OK    H9 1961  -1.880  11.404  13.265  1.0331 -0.0001  1.2918
    5I1OK   C23 1962  -1.969  11.410  13.462 -0.5096  0.6991  0.1864
    5I1OK   H10 1963  -2.006  11.504  13.445 -1.6736  1.3359  1.3216
    5I1OK   C24 1964  -1.732  11.162  13.286  0.4700 -0.0534  0.2321
    5I1OK   O11 1965  -1.667  11.054  13.322  0.3298 -0.0488 -0.8964
    5I1OK   Co3 1966  -1.521  11.090  13.219  0.0842 -0.0838  0.3589
    5I1OK    O8 1967  -1.582  11.031  13.051 -0.5640 -0.2363  0.4241
    5I1OK    C4 1968  -1.586  11.081  12.927  0.0799 -0.1184  0.0427
    5I1OK  H111 1969  -1.630  11.034  12.843  1.9279 -0.7397  1.1820
    5I1OK    O7 1970  -1.554  11.213  12.918 -0.0693  0.6251  0.0287
    5I1OK   Co2 1971  -1.519  11.238  13.093 -0.1873 -0.1287  0.3584
    5I1OK   O12 1972  -1.689  11.220  13.175  0.0214 -1.1853 -0.3060
    5I1OK   O26 1973  -1.358  11.147  13.096  0.0139 -0.0032 -0.1623
    5I1OK  C101 1974  -1.303  11.040  13.160  0.0429 -0.2336 -0.1967
    5I1OK   O25 1975  -1.382  10.977  13.244  0.7620 -0.5116  0.6698
    5I1OK   H50 1976  -1.201  11.002  13.149  3.4871  0.6366  2.5764
    5I1OK   O28 1977  -1.472  11.407  13.146  0.5961 -0.2230 -0.6615
    5I1OK  C102 1978  -1.429  11.370  13.263 -0.2528 -0.3100 -0.4214
    5I1OK   O27 1979  -1.456  11.241  13.303 -0.3296  0.2004  1.1074
    5I1OK   H49 1980  -1.348  11.424  13.303  1.1786 -0.0821  0.2011
    5I1OK   C25 1981  -1.891  11.442  13.839  0.9277 -0.0178 -1.1523
    5I1OK   C26 1982  -1.785  11.357  13.843 -0.0994  0.2549 -0.5696
    5I1OK   H11 1983  -1.756  11.296  13.761  1.6350  0.1084  1.0811
    5I1OK   C27 1984  -1.736  11.362  13.977  0.7020 -0.5317  0.2885
    5I1OK   H12 1985  -1.669  11.291  14.021  1.0875 -0.6557  0.6755
    5I1OK   C28 1986  -1.796  11.465  14.039 -0.0078  0.0515  0.1347
    5I1OK   C29 1987  -1.819  11.469  14.196 -0.1999  0.1439 -0.6276
    5I1OK   C30 1988  -1.785  11.343  14.286 -0.1261  0.4049  0.0069
    5I1OK   C31 1989  -1.726  11.360  14.412 -0.0471  0.1097 -0.0243
    5I1OK   H13 1990  -1.701  11.460  14.446 -1.8601  3.4934 -0.9836
    5I1OK   C32 1991  -1.698  11.254  14.494  0.1657 -0.6317  0.7565
    5I1OK   H14 1992  -1.658  11.281  14.589  1.4786  3.0358 -1.4127
    5I1OK   C33 1993  -1.716  11.121  14.446  0.5082  0.5359 -0.5069
    5I1OK   C34 1994  -1.771  11.099  14.320  0.0656  0.1886  0.1713
    5I1OK   H15 1995  -1.775  11.004  14.274 -0.5496  0.9802  5.3551
    5I1OK   C35 1996  -1.806  11.206  14.244  0.8236  0.2698 -0.0621
    5I1OK   H16 1997  -1.822  11.178  14.145  0.1281 -0.7777  0.7878
    5I1OK   C36 1998  -1.632  11.025  14.535  0.5420 -0.8207  0.8064
    5I1OK   O13 1999  -1.638  10.878  14.516  0.1699 -0.2650  0.1572
    5I1OK   Co1 2000  -1.540  10.719  14.608  0.1205 -0.2860  0.2878
    5I1OK    O2 2001  -1.441  10.710  14.763 -0.2758 -0.1958  0.2148
    5I1OK    C1 2002  -1.414  10.753  14.867 -0.3017  0.1242  0.6592
    5I1OK  H109 2003  -1.360  10.703  14.945  1.5372  1.0101 -3.0522
    5I1OK    O1 2004  -1.461  10.862  14.882 -0.7306 -0.5045  0.2341
    5I1OK    Co 2005  -1.532  10.871  14.717 -0.0703  0.1481  0.1908
    5I1OK   O14 2006  -1.598  11.053  14.671  0.1790  0.1082 -0.2575
    5I1OK    O5 2007  -1.687  10.769  14.739 -0.4984  0.1316 -0.2156
    5I1OK    C3 2008  -1.724  10.655  14.714  0.6327  0.5917 -0.3240
    5I1OK    O6 2009  -1.662  10.588  14.638 -0.5868 -0.6313 -0.2746
    5I1OK  H110 2010  -1.827  10.630  14.733  1.1114 -0.2372  1.5094
    5I1OK   O18 2011  -1.380  10.860  14.577  0.0208  0.0694 -0.5276
    5I1OK   C53 2012  -1.363  10.782  14.473 -0.1645  0.1128  0.2032
    5I1OK   O17 2013  -1.445  10.673  14.476 -0.0224 -0.1597 -0.2092
    5I1OK   C54 2014  -1.300  10.825  14.334 -0.1954 -0.2823  0.6152
    5I1OK   C55 2015  -1.295  10.753  14.211 -0.7888  0.4508 -0.1698
    5I1OK   H25 2016  -1.338  10.656  14.202 -0.2138 -2.0259 -3.7368
    5I1OK   C56 2017  -1.222  10.794  14.107  0.4123  0.0953 -0.0494
    5I1OK   H26 2018  -1.243  10.751  14.006 -4.3642  2.9314  1.8747
    5I1OK   C57 2019  -1.155  10.916  14.108 -0.3901  0.0121  0.5281
    5I1OK   C58 2020  -1.156  10.992  14.233 -0.8755  0.1143  0.1833
    5I1OK   H27 2021  -1.085  11.067  14.251 -0.3825 -3.3455  1.8439
    5I1OK   C59 2022  -1.241  10.951  14.333 -0.0044  0.4066 -0.4211
    5I1OK   H28 2023  -1.264  11.018  14.418  0.7212  4.6416  1.1123
    5I1OK   C60 2024  -1.048  10.972  14.014 -0.2433  0.1204  0.0470
    5I1OK   C61 2025  -0.970  10.879  13.919 -0.3005  1.0011  0.1479
    5I1OK    N5 2026  -0.844  10.918  13.841 -0.3927 -0.0830 -0.0299
    5I1OK   C62 2027  -0.849  10.813  13.733 -0.4675  0.5717 -0.8214
    5I1OK   C63 2028  -0.944  10.721  13.763  0.7865 -0.1621  0.5604
    5I1OK   H29 2029  -0.976  10.651  13.683 -0.1865  0.5018  0.3803
    5I1OK   C64 2030  -1.010  10.752  13.889 -0.4147 -0.3771 -0.2081
    5I1OK   H30 2031  -1.049  10.678  13.954 -1.9335 -0.9635 -1.1053
    5I1OK   C65 2032  -0.818  10.829  13.575 -0.5409 -0.4381 -0.0132
    5I1OK   C66 2033  -0.833  10.716  13.461  0.0706  0.6409  0.1688
    5I1OK   C67 2034  -0.837  10.578  13.504  0.5143 -0.2626  0.6046
    5I1OK   H31 2035  -0.786  10.555  13.596  1.7269 -2.6889 -2.3767
    5I1OK   C68 2036  -0.917  10.478  13.438 -0.9323  0.2313  0.0754
    5I1OK   H32 2037  -0.939  10.385  13.484 -2.9643 -1.4200 -1.7408
    5I1OK   C69 2038  -0.979  10.517  13.314  0.5419  0.3627 -0.1900
    5I1OK   C70 2039  -0.975  10.652  13.279 -0.5901 -0.4150  0.4227
    5I1OK   H33 2040  -1.035  10.694  13.204 -0.5715 -0.8286  0.8933
    5I1OK   C71 2041  -0.900  10.747  13.353  0.2325  0.2885  0.3178
    5I1OK   H34 2042  -0.916  10.853  13.330  2.3957  2.4333 -0.9470
    5I1OK   C72 2043  -1.025  10.409  13.218  0.8179  0.5632  0.2316
    5I1OK   O19 2044  -1.000  10.287  13.230  0.2629  0.1137 -0.0203
    5I1OK   O34 2045  -0.976  10.125  13.188 -0.1258  0.2231  0.1001
    5I1OK  C105 2046  -1.051  10.023  13.234 -0.5318  0.5057 -0.0936
    5I1OK   H51 2047  -1.026   9.967  13.323 -1.7184 -0.7289 -0.5974
    5I1OK   O33 2048  -1.144  10.009  13.163  0.3755 -0.3868 -0.9396
    5I1OK   Co6 2049  -1.115  10.177  13.065  0.1650 -0.0740 -0.5017
    5I1OK    O3 2050  -1.277  10.204  12.969  0.3772  0.1754  0.0532
    5I1OK    C2 2051  -1.248  10.143  12.873 -0.0413 -0.5796  0.1795
    5I1OK  H108 2052  -1.313  10.114  12.790 -0.7384 -2.1319  0.9450
    5I1OK    O4 2053  -1.121  10.156  12.865 -0.8790  0.5276 -0.7459
    5I1OK   O35 2054  -0.953  10.146  12.896 -0.6185 -0.0878  0.7766
    5I1OK  C106 2055  -0.871  10.252  12.874 -0.4271 -0.6069 -0.8055
    5I1OK   H52 2056  -0.795  10.242  12.802 -0.9719 -0.6525  0.3554
    5I1OK   O36 2057  -0.912  10.347  12.927 -0.0701  0.2299  0.2205
    5I1OK   Co7 2058  -1.044  10.268  13.029 -0.1928 -0.0519 -0.0827
    5I1OK   O20 2059  -1.111  10.424  13.142  0.6034 -0.4086 -0.0384
    5I1OK   C73 2060  -0.747  10.942  13.543  0.6491  0.2157  0.0138
    5I1OK   C74 2061  -0.686  10.987  13.410  0.5340 -0.0836 -0.1185
    5I1OK   H35 2062  -0.699  10.926  13.322 -1.4455 -0.1133 -0.4287
    5I1OK   C75 2063  -0.636  11.113  13.421 -0.1781  0.4200 -0.0618
    5I1OK   H36 2064  -0.581  11.154  13.339 -2.7407 -0.5230  2.5629
    5I1OK   C76 2065  -0.647  11.153  13.576 -0.0063 -0.4081 -0.3592
    5I1OK   C77 2066  -0.557  11.260  13.648 -0.1038 -0.4921  0.2445
    5I1OK   C78 2067  -0.451  11.338  13.558  0.3321 -0.0143 -1.0532
    5I1OK   C79 2068  -0.332  11.396  13.606 -0.0905  0.1861 -0.4893
    5I1OK   H37 2069  -0.266  11.327  13.656 -0.4069 -0.7938  1.5528
    5I1OK   C80 2070  -0.288  11.512  13.544  0.1597 -0.2505 -0.5324
    5I1OK   H38 2071  -0.207  11.563  13.597  0.9845 -1.8843  0.8569
    5I1OK   C81 2072  -0.357  11.570  13.442  1.2706 -0.0752  1.1302
    5I1OK   C82 2073  -0.465  11.503  13.397 -0.0062 -0.2153  0.9568
    5I1OK   H39 2074  -0.518  11.533  13.309  3.3613  0.9531 -0.0567
    5I1OK   C83 2075  -0.510  11.394  13.455 -0.5332 -0.3575 -0.1578
    5I1OK   H40 2076  -0.607  11.368  13.428 -0.6485 -1.1227  2.4261
    5I1OK   C84 2077  -0.310  11.709  13.394 -0.3146  0.5159  0.3624
    5I1OK   O21 2078  -0.217  11.780  13.453  0.6979 -0.7499 -0.1773
    5I1OK  Co17 2079  -0.190  11.871  13.297 -0.6023  0.0593  0.0478
    5I1OK   O40 2080  -0.302  12.017  13.315  0.5816 -0.4030  0.6117
    5I1OK  C135 2081  -0.381  12.081  13.245  0.5145  0.1692 -0.6466
    5I1OK  C132 2082  -0.397  12.234  13.257  0.1593 -0.2420  0.1849
    5I1OK  C131 2083  -0.498  12.302  13.181  0.3149  0.3505  0.0142
    5I1OK   H64 2084  -0.532  12.264  13.088 -0.4286 -1.3577  1.2644
    5I1OK  C130 2085  -0.532  12.430  13.222  0.2478 -0.5503 -0.2696
    5I1OK   H63 2086  -0.622  12.478  13.165  1.8572  2.0360 -1.7533
    5I1OK  C129 2087  -0.483  12.497  13.325 -0.1926  0.0060  0.0153
    5I1OK  C134 2088  -0.381  12.430  13.398 -0.0018 -0.9226  0.3505
    5I1OK   H66 2089  -0.317  12.489  13.464  0.2098  0.8738  3.4652
    5I1OK  C133 2090  -0.336  12.303  13.361 -0.0992  0.4848  0.0436
    5I1OK   H65 2091  -0.252  12.249  13.405 -3.1434 -0.7228  3.8809
    5I1OK   O39 2092  -0.443  12.018  13.169  0.6404 -0.1998  0.6074
    5I1OK  Co16 2093  -0.317  11.888  13.159 -0.0063  0.1153  0.2528
    5I1OK   O22 2094  -0.385  11.771  13.300 -0.2761  0.1746 -0.2183
    5I1OK   O69 2095  -0.140  11.991  13.126  0.2104 -0.8218 -0.5348
    5I1OK  C210 2096  -0.023  12.011  13.184 -0.8984 -0.1945  0.1936
    5I1OK   O70 2097  -0.007  11.943  13.299 -0.1564 -0.0458  0.4622
    5I1OK  H106 2098   0.038  12.090  13.151 -0.1573  0.7494  0.0297
    5I1OK   O71 2099  -0.331  11.789  13.001 -0.6999 -0.0885 -0.3260
    5I1OK  C211 2100  -0.227  11.713  13.024  0.3654 -0.1718  0.0414
    5I1OK   O72 2101  -0.174  11.720  13.142 -0.3140  0.1948  0.1131
    5I1OK  H107 2102  -0.197  11.651  12.948 -1.6844 -4.1072 -1.4196
    5I1OK   C85 2103  -0.601  11.309  13.772  0.9828 -0.2294  0.2778
    5I1OK   C86 2104  -0.534  11.427  13.842  0.1078 -0.2734 -0.2625
    5I1OK   H41 2105  -0.433  11.415  13.882 -1.4179  1.1896 -2.7216
    5I1OK   C87 2106  -0.633  11.475  13.913  0.6093 -0.6009 -0.0655
    5I1OK   H42 2107  -0.634  11.572  13.961 -0.4477  0.9726 -3.8137
    5I1OK   C88 2108  -0.742  11.368  13.915  0.4399 -0.0500  0.5589
    5I1OK   C89 2109  -0.868  11.411  13.924  0.3564 -0.3570  0.8961
    5I1OK   C90 2110  -0.975  11.298  13.931  0.0904  0.2588  0.4712
    5I1OK   C91 2111  -1.129  11.309  13.953  0.8146 -0.0669 -1.2567
    5I1OK   H43 2112  -1.188  11.399  13.968  0.2254  0.3323  3.8794
    5I1OK   C92 2113  -1.177  11.191  13.983  0.3404 -0.5828  0.4617
    5I1OK   H44 2114  -1.280  11.165  13.994 -0.2983  1.5814  1.4974
    5I1OK   C93 2115  -1.055  11.101  13.973 -0.5997  0.7903  0.3020
    5I1OK    N6 2116  -0.959  11.175  13.902 -0.1285  0.2564 -0.7484
    5I1OK   Zn2 2117  -0.810  11.104  13.803 -0.0694  0.1961 -0.0735
    5I1OK    N7 2118  -0.681  11.226  13.875 -0.1801 -0.3989  0.6120
    5I1OK    N8 2119  -0.728  11.070  13.633  1.2621 -0.3349 -0.1254
    5I1OK   C94 2120  -0.925  11.549  13.978  0.1372  0.1983  0.3905
    5I1OK   C95 2121  -0.881  11.645  14.067  0.2856 -0.1895  0.1982
    5I1OK   H45 2122  -0.798  11.617  14.128 -2.5661  1.8557  0.5244
    5I1OK   C96 2123  -0.918  11.778  14.083 -0.6167 -0.1996 -0.4512
    5I1OK   H46 2124  -0.848  11.847  14.143 -0.6761  0.2562  2.0418
    5I1OK   C97 2125  -1.006  11.829  13.996  0.2318  0.0078 -0.6108
    5I1OK   C99 2126  -1.055  11.737  13.899  0.0382 -0.9944 -0.5675
    5I1OK   H47 2127  -1.105  11.786  13.816  1.3299  2.6267 -1.7710
    5I1OK  C100 2128  -1.022  11.603  13.891  0.2052  0.1388  0.3321
    5I1OK   H48 2129  -1.078  11.548  13.815 -1.7564 -3.9026  2.0320
    5I1OK   C98 2130  -1.066  11.975  13.989 -0.5713  0.1011  0.0917
    5I1OK   O23 2131  -1.136  12.008  13.897 -0.7869 -0.0645  0.1256
    5I1OK   Co4 2132  -1.253  12.114  13.994 -0.3177 -0.4710 -0.1187
    5I1OK   O16 2133  -1.285  12.014  14.160 -0.1497  0.2440  0.1303
    5I1OK   C50 2134  -1.340  12.064  14.257 -0.1382 -0.3919 -0.3117
    5I1OK   C49 2135  -1.494  12.027  14.263 -0.3513  0.5225 -0.0064
    5I1OK   C48 2136  -1.540  11.909  14.196  0.0508 -0.9628  0.3700
    5I1OK   H22 2137  -1.465  11.832  14.174  0.6690 -0.8872 -1.9461
    5I1OK   C47 2138  -1.671  11.871  14.185 -0.1659  1.0345  1.3732
    5I1OK   H21 2139  -1.702  11.776  14.148 -0.2962 -3.5581 -2.2980
    5I1OK   C46 2140  -1.768  11.970  14.201 -0.5804  1.1975  0.0514
    5I1OK   C52 2141  -1.722  12.105  14.233  0.2009 -0.3420  0.5125
    5I1OK   H24 2142  -1.777  12.178  14.187  2.5203 -0.4940 -0.3354
    5I1OK   C51 2143  -1.593  12.131  14.267 -0.0576  0.0021  0.3102
    5I1OK   H23 2144  -1.571  12.230  14.311  0.0366 -0.5859  0.2917
    5I1OK   C41 2145  -1.919  11.939  14.189 -0.7246 -0.8491  0.5413
    5I1OK   C40 2146  -1.950  11.799  14.238  0.5562 -1.3313 -0.4631
    5I1OK   C39 2147  -1.953  11.760  14.380 -0.0513  0.3254 -0.2728
    5I1OK   H18 2148  -1.981  11.830  14.461  0.2928 -1.9207  1.4774
    5I1OK   C38 2149  -1.914  11.630  14.384 -0.5003 -0.1439 -0.2925
    5I1OK   H17 2150  -1.914  11.564  14.471 -0.0344  1.1905  1.1527
    5I1OK   C37 2151  -1.876  11.579  14.245  0.1628 -0.7624 -0.1290
    5I1OK    N3 2152  -1.957  11.697  14.164 -0.2789  0.5320 -0.3330
    5I1OK   Zn3 2153  -1.978  11.693  13.971  0.0946 -0.1706  0.1977
    5I1OK    N4 2154  -1.864  11.553  13.937 -0.1797  0.3517  0.4553
    5I1OK    N2 2155  -1.956  11.886  13.939 -0.0288 -0.5527  0.3838
    5I1OK   C42 2156  -1.972  11.973  14.060  0.2086 -0.1303 -0.0475
    5I1OK   C43 2157  -1.987  12.112  14.003  0.1868 -0.0900 -0.0512
    5I1OK   H19 2158  -1.955  12.207  14.043  2.4048 -1.5020 -1.6024
    5I1OK   C44 2159  -2.049  12.094  13.895 -0.9912 -0.1253 -0.3215
    5I1OK   H20 2160  -2.072  12.174  13.823 -0.5400  0.8360  2.7389
    5I1OK   C45 2161  -2.081  11.946  13.871  0.7053  0.3437 -0.4616
    5I1OK   O15 2162  -1.275  12.152  14.314 -0.2724 -0.3910  0.0837
    5I1OK   Co5 2163  -1.193  12.208  14.154  0.1690 -0.0605 -0.0118
    5I1OK   O24 2164  -1.055  12.066  14.086 -0.1543  0.2836 -0.2560
    5I1OK   O30 2165  -1.082  12.347  14.169 -0.6186 -0.0199 -0.1271
    5I1OK  C103 2166  -1.101  12.392  14.057 -0.9956 -0.2847 -0.3089
    5I1OK  C122 2167  -1.047  12.534  14.002  0.1710  0.6241 -0.4608
    5I1OK  C203 2168  -1.106  12.577  13.888  0.0869 -0.2714  0.1803
    5I1OK   H99 2169  -1.199  12.542  13.855 -2.4994  1.1293 -1.3759
    5I1OK  C123 2170  -1.039  12.679  13.792  0.4988  0.3987  0.1938
    5I1OK   H60 2171  -1.072  12.695  13.696  0.6640  0.4937  1.9288
    5I1OK  C120 2172  -0.896  12.736  13.822  1.2054  0.3790 -0.6097
    5I1OK  C121 2173  -0.840  12.671  13.947 -0.0958  1.0200 -0.2113
    5I1OK   H59 2174  -0.734  12.683  13.961 -2.0089 -2.4669 -0.0415
    5I1OK  C212 2175  -0.924  12.569  14.040 -0.3453 -0.0142 -1.0813
    5I1OK  H116 2176  -0.880  12.530  14.132 -2.7355 -0.3545 -1.8641
    5I1OK   O29 2177  -1.185  12.316  13.981  0.2518 -0.3240  0.3057
    5I1OK   O31 2178  -1.341  12.283  14.032 -0.6669 -0.0123  0.4115
    5I1OK  C104 2179  -1.446  12.237  13.957 -0.8642  0.0378 -0.2187
    5I1OK   O32 2180  -1.428  12.117  13.925 -0.3630 -0.2827 -0.3495
    5I1OK  C168 2181  -1.552  12.342  13.917 -0.2621  0.6414  0.0435
    5I1OK  C167 2182  -1.526  12.475  13.942  0.2646  0.0988 -0.8478
    5I1OK   H82 2183  -1.437  12.504  13.990  2.5258  0.5904  0.5615
    5I1OK  C166 2184  -1.620  12.565  13.920  0.4052  0.0739  0.0212
    5I1OK   H81 2185  -1.605  12.668  13.954  2.8187 -0.8793  0.2000
    5I1OK  C165 2186  -1.744  12.531  13.856  0.0204  0.8416 -0.2408
    5I1OK  C170 2187  -1.767  12.397  13.826 -0.4431 -0.6439 -0.7830
    5I1OK   H84 2188  -1.858  12.358  13.787 -2.6169  1.1723 -0.0200
    5I1OK  C169 2189  -1.675  12.301  13.863  0.1601  0.6419 -0.2715
    5I1OK   H83 2190  -1.725  12.212  13.878  1.5301  1.1355 -2.2400
    6I1OK   O55 2191  12.009   5.654  10.456  0.2714  0.0792  0.2846
    6I1OK  C202 2192  11.886   5.637  10.440  0.4970  0.3626 -0.0823
    6I1OK  H115 2193  11.827   5.664  10.353  1.0283 -0.8077  1.6565
    6I1OK   O56 2194  11.849   5.555  10.526 -1.0907  0.0139  0.1053
    6I1OK  Co13 2195  12.027   5.483  10.568 -0.0315  0.0485 -0.1997
    6I1OK  Co12 2196  12.083   5.566  10.636 -0.0494 -0.1829 -0.0534
    6I1OK   O61 2197  12.207   5.700  10.669  0.5875 -0.4094  0.8470
    6I1OK  C206 2198  12.258   5.686  10.559 -0.3389 -0.3998  1.1652
    6I1OK   O62 2199  12.176   5.629  10.472  0.2179  0.0830  0.0629
    6I1OK  H102 2200  12.352   5.725  10.523 -0.6732 -1.3217  2.9752
    6I1OK   O41 2201  11.966   5.559  10.787  0.2155  0.0058  0.1503
    6I1OK  C149 2202  12.045   5.495  10.862 -0.5185  0.0414  0.1163
    6I1OK   O42 2203  12.106   5.420  10.771  0.6823  0.1291 -0.3308
    6I1OK   O63 2204  12.185   5.362  10.638  0.2446 -0.9501 -0.5251
    6I1OK  C207 2205  12.115   5.299  10.529 -0.5728 -0.1281  0.1273
    6I1OK   O64 2206  11.999   5.301  10.541 -0.3385 -0.2225  0.5518
    6I1OK  H103 2207  12.170   5.268  10.438 -3.2512  2.2761 -1.6116
    6I1OK  C148 2208  12.036   5.466  11.013 -0.2926 -0.8833 -0.4563
    6I1OK  C147 2209  12.144   5.433  11.097 -0.1044  0.2958 -0.5178
    6I1OK   H72 2210  12.221   5.379  11.049  0.6378  0.1735 -2.1715
    6I1OK  C146 2211  12.118   5.408  11.228 -0.2685  0.0066 -0.9071
    6I1OK   H71 2212  12.206   5.394  11.287  1.5717 -0.0727 -0.6289
    6I1OK  C145 2213  11.999   5.424  11.297  0.4773  0.5352 -0.0021
    6I1OK  C151 2214  11.895   5.449  11.209  0.2464 -1.0684  0.7475
    6I1OK   H74 2215  11.795   5.444  11.242 -4.6709  0.6154  0.5906
    6I1OK  C150 2216  11.908   5.472  11.072  0.9669  0.2741  0.2222
    6I1OK   H73 2217  11.820   5.506  11.019 -2.0146 -0.6363  0.1078
    6I1OK  C140 2218  11.962   5.371  11.435 -0.6470 -0.6101  0.7317
    6I1OK  C139 2219  12.031   5.250  11.489 -0.1036 -0.0856  0.3836
    6I1OK  C138 2220  12.086   5.138  11.393 -0.6149 -0.4094  0.6295
    6I1OK   H68 2221  12.041   5.119  11.295 -2.2230 -1.0027 -2.5899
    6I1OK  C137 2222  12.173   5.067  11.458  0.0580 -0.1337 -0.2704
    6I1OK   H67 2223  12.234   4.984  11.427 -0.8007  0.9486 -2.7932
    6I1OK  C136 2224  12.169   5.114  11.594  0.6153  0.4372  0.5630
    6I1OK  C128 2225  12.247   5.069  11.692  0.6149  0.5188  0.0011
    6I1OK  C127 2226  12.254   5.141  11.839  0.5217 -0.2847  0.0427
    6I1OK  C126 2227  12.328   5.107  11.942  0.0028  0.1487  0.5344
    6I1OK   H62 2228  12.425   5.062  11.930  0.4173  0.2781 -0.9870
    6I1OK  C125 2229  12.245   5.136  12.061  0.4618 -0.5934 -0.1192
    6I1OK   H61 2230  12.273   5.085  12.149 -1.2202  1.2131 -4.5938
    6I1OK  C124 2231  12.128   5.173  12.017 -0.0381 -0.1751  0.1053
    6I1OK  C119 2232  12.001   5.175  12.113 -0.1494 -0.3144  0.2193
    6I1OK  C116 2233  11.885   5.213  12.046  0.6540 -0.8055 -0.0058
    6I1OK    N9 2234  11.884   5.307  11.921 -0.0356  0.3211 -0.4831
    6I1OK  C115 2235  11.775   5.384  11.933 -0.3045 -0.3555 -0.2854
    6I1OK  C118 2236  11.676   5.316  12.024 -1.3581 -0.1995  0.0306
    6I1OK   H58 2237  11.570   5.311  12.026 -0.0668  1.1686  0.8384
    6I1OK  C117 2238  11.747   5.235  12.105 -0.2418  0.2127  0.5077
    6I1OK   H57 2239  11.700   5.184  12.188 -0.6587 -0.6480  1.7048
    6I1OK  C114 2240  11.754   5.509  11.842 -0.1446  0.7804 -0.4665
    6I1OK  C144 2241  11.805   5.509  11.717  1.1541 -0.0078  0.3868
    6I1OK  C143 2242  11.751   5.607  11.606 -0.4528  0.6029 -0.8801
    6I1OK   H70 2243  11.676   5.684  11.618 -0.0367 -0.7986 -1.4041
    6I1OK  C142 2244  11.818   5.575  11.497 -0.1215 -0.5767  0.4740
    6I1OK   H69 2245  11.812   5.619  11.394  1.3532  1.2295 -4.4238
    6I1OK  C141 2246  11.902   5.448  11.527 -0.0364  0.1902  1.0219
    6I1OK   N10 2247  11.941   5.460  11.675 -0.9170  1.2487 -0.1833
    6I1OK    Zn 2248  12.005   5.296  11.776 -0.0367 -0.1107  0.3321
    6I1OK   N11 2249  12.063   5.217  11.612 -0.0721  0.2406  0.1286
    6I1OK   N12 2250  12.153   5.241  11.887  0.5548 -0.6040 -0.8677
    6I1OK  C111 2251  11.626   5.593  11.866 -0.0305 -0.7089  0.1161
    6I1OK  C110 2252  11.505   5.539  11.910  0.1650  0.1389  0.3098
    6I1OK   H54 2253  11.476   5.448  11.864  0.9655  0.5339 -0.3043
    6I1OK  C109 2254  11.406   5.612  11.985 -1.0255 -0.3220 -0.0620
    6I1OK   H53 2255  11.311   5.566  11.996 -0.1369  2.4023 -1.4266
    6I1OK  C108 2256  11.432   5.745  12.024 -0.0952  0.8364  0.1765
    6I1OK  C113 2257  11.555   5.805  11.978  0.4031  0.5176  0.4211
    6I1OK   H56 2258  11.572   5.908  12.017  1.2395 -0.4474 -0.2297
    6I1OK  C112 2259  11.650   5.732  11.899 -0.2061  0.3596  1.1704
    6I1OK   H55 2260  11.742   5.784  11.873  1.0599 -0.6182 -1.3626
    6I1OK  C107 2261  11.328   5.827  12.109  0.0843  0.7935 -0.1169
    6I1OK   O37 2262  11.346   5.943  12.150 -0.2283  0.0296  0.2184
    6I1OK   Co8 2263  11.169   5.965  12.183 -0.0470 -0.0813  0.0179
    6I1OK   O51 2264  11.036   5.974  12.312  0.3869 -0.5195 -0.9136
    6I1OK  C200 2265  11.042   6.100  12.304  0.0373 -0.0786 -0.2219
    6I1OK   O52 2266  11.114   6.136  12.213  0.3914 -0.2283 -0.2357
    6I1OK  H113 2267  10.976   6.168  12.338  2.6765  2.3625 -0.2006
    6I1OK   O45 2268  11.175   5.876  12.368  0.0423 -0.6153  0.7570
    6I1OK  C182 2269  11.186   5.754  12.397 -0.3995 -0.2741 -0.2652
    6I1OK   O46 2270  11.108   5.684  12.335  0.3013 -0.1334  0.3617
    6I1OK   Co9 2271  11.059   5.812  12.203  0.0827  0.0205  0.0686
    6I1OK   O38 2272  11.209   5.791  12.091 -0.1037  0.0418  0.3884
    6I1OK   O53 2273  10.906   5.780  12.107  0.1436  0.1066 -0.0953
    6I1OK  C201 2274  10.949   5.840  12.012 -1.2901 -0.0363 -0.0556
    6I1OK   O54 2275  11.070   5.877  12.026  0.7693  0.7047  0.1821
    6I1OK  H114 2276  10.901   5.829  11.922 -2.2102  1.3319  0.3171
    6I1OK  C179 2277  11.215   5.713  12.546 -0.1566 -0.9356 -0.1295
    6I1OK  C178 2278  11.206   5.801  12.651 -0.4718 -1.0091 -0.0899
    6I1OK   H88 2279  11.212   5.908  12.634 -0.9235 -0.0436 -0.0400
    6I1OK  C177 2280  11.213   5.759  12.782  1.0731 -0.7456  0.7958
    6I1OK   H87 2281  11.227   5.836  12.858 -1.4508  1.5496  1.2058
    6I1OK  C176 2282  11.257   5.627  12.815  0.7255 -0.1308  0.0398
    6I1OK  C181 2283  11.264   5.542  12.710 -0.4104  1.3797  0.5001
    6I1OK   H90 2284  11.293   5.451  12.729 -1.4667  3.8729  0.7361
    6I1OK  C180 2285  11.240   5.582  12.581 -1.1043  0.1963 -0.6533
    6I1OK   H89 2286  11.229   5.504  12.510 -0.1894 -0.2684  1.2294
    6I1OK  C175 2287  11.234   5.572  12.961 -0.5125  0.5317  0.7997
    6I1OK  C174 2288  11.337   5.468  13.010 -0.1666  0.7845 -0.5216
    6I1OK  C173 2289  11.465   5.448  12.935 -0.0536  0.9590 -0.3208
    6I1OK   H86 2290  11.507   5.492  12.846  2.3610  1.8412  2.3822
    6I1OK  C172 2291  11.524   5.342  12.993 -0.5794 -0.2415  0.2695
    6I1OK   H85 2292  11.630   5.318  12.986 -1.6057 -1.3694 -2.1939
    6I1OK  C171 2293  11.424   5.281  13.097 -0.0376  0.9672  0.1772
    6I1OK  C164 2294  11.431   5.164  13.167 -0.3509 -0.7624 -0.8033
    6I1OK  C161 2295  11.308   5.127  13.261 -0.8735  0.1946 -0.1768
    6I1OK   N13 2296  11.220   5.241  13.315  0.6036 -0.3391 -0.3274
    6I1OK  C160 2297  11.253   5.220  13.462 -0.3611 -0.0510  0.2197
    6I1OK  C163 2298  11.279   5.088  13.485  0.5411  0.7830  0.6192
    6I1OK   H80 2299  11.259   5.030  13.578  2.4042  0.7033 -1.3894
    6I1OK  C162 2300  11.307   5.025  13.351 -0.3298  0.8848 -0.1244
    6I1OK   H79 2301  11.295   4.920  13.330  0.1306  0.6468 -3.1283
    6I1OK  C159 2302  11.248   5.326  13.579 -0.0006  0.0769 -0.0024
    6I1OK  C191 2303  11.149   5.415  13.566  0.0836  0.8214 -0.0859
    6I1OK  C190 2304  11.056   5.485  13.661  0.6907 -0.4310  0.0031
    6I1OK   H94 2305  11.063   5.489  13.771  0.3170 -0.9468  0.5766
    6I1OK  C189 2306  10.990   5.576  13.590  0.3490  0.6829  0.3625
    6I1OK   H93 2307  10.923   5.650  13.631 -1.0922  3.3640 -0.0446
    6I1OK  C188 2308  11.023   5.569  13.443  0.2798  0.2189 -0.0713
    6I1OK  C187 2309  10.951   5.650  13.332 -0.2510  0.2843  1.4910
    6I1OK  C186 2310  10.985   5.625  13.201  0.0259  0.5382  0.2207
    6I1OK  C185 2311  10.910   5.694  13.089  0.5814 -0.3193  0.8461
    6I1OK   H92 2312  10.813   5.739  13.082  2.4004  1.0118 -0.8278
    6I1OK  C184 2313  10.991   5.669  12.987  0.2373 -0.8893 -0.4428
    6I1OK   H91 2314  10.969   5.682  12.883 -2.5200  1.5544  1.8900
    6I1OK  C183 2315  11.118   5.601  13.036 -0.1108 -0.0668 -0.0839
    6I1OK   N15 2316  11.076   5.522  13.154 -0.6074  0.3353  0.3607
    6I1OK   Zn1 2317  11.190   5.417  13.254  0.6893  0.2169  0.3178
    6I1OK   N14 2318  11.124   5.491  13.422  0.0000 -0.0411 -0.0852
    6I1OK   N16 2319  11.329   5.396  13.116 -0.4651 -0.4517 -0.5469
    6I1OK  C192 2320  10.901   5.793  13.378 -0.2658 -0.5218  0.0781
    6I1OK  C193 2321  10.953   5.902  13.317 -0.4248  0.0941  0.5044
    6I1OK   H95 2322  11.037   5.887  13.246  0.1077 -1.2527  0.5366
    6I1OK  C194 2323  10.902   6.029  13.332  0.0917  0.5599  0.1886
    6I1OK   H96 2324  10.932   6.097  13.264 -2.9257  0.0237  1.2622
    6I1OK  C195 2325  10.795   6.045  13.419  0.8003 -0.5256 -0.0112
    6I1OK  C197 2326  10.744   5.939  13.488 -0.3094  0.3812  0.2918
    6I1OK   H97 2327  10.687   5.950  13.574  0.0736  0.7006  1.1719
    6I1OK  C198 2328  10.789   5.806  13.463  0.2941  0.0907  0.8755
    6I1OK   H98 2329  10.726   5.722  13.505  2.0913 -0.5595 -0.0035
    6I1OK  C196 2330  10.704   6.172  13.408 -0.3102 -0.0274  0.2499
    6I1OK   O47 2331  10.603   6.196  13.497  0.8673  0.2711 -0.3088
    6I1OK  Co10 2332  10.518   6.311  13.390 -0.0947  0.1827 -0.1042
    6I1OK   O50 2333  10.618   6.467  13.404 -0.2385  0.3551 -0.2498
    6I1OK  C199 2334  10.674   6.552  13.319 -0.0453 -0.0471 -0.5792
    6I1OK  H112 2335  10.701   6.648  13.347 -0.8141 -1.4370 -0.5536
    6I1OK   O49 2336  10.682   6.512  13.194 -0.2588 -0.1387  0.3874
    6I1OK  Co11 2337  10.584   6.364  13.214 -0.2581  0.0531  0.0237
    6I1OK   O48 2338  10.704   6.256  13.301  0.0781 -0.0732 -0.5035
    6I1OK   O57 2339  10.545   6.275  13.063  0.1411 -0.7568 -0.2324
    6I1OK  C204 2340  10.466   6.187  13.122 -0.5075  0.9430 -0.4777
    6I1OK   O58 2341  10.454   6.193  13.258 -0.9006  0.1012 -0.4650
    6I1OK  H101 2342  10.410   6.110  13.066 -2.8207  2.1111 -1.6703
    6I1OK   O59 2343  10.419   6.451  13.252  0.1702  0.5357 -0.3376
    6I1OK  C205 2344  10.327   6.448  13.351  0.2156  0.0116 -0.2541
    6I1OK   O60 2345  10.353   6.368  13.454 -1.1742 -0.1507 -0.4906
    6I1OK  H100 2346  10.227   6.482  13.336  3.1805 -2.3450  0.6994
    6I1OK  C156 2347  11.301   5.310  13.723 -0.4339  0.7128  1.0121
    6I1OK  C155 2348  11.345   5.425  13.785  0.1528 -0.5895 -0.3017
    6I1OK   H76 2349  11.374   5.512  13.728 -0.0523 -3.6224  0.9495
    6I1OK  C154 2350  11.376   5.436  13.915 -0.4999 -0.0627 -0.5184
    6I1OK   H75 2351  11.404   5.530  13.969  1.7469  1.3370  2.0331
    6I1OK  C153 2352  11.361   5.323  13.998 -0.0985  0.6157  0.0441
    6I1OK  C158 2353  11.300   5.215  13.941  0.4264 -0.5581 -0.0924
    6I1OK   H78 2354  11.264   5.139  14.004  1.7295 -0.4900 -0.2583
    6I1OK  C157 2355  11.268   5.202  13.806  0.4942 -0.0566  0.3930
    6I1OK   H77 2356  11.210   5.116  13.775  0.6259  1.0971  2.6008
    6I1OK  C152 2357  11.431   5.308  14.128 -0.2383 -0.7520  0.7784
    6I1OK   O43 2358  11.424   5.205  14.214 -0.4158  0.0154 -0.3472
    6I1OK  Co14 2359  11.509   5.180  14.406 -0.1707 -0.1593  0.0122
    6I1OK    O9 2360  11.572   5.005  14.402  0.0732  0.2836 -0.2387
    6I1OK    C5 2361  11.654   5.037  14.298 -0.8643  0.7081  0.1886
    6I1OK   O10 2362  11.692   5.168  14.268  0.2991 -0.2066 -0.0237
    6I1OK  Co15 2363  11.606   5.341  14.303  0.0631  0.0152 -0.0510
    6I1OK   O44 2364  11.511   5.396  14.162  0.6533  0.7035  0.3027
    6I1OK   O65 2365  11.651   5.332  14.482 -0.0343 -0.3966  0.3130
    6I1OK  C208 2366  11.745   5.396  14.453 -0.1125  0.0986 -0.5780
    6I1OK   O66 2367  11.757   5.426  14.337 -0.1615  0.0870  0.3978
    6I1OK  H104 2368  11.802   5.446  14.526  1.4007  1.2702 -3.5683
    6I1OK   O68 2369  11.474   5.387  14.445  0.2186 -1.0344  0.0957
    6I1OK  C209 2370  11.360   5.331  14.493  0.0132  0.5300 -0.1637
    6I1OK   O67 2371  11.370   5.216  14.517  0.4266  0.4057  0.4336
    6I1OK  H105 2372  11.286   5.393  14.535 -0.4581 -2.8535  0.5118
    6I1OK    C6 2373  11.736   4.926  14.227  0.1333  1.1146 -0.6733
    6I1OK    C7 2374  11.733   4.794  14.272  0.1505 -0.6293 -0.5312
    6I1OK    H1 2375  11.695   4.765  14.365 -1.8884  2.0258  1.0217
    6I1OK    C8 2376  11.782   4.688  14.195  0.7296 -0.1249  0.0180
    6I1OK    H2 2377  11.799   4.593  14.234  1.9483 -1.3405 -0.5402
    6I1OK    C9 2378  11.826   4.716  14.057  0.2631  0.0595 -0.3669
    6I1OK   C10 2379  11.816   4.851  14.016 -0.6231 -0.1661  0.5668
    6I1OK    H3 2380  11.838   4.871  13.914  0.4798 -0.9927  2.4376
    6I1OK   C11 2381  11.776   4.956  14.103 -1.1405 -0.0316  0.6612
    6I1OK    H4 2382  11.814   5.055  14.077  1.1414  0.0841 -0.6854
    6I1OK   C12 2383  11.802   4.609  13.946 -0.4480 -0.2614  0.2873
    6I1OK   C13 2384  11.688   4.497  13.955 -0.1194 -0.2931  0.0438
    6I1OK    N1 2385  11.668   4.398  13.869  0.1967 -0.1816  0.7803
    6I1OK   C14 2386  11.523   4.366  13.888 -0.8682 -0.7935 -0.4774
    6I1OK   C15 2387  11.474   4.437  14.012  0.3466 -0.1780 -0.6733
    6I1OK    H5 2388  11.377   4.421  14.065 -0.1298  0.0602  1.3070
    6I1OK   C16 2389  11.570   4.514  14.056 -0.1280 -0.1527 -0.0283
    6I1OK    H6 2390  11.584   4.539  14.155  0.0304 -1.8997  1.6550
    6I1OK   C17 2391  11.443   4.339  13.780  0.0116  0.2969 -0.2392
    6I1OK   C18 2392  11.288   4.334  13.797  0.0687  0.0799  0.2306
    6I1OK   C19 2393  11.227   4.385  13.677  0.8645  0.0870  0.5156
    6I1OK    H7 2394  11.277   4.452  13.615 -2.5906 -1.1907 -1.1739
    6I1OK   C20 2395  11.096   4.341  13.647  0.8018 -0.5460 -0.3123
    6I1OK    H8 2396  11.042   4.383  13.558 -1.3852 -0.9836  1.5624
    6I1OK   C21 2397  11.028   4.250  13.731  0.7710  0.2721 -1.0614
    6I1OK   C22 2398  11.085   4.203  13.850 -0.1232  0.2676 -0.1374
    6I1OK    H9 2399  11.021   4.137  13.914  2.4242 -2.5715  2.5816
    6I1OK   C23 2400  11.216   4.253  13.882  0.0985  0.4618 -0.5483
    6I1OK   H10 2401  11.267   4.228  13.973  0.1712  1.9993 -1.7274
    6I1OK   C24 2402  10.883   4.206  13.705 -0.5115 -0.2617  0.4704
    6I1OK   O11 2403  10.804   4.271  13.614  0.2732  0.0135  0.1842
    6I1OK   Co3 2404  10.647   4.212  13.694  0.4374 -0.0308  0.6411
    6I1OK    O8 2405  10.629   4.057  13.602  0.3039 -0.4691  0.4916
    6I1OK    C4 2406  10.604   3.932  13.622  0.5946  0.0321 -1.2415
    6I1OK  H111 2407  10.565   3.872  13.545  2.0394 -2.6746  1.2468
    6I1OK    O7 2408  10.626   3.895  13.747  0.4669 -0.5635 -0.4460
    6I1OK   Co2 2409  10.644   4.063  13.814  0.2102 -0.3127 -0.1768
    6I1OK   O12 2410  10.816   4.100  13.758  0.5036  0.6820 -0.4967
    6I1OK   O26 2411  10.479   4.138  13.793 -0.0041  0.4930  0.0541
    6I1OK  C101 2412  10.412   4.214  13.705  0.5120 -0.5461  0.6317
    6I1OK   O25 2413  10.493   4.301  13.644  0.1906  0.5788 -0.0878
    6I1OK   H50 2414  10.322   4.180  13.665 -2.0723 -0.0162 -0.7889
    6I1OK   O28 2415  10.652   4.081  13.994  0.1345  0.3767  0.1481
    6I1OK  C102 2416  10.658   4.215  13.994  0.0286  0.2050  0.3892
    6I1OK   O27 2417  10.681   4.268  13.870 -0.4725 -0.5309 -0.0250
    6I1OK   H49 2418  10.628   4.276  14.071 -1.9851 -0.3664  0.5960
    6I1OK   C25 2419  11.507   4.263  13.659 -0.3593 -0.6356  0.8160
    6I1OK   C26 2420  11.437   4.187  13.565  0.4981 -0.0068  0.6925
    6I1OK   H11 2421  11.334   4.166  13.561  1.5966 -0.2954  1.9094
    6I1OK   C27 2422  11.539   4.122  13.486 -0.6230  0.5076  0.5629
    6I1OK   H12 2423  11.519   4.052  13.406  3.0021 -1.8994 -1.9207
    6I1OK   C28 2424  11.661   4.154  13.535 -0.3999 -0.1912  0.1701
    6I1OK   C29 2425  11.786   4.046  13.561 -0.1205 -0.4263 -0.6693
    6I1OK   C30 2426  11.771   3.895  13.526  1.4662 -0.2265  0.5668
    6I1OK   C31 2427  11.853   3.802  13.571  0.2219  1.3971  0.5386
    6I1OK   H13 2428  11.912   3.832  13.659  0.5584  1.2005  1.8146
    6I1OK   C32 2429  11.865   3.670  13.526  0.0525  0.4456  0.2660
    6I1OK   H14 2430  11.936   3.607  13.576 -0.0238 -2.3028  5.1341
    6I1OK   C33 2431  11.802   3.629  13.409 -1.1313  0.4000  0.1598
    6I1OK   C34 2432  11.706   3.715  13.360  0.0265  0.8005  0.3273
    6I1OK   H15 2433  11.672   3.705  13.255 -1.3578  1.6655  0.2537
    6I1OK   C35 2434  11.689   3.837  13.419  0.1798 -0.0222 -0.5378
    6I1OK   H16 2435  11.623   3.898  13.362 -0.1972 -1.0820 -1.4246
    6I1OK   C36 2436  11.835   3.490  13.349 -0.4117 -0.7874 -0.7917
    6I1OK   O13 2437  11.762   3.434  13.230 -0.0495 -0.6595  0.1946
    6I1OK   Co1 2438  11.816   3.282  13.092 -0.0282  0.1578 -0.2992
    6I1OK    O2 2439  11.958   3.158  13.080  0.5002  0.4093  0.4331
    6I1OK    C1 2440  12.009   3.086  13.156  0.1391 -0.4387 -0.2911
    6I1OK  H109 2441  12.032   2.981  13.142 -0.6571 -0.3948 -2.5574
    6I1OK    O1 2442  12.049   3.134  13.255  0.1881  0.8984 -0.6518
    6I1OK    Co 2443  11.927   3.266  13.254  0.0802 -0.0776  0.0625
    6I1OK   O14 2444  11.915   3.394  13.412 -0.0926 -0.2610  0.3192
    6I1OK    O5 2445  11.766   3.172  13.263 -0.1968  0.4522  0.5866
    6I1OK    C3 2446  11.668   3.150  13.197  0.1695  0.5057  0.6791
    6I1OK    O6 2447  11.671   3.180  13.083  0.5112  0.0060 -0.5710
    6I1OK  H110 2448  11.604   3.062  13.219 -0.5427  0.4144  0.2750
    6I1OK   O18 2449  12.002   3.389  13.125  0.3611  0.4237  0.0942
    6I1OK   C53 2450  11.975   3.414  12.995 -0.4464  0.0550  0.1841
    6I1OK   O17 2451  11.850   3.383  12.961 -1.2393  0.5102  0.1055
    6I1OK   C54 2452  12.086   3.429  12.890  0.2739 -0.2128  0.1584
    6I1OK   C55 2453  12.053   3.400  12.757  0.0589  0.5373  0.3380
    6I1OK   H25 2454  11.958   3.357  12.726  4.1659 -3.1858 -2.1690
    6I1OK   C56 2455  12.148   3.427  12.666 -0.1965 -0.3037  0.1035
    6I1OK   H26 2456  12.128   3.385  12.571  2.5423  0.2583  1.0280
    6I1OK   C57 2457  12.274   3.483  12.691  0.4483 -0.1332 -0.3134
    6I1OK   C58 2458  12.296   3.512  12.826 -0.3875  0.3200  0.7547
    6I1OK   H27 2459  12.389   3.556  12.841  0.3329  0.5662 -1.4253
    6I1OK   C59 2460  12.209   3.493  12.919 -0.3901  0.3147 -0.2271
    6I1OK   H28 2461  12.237   3.512  13.018  2.8245 -4.2189 -1.0610
    6I1OK   C60 2462  12.359   3.573  12.604  0.9531  0.5956 -0.5766
    6I1OK   C61 2463  12.513   3.578  12.623 -0.5627 -0.3586 -0.8652
    6I1OK    N5 2464  12.606   3.691  12.565  0.3923 -0.0554  0.0078
    6I1OK   C62 2465  12.735   3.611  12.575 -0.3020  0.3781  0.2509
    6I1OK   C63 2466  12.719   3.496  12.646  0.2667  0.3748 -0.2574
    6I1OK   H29 2467  12.794   3.441  12.688  0.6077 -1.8027 -3.4585
    6I1OK   C64 2468  12.571   3.471  12.655  0.4289 -0.5590  0.2363
    6I1OK   H30 2469  12.530   3.386  12.705  2.0256  1.5352  0.8524
    6I1OK   C65 2470  12.846   3.606  12.467 -0.8070  0.4987  0.1496
    6I1OK   C66 2471  12.993   3.544  12.499  0.0449  0.1182  0.5785
    6I1OK   C67 2472  13.049   3.568  12.625 -0.0862 -0.1348  0.3646
    6I1OK   H31 2473  13.018   3.651  12.679  0.6945 -2.2278 -1.9675
    6I1OK   C68 2474  13.144   3.487  12.689 -0.1055 -0.3368 -0.4162
    6I1OK   H32 2475  13.175   3.513  12.789 -1.9952  0.2444 -1.1640
    6I1OK   C69 2476  13.191   3.382  12.617 -0.0691  0.4844  0.0727
    6I1OK   C70 2477  13.140   3.347  12.489  0.2175  0.5097 -0.0565
    6I1OK   H33 2478  13.184   3.261  12.433  4.5711 -1.4780  3.2385
    6I1OK   C71 2479  13.036   3.428  12.430 -0.0846 -0.0885 -0.7884
    6I1OK   H34 2480  12.996   3.402  12.335  2.3588  0.5281 -0.0761
    6I1OK   C72 2481  13.322   3.308  12.659  0.5857 -0.2237 -0.2541
    6I1OK   O19 2482  13.390   3.344  12.760 -0.1474 -0.2012 -0.2006
    6I1OK   O34 2483  13.504   3.353  12.891  0.5720 -0.3156  0.0499
    6I1OK  C105 2484  13.509   3.258  12.985  0.0156  0.9110  0.5794
    6I1OK   H51 2485  13.492   3.274  13.089 -0.3895  1.6661 -0.0349
    6I1OK   O33 2486  13.503   3.152  12.936  0.2144 -0.3226 -0.2237
    6I1OK   Co6 2487  13.565   3.207  12.762 -0.3771  0.1210  0.0868
    6I1OK    O3 2488  13.611   3.029  12.676  0.3996 -0.2180 -0.1925
    6I1OK    C2 2489  13.719   3.035  12.718 -0.4202 -1.1934  0.4132
    6I1OK  H108 2490  13.776   2.949  12.748 -3.5358  1.1271 -0.4843
    6I1OK    O4 2491  13.759   3.156  12.719 -0.3846 -0.3391 -0.3224
    6I1OK   O35 2492  13.762   3.320  12.726 -0.5474 -0.0169 -0.2531
    6I1OK  C106 2493  13.771   3.409  12.626 -0.2691 -1.3584  0.5125
    6I1OK   H52 2494  13.846   3.475  12.593 -1.7067  1.5877 -0.1347
    6I1OK   O36 2495  13.670   3.411  12.564  0.2143 -0.0934 -0.1909
    6I1OK   Co7 2496  13.575   3.287  12.667  0.4778 -0.3594 -0.4468
    6I1OK   O20 2497  13.402   3.265  12.581  0.8471 -0.1132 -0.3728
    6I1OK   C73 2498  12.827   3.678  12.355  0.1437 -0.5976 -0.6703
    6I1OK   C74 2499  12.919   3.682  12.234 -0.1040  0.1463  0.2010
    6I1OK   H35 2500  12.976   3.595  12.202  1.3750  0.3347 -2.4707
    6I1OK   C75 2501  12.885   3.782  12.155  0.0068  0.0004 -0.2958
    6I1OK   H36 2502  12.909   3.784  12.047 -0.9202  1.5972 -1.2106
    6I1OK   C76 2503  12.767   3.853  12.223 -0.4277  0.2839 -0.1161
    6I1OK   C77 2504  12.722   4.004  12.197 -0.4240 -0.9762 -0.2109
    6I1OK   C78 2505  12.800   4.080  12.086 -0.0692 -1.3518  0.7286
    6I1OK   C79 2506  12.822   4.214  12.105  0.2418  0.0334 -0.8349
    6I1OK   H37 2507  12.797   4.257  12.199  0.2041  0.5252  0.8127
    6I1OK   C80 2508  12.855   4.304  12.006  0.8461 -0.3743  0.2547
    6I1OK   H38 2509  12.858   4.406  12.035  2.1568 -1.5828 -0.3444
    6I1OK   C81 2510  12.843   4.263  11.873  0.1263 -0.3584 -0.1729
    6I1OK   C82 2511  12.799   4.130  11.854 -0.0323  0.6231  0.8970
    6I1OK   H39 2512  12.767   4.100  11.757  0.9931 -0.1069 -3.4211
    6I1OK   C83 2513  12.778   4.043  11.954  0.1696 -0.0413  0.3082
    6I1OK   H40 2514  12.742   3.946  11.931  1.3180  0.0101 -1.0509
    6I1OK   C84 2515  12.864   4.359  11.758 -0.3075  0.3412 -0.3140
    6I1OK   O21 2516  12.914   4.476  11.785  0.1361 -0.3917 -0.1119
    6I1OK  Co17 2517  12.886   4.544  11.637 -0.1804  0.1191  0.3643
    6I1OK   O40 2518  12.710   4.600  11.656 -0.6371 -0.7463  0.2197
    6I1OK  C135 2519  12.609   4.612  11.586  0.3144 -0.3212  0.5879
    6I1OK  C132 2520  12.510   4.722  11.615 -1.0685  0.0417 -0.2307
    6I1OK  C131 2521  12.370   4.711  11.589 -0.0590 -0.4644 -0.4562
    6I1OK   H64 2522  12.323   4.624  11.561  0.1592  3.7775 -0.2129
    6I1OK  C130 2523  12.291   4.822  11.620  0.0273  0.0480 -0.2347
    6I1OK   H63 2524  12.184   4.816  11.596 -4.0791  0.0533  1.9225
    6I1OK  C129 2525  12.331   4.938  11.680 -0.4346 -0.0313  0.8506
    6I1OK  C134 2526  12.470   4.942  11.693  0.4834  0.2363  0.1131
    6I1OK   H66 2527  12.499   5.038  11.747 -2.1074  1.5224 -0.7636
    6I1OK  C133 2528  12.563   4.842  11.665 -0.7524  0.3319  0.1753
    6I1OK   H65 2529  12.661   4.860  11.694 -0.1260 -0.6830 -1.4639
    6I1OK   O39 2530  12.587   4.517  11.519 -0.0693  0.5058 -0.4183
    6I1OK  Co16 2531  12.764   4.470  11.504 -0.3168 -0.1859  0.0314
    6I1OK   O22 2532  12.787   4.348  11.651  0.3848 -0.0224 -0.1249
    6I1OK   O69 2533  12.867   4.663  11.441  0.4663 -0.4698  0.3961
    6I1OK  C210 2534  12.957   4.746  11.503 -0.4411  0.7872  0.2152
    6I1OK   O70 2535  12.997   4.704  11.622  0.3883  0.1899 -0.1590
    6I1OK  H106 2536  13.008   4.831  11.455  1.6612  1.2743  0.3412
    6I1OK   O71 2537  12.800   4.366  11.346  0.3444 -0.7642  0.5817
    6I1OK  C211 2538  12.931   4.349  11.370  0.6694 -0.3243 -0.2419
    6I1OK   O72 2539  12.980   4.413  11.481 -0.2077 -0.3774 -0.7397
    6I1OK  H107 2540  12.995   4.299  11.299  0.5826  2.6115  0.4398
    6I1OK   C85 2541  12.604   4.047  12.256  0.1018 -0.5612  0.6605
    6I1OK   C86 2542  12.536   4.181  12.215  0.4304 -0.2652  0.9391
    6I1OK   H41 2543  12.573   4.254  12.143  2.6699  2.6022 -1.8231
    6I1OK   C87 2544  12.410   4.181  12.265 -0.5477  0.6779 -0.0260
    6I1OK   H42 2545  12.327   4.248  12.260  0.3046  1.2560 -1.2418
    6I1OK   C88 2546  12.398   4.045  12.342 -0.0152  0.5371 -0.5675
    6I1OK   C89 2547  12.275   4.008  12.398 -0.0989 -0.6955 -0.2135
    6I1OK   C90 2548  12.259   3.852  12.417 -0.4746  0.6217  0.4739
    6I1OK   C91 2549  12.123   3.782  12.427 -0.1363 -0.9765  0.4771
    6I1OK   H43 2550  12.046   3.806  12.370  3.9341 -1.0894  1.5315
    6I1OK   C92 2551  12.148   3.665  12.489 -0.2277  0.6939  0.9455
    6I1OK   H44 2552  12.077   3.582  12.484 -0.8882  1.6210 -4.0456
    6I1OK   C93 2553  12.297   3.657  12.514 -0.1477 -0.2843  0.7373
    6I1OK    N6 2554  12.357   3.768  12.434  0.2908  0.1652  0.1385
    6I1OK   Zn2 2555  12.550   3.788  12.408 -0.2036  0.0362  0.0308
    6I1OK    N7 2556  12.530   3.979  12.375 -0.0586 -0.4174  0.6428
    6I1OK    N8 2557  12.715   3.764  12.312 -0.0992  0.4214  0.3834
    6I1OK   C94 2558  12.214   4.099  12.510 -0.1781  0.2562 -0.6231
    6I1OK   C95 2559  12.284   4.171  12.603  0.3786 -0.2096 -0.1867
    6I1OK   H45 2560  12.381   4.152  12.624  1.7120  0.7072  1.9572
    6I1OK   C96 2561  12.226   4.270  12.680  0.1962  0.4528  0.4168
    6I1OK   H46 2562  12.290   4.342  12.731  0.6450  1.5758 -3.2925
    6I1OK   C97 2563  12.089   4.303  12.677  0.3797 -0.5176 -0.2262
    6I1OK   C99 2564  12.009   4.229  12.581  0.3447  0.1370 -0.6070
    6I1OK   H47 2565  11.907   4.246  12.560 -0.0692 -0.6353 -0.4336
    6I1OK  C100 2566  12.080   4.131  12.503  0.6796  0.0807  0.7692
    6I1OK   H48 2567  12.020   4.078  12.429 -4.0910 -1.3791 -1.5880
    6I1OK   C98 2568  12.039   4.432  12.739  0.1269 -0.6335  0.2119
    6I1OK   O23 2569  11.920   4.446  12.743 -0.1804  0.4789 -0.4804
    6I1OK   Co4 2570  11.910   4.613  12.815 -0.2654  0.1423 -0.1536
    6I1OK   O16 2571  11.996   4.608  12.995  0.1259 -0.3742  0.0716
    6I1OK   C50 2572  12.119   4.643  13.036  0.1970  0.9820  0.2161
    6I1OK   C49 2573  12.145   4.589  13.187 -0.1079  0.0458  0.1754
    6I1OK   C48 2574  12.132   4.454  13.216  0.0881  0.5883 -0.5827
    6I1OK   H22 2575  12.151   4.379  13.145 -3.1366  1.2475 -0.6480
    6I1OK   C47 2576  12.122   4.408  13.343  0.1412  0.0548  0.2032
    6I1OK   H21 2577  12.109   4.303  13.357  1.6866 -1.3371 -1.7757
    6I1OK   C46 2578  12.124   4.493  13.457 -0.2496 -0.2492  0.6585
    6I1OK   C52 2579  12.128   4.628  13.423 -0.6626  0.3631 -0.4385
    6I1OK   H24 2580  12.143   4.712  13.489  3.3427  0.8494 -0.2652
    6I1OK   C51 2581  12.143   4.678  13.298 -0.3729 -0.0475  0.4656
    6I1OK   H23 2582  12.168   4.781  13.287 -1.0568  0.5086  1.2394
    6I1OK   C41 2583  12.100   4.430  13.605  0.8313  0.2062 -0.1075
    6I1OK   C40 2584  12.046   4.281  13.613  0.8020 -0.0749 -0.1563
    6I1OK   C39 2585  12.129   4.149  13.581  0.9250 -0.2203 -0.3266
    6I1OK   H18 2586  12.235   4.137  13.574 -1.8429 -1.1482  0.5524
    6I1OK   C38 2587  12.046   4.050  13.569  0.0193  0.0401 -0.3247
    6I1OK   H17 2588  12.074   3.947  13.555 -1.5667 -2.9067 -0.8713
    6I1OK   C37 2589  11.905   4.110  13.574 -0.1083 -0.1220  0.5605
    6I1OK    N3 2590  11.925   4.246  13.644 -0.4005 -0.2481 -0.5732
    6I1OK   Zn3 2591  11.784   4.358  13.712 -0.1580 -0.1814 -0.0690
    6I1OK    N4 2592  11.644   4.295  13.596  0.2725  0.1296 -0.0889
    6I1OK    N2 2593  11.881   4.523  13.712  0.7931 -0.6759  0.3379
    6I1OK   C42 2594  12.035   4.513  13.691 -0.3237 -0.6213 -0.0816
    6I1OK   C43 2595  12.103   4.637  13.746  0.0753  0.1344 -0.6307
    6I1OK   H19 2596  12.178   4.696  13.705 -1.0456 -3.6865  0.8141
    6I1OK   C44 2597  12.023   4.684  13.841 -0.5578  0.3542 -0.4024
    6I1OK   H20 2598  12.044   4.768  13.905  1.7210  0.8108 -0.0550
    6I1OK   C45 2599  11.895   4.594  13.848 -0.3949 -0.8589  0.0426
    6I1OK   O15 2600  12.156   4.748  12.991 -0.1629 -0.0066 -0.3465
    6I1OK   Co5 2601  12.071   4.732  12.822 -0.2987 -0.2762 -0.1788
    6I1OK   O24 2602  12.113   4.545  12.748  0.0321  0.2719 -0.2738
    6I1OK   O30 2603  12.135   4.830  12.682 -0.5528  0.5251  0.1057
    6I1OK  C103 2604  12.030   4.835  12.621 -0.6263 -0.6438  0.1216
    6I1OK  C122 2605  12.013   4.933  12.500 -0.0998  0.3031 -0.3365
    6I1OK  C203 2606  11.906   4.932  12.422  0.1640  0.2055 -0.3161
    6I1OK   H99 2607  11.839   4.848  12.440  0.4528  0.6227 -0.7387
    6I1OK  C123 2608  11.885   5.028  12.304 -0.0027 -0.0588 -0.9183
    6I1OK   H60 2609  11.800   5.012  12.237  0.2150  2.0020 -0.6089
    6I1OK  C120 2610  11.996   5.129  12.260 -0.1038 -0.1917  0.2196
    6I1OK  C121 2611  12.116   5.122  12.363  0.3726  0.2326  0.4219
    6I1OK   H59 2612  12.203   5.187  12.347 -2.7099  1.5759 -0.3999
    6I1OK  C212 2613  12.112   5.018  12.474 -0.0753  0.4245 -1.0372
    6I1OK  H116 2614  12.198   4.997  12.529 -2.8802 -1.0537 -1.2915
    6I1OK   O29 2615  11.938   4.763  12.673  0.2468 -0.6682 -0.2482
    6I1OK   O31 2616  11.884   4.807  12.834  0.1318  0.7556 -0.5934
    6I1OK  C104 2617  11.772   4.765  12.896 -0.3986 -1.0949 -0.6430
    6I1OK   O32 2618  11.751   4.644  12.896  0.1619 -0.0550  0.7122
    6I1OK  C168 2619  11.697   4.862  12.997 -0.2712 -0.6213 -0.0696
    6I1OK  C167 2620  11.752   4.985  13.039  0.8597  0.4957  0.4296
    6I1OK   H82 2621  11.854   4.997  13.067 -0.5365 -1.4702  2.3261
    6I1OK  C166 2622  11.669   5.084  13.100 -0.0353 -0.0356  0.4036
    6I1OK   H81 2623  11.714   5.182  13.125  0.8287  1.1024  0.4242
    6I1OK  C165 2624  11.534   5.060  13.115 -0.7857 -0.7301  0.3870
    6I1OK  C170 2625  11.484   4.939  13.077  0.1760  0.7231 -0.0335
    6I1OK   H84 2626  11.378   4.941  13.062 -0.0868  0.3912  1.1286
    6I1OK  C169 2627  11.565   4.842  13.023 -0.0844 -0.4180  0.4873
    6I1OK   H83 2628  11.528   4.743  13.007  0.9940 -2.9265  3.3839
    7I1OK   O55 2629  12.000   1.824   0.783 -0.5286 -0.7951 -0.2682
    7I1OK  C202 2630  11.981   1.911   0.873 -0.5253  0.3901 -0.2555
    7I1OK  H115 2631  11.895   1.926   0.928  3.6280 -1.7199 -0.7197
    7I1OK   O56 2632  12.096   1.953   0.903  0.2722  0.1298  0.0820
    7I1OK  Co13 2633  12.202   1.806   0.820 -0.0199  0.0278 -0.2440
    7I1OK  Co12 2634  12.225   1.854   0.711 -0.1757  0.1809 -0.0159
    7I1OK   O61 2635  12.179   1.861   0.515 -0.2713  0.3371 -0.1289
    7I1OK  C206 2636  12.078   1.801   0.533  0.6261  0.5310 -0.7451
    7I1OK   O62 2637  12.064   1.737   0.652 -0.4145  0.5536 -0.3874
    7I1OK  H102 2638  11.988   1.822   0.481  0.2832 -0.9742 -0.4505
    7I1OK   O41 2639  12.392   1.951   0.756 -0.6616 -0.3249 -0.1831
    7I1OK  C149 2640  12.469   1.872   0.702  0.3986  0.2221 -0.3673
    7I1OK   O42 2641  12.419   1.761   0.726  0.5459 -0.4534  0.7300
    7I1OK   O63 2642  12.314   1.643   0.755  0.5465  0.6197 -0.2330
    7I1OK  C207 2643  12.293   1.602   0.893  0.6427  0.4158 -0.1071
    7I1OK   O64 2644  12.221   1.676   0.955 -0.4765  0.2142  0.7297
    7I1OK  H103 2645  12.328   1.509   0.930 -1.7893 -1.2561  1.4424
    7I1OK  C148 2646  12.615   1.894   0.662  0.1241 -0.1778  0.2157
    7I1OK  C147 2647  12.676   1.793   0.587  0.2530  0.3813  0.1721
    7I1OK   H72 2648  12.621   1.712   0.542  1.4322 -2.0607 -1.9945
    7I1OK  C146 2649  12.812   1.798   0.569 -0.1530 -0.7665 -1.2628
    7I1OK   H71 2650  12.855   1.710   0.530  1.2562 -0.0659  0.5596
    7I1OK  C145 2651  12.896   1.909   0.610  0.7477  0.2555  0.1221
    7I1OK  C151 2652  12.835   2.003   0.687  0.3039  0.1881  0.0274
    7I1OK   H74 2653  12.895   2.081   0.720  2.0554 -0.7298 -1.0076
    7I1OK  C150 2654  12.696   1.993   0.716  0.0299  0.4403 -0.3287
    7I1OK   H73 2655  12.661   2.074   0.781 -1.2905  2.2816 -0.8015
    7I1OK  C140 2656  13.048   1.911   0.619 -0.2391  0.0200  0.2150
    7I1OK  C139 2657  13.115   1.769   0.628 -0.6087 -0.3128  0.1638
    7I1OK  C138 2658  13.066   1.670   0.733  0.9147 -0.0580  0.4189
    7I1OK   H68 2659  12.983   1.690   0.800 -1.1653 -0.8597 -3.6835
    7I1OK  C137 2660  13.122   1.553   0.692  0.0692  0.1036 -0.0666
    7I1OK   H67 2661  13.148   1.466   0.765 -2.7595 -1.8789  0.1263
    7I1OK  C136 2662  13.181   1.573   0.555 -0.1045 -0.1570  0.1584
    7I1OK  C128 2663  13.220   1.479   0.464  0.3807 -0.2716 -1.1255
    7I1OK  C127 2664  13.254   1.536   0.316  0.3114 -0.9462 -0.1201
    7I1OK  C126 2665  13.279   1.453   0.215  0.5957  0.7072  0.5562
    7I1OK   H62 2666  13.231   1.354   0.205  3.5378  1.5820 -2.3903
    7I1OK  C125 2667  13.361   1.526   0.112 -0.3322 -0.4383  0.7003
    7I1OK   H61 2668  13.361   1.507   0.009 -0.3067 -0.6058 -1.1555
    7I1OK  C124 2669  13.406   1.632   0.183 -0.3199 -0.0652  0.2096
    7I1OK  C119 2670  13.524   1.725   0.143  0.9283 -0.3648 -0.4051
    7I1OK  C116 2671  13.552   1.826   0.227 -0.0258  0.7497 -1.4646
    7I1OK    N9 2672  13.463   1.886   0.316 -0.6607  0.4141  0.0193
    7I1OK  C115 2673  13.498   2.015   0.333 -0.2552  0.5332 -0.2243
    7I1OK  C118 2674  13.638   2.038   0.278 -0.6167 -0.9213  0.0235
    7I1OK   H58 2675  13.708   2.120   0.288 -0.3082 -0.5003  1.5822
    7I1OK  C117 2676  13.667   1.929   0.207  0.9097 -0.7044  0.5054
    7I1OK   H57 2677  13.761   1.910   0.169 -2.3108 -1.2605 -0.4438
    7I1OK  C114 2678  13.425   2.121   0.423  0.8287  0.4904 -0.2013
    7I1OK  C144 2679  13.287   2.107   0.457  0.3197 -0.4425 -0.2040
    7I1OK  C143 2680  13.188   2.211   0.491  0.5230 -0.4250 -0.0839
    7I1OK   H70 2681  13.203   2.316   0.468  3.9272 -2.2564  1.1488
    7I1OK  C142 2682  13.085   2.149   0.546  0.0281 -0.1146  0.5992
    7I1OK   H69 2683  12.991   2.184   0.582  1.2654 -1.1782  3.6935
    7I1OK  C141 2684  13.121   2.004   0.552  0.2567  0.7645  0.4874
    7I1OK   N10 2685  13.212   1.979   0.433  1.2811  0.2220  0.3867
    7I1OK    Zn 2686  13.292   1.816   0.395  0.1176  0.0545  0.2033
    7I1OK   N11 2687  13.195   1.721   0.540 -0.5136  0.2935 -0.3387
    7I1OK   N12 2688  13.279   1.676   0.263  0.2158 -0.3245 -0.2194
    7I1OK  C111 2689  13.493   2.258   0.432 -0.2497  0.0955 -0.4659
    7I1OK  C110 2690  13.482   2.336   0.549  0.0228 -0.1010 -0.0719
    7I1OK   H54 2691  13.471   2.292   0.647 -2.1140  0.6357  3.6574
    7I1OK  C109 2692  13.527   2.472   0.550  0.1702  0.7056 -1.1320
    7I1OK   H53 2693  13.509   2.530   0.638 -0.9353 -3.7250  0.4261
    7I1OK  C108 2694  13.582   2.536   0.437 -0.3456  0.0230 -0.2200
    7I1OK  C113 2695  13.573   2.460   0.320 -0.1053 -0.9097  0.5100
    7I1OK   H56 2696  13.607   2.510   0.227  0.4074  0.1764  1.0735
    7I1OK  C112 2697  13.535   2.326   0.318 -0.2784 -0.0157  0.2072
    7I1OK   H55 2698  13.523   2.290   0.217  0.8900 -1.9122  0.5804
    7I1OK  C107 2699  13.640   2.681   0.448  0.0856  0.3566  0.0196
    7I1OK   O37 2700  13.656   2.753   0.352 -0.0086  0.0845  0.0559
    7I1OK   Co8 2701  13.767   2.871   0.434 -0.1050  0.0372 -0.2391
    7I1OK   O51 2702  13.935   2.930   0.466 -0.8910  0.0894 -0.2967
    7I1OK  C200 2703  13.917   3.023   0.389  0.2764 -0.1636  0.6986
    7I1OK   O52 2704  13.814   3.021   0.339 -0.2938  0.1166 -0.6108
    7I1OK  H113 2705  13.996   3.070   0.335 -0.9769  2.6420 -0.4658
    7I1OK   O45 2706  13.936   2.758   0.430  0.3718 -0.0145 -0.2762
    7I1OK  C182 2707  13.962   2.654   0.495 -0.4176 -0.1949  0.4522
    7I1OK   O46 2708  13.934   2.654   0.615 -0.5432 -0.9350 -0.0702
    7I1OK   Co9 2709  13.836   2.820   0.603 -0.0391 -0.2421 -0.0571
    7I1OK   O38 2710  13.668   2.740   0.553  0.4839 -0.2057 -0.1942
    7I1OK   O53 2711  13.803   2.903   0.754  0.5449  0.2293 -0.2382
    7I1OK  C201 2712  13.699   2.951   0.709 -0.1286  0.6063  0.2124
    7I1OK   O54 2713  13.677   2.921   0.595 -0.8609 -0.3176  0.0027
    7I1OK  H114 2714  13.649   3.027   0.769 -0.8084 -0.9372 -1.2700
    7I1OK  C179 2715  14.050   2.547   0.432  0.2215  0.2415 -0.1501
    7I1OK  C178 2716  14.100   2.562   0.299  0.1455 -0.0671  0.4439
    7I1OK   H88 2717  14.046   2.617   0.228 -0.2564 -3.0539  2.4878
    7I1OK  C177 2718  14.205   2.493   0.259 -0.3066 -0.1775 -0.2875
    7I1OK   H87 2719  14.253   2.533   0.174 -2.9738  0.0436  5.0649
    7I1OK  C176 2720  14.274   2.405   0.346  0.3731  0.5513 -0.5113
    7I1OK  C181 2721  14.228   2.385   0.471 -0.3702 -0.1670 -0.2798
    7I1OK   H90 2722  14.276   2.320   0.533 -2.1469 -0.9445 -0.7720
    7I1OK  C180 2723  14.117   2.459   0.514 -0.7750 -0.0163  0.0495
    7I1OK   H89 2724  14.091   2.453   0.615 -2.8186 -0.6989 -1.2697
    7I1OK  C175 2725  14.418   2.357   0.309 -0.1812 -0.3326 -0.0638
    7I1OK  C174 2726  14.455   2.210   0.340  1.0112  0.5139  0.4825
    7I1OK  C173 2727  14.383   2.101   0.427  0.9193 -0.3399 -0.2675
    7I1OK   H86 2728  14.308   2.105   0.500 -0.0143 -1.9999  0.0640
    7I1OK  C172 2729  14.430   1.989   0.380 -0.5486  0.5598 -0.2863
    7I1OK   H85 2730  14.412   1.887   0.422  1.0780  1.8181 -2.8639
    7I1OK  C171 2731  14.506   2.018   0.252 -0.9057 -0.0138 -1.3171
    7I1OK  C164 2732  14.540   1.933   0.156 -0.5366  0.2787 -0.4601
    7I1OK  C161 2733  14.595   1.994   0.023  0.2298 -0.2046 -0.1211
    7I1OK   N13 2734  14.669   2.129   0.015 -0.7543 -0.0385 -0.1441
    7I1OK  C160 2735  14.801   2.068  -0.031  0.4678 -0.7669 -0.1614
    7I1OK  C163 2736  14.769   1.963  -0.115 -1.1904 -0.7934  0.2142
    7I1OK   H80 2737  14.823   1.929  -0.198  3.9862 -0.7022  1.6060
    7I1OK  C162 2738  14.639   1.910  -0.076 -0.1205 -0.1100  0.6802
    7I1OK   H79 2739  14.577   1.846  -0.137  2.1612  2.1112  0.2689
    7I1OK  C159 2740  14.930   2.138  -0.059 -0.1436  0.2163  0.0045
    7I1OK  C191 2741  14.965   2.251   0.015 -0.2501  0.5855  0.6766
    7I1OK  C190 2742  15.101   2.316   0.034 -0.4746 -0.1666  0.2641
    7I1OK   H94 2743  15.184   2.297  -0.023  2.6117 -1.2169  0.4894
    7I1OK  C189 2744  15.076   2.411   0.116  0.2266 -0.0075 -0.3963
    7I1OK   H93 2745  15.154   2.476   0.160 -2.1010  1.5767  1.5699
    7I1OK  C188 2746  14.926   2.419   0.148 -0.1344 -0.1550  0.3377
    7I1OK  C187 2747  14.855   2.532   0.229 -0.3324  0.1892 -0.2605
    7I1OK  C186 2748  14.723   2.520   0.228 -0.3246  0.4287 -0.2672
    7I1OK  C185 2749  14.637   2.629   0.286  1.3081 -0.2975  0.0189
    7I1OK   H92 2750  14.672   2.729   0.311  1.6196  1.9934  0.8572
    7I1OK  C184 2751  14.510   2.588   0.291 -0.2912 -0.1515 -0.0703
    7I1OK   H91 2752  14.415   2.641   0.305  1.8273  0.8430 -1.2452
    7I1OK  C183 2753  14.521   2.444   0.276 -0.0910  0.6911 -0.1266
    7I1OK   N15 2754  14.624   2.416   0.172 -0.0315  1.0071  0.4021
    7I1OK   Zn1 2755  14.691   2.247   0.161 -0.2579  0.2116  0.2164
    7I1OK   N14 2756  14.870   2.313   0.114  0.5517  0.8289 -0.1903
    7I1OK   N16 2757  14.540   2.155   0.259  0.7013 -0.5134  0.0610
    7I1OK  C192 2758  14.927   2.577   0.356 -0.0347 -0.4716  0.6870
    7I1OK  C193 2759  15.054   2.633   0.340  0.1803  0.0351  0.3507
    7I1OK   H95 2760  15.081   2.673   0.243  3.2095  0.4297 -0.7639
    7I1OK  C194 2761  15.139   2.659   0.450 -0.0291  0.5841 -0.3629
    7I1OK   H96 2762  15.208   2.740   0.442 -0.2818 -1.4189  1.3952
    7I1OK  C195 2763  15.100   2.600   0.571  0.3954  0.1053  0.3305
    7I1OK  C197 2764  14.977   2.538   0.587 -0.0668 -0.4506  0.7092
    7I1OK   H97 2765  14.959   2.497   0.684 -1.7339  2.2712 -2.1846
    7I1OK  C198 2766  14.883   2.534   0.481  0.1574 -0.5770 -0.0548
    7I1OK   H98 2767  14.785   2.523   0.508  1.2806 -0.3404 -0.4083
    7I1OK  C196 2768  15.208   2.592   0.692 -0.2436  0.8520 -0.0182
    7I1OK   O47 2769  15.175   2.529   0.806  0.0901  0.1244  0.2286
    7I1OK  Co10 2770  15.339   2.559   0.879  0.1287  0.0479  0.4217
    7I1OK   O50 2771  15.449   2.463   0.761 -0.3205 -0.0823  0.5049
    7I1OK  C199 2772  15.546   2.498   0.669 -0.2996  0.3518  0.0930
    7I1OK  H112 2773  15.557   2.432   0.578 -0.3676 -1.3634 -2.1896
    7I1OK   O49 2774  15.602   2.617   0.683  0.2877 -0.1606 -0.0936
    7I1OK  Co11 2775  15.477   2.671   0.804  0.0617 -0.1162 -0.0813
    7I1OK   O48 2776  15.320   2.671   0.695  0.1234 -0.2645  0.9460
    7I1OK   O57 2777  15.494   2.843   0.840 -0.1318  0.7022 -0.2794
    7I1OK  C204 2778  15.377   2.849   0.907 -0.2563 -1.0885  0.0112
    7I1OK   O58 2779  15.330   2.731   0.942  0.0202 -0.3547 -0.2440
    7I1OK  H101 2780  15.314   2.936   0.914 -0.2200 -0.1417  1.4432
    7I1OK   O59 2781  15.537   2.589   0.962 -0.0731 -0.1018  0.0434
    7I1OK  C205 2782  15.481   2.516   1.058 -0.6817  0.2255 -0.4163
    7I1OK   O60 2783  15.363   2.458   1.030 -0.4845 -0.2843  0.3795
    7I1OK  H100 2784  15.532   2.493   1.145  0.5578  0.2694 -1.1656
    7I1OK  C156 2785  15.048   2.048  -0.126 -0.3632 -0.0778 -0.9576
    7I1OK  C155 2786  15.145   2.120  -0.197 -0.2477  0.2103  0.1951
    7I1OK   H76 2787  15.119   2.201  -0.257  0.3251  0.1217  3.2103
    7I1OK  C154 2788  15.273   2.077  -0.190 -0.1581 -0.1090  0.2909
    7I1OK   H75 2789  15.344   2.144  -0.238 -0.4693  0.3884  3.1709
    7I1OK  C153 2790  15.306   1.957  -0.134  0.5308 -0.1270 -0.5752
    7I1OK  C158 2791  15.214   1.879  -0.063  0.5021 -0.8539 -0.6634
    7I1OK   H78 2792  15.238   1.778  -0.039 -0.3846 -1.3408  1.9073
    7I1OK  C157 2793  15.079   1.927  -0.059  0.0300  0.9574  0.9827
    7I1OK   H77 2794  15.013   1.865   0.003  3.0205  0.6601 -0.6100
    7I1OK  C152 2795  15.445   1.889  -0.165  0.2582 -0.6028 -0.2659
    7I1OK   O43 2796  15.489   1.788  -0.097  0.1845  0.5617 -0.0122
    7I1OK  Co14 2797  15.677   1.731  -0.064 -0.1641  0.1241 -0.1392
    7I1OK    O9 2798  15.665   1.548  -0.065 -0.3518 -0.4655  0.7215
    7I1OK    C5 2799  15.618   1.546  -0.198 -0.6549  0.4358 -0.1986
    7I1OK   O10 2800  15.649   1.659  -0.282 -0.3836  0.7414  0.1370
    7I1OK  Co15 2801  15.672   1.847  -0.234 -0.0455  0.3668  0.0640
    7I1OK   O44 2802  15.509   1.927  -0.255  0.7478 -0.2712 -0.2628
    7I1OK   O65 2803  15.842   1.820  -0.164  0.0289  0.0845  0.4638
    7I1OK  C208 2804  15.878   1.833  -0.280 -1.0414 -0.1973 -0.1970
    7I1OK   O66 2805  15.798   1.875  -0.359  0.0860  0.1439  0.4968
    7I1OK  H104 2806  15.981   1.807  -0.308  1.5819  3.0827 -1.7619
    7I1OK   O68 2807  15.732   1.932  -0.065  1.2270 -0.2641  0.2551
    7I1OK  C209 2808  15.704   1.920   0.065 -1.5210  0.6224  1.1098
    7I1OK   O67 2809  15.703   1.809   0.103 -0.2213 -0.1736  0.0725
    7I1OK  H105 2810  15.686   1.999   0.132 -1.6142  2.0615 -1.4180
    7I1OK    C6 2811  15.538   1.432  -0.261 -0.0811  0.1086 -0.1453
    7I1OK    C7 2812  15.495   1.321  -0.180 -1.5131  0.3284 -1.0237
    7I1OK    H1 2813  15.517   1.324  -0.072  3.3719  0.1016 -0.0439
    7I1OK    C8 2814  15.438   1.207  -0.233  0.1028 -1.0716  0.3334
    7I1OK    H2 2815  15.384   1.142  -0.163 -1.1147 -0.2590 -0.6724
    7I1OK    C9 2816  15.420   1.200  -0.373  0.5542 -0.0594  0.0610
    7I1OK   C10 2817  15.454   1.306  -0.449 -0.9453 -0.0385  0.1339
    7I1OK    H3 2818  15.412   1.314  -0.548  1.9216 -1.3244 -0.2675
    7I1OK   C11 2819  15.527   1.414  -0.398  1.0248 -0.2608  0.5616
    7I1OK    H4 2820  15.566   1.487  -0.469  0.0433  3.5536 -1.2762
    7I1OK   C12 2821  15.318   1.101  -0.427 -0.1430 -0.4453  0.1840
    7I1OK   C13 2822  15.343   1.042  -0.569  0.3356 -0.0866 -0.4192
    7I1OK    N1 2823  15.270   0.944  -0.612 -0.0126 -0.2280  0.0493
    7I1OK   C14 2824  15.332   0.898  -0.739  0.2763 -1.6087  0.1081
    7I1OK   C15 2825  15.427   1.011  -0.778  0.1366  0.0401 -0.2841
    7I1OK    H5 2826  15.482   1.021  -0.871 -0.9579  0.0488 -0.6263
    7I1OK   C16 2827  15.445   1.093  -0.676 -0.1927  0.0597 -0.3627
    7I1OK    H6 2828  15.524   1.166  -0.672 -0.2175 -1.1163 -1.9881
    7I1OK   C17 2829  15.378   0.767  -0.756  0.1608  0.4072  0.5409
    7I1OK   C18 2830  15.427   0.710  -0.902 -0.0211  0.1644 -0.4488
    7I1OK   C19 2831  15.371   0.778  -1.013  0.7274 -0.4265  0.0525
    7I1OK    H7 2832  15.299   0.859  -0.996  0.3904 -1.1162  1.2129
    7I1OK   C20 2833  15.410   0.732  -1.135  0.1654 -0.3112  0.0374
    7I1OK    H8 2834  15.401   0.797  -1.218  1.5641  1.1414 -2.5351
    7I1OK   C21 2835  15.504   0.627  -1.161  0.7286 -0.4693 -0.1690
    7I1OK   C22 2836  15.564   0.575  -1.040  0.6399 -1.0017 -0.1245
    7I1OK    H9 2837  15.652   0.517  -1.054  0.7910 -0.9742  1.9381
    7I1OK   C23 2838  15.519   0.612  -0.917  0.3381  0.0012  0.4759
    7I1OK   H10 2839  15.578   0.576  -0.839 -4.1199  0.7574  0.1237
    7I1OK   C24 2840  15.507   0.555  -1.299 -0.3524 -0.5094 -0.2157
    7I1OK   O11 2841  15.427   0.602  -1.398  0.3646  0.0052 -0.2146
    7I1OK   Co3 2842  15.509   0.497  -1.522 -0.5077  0.0028  0.2365
    7I1OK    O8 2843  15.665   0.593  -1.559 -0.5399  0.3063 -0.4646
    7I1OK    C4 2844  15.799   0.567  -1.565  0.4429  0.0035  0.2138
    7I1OK  H111 2845  15.860   0.620  -1.631  0.1352  0.4855 -0.0517
    7I1OK    O7 2846  15.837   0.441  -1.525  0.2770 -0.8624  1.2303
    7I1OK   Co2 2847  15.665   0.392  -1.487 -0.1741  0.6096  0.1061
    7I1OK   O12 2848  15.627   0.499  -1.340 -0.1390 -0.4914  0.5451
    7I1OK   O26 2849  15.595   0.362  -1.661  0.3122 -0.0297 -0.8117
    7I1OK  C101 2850  15.507   0.424  -1.741 -0.9542  0.0657  0.4223
    7I1OK   O25 2851  15.420   0.499  -1.683  0.0108 -0.0058  0.2757
    7I1OK   H50 2852  15.517   0.416  -1.849  1.6495 -0.5767 -1.3348
    7I1OK   O28 2853  15.647   0.225  -1.418  0.0334  0.1295 -0.6300
    7I1OK  C102 2854  15.521   0.218  -1.419 -0.2701  0.3124  0.3343
    7I1OK   O27 2855  15.459   0.328  -1.453  0.3498 -0.3216  0.2673
    7I1OK   H49 2856  15.470   0.142  -1.369 -1.7393  1.5120 -1.2556
    7I1OK   C25 2857  15.325   0.656  -0.652  0.1476  0.4232  0.3357
    7I1OK   C26 2858  15.375   0.531  -0.649  0.3114  0.0625 -0.1811
    7I1OK   H11 2859  15.476   0.502  -0.664  2.1385 -0.1219 -3.0707
    7I1OK   C27 2860  15.251   0.456  -0.613 -0.8660  0.0728 -0.4741
    7I1OK   H12 2861  15.241   0.349  -0.609 -0.4255 -0.0953 -1.3040
    7I1OK   C28 2862  15.160   0.542  -0.566  0.0053  0.7052  0.2679
    7I1OK   C29 2863  15.005   0.522  -0.573  0.2609  0.8371 -0.2116
    7I1OK   C30 2864  14.950   0.382  -0.613  0.6388 -0.4974 -0.2082
    7I1OK   C31 2865  14.842   0.377  -0.708  0.0584  0.0502  0.4556
    7I1OK   H13 2866  14.794   0.464  -0.746 -2.5588 -1.8433 -3.1005
    7I1OK   C32 2867  14.774   0.256  -0.722 -0.2287  0.0521 -0.0573
    7I1OK   H14 2868  14.687   0.251  -0.789 -1.3545 -1.4348  0.0808
    7I1OK   C33 2869  14.805   0.142  -0.646  0.2521  0.5708 -0.0477
    7I1OK   C34 2870  14.913   0.150  -0.560  0.8326 -0.6189  0.1909
    7I1OK   H15 2871  14.931   0.067  -0.494 -0.1758  2.4735  0.3303
    7I1OK   C35 2872  14.988   0.264  -0.543  0.0381 -0.0537 -0.2987
    7I1OK   H16 2873  15.071   0.256  -0.483  2.5330 -1.4411  0.1070
    7I1OK   C36 2874  14.715   0.010  -0.657 -1.2103  0.6907 -0.0228
    7I1OK   O13 2875  14.721  -0.114  -0.572 -0.1676  0.1731 -0.1599
    7I1OK   Co1 2876  14.574  -0.259  -0.532  0.0625 -0.1077  0.0648
    7I1OK    O2 2877  14.416  -0.304  -0.622 -0.1235  0.0485 -0.0260
    7I1OK    C1 2878  14.356  -0.292  -0.723  0.6682  0.1990  0.7365
    7I1OK  H109 2879  14.314  -0.380  -0.767  2.8932 -1.7471  2.7517
    7I1OK    O1 2880  14.400  -0.206  -0.796 -0.1375 -0.3877  0.3876
    7I1OK    Co 2881  14.537  -0.171  -0.687  0.0918 -0.1494 -0.2777
    7I1OK   O14 2882  14.632  -0.017  -0.766  0.7862  0.8992 -0.9108
    7I1OK    O5 2883  14.644  -0.317  -0.714  0.2486  0.6851  0.9810
    7I1OK    C3 2884  14.686  -0.409  -0.656  0.0846 -0.1955 -0.1824
    7I1OK    O6 2885  14.664  -0.418  -0.542 -0.1777 -0.6254  0.2928
    7I1OK  H110 2886  14.725  -0.495  -0.712  0.8366  3.3703  2.0579
    7I1OK   O18 2887  14.466  -0.077  -0.525  0.4953  0.3030  0.4279
    7I1OK   C53 2888  14.467  -0.107  -0.394  0.3479 -0.0158 -0.0571
    7I1OK   O17 2889  14.539  -0.211  -0.375 -1.1639  0.5328 -0.1306
    7I1OK   C54 2890  14.345  -0.070  -0.309  0.2591 -0.1515  0.0536
    7I1OK   C55 2891  14.284  -0.168  -0.233  0.3265  0.2249  0.6611
    7I1OK   H25 2892  14.300  -0.269  -0.257 -4.1814  1.9255  0.5252
    7I1OK   C56 2893  14.184  -0.140  -0.151 -0.7317 -0.9116  0.6066
    7I1OK   H26 2894  14.137  -0.222  -0.102  0.7858  1.3411 -0.2341
    7I1OK   C57 2895  14.143  -0.004  -0.132  0.3663  0.1121 -0.1164
    7I1OK   C58 2896  14.195   0.091  -0.223 -1.7833  0.6073  0.4207
    7I1OK   H27 2897  14.154   0.189  -0.217 -1.4774  1.4752  1.8486
    7I1OK   C59 2898  14.300   0.061  -0.306 -0.2536 -0.0164  0.8754
    7I1OK   H28 2899  14.346   0.145  -0.352 -0.4751 -2.1262  0.9126
    7I1OK   C60 2900  14.001   0.042  -0.082 -0.2446 -0.3045 -0.2528
    7I1OK   C61 2901  13.888  -0.063  -0.058  0.6096 -0.3512  0.8189
    7I1OK    N5 2902  13.740  -0.027  -0.026  0.6494 -0.3920  0.1523
    7I1OK   C62 2903  13.695  -0.177   0.014  0.4927 -0.0179  0.6039
    7I1OK   C63 2904  13.776  -0.262  -0.056 -0.6687  0.1582  0.9668
    7I1OK   H29 2905  13.771  -0.372  -0.047  2.3478 -2.8410  2.0929
    7I1OK   C64 2906  13.891  -0.188  -0.116  0.4277  0.6829 -0.7175
    7I1OK   H30 2907  13.929  -0.201  -0.218 -1.4873 -3.0620 -3.0713
    7I1OK   C65 2908  13.661  -0.227   0.167  0.4984 -1.1374  0.0592
    7I1OK   C66 2909  13.626  -0.379   0.221  0.1058  0.3986  0.4309
    7I1OK   C67 2910  13.584  -0.478   0.127 -0.4943  0.5289 -0.4587
    7I1OK   H31 2911  13.561  -0.450   0.026  0.9747  0.9990  4.6659
    7I1OK   C68 2912  13.570  -0.612   0.164  0.6783  0.6898 -0.4439
    7I1OK   H32 2913  13.533  -0.686   0.094  1.0384 -6.3971  4.1841
    7I1OK   C69 2914  13.605  -0.644   0.295  0.3362 -0.0784 -0.7008
    7I1OK   C70 2915  13.645  -0.550   0.383 -0.0710 -0.4667  0.5493
    7I1OK   H33 2916  13.671  -0.584   0.481 -0.7026  2.9933  2.7366
    7I1OK   C71 2917  13.656  -0.415   0.346  0.1876  0.3529 -0.1562
    7I1OK   H34 2918  13.708  -0.340   0.403  2.8770  2.3596  3.2226
    7I1OK   C72 2919  13.573  -0.786   0.332 -0.5105  0.2434 -0.6486
    7I1OK   O19 2920  13.501  -0.869   0.269 -0.2107 -0.3208  0.4770
    7I1OK   O34 2921  13.403  -0.997   0.222  0.6336 -0.4313  0.3534
    7I1OK  C105 2922  13.435  -1.101   0.141  0.1086  0.6346  0.0389
    7I1OK   H51 2923  13.433  -1.091   0.036 -1.9623  2.3185 -4.9942
    7I1OK   O33 2924  13.469  -1.191   0.206  0.9971 -0.4336  0.2610
    7I1OK   Co6 2925  13.535  -1.069   0.354  0.1175 -0.1865  0.1495
    7I1OK    O3 2926  13.687  -1.171   0.432  0.2967  0.0680 -0.1455
    7I1OK    C2 2927  13.617  -1.258   0.473  0.3813  0.2260 -0.8971
    7I1OK  H108 2928  13.642  -1.359   0.482 -0.8022 -1.7759  0.9920
    7I1OK    O4 2929  13.507  -1.207   0.498 -0.0261  0.1241  0.2910
    7I1OK   O35 2930  13.384  -1.091   0.520  0.1686 -0.5228 -1.0324
    7I1OK  C106 2931  13.377  -1.019   0.626 -0.3136 -0.2670  0.0245
    7I1OK   H52 2932  13.345  -1.056   0.719  0.6612 -0.6658 -1.1392
    7I1OK   O36 2933  13.435  -0.920   0.605  0.4029 -0.1748 -0.9177
    7I1OK   Co7 2934  13.521  -0.988   0.443  0.0798 -0.0093 -0.3335
    7I1OK   O20 2935  13.645  -0.859   0.387 -0.0387  0.1050 -0.8090
    7I1OK   C73 2936  13.603  -0.126   0.245 -0.6053  0.0862 -0.3307
    7I1OK   C74 2937  13.536  -0.123   0.382  0.8719  1.3287  0.2254
    7I1OK   H35 2938  13.551  -0.194   0.457 -0.9047 -1.5711 -2.7351
    7I1OK   C75 2939  13.471  -0.012   0.404 -0.8181  0.3871 -0.1118
    7I1OK   H36 2940  13.392   0.008   0.478 -2.0358 -0.4218 -1.7110
    7I1OK   C76 2941  13.498   0.079   0.288 -0.3426  0.6750  0.1134
    7I1OK   C77 2942  13.423   0.211   0.253 -0.0685 -0.3184  0.5970
    7I1OK   C78 2943  13.305   0.261   0.345  0.1065  1.2033 -0.2104
    7I1OK   C79 2944  13.185   0.295   0.279 -0.2738 -0.3369  0.0808
    7I1OK   H37 2945  13.152   0.233   0.199  0.5107 -2.2335 -0.5951
    7I1OK   C80 2946  13.109   0.390   0.337  0.4150  0.1734  0.4164
    7I1OK   H38 2947  13.018   0.407   0.286  1.0781  0.5170  1.0456
    7I1OK   C81 2948  13.139   0.451   0.451  0.1996 -0.4300 -0.1156
    7I1OK   C82 2949  13.249   0.411   0.523  0.4151  0.0413  0.5000
    7I1OK   H39 2950  13.281   0.461   0.608  2.3594 -0.6818 -1.3617
    7I1OK   C83 2951  13.335   0.323   0.470 -0.5465  0.0523  0.2786
    7I1OK   H40 2952  13.433   0.310   0.506 -1.1669  5.0222 -0.2010
    7I1OK   C84 2953  13.046   0.564   0.509 -0.1483  0.2303  0.0744
    7I1OK   O21 2954  12.941   0.601   0.439  0.0775  0.0473 -0.0298
    7I1OK  Co17 2955  12.873   0.713   0.567 -0.2470 -0.0358  0.2565
    7I1OK   O40 2956  12.975   0.868   0.551  0.5124  0.1374  0.0889
    7I1OK  C135 2957  13.048   0.931   0.627 -0.1157 -1.1157  0.2447
    7I1OK  C132 2958  13.106   1.069   0.572  0.3757  0.1975 -0.2552
    7I1OK  C131 2959  13.212   1.142   0.639 -0.4252  0.1742  0.3693
    7I1OK   H64 2960  13.247   1.104   0.725 -1.3100 -0.1152 -0.5027
    7I1OK  C130 2961  13.261   1.268   0.597 -0.8314  0.2317 -0.0414
    7I1OK   H63 2962  13.331   1.324   0.649 -1.3025 -2.5307 -2.4345
    7I1OK  C129 2963  13.201   1.327   0.486  0.4390 -0.2892 -0.8159
    7I1OK  C134 2964  13.090   1.260   0.438 -0.3853  0.9903 -0.2364
    7I1OK   H66 2965  13.025   1.320   0.370 -5.5952 -2.3189 -0.3147
    7I1OK  C133 2966  13.044   1.133   0.468 -0.0525 -0.1269 -0.2153
    7I1OK   H65 2967  12.950   1.099   0.447 -0.2021  1.0373  0.6287
    7I1OK   O39 2968  13.091   0.880   0.726 -0.5117  0.0565  0.5606
    7I1OK  Co16 2969  12.966   0.752   0.724 -0.1746 -0.1116  0.0048
    7I1OK   O22 2970  13.063   0.632   0.626 -0.3502 -0.3306  0.5059
    7I1OK   O69 2971  12.780   0.843   0.714  0.5081 -0.4775 -0.4163
    7I1OK  C210 2972  12.680   0.853   0.618 -0.0656 -0.2006  0.2114
    7I1OK   O70 2973  12.692   0.767   0.518  0.4349  0.0991  0.1208
    7I1OK  H106 2974  12.649   0.953   0.604  0.6373  2.7892  3.5286
    7I1OK   O71 2975  12.952   0.684   0.902  0.1314 -0.1021  0.5828
    7I1OK  C211 2976  12.860   0.595   0.859 -0.3944  0.1554 -0.0696
    7I1OK   O72 2977  12.830   0.595   0.733  0.0358 -0.1325  0.9878
    7I1OK  H107 2978  12.788   0.549   0.924 -0.5505 -2.1548  3.3758
    7I1OK   C85 2979  13.499   0.307   0.187  0.4846  0.0654  0.0570
    7I1OK   C86 2980  13.450   0.449   0.159 -0.1554  0.0300  0.0437
    7I1OK   H41 2981  13.356   0.497   0.179  0.0925  0.5440  2.7357
    7I1OK   C87 2982  13.557   0.518   0.126  1.1907  0.3665  0.1726
    7I1OK   H42 2983  13.565   0.627   0.136 -0.5891  0.9320  0.9707
    7I1OK   C88 2984  13.671   0.412   0.099 -0.5674 -0.8476 -0.5561
    7I1OK   C89 2985  13.808   0.437   0.108 -0.0705  0.2187  0.5758
    7I1OK   C90 2986  13.915   0.331   0.088  0.4629  0.6730  0.6272
    7I1OK   C91 2987  14.069   0.340   0.109  0.2562  0.4121  0.3275
    7I1OK   H43 2988  14.122   0.415   0.168 -1.7956  0.2408 -1.8042
    7I1OK   C92 2989  14.120   0.233   0.047 -0.1415 -0.2273  0.1991
    7I1OK   H44 2990  14.220   0.204   0.018 -0.5176  2.1220 -0.1487
    7I1OK   C93 2991  14.002   0.158  -0.007  0.5968 -0.8617  0.1834
    7I1OK    N6 2992  13.887   0.211   0.059  0.0834  0.3738  0.2154
    7I1OK   Zn2 2993  13.720   0.119   0.098 -0.1589  0.0026 -0.1911
    7I1OK    N7 2994  13.602   0.276   0.076 -0.5385 -0.1658  0.0946
    7I1OK    N8 2995  13.602   0.028   0.217  0.4862  0.0295 -0.1515
    7I1OK   C94 2996  13.871   0.584   0.088  0.1314  0.0343  0.0013
    7I1OK   C95 2997  13.823   0.688   0.013 -0.7702  0.0288  0.0732
    7I1OK   H45 2998  13.754   0.652  -0.066 -0.3355  0.8943 -1.9505
    7I1OK   C96 2999  13.870   0.819   0.017 -1.4272 -0.1323  0.3096
    7I1OK   H46 3000  13.819   0.888  -0.036  0.0988  0.0759  1.1789
    7I1OK   C97 3001  13.972   0.856   0.104 -1.1249 -0.5897 -0.0484
    7I1OK   C99 3002  14.010   0.759   0.199 -0.6033  0.7591 -0.4810
    7I1OK   H47 3003  14.048   0.795   0.295  0.1238 -0.1339  2.8806
    7I1OK  C100 3004  13.959   0.628   0.191 -0.1587 -0.9081  0.5538
    7I1OK   H48 3005  13.979   0.569   0.272 -0.3487  2.1776 -1.2264
    7I1OK   C98 3006  14.062   0.989   0.069  0.3939  0.7984  0.5806
    7I1OK   O23 3007  14.137   1.045   0.150 -0.4265 -0.4785 -0.1106
    7I1OK   Co4 3008  14.200   1.189   0.049  0.5276 -0.3573  0.1189
    7I1OK   O16 3009  14.306   1.096  -0.089 -0.0467 -0.3847 -0.6685
    7I1OK   C50 3010  14.328   1.135  -0.203  0.8095  0.0221  0.0233
    7I1OK   C49 3011  14.462   1.098  -0.254  0.0762  0.1968 -0.0213
    7I1OK   C48 3012  14.578   1.124  -0.176  0.3021  0.3396 -0.3365
    7I1OK   H22 3013  14.569   1.162  -0.074 -0.7537  0.6396 -1.7179
    7I1OK   C47 3014  14.697   1.078  -0.210  0.4232  0.0265 -0.1251
    7I1OK   H21 3015  14.782   1.095  -0.147 -2.3612  2.8789 -0.8323
    7I1OK   C46 3016  14.722   1.005  -0.331 -0.2099  0.4768 -0.0718
    7I1OK   C52 3017  14.613   1.017  -0.422  0.4879 -0.4550 -0.2345
    7I1OK   H24 3018  14.638   1.002  -0.526  1.4237  2.1191 -1.2345
    7I1OK   C51 3019  14.487   1.055  -0.387 -0.0837  0.0142  0.7237
    7I1OK   H23 3020  14.400   1.048  -0.452  0.3208 -1.2522  0.2926
    7I1OK   C41 3021  14.864   0.955  -0.374 -0.0993 -0.1333  0.2125
    7I1OK   C40 3022  14.865   0.825  -0.459  0.3917 -0.0421  0.7025
    7I1OK   C39 3023  14.739   0.734  -0.477 -0.0306 -0.1675 -0.7004
    7I1OK   H18 3024  14.634   0.761  -0.455  0.9402 -0.1551  0.4241
    7I1OK   C38 3025  14.774   0.624  -0.535  0.1540  0.2195 -0.8242
    7I1OK   H17 3026  14.707   0.561  -0.593 -0.4128  1.5441 -0.6100
    7I1OK   C37 3027  14.927   0.619  -0.533  0.0354  0.8216  0.7995
    7I1OK    N3 3028  14.967   0.767  -0.511  0.1195  0.1350 -0.3691
    7I1OK   Zn3 3029  15.145   0.840  -0.510 -0.3605 -0.0091  0.0239
    7I1OK    N4 3030  15.240   0.667  -0.528 -0.5895 -0.4857  0.5343
    7I1OK    N2 3031  15.120   0.967  -0.365  0.1034  0.3275  0.6139
    7I1OK   C42 3032  14.978   1.030  -0.367 -0.1624 -0.0215  0.0926
    7I1OK   C43 3033  14.984   1.173  -0.308  0.3986 -0.0209  0.0160
    7I1OK   H19 3034  14.909   1.228  -0.265  1.1347  0.5208 -0.6070
    7I1OK   C44 3035  15.112   1.207  -0.316 -0.3233 -0.8786  0.2961
    7I1OK   H20 3036  15.153   1.291  -0.272 -0.4576 -1.8606  0.1324
    7I1OK   C45 3037  15.192   1.095  -0.386  0.5598  0.2413 -0.2691
    7I1OK   O15 3038  14.230   1.154  -0.273 -0.7477  0.1854 -0.4550
    7I1OK   Co5 3039  14.131   1.224  -0.137  0.0965 -0.0097  0.1090
    7I1OK   O24 3040  14.032   1.064  -0.040 -0.1648 -0.3619  0.4884
    7I1OK   O30 3041  13.983   1.314  -0.194 -0.1957  0.3210  0.5654
    7I1OK  C103 3042  13.972   1.378  -0.091 -0.1440 -0.2877 -0.0612
    7I1OK  C122 3043  13.879   1.498  -0.077  0.6446 -0.1658  0.2129
    7I1OK  C203 3044  13.907   1.581   0.027  0.1758 -0.7514 -0.0546
    7I1OK   H99 3045  14.005   1.583   0.065 -3.9202  0.8191 -1.0779
    7I1OK  C123 3046  13.794   1.660   0.103 -0.1701 -0.7170 -1.0138
    7I1OK   H60 3047  13.812   1.706   0.200 -0.6621 -1.6474 -1.0385
    7I1OK  C120 3048  13.646   1.662   0.055 -0.7294  0.3867 -0.6508
    7I1OK  C121 3049  13.632   1.566  -0.070 -0.1843 -0.2662 -0.9397
    7I1OK   H59 3050  13.534   1.567  -0.115  3.3230  0.8069  1.9486
    7I1OK  C212 3051  13.751   1.492  -0.130 -0.0384  1.1214 -0.4318
    7I1OK  H116 3052  13.737   1.435  -0.220 -2.1900  2.0102 -2.6594
    7I1OK   O29 3053  14.069   1.354   0.001 -1.1052 -0.1194 -1.1749
    7I1OK   O31 3054  14.226   1.376  -0.029  0.0558 -0.6345  0.7603
    7I1OK  C104 3055  14.324   1.386   0.064 -0.7543  0.0631  0.3752
    7I1OK   O32 3056  14.347   1.280   0.120 -0.1819  0.1826  0.0776
    7I1OK  C168 3057  14.397   1.525   0.093 -0.1868  0.3298  0.5629
    7I1OK  C167 3058  14.348   1.637   0.022 -0.6106 -0.1366  0.4899
    7I1OK   H82 3059  14.274   1.630  -0.059 -1.0285  0.8525 -2.4202
    7I1OK  C166 3060  14.387   1.769   0.056 -0.6092 -0.3398  0.8403
    7I1OK   H81 3061  14.333   1.849   0.006 -0.5493  1.5755  3.0869
    7I1OK  C165 3062  14.476   1.792   0.158  0.3637  0.2746  0.7979
    7I1OK  C170 3063  14.520   1.682   0.225 -0.1229  0.7751 -0.6196
    7I1OK   H84 3064  14.554   1.701   0.324  1.6873  2.0210 -1.6968
    7I1OK  C169 3065  14.479   1.554   0.199 -0.4790  0.2746  0.3007
    7I1OK   H83 3066  14.512   1.473   0.251 -0.6600 -1.8903  0.7796
    8I1OK   O55 3067   9.530  13.965  14.348  0.3644  0.3826  0.7500
    8I1OK  C202 3068   9.404  13.936  14.378  0.3752 -0.1175 -0.9242
    8I1OK  H115 3069   9.363  13.916  14.475  1.7954 -0.6919 -2.1756
    8I1OK   O56 3070   9.335  13.962  14.281 -0.2513 -0.1012 -0.0840
    8I1OK  Co13 3071   9.470  14.063  14.185 -0.0004 -0.2736 -0.1738
    8I1OK  Co12 3072   9.539  13.981  14.128 -0.1364 -0.0235  0.1691
    8I1OK   O61 3073   9.692  13.877  14.100 -0.5338 -0.0004  0.2026
    8I1OK  C206 3074   9.750  13.934  14.195 -0.0526  0.7918  0.2001
    8I1OK   O62 3075   9.670  14.012  14.275  0.2699  0.1779  0.1792
    8I1OK  H102 3076   9.852  13.914  14.216  2.5207 -1.4636 -1.0472
    8I1OK   O41 3077   9.418  13.931  13.998  0.2699 -0.5784 -0.3733
    8I1OK  C149 3078   9.458  14.005  13.912 -0.7911 -0.3569  0.5258
    8I1OK   O42 3079   9.502  14.104  13.978 -0.0936 -1.1174  0.0930
    8I1OK   O63 3080   9.571  14.206  14.090 -0.3622  0.0433 -0.1165
    8I1OK  C207 3081   9.500  14.305  14.158 -0.1824  0.9614 -0.6045
    8I1OK   O64 3082   9.415  14.263  14.221  0.1960  0.9649  0.5185
    8I1OK  H103 3083   9.496  14.412  14.142 -1.5373  3.3858  4.5818
    8I1OK  C148 3084   9.430  14.009  13.765  0.1166  1.8925 -0.6502
    8I1OK  C147 3085   9.494  14.106  13.686 -0.5946 -0.0916 -0.6270
    8I1OK   H72 3086   9.560  14.185  13.722  2.4609  0.9581 -0.1931
    8I1OK  C146 3087   9.503  14.082  13.548 -0.0951 -0.1276  0.5263
    8I1OK   H71 3088   9.551  14.146  13.486  0.0628 -0.1317 -0.4381
    8I1OK  C145 3089   9.465  13.963  13.491  0.4929 -0.5526 -0.5173
    8I1OK  C151 3090   9.401  13.865  13.570  0.5185 -1.0789  0.3873
    8I1OK   H74 3091   9.377  13.772  13.519  2.5241 -0.2134 -5.0114
    8I1OK  C150 3092   9.372  13.892  13.708  0.7246 -0.2188 -0.4350
    8I1OK   H73 3093   9.282  13.853  13.749  1.4047 -0.1649  3.2441
    8I1OK  C140 3094   9.437  13.959  13.336 -0.3950 -0.3430  0.5319
    8I1OK  C139 3095   9.412  14.097  13.267  0.7342 -0.1569  0.2331
    8I1OK  C138 3096   9.335  14.205  13.344 -0.3350  0.8903 -0.1789
    8I1OK   H68 3097   9.271  14.193  13.426  2.3353  0.2614  0.2928
    8I1OK  C137 3098   9.355  14.320  13.289  0.4919  0.0338  0.3484
    8I1OK   H67 3099   9.309  14.418  13.308  2.1471  2.3129  0.2128
    8I1OK  C136 3100   9.457  14.297  13.176 -0.6941  0.0268  0.0951
    8I1OK  C128 3101   9.516  14.389  13.100 -0.2444 -0.4833 -0.5133
    8I1OK  C127 3102   9.642  14.349  13.003 -0.1287  0.9394  0.4896
    8I1OK  C126 3103   9.698  14.423  12.910  0.1464  0.6330  0.0503
    8I1OK   H62 3104   9.710  14.532  12.905 -1.5605 -1.0770 -2.7399
    8I1OK  C125 3105   9.764  14.338  12.814 -0.2544  0.8704 -0.7249
    8I1OK   H61 3106   9.823  14.378  12.733 -2.1191  0.8599  1.5853
    8I1OK  C124 3107   9.725  14.214  12.838 -0.0079 -0.5040  0.3024
    8I1OK  C119 3108   9.759  14.106  12.730 -0.4526 -0.6054  0.3733
    8I1OK  C116 3109   9.667  14.008  12.741 -0.3816 -0.7378  0.2067
    8I1OK    N9 3110   9.632  13.946  12.874  0.2057  0.9143  0.3841
    8I1OK  C115 3111   9.641  13.819  12.863  0.6430  0.6044 -0.1424
    8I1OK  C118 3112   9.614  13.786  12.714 -0.2588  0.1035  0.1635
    8I1OK   H58 3113   9.610  13.687  12.672 -2.1905 -0.7408 -0.8769
    8I1OK  C117 3114   9.634  13.900  12.641  0.4273 -0.1331  0.1461
    8I1OK   H57 3115   9.604  13.918  12.544 -1.8579  0.9523  0.2078
    8I1OK  C114 3116   9.653  13.721  12.985  0.4255  0.0448 -0.2113
    8I1OK  C144 3117   9.609  13.764  13.105 -0.1434 -0.2756 -0.3688
    8I1OK  C143 3118   9.580  13.655  13.211 -0.8471  0.3605 -0.0237
    8I1OK   H70 3119   9.586  13.549  13.202  1.0452  0.7358  3.1097
    8I1OK  C142 3120   9.529  13.723  13.313 -0.0900 -0.7235 -0.3539
    8I1OK   H69 3121   9.548  13.685  13.413 -0.3364  2.7424  2.0757
    8I1OK  C141 3122   9.502  13.866  13.266  0.4600 -0.1350  0.0704
    8I1OK   N10 3123   9.616  13.898  13.173 -0.8209  0.3251  0.4907
    8I1OK    Zn 3124   9.597  14.050  13.045  0.2855  0.2168 -0.0058
    8I1OK   N11 3125   9.474  14.148  13.170  0.3472 -0.7376  0.8390
    8I1OK   N12 3126   9.705  14.208  12.990 -0.0179  0.1002 -0.0826
    8I1OK  C111 3127   9.664  13.567  12.958 -0.2635  0.2306  0.2663
    8I1OK  C110 3128   9.609  13.504  12.847  0.7085  0.6264  0.0408
    8I1OK   H54 3129   9.528  13.555  12.794 -2.3309  1.7670 -0.2838
    8I1OK  C109 3130   9.656  13.379  12.798  0.4055  0.7872 -0.2414
    8I1OK   H53 3131   9.605  13.323  12.725  4.7961 -0.7064 -1.2464
    8I1OK  C108 3132   9.753  13.307  12.873 -0.0289 -0.0602  0.7206
    8I1OK  C113 3133   9.810  13.369  12.987 -0.5484  0.2043 -0.1275
    8I1OK   H56 3134   9.887  13.318  13.045 -2.3507  1.3633  0.1060
    8I1OK  C112 3135   9.767  13.493  13.030 -0.3488  0.9693  0.6100
    8I1OK   H55 3136   9.820  13.531  13.111 -0.1395 -1.2182 -0.6477
    8I1OK  C107 3137   9.804  13.168  12.830  0.9322 -0.4723 -0.8386
    8I1OK   O37 3138   9.896  13.106  12.887  0.4606 -0.1958  0.4008
    8I1OK   Co8 3139   9.908  12.984  12.766 -0.1834 -0.0247  0.2218
    8I1OK   O51 3140  10.013  12.914  12.632  0.0625  0.7163  0.2616
    8I1OK  C200 3141  10.038  12.813  12.706  0.0355 -0.4502 -1.3300
    8I1OK   O52 3142   9.988  12.828  12.815  0.5126 -0.1525  0.3596
    8I1OK  H113 3143  10.055  12.712  12.670 -0.5890 -3.0051 -1.0811
    8I1OK   O45 3144  10.049  13.084  12.639 -0.0703 -0.6927  0.0814
    8I1OK  C182 3145  10.028  13.186  12.573  0.7216 -0.4517  0.7257
    8I1OK   O46 3146   9.924  13.184  12.512 -0.1317 -0.4088 -0.2607
    8I1OK   Co9 3147   9.850  13.026  12.591  0.3009  0.3150  0.1304
    8I1OK   O38 3148   9.753  13.116  12.727 -0.1489 -0.2202  0.1856
    8I1OK   O53 3149   9.727  12.930  12.492 -0.0803  1.0228  0.1498
    8I1OK  C201 3150   9.672  12.896  12.592 -0.4253  0.0552  0.3518
    8I1OK   O54 3151   9.726  12.937  12.698 -0.1906  0.2519 -0.0729
    8I1OK  H114 3152   9.582  12.832  12.589 -2.5867 -3.0553 -2.2416
    8I1OK  C179 3153  10.138  13.281  12.522 -0.1601 -0.6233  0.1338
    8I1OK  C178 3154  10.266  13.242  12.552 -0.2094 -0.0985  0.3160
    8I1OK   H88 3155  10.293  13.169  12.626 -1.7448 -0.5396  0.9468
    8I1OK  C177 3156  10.368  13.321  12.499  0.6293  0.8803  0.4082
    8I1OK   H87 3157  10.463  13.279  12.520  0.7813  0.9445  1.5629
    8I1OK  C176 3158  10.343  13.442  12.421 -0.0012  0.4227  0.1896
    8I1OK  C181 3159  10.210  13.474  12.399  0.0306 -0.9677 -0.1262
    8I1OK   H90 3160  10.192  13.567  12.347  1.3656 -0.3023  1.8184
    8I1OK  C180 3161  10.114  13.400  12.451 -1.0709  0.5056 -0.8165
    8I1OK   H89 3162  10.015  13.435  12.437 -1.0391  0.1301 -0.4029
    8I1OK  C175 3163  10.431  13.492  12.295 -0.2957 -0.0183  0.8112
    8I1OK  C174 3164  10.418  13.644  12.256 -0.2035 -0.0856 -1.1629
    8I1OK  C173 3165  10.356  13.760  12.339  0.2542 -0.6500 -0.2552
    8I1OK   H86 3166  10.355  13.760  12.442 -4.3181 -0.8119  2.0948
    8I1OK  C172 3167  10.346  13.862  12.259  0.1969  0.0445  0.1421
    8I1OK   H85 3168  10.302  13.951  12.289  0.8133  1.7299  2.9168
    8I1OK  C171 3169  10.393  13.815  12.120 -0.0145 -0.0068 -0.0688
    8I1OK  C164 3170  10.374  13.880  12.000 -0.3550 -0.5845 -0.2789
    8I1OK  C161 3171  10.491  13.857  11.892 -0.2822 -0.0156 -0.2289
    8I1OK   N13 3172  10.613  13.762  11.913  0.2631  0.6229  0.2417
    8I1OK  C160 3173  10.722  13.868  11.912 -1.3056  0.0968  0.3509
    8I1OK  C163 3174  10.679  13.980  11.855 -0.3789 -0.2786 -0.9519
    8I1OK   H80 3175  10.742  14.063  11.860 -0.5224 -0.9422 -1.1655
    8I1OK  C162 3176  10.535  13.974  11.842 -0.3926  0.6055 -0.9738
    8I1OK   H79 3177  10.481  14.063  11.821  0.1235 -4.9455  1.1113
    8I1OK  C159 3178  10.868  13.844  11.955  0.0827  0.2196  0.4843
    8I1OK  C191 3179  10.901  13.718  11.976 -0.0319 -0.0961  0.2513
    8I1OK  C190 3180  11.034  13.653  11.930  0.1085 -0.1821 -0.3869
    8I1OK   H94 3181  11.115  13.707  11.878  0.8021  3.1930  2.2902
    8I1OK  C189 3182  11.032  13.530  11.974 -0.1727  0.0906  0.4017
    8I1OK   H93 3183  11.101  13.453  11.955  2.0309  2.2520  1.5061
    8I1OK  C188 3184  10.896  13.502  12.046 -0.3282 -0.0359  0.4718
    8I1OK  C187 3185  10.864  13.362  12.095  0.0765  0.9743 -0.1138
    8I1OK  C186 3186  10.729  13.349  12.134  1.1503  0.1013 -0.4221
    8I1OK  C185 3187  10.671  13.227  12.219  0.7371 -0.8839  1.5944
    8I1OK   H92 3188  10.707  13.130  12.238 -2.3505  0.9950  0.7187
    8I1OK  C184 3189  10.548  13.257  12.263  1.1608 -0.1549  0.0298
    8I1OK   H91 3190  10.473  13.188  12.297  0.6030 -1.8399 -0.3883
    8I1OK  C183 3191  10.531  13.410  12.237 -0.2939  0.0426 -0.1238
    8I1OK   N15 3192  10.606  13.447  12.112  0.4249  0.1851  0.2799
    8I1OK   Zn1 3193  10.635  13.626  12.064  0.3540  0.1240 -0.1729
    8I1OK   N14 3194  10.826  13.611  12.058 -0.2432  0.6969 -0.2038
    8I1OK   N16 3195  10.470  13.698  12.155 -0.1073  0.0068  0.1806
    8I1OK  C192 3196  10.969  13.248  12.091 -0.4240 -0.2226  0.2550
    8I1OK  C193 3197  10.940  13.112  12.096 -0.0415  0.4111  0.0737
    8I1OK   H95 3198  10.843  13.075  12.083  0.3116 -1.1828  2.7182
    8I1OK  C194 3199  11.026  13.020  12.130  1.0287 -0.3426  0.4948
    8I1OK   H96 3200  11.001  12.919  12.113  1.1200 -1.0778  0.0511
    8I1OK  C195 3201  11.149  13.051  12.186 -0.2199 -0.4708 -1.2695
    8I1OK  C197 3202  11.182  13.186  12.191  1.0807 -0.1195  0.6328
    8I1OK   H97 3203  11.270  13.213  12.240  1.4156 -1.0654 -1.5615
    8I1OK  C198 3204  11.097  13.283  12.146 -0.6052 -0.2728 -0.0339
    8I1OK   H98 3205  11.100  13.378  12.192 -3.9206  2.6979 -0.6201
    8I1OK  C196 3206  11.229  12.948  12.270 -0.2466 -0.7187  1.3207
    8I1OK   O47 3207  11.359  12.979  12.302 -0.5794 -0.4908 -0.1837
    8I1OK  Co10 3208  11.397  12.811  12.371 -0.0306 -0.1546  0.0336
    8I1OK   O50 3209  11.320  12.816  12.535  0.8518 -0.8194  0.4151
    8I1OK  C199 3210  11.237  12.742  12.612  0.1462 -0.5014  0.8694
    8I1OK  H112 3211  11.229  12.764  12.714 -0.5443 -2.6134 -2.0317
    8I1OK   O49 3212  11.165  12.650  12.550  0.0463 -0.9266 -0.7553
    8I1OK  Co11 3213  11.256  12.674  12.394 -0.0997 -0.0321  0.1290
    8I1OK   O48 3214  11.181  12.839  12.331 -1.0086 -1.0923  0.4985
    8I1OK   O57 3215  11.206  12.570  12.251 -0.6598 -0.1561  0.5326
    8I1OK  C204 3216  11.304  12.614  12.169 -0.3580 -0.1665  0.1606
    8I1OK   O58 3217  11.385  12.715  12.213 -0.3566 -0.7042  0.5446
    8I1OK  H101 3218  11.327  12.559  12.080  1.3371 -0.3692  0.5993
    8I1OK   O59 3219  11.423  12.606  12.432 -0.6589 -0.4747  0.4326
    8I1OK  C205 3220  11.543  12.654  12.455 -0.0705 -1.0283  0.5083
    8I1OK   O60 3221  11.564  12.783  12.420 -0.6026  0.8988  0.3872
    8I1OK  H100 3222  11.615  12.600  12.511 -0.3151  0.5974  0.3074
    8I1OK  C156 3223  10.973  13.949  11.903  0.4987  0.0703  0.6566
    8I1OK  C155 3224  11.083  13.978  11.982  0.3266 -0.5496 -0.4050
    8I1OK   H76 3225  11.091  13.949  12.088  2.9300  1.9462 -1.7577
    8I1OK  C154 3226  11.189  14.041  11.928  0.1315 -0.9432 -0.0033
    8I1OK   H75 3227  11.279  14.056  11.985  3.4355  0.1548  0.0343
    8I1OK  C153 3228  11.196  14.077  11.795  0.6115  0.1892  0.1765
    8I1OK  C158 3229  11.093  14.036  11.708 -0.4091 -0.2613 -0.3874
    8I1OK   H78 3230  11.095  14.059  11.607  0.2873  2.7029 -1.0780
    8I1OK  C157 3231  10.982  13.974  11.763  0.0344 -0.6232 -0.4012
    8I1OK   H77 3232  10.897  13.967  11.697  0.1963 -1.5548 -0.5348
    8I1OK  C152 3233  11.312  14.162  11.743  0.8066  0.6655  0.2296
    8I1OK   O43 3234  11.317  14.193  11.620 -0.3715 -0.9963  0.1556
    8I1OK  Co14 3235  11.456  14.289  11.514  0.1625 -0.0141  0.1166
    8I1OK    O9 3236  11.365  14.426  11.433 -0.2607  0.1826  0.0075
    8I1OK    C5 3237  11.388  14.508  11.542 -0.0753 -0.9478 -0.3058
    8I1OK   O10 3238  11.451  14.464  11.662  0.8513  0.2321  0.1624
    8I1OK  Co15 3239  11.511  14.289  11.717  0.0479  0.1165 -0.0201
    8I1OK   O44 3240  11.390  14.216  11.817  0.0827  0.1187 -0.3826
    8I1OK   O65 3241  11.652  14.297  11.611  0.2859 -0.2650 -0.2221
    8I1OK  C208 3242  11.716  14.335  11.700 -0.0699 -0.6207 -0.2183
    8I1OK   O66 3243  11.658  14.355  11.801  0.9825 -0.2967  0.1892
    8I1OK  H104 3244  11.808  14.380  11.678 -0.2345  0.4969  0.0855
    8I1OK   O68 3245  11.577  14.127  11.602  0.2933 -0.0070  0.5565
    8I1OK  C209 3246  11.548  14.079  11.480 -1.4651  0.3359  0.1822
    8I1OK   O67 3247  11.495  14.149  11.400  0.2976  0.2378 -1.1021
    8I1OK  H105 3248  11.602  13.999  11.449  0.6440  1.5370  0.3002
    8I1OK    C6 3249  11.335  14.657  11.537 -0.4749  0.2718 -0.7097
    8I1OK    C7 3250  11.276  14.716  11.423  0.5627 -0.3248 -0.6019
    8I1OK    H1 3251  11.272  14.676  11.321  1.0407 -1.8035  5.9932
    8I1OK    C8 3252  11.206  14.833  11.433  0.1908 -0.0218  0.1768
    8I1OK    H2 3253  11.135  14.859  11.355 -2.0091  0.6236 -1.5080
    8I1OK    C9 3254  11.190  14.901  11.553  0.9314 -0.1650  0.2332
    8I1OK   C10 3255  11.264  14.850  11.660 -0.4315  0.3517 -0.5031
    8I1OK    H3 3256  11.286  14.919  11.736  3.4806  4.2781 -1.9207
    8I1OK   C11 3257  11.331  14.728  11.649 -0.3384  0.8520 -0.2574
    8I1OK    H4 3258  11.378  14.702  11.743 -2.3895  2.4613  0.5281
    8I1OK   C12 3259  11.057  14.976  11.578 -0.3990  0.3689  0.7679
    8I1OK   C13 3260  11.054  15.101  11.671 -0.7661 -0.1265 -0.1018
    8I1OK    N1 3261  10.947  15.172  11.686  0.0077  0.4000 -0.5019
    8I1OK   C14 3262  10.977  15.296  11.763  0.1984  0.0065 -0.4341
    8I1OK   C15 3263  11.120  15.273  11.814 -0.1613 -0.1031 -0.0136
    8I1OK    H5 3264  11.170  15.331  11.892  0.5657  0.3785  1.6901
    8I1OK   C16 3265  11.168  15.161  11.753  0.5169  0.4707 -0.0153
    8I1OK    H6 3266  11.261  15.115  11.792  3.5709  0.7214 -0.5470
    8I1OK   C17 3267  10.947  15.425  11.723 -0.8535  0.2240  0.3194
    8I1OK   C18 3268  10.949  15.529  11.849 -0.6203  0.6017 -0.9219
    8I1OK   C19 3269  10.937  15.666  11.831 -0.2353 -0.4760  0.7791
    8I1OK    H7 3270  10.999  15.704  11.758  0.4299  0.6179 -1.3681
    8I1OK   C20 3271  10.876  15.745  11.922  0.6327 -0.2055  0.3658
    8I1OK    H8 3272  10.861  15.851  11.898 -1.7207  0.7383 -0.1415
    8I1OK   C21 3273  10.829  15.693  12.042 -0.5620  0.0894  0.8161
    8I1OK   C22 3274  10.856  15.562  12.069 -0.3173 -0.8173 -0.2794
    8I1OK    H9 3275  10.876  15.530  12.173  0.0662 -1.6051 -1.4293
    8I1OK   C23 3276  10.915  15.480  11.975 -0.2597 -0.3695  1.0688
    8I1OK   H10 3277  10.928  15.370  12.002  0.4028 -0.0575  0.2290
    8I1OK   C24 3278  10.752  15.792  12.132 -0.8441 -0.0803 -0.4962
    8I1OK   O11 3279  10.711  15.908  12.089  0.1216 -0.2884  0.6310
    8I1OK   Co3 3280  10.673  15.971  12.255 -0.0143 -0.1446 -0.2910
    8I1OK    O8 3281  10.512  15.882  12.296 -0.1855 -0.0122  0.2909
    8I1OK    C4 3282  10.472  15.809  12.400 -0.3717  0.0560  0.3335
    8I1OK  H111 3283  10.379  15.763  12.387  0.8697  3.2196 -1.0161
    8I1OK    O7 3284  10.558  15.785  12.498 -0.5259 -0.6926 -0.2884
    8I1OK   Co2 3285  10.688  15.874  12.419  0.1706 -0.6384 -0.5604
    8I1OK   O12 3286  10.723  15.772  12.262  0.4400  0.2509  0.0221
    8I1OK   O26 3287  10.639  16.050  12.456 -0.1094  0.1712 -0.3633
    8I1OK  C101 3288  10.608  16.156  12.386 -0.5728  0.3097  0.1256
    8I1OK   O25 3289  10.620  16.145  12.251  0.0660  0.8362  0.3736
    8I1OK   H50 3290  10.579  16.248  12.439  1.1896  1.2202  1.0342
    8I1OK   O28 3291  10.849  15.852  12.503  0.4873 -0.2783  0.2748
    8I1OK  C102 3292  10.920  15.922  12.413  0.1004 -0.1767  0.2169
    8I1OK   O27 3293  10.845  15.991  12.321 -0.3042  0.4874  0.4267
    8I1OK   H49 3294  11.027  15.920  12.412  2.7223 -2.6361 -0.6924
    8I1OK   C25 3295  10.850  15.436  11.607 -0.3194 -0.2249 -0.7831
    8I1OK   C26 3296  10.830  15.553  11.545  0.2571 -0.0769 -0.2385
    8I1OK   H11 3297  10.899  15.633  11.529 -0.8424  0.7571 -1.9192
    8I1OK   C27 3298  10.697  15.543  11.474 -0.4340  1.1796  0.4025
    8I1OK   H12 3299  10.639  15.621  11.423 -0.6550  1.9869 -0.7177
    8I1OK   C28 3300  10.653  15.415  11.496 -0.0652  0.1610  1.0796
    8I1OK   C29 3301  10.505  15.368  11.516  0.6661  0.3463 -0.3002
    8I1OK   C30 3302  10.388  15.465  11.489  0.0253  0.3540 -0.9178
    8I1OK   C31 3303  10.399  15.605  11.469  0.0748  0.6365 -0.4514
    8I1OK   H13 3304  10.469  15.664  11.527  3.9976 -2.8821  0.0629
    8I1OK   C32 3305  10.323  15.672  11.386 -0.1556 -0.1573  0.3177
    8I1OK   H14 3306  10.382  15.748  11.333  2.5429 -2.9139  1.7157
    8I1OK   C33 3307  10.210  15.614  11.325  0.0841  0.0741  0.1742
    8I1OK   C34 3308  10.182  15.479  11.353  0.6418  0.8159 -1.1098
    8I1OK   H15 3309  10.082  15.435  11.333 -2.2683  0.0469  0.9639
    8I1OK   C35 3310  10.275  15.415  11.424  0.2453  0.9705 -0.4620
    8I1OK   H16 3311  10.267  15.311  11.428  1.6969 -0.1428  1.3939
    8I1OK   C36 3312  10.117  15.731  11.281  0.7801 -0.1440 -0.4405
    8I1OK   O13 3313   9.989  15.709  11.206  0.4044 -0.0068  0.3597
    8I1OK   Co1 3314   9.839  15.846  11.150  0.0904 -0.1998  0.0332
    8I1OK    O2 3315   9.830  16.029  11.147 -0.3766  0.7300  0.1668
    8I1OK    C1 3316   9.893  16.130  11.149  0.2304  0.3737  0.0127
    8I1OK  H109 3317   9.836  16.219  11.138 -1.2112  2.1681 -2.9659
    8I1OK    O1 3318  10.011  16.121  11.152  0.2150  0.1599 -0.0147
    8I1OK    Co 3319  10.009  15.944  11.180 -0.2024 -0.0573  0.0387
    8I1OK   O14 3320  10.177  15.857  11.241  0.4941 -0.1767 -0.0450
    8I1OK    O5 3321   9.986  15.870  11.009  0.2983 -0.2245 -0.4671
    8I1OK    C3 3322   9.896  15.858  10.936  0.0894 -0.2546 -0.3010
    8I1OK    O6 3323   9.793  15.823  10.984  0.3166  0.0401  0.3076
    8I1OK  H110 3324   9.909  15.841  10.831 -2.6720  2.2449 -1.4957
    8I1OK   O18 3325   9.900  15.914  11.343  0.0790 -0.4077  0.0789
    8I1OK   C53 3326   9.794  15.840  11.378  0.4732 -0.0352  0.1174
    8I1OK   O17 3327   9.720  15.803  11.272 -0.1543  0.1272 -0.0157
    8I1OK   C54 3328   9.776  15.778  11.516 -0.5761 -0.2066 -0.7750
    8I1OK   C55 3329   9.676  15.677  11.536  0.4967 -0.3135 -0.1915
    8I1OK   H25 3330   9.627  15.633  11.454  1.9457 -0.4292 -1.6695
    8I1OK   C56 3331   9.646  15.638  11.659 -0.4523  0.2507  0.0644
    8I1OK   H26 3332   9.583  15.549  11.663 -1.0682  0.7014  1.3690
    8I1OK   C57 3333   9.704  15.694  11.777 -0.1590  0.4687  1.1514
    8I1OK   C58 3334   9.799  15.799  11.753  0.4339  0.1211  0.4998
    8I1OK   H27 3335   9.849  15.846  11.834  0.3366  2.5997 -2.4343
    8I1OK   C59 3336   9.832  15.841  11.633 -0.2209 -0.0815  0.5963
    8I1OK   H28 3337   9.896  15.930  11.622 -1.2448 -0.5861  2.8889
    8I1OK   C60 3338   9.713  15.643  11.926 -0.1052 -0.6581  0.1597
    8I1OK   C61 3339   9.713  15.742  12.049 -0.4264  0.1124 -0.4337
    8I1OK    N5 3340   9.737  15.709  12.200 -0.0605  0.3782  0.0446
    8I1OK   C62 3341   9.673  15.839  12.258  0.7023 -0.3750 -0.1781
    8I1OK   C63 3342   9.677  15.933  12.165 -0.6923  0.4283 -0.9092
    8I1OK   H29 3343   9.658  16.035  12.181 -0.6105  0.2313 -1.1372
    8I1OK   C64 3344   9.700  15.868  12.040 -0.1702 -0.1333 -0.5734
    8I1OK   H30 3345   9.687  15.918  11.952  1.1330 -2.0866  0.5628
    8I1OK   C65 3346   9.552  15.837  12.363  0.1328 -0.1270  1.0122
    8I1OK   C66 3347   9.508  15.969  12.436 -0.6823 -0.6615  0.2547
    8I1OK   C67 3348   9.612  16.069  12.459 -0.1558 -0.0314  0.0048
    8I1OK   H31 3349   9.711  16.042  12.473 -4.1556  0.6777 -2.0115
    8I1OK   C68 3350   9.582  16.204  12.473  0.9543 -0.5875 -0.1940
    8I1OK   H32 3351   9.658  16.276  12.489 -1.9054  1.0871 -1.0368
    8I1OK   C69 3352   9.447  16.246  12.467  0.2937 -0.3616 -0.3409
    8I1OK   C70 3353   9.348  16.151  12.431 -0.6088  0.1367 -0.5686
    8I1OK   H33 3354   9.246  16.180  12.412 -1.0133 -1.9491 -0.4329
    8I1OK   C71 3355   9.375  16.017  12.416 -0.5693 -0.3714  0.2706
    8I1OK   H34 3356   9.296  15.946  12.422  0.0307 -1.2715 -2.0459
    8I1OK   C72 3357   9.391  16.381  12.520 -0.0542 -0.6131  0.0465
    8I1OK   O19 3358   9.443  16.471  12.590  0.4917 -0.8466  0.2338
    8I1OK   O34 3359   9.489  16.625  12.659  0.6947  0.2634 -0.3876
    8I1OK  C105 3360   9.566  16.709  12.591  0.0340  0.2780 -0.8188
    8I1OK   H51 3361   9.664  16.691  12.559 -1.6411  1.9272  4.0265
    8I1OK   O33 3362   9.502  16.779  12.524  0.3108 -0.5098 -0.6901
    8I1OK   Co6 3363   9.328  16.682  12.555 -0.0526 -0.0277  0.1448
    8I1OK    O3 3364   9.214  16.767  12.420  0.5005  0.3484  0.4251
    8I1OK    C2 3365   9.148  16.831  12.496  0.2870  0.4784 -0.3352
    8I1OK  H108 3366   9.108  16.926  12.479 -2.5565 -0.4277  1.4165
    8I1OK    O4 3367   9.150  16.769  12.606  0.1451 -0.0954 -0.7535
    8I1OK   O35 3368   9.204  16.704  12.745  0.6529 -0.2541  0.0303
    8I1OK  C106 3369   9.151  16.588  12.798  0.4538  0.3668  0.4649
    8I1OK   H52 3370   9.116  16.574  12.898  0.0824  1.3375  0.6872
    8I1OK   O36 3371   9.145  16.504  12.720  0.1663 -0.4188 -0.0017
    8I1OK   Co7 3372   9.260  16.590  12.593  0.2997  0.0618 -0.1604
    8I1OK   O20 3373   9.303  16.443  12.467  0.0132 -0.2701 -0.2838
    8I1OK   C73 3374   9.509  15.717  12.412  0.2608 -0.0701  0.5101
    8I1OK   C74 3375   9.378  15.683  12.495 -1.1385 -0.7858 -0.5078
    8I1OK   H35 3376   9.288  15.741  12.497  2.0876 -0.5601  0.9495
    8I1OK   C75 3377   9.396  15.564  12.549 -0.6607  0.1651  0.5009
    8I1OK   H36 3378   9.317  15.522  12.605  1.3068  1.0088  0.0554
    8I1OK   C76 3379   9.518  15.508  12.493  0.1386  0.8055  0.6267
    8I1OK   C77 3380   9.619  15.416  12.568  1.0603  0.0682 -0.3651
    8I1OK   C78 3381   9.607  15.394  12.721 -0.2839 -0.4678  0.1353
    8I1OK   C79 3382   9.722  15.363  12.797 -0.6964 -0.4616  0.5083
    8I1OK   H37 3383   9.824  15.375  12.749 -0.7126  0.1691  0.6733
    8I1OK   C80 3384   9.714  15.336  12.930  0.4659 -0.3258  0.5045
    8I1OK   H38 3385   9.800  15.353  12.993 -2.2920 -0.9055  0.1023
    8I1OK   C81 3386   9.589  15.324  12.988  0.3056 -0.1684  0.1204
    8I1OK   C82 3387   9.477  15.340  12.908 -1.1584 -0.4240  0.2901
    8I1OK   H39 3388   9.377  15.315  12.941  1.8295 -1.3996 -0.1145
    8I1OK   C83 3389   9.480  15.375  12.782  0.4645  0.0925 -1.6434
    8I1OK   H40 3390   9.389  15.361  12.722  0.1022 -2.1261  0.3598
    8I1OK   C84 3391   9.574  15.265  13.127 -0.2780 -0.4198 -0.4262
    8I1OK   O21 3392   9.670  15.245  13.217 -0.3819  0.4303 -0.1428
    8I1OK  Co17 3393   9.553  15.198  13.350 -0.3698 -0.1298 -0.0978
    8I1OK   O40 3394   9.525  15.020  13.303  0.0951 -0.7588  0.0347
    8I1OK  C135 3395   9.435  14.946  13.266  0.1936  1.2512 -0.0810
    8I1OK  C132 3396   9.461  14.805  13.207  0.5552  0.3436  0.0845
    8I1OK  C131 3397   9.353  14.717  13.182  0.4969  0.4373  0.4715
    8I1OK   H64 3398   9.250  14.744  13.225 -3.1966  0.9302 -2.8733
    8I1OK  C130 3399   9.366  14.588  13.124  0.3542 -0.4547  0.2995
    8I1OK   H63 3400   9.288  14.535  13.085  0.2753 -0.3248  0.9420
    8I1OK  C129 3401   9.490  14.540  13.098  0.8099 -0.2282 -0.1384
    8I1OK  C134 3402   9.597  14.624  13.122  0.4228 -0.7879  0.0865
    8I1OK   H66 3403   9.690  14.581  13.118  1.2360  1.7342 -1.8527
    8I1OK  C133 3404   9.588  14.752  13.170 -0.7078  0.7250  0.3552
    8I1OK   H65 3405   9.681  14.802  13.192  1.3736 -0.7305 -1.4611
    8I1OK   O39 3406   9.321  14.989  13.265  0.0142 -0.3087 -0.6715
    8I1OK  Co16 3407   9.375  15.153  13.321 -0.1652 -0.2784 -0.0871
    8I1OK   O22 3408   9.454  15.223  13.168  0.4494  0.7435  0.0451
    8I1OK   O69 3409   9.439  15.124  13.513 -0.2742  0.0914 -0.3225
    8I1OK  C210 3410   9.550  15.139  13.584 -0.0148  0.5664  0.4577
    8I1OK   O70 3411   9.642  15.209  13.525  0.3867 -0.5008 -0.2663
    8I1OK  H106 3412   9.571  15.100  13.683 -0.1352 -0.7116  1.6536
    8I1OK   O71 3413   9.217  15.254  13.355 -0.0735 -0.1837  0.6145
    8I1OK  C211 3414   9.281  15.369  13.370 -0.6239 -0.5309  1.2463
    8I1OK   O72 3415   9.414  15.354  13.377  0.4493 -0.1669 -0.0383
    8I1OK  H107 3416   9.228  15.458  13.399  1.2440 -1.9582  0.6887
    8I1OK   C85 3417   9.692  15.335  12.485 -0.4892  0.2352 -0.6769
    8I1OK   C86 3418   9.755  15.199  12.517  0.5850 -0.1116 -0.2077
    8I1OK   H41 3419   9.737  15.146  12.609  0.5829  0.6402 -0.4614
    8I1OK   C87 3420   9.788  15.142  12.406 -0.0860  0.2490 -0.0893
    8I1OK   H42 3421   9.826  15.045  12.394  1.8806 -2.7808  0.1475
    8I1OK   C88 3422   9.771  15.245  12.295  0.0493  0.2198  0.0454
    8I1OK   C89 3423   9.765  15.196  12.162  0.4469  0.1104  0.3036
    8I1OK   C90 3424   9.744  15.313  12.058  0.5424 -0.1325  0.1763
    8I1OK   C91 3425   9.752  15.289  11.903  0.2245  0.2013 -0.2095
    8I1OK   H43 3426   9.785  15.206  11.852  0.6192 -1.0960  0.6966
    8I1OK   C92 3427   9.734  15.407  11.844  0.4337 -0.2588 -0.3256
    8I1OK   H44 3428   9.738  15.410  11.740  0.4753 -0.7455  0.1030
    8I1OK   C93 3429   9.720  15.517  11.955 -0.3780 -0.3707 -0.2855
    8I1OK    N6 3430   9.711  15.439  12.080 -0.0267  0.2924 -0.1403
    8I1OK   Zn2 3431   9.676  15.523  12.250 -0.0259  0.2664 -0.0023
    8I1OK    N7 3432   9.766  15.385  12.356 -0.0681  0.0754 -0.6642
    8I1OK    N8 3433   9.553  15.583  12.386  0.1555  0.4453  0.2328
    8I1OK   C94 3434   9.829  15.067  12.098 -0.4925 -0.1749 -0.3772
    8I1OK   C95 3435   9.934  15.002  12.162  0.3874  0.0051  0.2524
    8I1OK   H45 3436   9.995  15.054  12.235 -4.2908  0.4989  0.5341
    8I1OK   C96 3437   9.961  14.864  12.139 -0.9993  0.4067  0.1388
    8I1OK   H46 3438  10.012  14.821  12.218  0.3511 -2.9812 -0.4412
    8I1OK   C97 3439   9.896  14.792  12.034 -0.7776 -0.4971 -0.3799
    8I1OK   C99 3440   9.790  14.859  11.976  0.2582  0.1131  0.4297
    8I1OK   H47 3441   9.725  14.804  11.916  2.1608 -0.3370  0.3552
    8I1OK  C100 3442   9.749  14.994  12.005 -0.2488 -0.0069  0.1186
    8I1OK   H48 3443   9.664  15.043  11.962 -0.1669  0.8593  2.6059
    8I1OK   C98 3444   9.956  14.657  11.972 -0.4401 -1.2428 -0.4048
    8I1OK   O23 3445   9.913  14.607  11.874 -0.1405 -0.1922 -0.3479
    8I1OK   Co4 3446   9.970  14.438  11.919 -0.3014  0.2028 -0.2824
    8I1OK   O16 3447  10.154  14.421  11.822 -0.1853 -0.3114 -0.1629
    8I1OK   C50 3448  10.264  14.452  11.877  0.0300 -0.0697 -0.8894
    8I1OK   C49 3449  10.357  14.552  11.818  0.6995 -0.9574 -0.0714
    8I1OK   C48 3450  10.302  14.642  11.723  0.6440 -0.4180 -0.0577
    8I1OK   H22 3451  10.200  14.637  11.686  0.9898 -0.0227  0.8905
    8I1OK   C47 3452  10.379  14.741  11.665 -0.5466 -0.2900 -0.4064
    8I1OK   H21 3453  10.349  14.801  11.584  0.3253  1.4328  2.2727
    8I1OK   C46 3454  10.521  14.756  11.696  0.1422  0.0271 -0.2706
    8I1OK   C52 3455  10.569  14.674  11.798  0.0680 -0.5831  0.4365
    8I1OK   H24 3456  10.663  14.693  11.843  1.8274 -0.1799 -1.7412
    8I1OK   C51 3457  10.490  14.569  11.851 -1.2589  0.6786 -0.0834
    8I1OK   H23 3458  10.539  14.504  11.922 -0.4327  0.9472 -2.7637
    8I1OK   C41 3459  10.598  14.889  11.657  0.2259 -0.0670  0.5774
    8I1OK   C40 3460  10.528  15.028  11.646 -0.2861 -0.1107 -0.5012
    8I1OK   C39 3461  10.382  15.064  11.673  0.7583 -0.4941  0.3442
    8I1OK   H18 3462  10.304  14.995  11.689 -0.4958  1.1626 -1.3576
    8I1OK   C38 3463  10.354  15.187  11.642  0.9552  0.2845 -0.5439
    8I1OK   H17 3464  10.264  15.242  11.670  1.6408  1.3141  1.5979
    8I1OK   C37 3465  10.485  15.246  11.581  0.6103 -0.3995  0.6837
    8I1OK    N3 3466  10.592  15.135  11.609  0.5875  0.4823  0.6662
    8I1OK   Zn3 3467  10.784  15.154  11.591  0.4308  0.1407  0.0821
    8I1OK    N4 3468  10.779  15.336  11.516  0.6081  0.5085 -0.1854
    8I1OK    N2 3469  10.814  14.975  11.524 -0.7420  0.7981 -0.1133
    8I1OK   C42 3470  10.728  14.874  11.607  0.1225  0.4783  0.0976
    8I1OK   C43 3471  10.795  14.735  11.604 -0.5057 -0.5287  0.0964
    8I1OK   H19 3472  10.749  14.639  11.593  0.2666  0.1005  0.4841
    8I1OK   C44 3473  10.922  14.763  11.582  0.4985  0.6827 -0.1818
    8I1OK   H20 3474  11.001  14.691  11.583 -2.5318  1.7246 -0.5079
    8I1OK   C45 3475  10.936  14.916  11.577  0.1395  0.5145  0.3187
    8I1OK   O15 3476  10.290  14.384  11.975 -0.7913  0.2286 -0.6089
    8I1OK   Co5 3477  10.127  14.411  12.050  0.2556 -0.3449  0.0455
    8I1OK   O24 3478  10.074  14.609  12.013  0.2536  0.5340 -1.0553
    8I1OK   O30 3479  10.123  14.424  12.224  0.0167 -0.1122 -0.5659
    8I1OK  C103 3480  10.008  14.380  12.240  0.1009  0.1992 -0.4044
    8I1OK  C122 3481   9.969  14.277  12.355  0.0457 -0.0985  0.8767
    8I1OK  C203 3482   9.850  14.218  12.340  0.4751 -0.0255  0.2730
    8I1OK   H99 3483   9.799  14.210  12.248 -0.5990 -1.5734  0.5699
    8I1OK  C123 3484   9.783  14.150  12.456 -0.3844 -0.1075  0.5064
    8I1OK   H60 3485   9.703  14.079  12.441 -2.7614  3.9051 -2.5578
    8I1OK  C120 3486   9.839  14.151  12.597  0.3882  1.2299  0.0119
    8I1OK  C121 3487   9.978  14.224  12.597 -0.1493 -1.0452  0.4801
    8I1OK   H59 3488  10.033  14.228  12.686 -1.1059  1.7876  2.8555
    8I1OK  C212 3489  10.036  14.284  12.471  1.1122 -0.4329 -0.1262
    8I1OK  H116 3490  10.128  14.341  12.484  0.7955  0.4593 -3.1795
    8I1OK   O29 3491   9.927  14.398  12.135 -0.2477  0.0486  0.4757
    8I1OK   O31 3492   9.869  14.280  12.036 -0.2692  0.5403  0.8610
    8I1OK  C104 3493   9.921  14.236  11.918  0.5193 -0.5532 -0.3013
    8I1OK   O32 3494   9.914  14.318  11.828 -0.2950 -0.4805  0.1599
    8I1OK  C168 3495  10.001  14.105  11.914 -0.4314  0.2544 -0.0454
    8I1OK  C167 3496  10.020  14.035  12.030  0.5540 -0.6045  0.3970
    8I1OK   H82 3497   9.935  14.027  12.094 -1.5710  2.3020 -2.5619
    8I1OK  C166 3498  10.130  13.953  12.048  0.0032  0.4921 -0.1056
    8I1OK   H81 3499  10.122  13.870  12.124  1.7627 -1.8740 -0.5967
    8I1OK  C165 3500  10.241  13.945  11.956  0.8029 -0.4774  0.5201
    8I1OK  C170 3501  10.217  14.011  11.833  0.7486  0.8553  0.4439
    8I1OK   H84 3502  10.284  14.006  11.750 -2.8763  0.1449 -1.2962
    8I1OK  C169 3503  10.098  14.084  11.818 -0.3952 -0.9940 -0.9222
    8I1OK   H83 3504  10.071  14.114  11.724 -0.0207  0.2597 -0.2157
    9I1OK   O55 3505  10.442  12.878  12.633  0.1187  0.2958  0.1165
    9I1OK  C202 3506  10.506  12.991  12.612  0.1189 -0.1171 -0.6042
    9I1OK  H115 3507  10.476  13.085  12.649  1.2725 -0.4548 -0.4429
    9I1OK   O56 3508  10.606  12.966  12.539 -0.1080 -0.3146  0.3144
    9I1OK  Co13 3509  10.613  12.781  12.586 -0.1984  0.0915 -0.1283
    9I1OK  Co12 3510  10.541  12.728  12.500  0.2230  0.2588 -0.0514
    9I1OK   O61 3511  10.384  12.652  12.433 -0.2243  0.1013  0.2690
    9I1OK  C206 3512  10.318  12.660  12.537 -0.1049  0.2139  0.3438
    9I1OK   O62 3513  10.392  12.721  12.633  0.3784  0.6480  0.9126
    9I1OK  H102 3514  10.213  12.659  12.542  2.3508  0.8784  3.3127
    9I1OK   O41 3515  10.669  12.717  12.352  0.2651 -0.0501 -0.0912
    9I1OK  C149 3516  10.697  12.599  12.372  0.8883  0.4320 -0.1324
    9I1OK   O42 3517  10.669  12.579  12.494  0.6449 -0.0572  0.1609
    9I1OK   O63 3518  10.630  12.592  12.654  0.4122 -0.4914 -0.3472
    9I1OK  C207 3519  10.718  12.657  12.750  0.7847  0.0157 -0.3867
    9I1OK   O64 3520  10.729  12.771  12.729  0.3565 -0.3331  0.1228
    9I1OK  H103 3521  10.758  12.609  12.840  2.1429 -2.1474 -0.8249
    9I1OK  C148 3522  10.796  12.511  12.277 -0.4534 -0.3477 -0.2524
    9I1OK  C147 3523  10.815  12.376  12.312 -0.0195 -0.9386  0.6026
    9I1OK   H72 3524  10.772  12.340  12.406  1.9364 -0.1157 -2.4383
    9I1OK  C146 3525  10.882  12.287  12.229  0.1640 -0.1337  0.6707
    9I1OK   H71 3526  10.893  12.188  12.258  1.8842  2.2896  1.6144
    9I1OK  C145 3527  10.933  12.325  12.101 -0.5875 -0.6890  0.2680
    9I1OK  C151 3528  10.915  12.459  12.063  0.1171  0.0416  0.3908
    9I1OK   H74 3529  10.977  12.506  11.989 -1.6452  1.5272 -3.0603
    9I1OK  C150 3530  10.851  12.552  12.152  0.1282  0.5262  0.2632
    9I1OK   H73 3531  10.873  12.656  12.125  5.8349 -1.7799 -1.4463
    9I1OK  C140 3532  10.966  12.226  11.989 -0.3394  0.4212 -0.7755
    9I1OK  C139 3533  10.896  12.090  12.009 -0.0827  0.0446  0.5898
    9I1OK  C138 3534  10.741  12.085  12.030 -0.6260 -0.3067  0.0912
    9I1OK   H68 3535  10.671  12.167  12.038 -1.4535  1.0187  3.1895
    9I1OK  C137 3536  10.711  11.955  12.043  0.2072 -0.1749 -0.7450
    9I1OK   H67 3537  10.634  11.932  12.107 -1.8815  0.3711  1.7047
    9I1OK  C136 3538  10.835  11.867  12.009 -0.0275 -0.2654 -0.0327
    9I1OK  C128 3539  10.851  11.735  11.983  0.0222  0.5445  0.8852
    9I1OK  C127 3540  10.998  11.676  11.946  0.1315 -0.6910  0.4022
    9I1OK  C126 3541  11.023  11.547  11.932  0.1152 -0.6890  0.1051
    9I1OK   H62 3542  10.962  11.470  11.883 -0.3418  2.0988 -1.3698
    9I1OK  C125 3543  11.159  11.528  11.983 -0.0535  0.2002  0.2374
    9I1OK   H61 3544  11.214  11.443  11.992 -2.0346 -1.8166 -0.0141
    9I1OK  C124 3545  11.205  11.649  12.018  0.3457  0.9274  0.5669
    9I1OK  C119 3546  11.343  11.664  12.094 -0.1919  0.0360  0.4304
    9I1OK  C116 3547  11.360  11.778  12.159  0.4012 -0.5611 -0.3516
    9I1OK    N9 3548  11.312  11.903  12.094  0.5273 -0.2682  0.1027
    9I1OK  C115 3549  11.422  11.980  12.085  1.3265  0.5525  0.0450
    9I1OK  C118 3550  11.530  11.921  12.177  0.2558  0.5908 -0.0664
    9I1OK   H58 3551  11.621  11.966  12.207  0.3204  1.0490 -2.8638
    9I1OK  C117 3552  11.491  11.809  12.223 -0.3072 -0.2195  0.2730
    9I1OK   H57 3553  11.520  11.776  12.317 -0.3180 -1.5781 -0.9822
    9I1OK  C114 3554  11.435  12.101  11.994 -0.4213 -0.0277  0.3298
    9I1OK  C144 3555  11.315  12.161  11.966 -0.3660  0.1718  0.4145
    9I1OK  C143 3556  11.308  12.307  11.940  0.8310 -0.6868 -0.3177
    9I1OK   H70 3557  11.387  12.370  11.916  0.0544  2.7756 -0.1963
    9I1OK  C142 3558  11.177  12.337  11.916 -0.2938  0.6985 -0.1203
    9I1OK   H69 3559  11.143  12.422  11.857  0.3427 -2.0567  1.6727
    9I1OK  C141 3560  11.099  12.219  11.957 -0.0934  0.2057  0.4249
    9I1OK   N10 3561  11.182  12.097  11.927  0.0170 -0.7940 -0.8667
    9I1OK    Zn 3562  11.143  11.927  12.003  0.1979 -0.4167 -0.0554
    9I1OK   N11 3563  10.945  11.971  12.000  0.4790  0.4581 -0.8119
    9I1OK   N12 3564  11.131  11.753  11.942  0.7767 -0.3694  0.6441
    9I1OK  C111 3565  11.569  12.185  11.995  0.1106 -0.6291 -0.0063
    9I1OK  C110 3566  11.641  12.198  12.114  0.3253  0.1316  0.0508
    9I1OK   H54 3567  11.599  12.247  12.200  0.4394 -0.0251 -1.3752
    9I1OK  C109 3568  11.780  12.176  12.122  0.2070 -0.5304  0.1827
    9I1OK   H53 3569  11.817  12.236  12.205 -1.1494 -1.1825 -2.5853
    9I1OK  C108 3570  11.850  12.132  12.003 -0.0286  0.2480  0.1417
    9I1OK  C113 3571  11.775  12.129  11.882  0.5588  0.4885  0.0142
    9I1OK   H56 3572  11.837  12.102  11.800 -3.2774 -0.8833  0.1446
    9I1OK  C112 3573  11.637  12.153  11.875  0.6662  0.1945 -0.3202
    9I1OK   H55 3574  11.582  12.167  11.789  0.3788 -0.3427  1.1357
    9I1OK  C107 3575  12.001  12.111  12.008  0.0266  0.0865 -0.0960
    9I1OK   O37 3576  12.068  12.063  11.915  1.0785 -0.0346  0.1834
    9I1OK   Co8 3577  12.220  12.082  12.005  0.2359  0.0528 -0.1821
    9I1OK   O51 3578  12.363  12.014  12.104 -0.1356 -0.0034 -0.5853
    9I1OK  C200 3579  12.434  12.042  12.011  0.2255 -0.1806 -0.5462
    9I1OK   O52 3580  12.372  12.080  11.910  0.2908 -0.1988 -0.2531
    9I1OK  H113 3581  12.523  11.985  12.002 -3.6020 -1.9170 -0.0305
    9I1OK   O45 3582  12.219  11.901  12.120 -0.0163 -0.7291  0.6117
    9I1OK  C182 3583  12.168  11.882  12.235 -0.7609 -0.0763 -0.8786
    9I1OK   O46 3584  12.106  11.973  12.291 -0.4406  0.3622  0.5517
    9I1OK   Co9 3585  12.206  12.106  12.198  0.2049 -0.1693 -0.2337
    9I1OK   O38 3586  12.063  12.170  12.091  0.5437 -0.3641  0.6801
    9I1OK   O53 3587  12.269  12.246  12.295  0.1080  0.0982 -0.6045
    9I1OK  C201 3588  12.270  12.320  12.200 -0.1456  1.0106  1.1417
    9I1OK   O54 3589  12.235  12.263  12.094  0.1887 -0.7044  0.4047
    9I1OK  H114 3590  12.317  12.415  12.202 -0.2965 -0.0105  1.4466
    9I1OK  C179 3591  12.206  11.748  12.308  0.6476 -0.1496 -0.0832
    9I1OK  C178 3592  12.283  11.656  12.227  0.4415  0.5557  0.4217
    9I1OK   H88 3593  12.240  11.625  12.135  2.1826  1.5184 -1.1504
    9I1OK  C177 3594  12.384  11.581  12.283 -0.1617 -0.3735  0.4063
    9I1OK   H87 3595  12.443  11.521  12.216  2.8311 -1.8542  1.5193
    9I1OK  C176 3596  12.420  11.588  12.421  1.3061  0.1563  0.3313
    9I1OK  C181 3597  12.343  11.679  12.494  0.2619  0.4681 -0.4398
    9I1OK   H90 3598  12.371  11.712  12.594  0.5663  2.2307 -1.5405
    9I1OK  C180 3599  12.233  11.750  12.443  0.4867 -0.3973 -0.0039
    9I1OK   H89 3600  12.186  11.818  12.504 -0.8566 -1.0630 -2.6040
    9I1OK  C175 3601  12.495  11.487  12.512  0.3291 -0.7377  0.0907
    9I1OK  C174 3602  12.486  11.339  12.473  0.8946  0.0191  0.0174
    9I1OK  C173 3603  12.407  11.280  12.351 -0.3989  0.8485 -0.2300
    9I1OK   H86 3604  12.397  11.320  12.252  1.0844 -3.2802  0.2757
    9I1OK  C172 3605  12.361  11.159  12.394  0.5439 -0.1013  0.9091
    9I1OK   H85 3606  12.304  11.086  12.345 -0.1964  1.1612  3.0600
    9I1OK  C171 3607  12.402  11.146  12.541  0.1013  0.2198 -0.4359
    9I1OK  C164 3608  12.359  11.052  12.628  0.3646  0.2960  0.4598
    9I1OK  C161 3609  12.436  11.045  12.773  0.5543  0.2493 -0.4912
    9I1OK   N13 3610  12.568  11.112  12.783  0.1069  0.5136  0.1899
    9I1OK  C160 3611  12.650  10.995  12.828 -0.3115 -0.4944  0.4178
    9I1OK  C163 3612  12.572  10.918  12.908 -0.0882 -0.7903  0.2387
    9I1OK   H80 3613  12.589  10.858  12.997 -1.5449  0.0432  3.8434
    9I1OK  C162 3614  12.432  10.940  12.856  0.5008 -0.0703  0.1582
    9I1OK   H79 3615  12.350  10.873  12.868 -2.5299  0.9690 -0.4987
    9I1OK  C159 3616  12.812  10.988  12.820 -0.1810  0.0238 -0.3844
    9I1OK  C191 3617  12.874  11.110  12.827  0.6881 -0.1352 -0.2636
    9I1OK  C190 3618  13.014  11.139  12.882  0.4589 -0.4613 -0.0618
    9I1OK   H94 3619  13.076  11.080  12.944  2.4179  0.1831 -1.7731
    9I1OK  C189 3620  13.037  11.269  12.856  0.3257 -0.7588  0.0756
    9I1OK   H93 3621  13.129  11.319  12.879  1.7253 -1.2739  1.5741
    9I1OK  C188 3622  12.914  11.329  12.789  0.0276 -1.3960 -0.0208
    9I1OK  C187 3623  12.903  11.484  12.771  0.5977  0.4876 -0.6067
    9I1OK  C186 3624  12.788  11.520  12.711 -0.3064  0.1114 -1.3287
    9I1OK  C185 3625  12.772  11.659  12.658 -0.2266 -0.9176  0.5084
    9I1OK   H92 3626  12.845  11.736  12.676  2.2102  0.0711  1.3502
    9I1OK  C184 3627  12.662  11.668  12.581  0.3791  0.3099 -0.0373
    9I1OK   H91 3628  12.623  11.746  12.529  3.1697  1.7303 -2.0346
    9I1OK  C183 3629  12.610  11.527  12.580  0.1625 -0.1008 -0.4561
    9I1OK   N15 3630  12.653  11.450  12.701  0.1367  0.6992 -0.3053
    9I1OK   Zn1 3631  12.644  11.257  12.691 -0.1997 -0.3290 -0.1577
    9I1OK   N14 3632  12.829  11.234  12.759 -0.2696  0.0377  0.2148
    9I1OK   N16 3633  12.502  11.248  12.569  0.4065  0.3854  0.6108
    9I1OK  C192 3634  12.952  11.573  12.887 -0.5528 -0.2682 -0.5960
    9I1OK  C193 3635  13.090  11.573  12.925 -0.6520  0.3591 -0.1485
    9I1OK   H95 3636  13.159  11.531  12.855 -0.0976  0.9529  4.9611
    9I1OK  C194 3637  13.127  11.606  13.051 -0.4623  0.7512 -0.3504
    9I1OK   H96 3638  13.237  11.610  13.068 -0.1091 -0.3817  0.7289
    9I1OK  C195 3639  13.032  11.648  13.145  0.1190  0.6679 -0.0077
    9I1OK  C197 3640  12.903  11.659  13.109  0.6125  0.5549 -0.0242
    9I1OK   H97 3641  12.841  11.724  13.166  0.3703 -0.7519  0.8868
    9I1OK  C198 3642  12.864  11.623  12.976  0.4532  0.5253 -0.0690
    9I1OK   H98 3643  12.757  11.608  12.968 -2.0304 -0.3128  2.0633
    9I1OK  C196 3644  13.085  11.714  13.277  0.2889 -0.6091  0.1831
    9I1OK   O47 3645  13.006  11.747  13.378 -0.2784  0.1319 -0.2127
    9I1OK  Co10 3646  13.141  11.757  13.499 -0.0209  0.0083  0.1301
    9I1OK   O50 3647  13.207  11.587  13.491  0.3734 -0.1999 -0.2852
    9I1OK  C199 3648  13.330  11.530  13.481 -0.5098 -0.1767  0.1304
    9I1OK  H112 3649  13.354  11.435  13.519 -0.6427 -0.5063  2.9151
    9I1OK   O49 3650  13.425  11.611  13.443 -0.7468 -0.3335  0.4703
    9I1OK  Co11 3651  13.324  11.758  13.450 -0.1311 -0.0766  0.0251
    9I1OK   O48 3652  13.213  11.740  13.303  0.0014 -0.6709  0.5482
    9I1OK   O57 3653  13.424  11.905  13.408 -0.0140 -0.0519  0.0558
    9I1OK  C204 3654  13.325  11.986  13.433 -0.5268  0.4938  0.2504
    9I1OK   O58 3655  13.208  11.931  13.475 -0.0979  0.0001  0.7812
    9I1OK  H101 3656  13.340  12.087  13.456  1.5580  0.0676 -0.5978
    9I1OK   O59 3657  13.306  11.775  13.638 -0.3887 -0.2870  0.4884
    9I1OK  C205 3658  13.210  11.772  13.726 -1.1533  0.9204 -0.6189
    9I1OK   O60 3659  13.085  11.769  13.674  0.3638 -0.3571 -0.6421
    9I1OK  H100 3660  13.229  11.722  13.821 -1.9578  0.7331  1.9046
    9I1OK  C156 3661  12.892  10.856  12.836 -0.0493 -0.5868 -0.3140
    9I1OK  C155 3662  13.027  10.838  12.788 -0.3744  1.0746 -0.0644
    9I1OK   H76 3663  13.082  10.920  12.736  3.5309 -1.6447  0.8346
    9I1OK  C154 3664  13.091  10.714  12.782  0.2170 -0.0043 -0.1482
    9I1OK   H75 3665  13.171  10.711  12.716 -1.5732  0.3088  0.4587
    9I1OK  C153 3666  13.039  10.598  12.829 -0.4173 -0.4237 -0.1070
    9I1OK  C158 3667  12.909  10.612  12.883 -1.7641 -0.6437  0.3482
    9I1OK   H78 3668  12.856  10.521  12.916 -2.8258 -0.5940  4.3236
    9I1OK  C157 3669  12.837  10.731  12.886 -0.4089 -0.2510  0.3785
    9I1OK   H77 3670  12.761  10.735  12.962  0.9061 -3.7133 -0.9764
    9I1OK  C152 3671  13.129  10.464  12.818 -0.3377  0.2133 -0.1452
    9I1OK   O43 3672  13.101  10.366  12.895  0.0705 -0.3259 -0.4942
    9I1OK  Co14 3673  13.169  10.180  12.897 -0.0953 -0.1844 -0.2602
    9I1OK    O9 3674  13.023  10.067  12.935  0.1609 -0.1284  0.2255
    9I1OK    C5 3675  12.963  10.105  12.816 -0.1302 -0.9047 -0.5536
    9I1OK   O10 3676  13.041  10.161  12.705 -0.0057  0.3106 -0.3676
    9I1OK  Co15 3677  13.213  10.264  12.712  0.4262  0.1270 -0.5082
    9I1OK   O44 3678  13.173  10.434  12.708  0.1525  0.1195 -0.0126
    9I1OK   O65 3679  13.312  10.116  12.750  0.7329 -0.1792 -0.2074
    9I1OK  C208 3680  13.334  10.121  12.626 -0.1676 -0.3118  0.0497
    9I1OK   O66 3681  13.284  10.204  12.560  0.5689 -0.2396  0.4278
    9I1OK  H104 3682  13.425  10.077  12.588 -2.4077  1.7146 -1.9451
    9I1OK   O68 3683  13.355  10.272  12.850 -0.6482  0.2573  0.0291
    9I1OK  C209 3684  13.350  10.270  12.991 -0.5128  0.2982 -0.0073
    9I1OK   O67 3685  13.264  10.210  13.042 -0.3619  0.4559 -0.2151
    9I1OK  H105 3686  13.409  10.337  13.048  1.6115 -1.4951 -3.0680
    9I1OK    C6 3687  12.811  10.118  12.813 -0.4385  0.1662 -0.4199
    9I1OK    C7 3688  12.743  10.129  12.930 -0.5881 -0.0422 -0.4307
    9I1OK    H1 3689  12.807  10.179  13.001 -2.5319 -0.4595  1.9411
    9I1OK    C8 3690  12.605  10.122  12.928 -0.0721  0.4182  0.0775
    9I1OK    H2 3691  12.554  10.121  13.018 -1.4393 -0.1385  1.8965
    9I1OK    C9 3692  12.531  10.112  12.816  0.2073  0.0262 -0.6388
    9I1OK   C10 3693  12.604  10.100  12.695 -0.5111  0.3385 -0.3091
    9I1OK    H3 3694  12.544  10.090  12.610  1.3206  2.4041 -1.0350
    9I1OK   C11 3695  12.743  10.102  12.693  0.7814 -0.0679  0.4652
    9I1OK    H4 3696  12.785  10.073  12.608 -0.0301 -0.2804  0.2677
    9I1OK   C12 3697  12.370  10.101  12.813  0.0621  0.0656 -0.6100
    9I1OK   C13 3698  12.300  10.038  12.937  0.1631  0.1881  0.1200
    9I1OK    N1 3699  12.171  10.035  12.955 -0.1447 -0.3451  0.5331
    9I1OK   C14 3700  12.151  10.015  13.095 -0.1365 -1.3744 -0.2703
    9I1OK   C15 3701  12.276   9.955  13.150 -0.2964 -0.1900 -0.3935
    9I1OK    H5 3702  12.292   9.902  13.246 -1.8271 -1.5212 -1.7321
    9I1OK   C16 3703  12.362   9.956  13.052  0.6011 -0.5784  0.1027
    9I1OK    H6 3704  12.465   9.921  13.059 -3.2317 -1.8865 -2.1303
    9I1OK   C17 3705  12.036  10.029  13.173 -0.4621  0.1413 -0.6327
    9I1OK   C18 3706  12.043  10.045  13.324  0.9667 -0.6233  0.1145
    9I1OK   C19 3707  11.945  10.000  13.407 -0.3635 -0.8189 -0.0668
    9I1OK    H7 3708  11.879   9.928  13.363  0.2407  0.1361 -0.6122
    9I1OK   C20 3709  11.937  10.032  13.547 -0.1898 -0.5583 -0.2739
    9I1OK    H8 3710  11.850  10.003  13.606 -1.2506  0.4062 -2.9120
    9I1OK   C21 3711  12.041  10.087  13.611  0.9616 -0.1561  0.7656
    9I1OK   C22 3712  12.145  10.127  13.531  0.3611  0.5809  0.1080
    9I1OK    H9 3713  12.231  10.167  13.579 -0.1861 -1.6087 -0.5700
    9I1OK   C23 3714  12.145  10.110  13.396 -0.3550 -0.4697 -0.2498
    9I1OK   H10 3715  12.230  10.154  13.338 -0.6700  0.8126  1.6715
    9I1OK   C24 3716  12.028  10.118  13.759  0.4110  0.8042  0.3266
    9I1OK   O11 3717  11.912  10.109  13.828 -0.8034 -0.4518 -0.0658
    9I1OK   Co3 3718  11.974  10.212  13.967  0.0643 -0.1224  0.0121
    9I1OK    O8 3719  12.059  10.077  14.068 -0.2980  0.4759  0.1247
    9I1OK    C4 3720  12.174  10.053  14.125 -0.3898  0.4346 -0.0034
    9I1OK  H111 3721  12.197   9.983  14.210  1.8385 -0.0460 -1.8775
    9I1OK    O7 3722  12.269  10.141  14.087  0.0175 -0.4603 -1.2425
    9I1OK   Co2 3723  12.160  10.251  13.994 -0.0804 -0.1241 -0.1733
    9I1OK   O12 3724  12.132  10.152  13.836 -0.0657 -0.0886  0.3573
    9I1OK   O26 3725  12.053  10.327  14.127 -0.0353  0.3081  0.3431
    9I1OK  C101 3726  11.931  10.320  14.170  0.4641 -0.2086 -0.0373
    9I1OK   O25 3727  11.845  10.266  14.084 -0.1860 -0.6030  0.5376
    9I1OK   H50 3728  11.899  10.351  14.265 -0.4705  3.3646 -0.5658
    9I1OK   O28 3729  12.232  10.408  13.931  0.6448  0.5840  0.2208
    9I1OK  C102 3730  12.117  10.460  13.888 -0.5437  0.2641 -0.2822
    9I1OK   O27 3731  12.017  10.375  13.888  0.0813  0.1689  0.2412
    9I1OK   H49 3732  12.098  10.553  13.843  1.6834 -1.3327  2.0433
    9I1OK   C25 3733  11.900  10.061  13.100 -0.5125 -0.1220 -0.3435
    9I1OK   C26 3734  11.782  10.089  13.159  0.4434 -0.7118  0.5198
    9I1OK   H11 3735  11.759  10.128  13.256  2.2496 -2.1375 -1.0685
    9I1OK   C27 3736  11.684  10.068  13.051 -0.4845 -0.0400 -0.3594
    9I1OK   H12 3737  11.576  10.072  13.075 -2.0890  1.0145  0.0642
    9I1OK   C28 3738  11.754  10.056  12.939 -0.0733  0.2865 -0.2182
    9I1OK   C29 3739  11.702   9.968  12.803  0.2100 -0.6433  0.2854
    9I1OK   C30 3740  11.567   9.895  12.805  0.0757 -0.0811  0.0192
    9I1OK   C31 3741  11.549   9.780  12.728  0.0518 -0.2637  0.7159
    9I1OK   H13 3742  11.632   9.715  12.733 -1.2457  1.0022  0.3474
    9I1OK   C32 3743  11.423   9.726  12.691  0.0459  1.2404 -0.2690
    9I1OK   H14 3744  11.432   9.629  12.644 -2.1106 -0.9565 -3.3980
    9I1OK   C33 3745  11.303   9.782  12.751  1.1378  0.4515  0.6131
    9I1OK   C34 3746  11.325   9.893  12.832  0.4588 -0.2260 -0.5213
    9I1OK   H15 3747  11.235   9.950  12.852  1.8767 -4.7625  0.6210
    9I1OK   C35 3748  11.446   9.942  12.856  0.1204  0.3538 -0.3790
    9I1OK   H16 3749  11.450  10.013  12.933 -1.9809 -0.0026 -1.1178
    9I1OK   C36 3750  11.184   9.692  12.770  0.7729  0.3256 -0.3199
    9I1OK   O13 3751  11.052   9.714  12.843 -0.4636 -0.0203 -0.7672
    9I1OK   Co1 3752  10.875   9.595  12.865  0.2372  0.2497 -0.3590
    9I1OK    O2 3753  10.826   9.439  12.790 -0.4936 -0.2937  0.1837
    9I1OK    C1 3754  10.863   9.327  12.765  0.3261 -0.1079  0.5594
    9I1OK  H109 3755  10.792   9.255  12.756 -1.3021 -2.8459 -2.7948
    9I1OK    O1 3756  10.983   9.316  12.757 -0.0208  0.5045 -0.2520
    9I1OK    Co 3757  11.014   9.498  12.784  0.3399  0.1721  0.2973
    9I1OK   O14 3758  11.198   9.548  12.742 -0.2193  1.4085  0.5812
    9I1OK    O5 3759  11.010   9.494  12.970  0.3410  0.6157  0.6665
    9I1OK    C3 3760  10.927   9.492  13.057  0.2638  0.1730 -0.5965
    9I1OK    O6 3761  10.832   9.555  13.034  0.2965  0.2314  0.5014
    9I1OK  H110 3762  10.925   9.409  13.129 -0.3432 -1.2163  0.9074
    9I1OK   O18 3763  10.915   9.625  12.649  0.4480  0.1897 -0.5276
    9I1OK   C53 3764  10.812   9.717  12.662 -0.0389 -0.6596  0.1303
    9I1OK   O17 3765  10.757   9.707  12.786  0.9083  0.0832  0.4917
    9I1OK   C54 3766  10.764   9.815  12.557  0.1113  0.5800  0.3074
    9I1OK   C55 3767  10.660   9.906  12.570  0.2824  0.4452  0.5431
    9I1OK   H25 3768  10.622   9.924  12.668 -2.4452  1.3439 -1.5035
    9I1OK   C56 3769  10.626  10.000  12.476  1.4281  1.2789  0.3055
    9I1OK   H26 3770  10.527  10.034  12.473  2.2308 -1.8149  1.6178
    9I1OK   C57 3771  10.712  10.012  12.365 -0.1456  0.5477  0.0974
    9I1OK   C58 3772  10.820   9.923  12.344  0.6774 -0.6491 -0.1367
    9I1OK   H27 3773  10.899   9.931  12.265  1.1024 -0.7679 -2.6305
    9I1OK   C59 3774  10.834   9.821  12.433  0.4634  0.4792  0.2581
    9I1OK   H28 3775  10.916   9.757  12.416  1.6991 -0.9274  1.4126
    9I1OK   C60 3776  10.719  10.146  12.290 -0.1166  0.0389  0.4613
    9I1OK   C61 3777  10.737  10.139  12.138  0.3561 -0.2523  0.3384
    9I1OK    N5 3778  10.765  10.253  12.035 -0.7140  0.1212  0.1807
    9I1OK   C62 3779  10.706  10.186  11.908  0.3049  0.4217 -0.3484
    9I1OK   C63 3780  10.725  10.054  11.925  0.4423  0.5733  0.5833
    9I1OK   H29 3781  10.731   9.979  11.852  3.5750 -1.6945 -1.7701
    9I1OK   C64 3782  10.737  10.026  12.067  0.6066  0.6428  0.6055
    9I1OK   H30 3783  10.722   9.931  12.109 -1.2870 -2.8412  0.4965
    9I1OK   C65 3784  10.555  10.212  11.850  0.6471  0.1436 -0.2060
    9I1OK   C66 3785  10.508  10.135  11.713 -1.2239 -0.4090  0.3131
    9I1OK   C67 3786  10.613  10.087  11.635 -0.2628  0.5014  0.3799
    9I1OK   H31 3787  10.702  10.149  11.624  1.1215  0.2283  2.7111
    9I1OK   C68 3788  10.600   9.987  11.549 -0.1295  0.3093 -0.1052
    9I1OK   H32 3789  10.675   9.950  11.484  0.4571 -0.8544 -0.5115
    9I1OK   C69 3790  10.470   9.927  11.535  0.3002 -0.2385 -0.0014
    9I1OK   C70 3791  10.367   9.969  11.623  0.2841 -0.9307  0.1878
    9I1OK   H33 3792  10.267   9.918  11.621  0.0695 -1.0348  3.4467
    9I1OK   C71 3793  10.385  10.079  11.710 -0.9439 -0.3040  0.1717
    9I1OK   H34 3794  10.309  10.112  11.770 -0.7216  0.5913  2.8165
    9I1OK   C72 3795  10.452   9.806  11.434  0.8882  0.0077  0.1575
    9I1OK   O19 3796  10.525   9.763  11.350  0.1162  0.0124  0.4419
    9I1OK   O34 3797  10.593   9.681  11.212 -0.2375 -0.4042 -0.0190
    9I1OK  C105 3798  10.676   9.575  11.221 -0.6267  0.6961  0.3379
    9I1OK   H51 3799  10.773   9.581  11.179  0.8035  0.1893 -2.4859
    9I1OK   O33 3800  10.619   9.482  11.263 -0.4907  0.0677 -0.0083
    9I1OK   Co6 3801  10.453   9.565  11.269 -0.1971  0.0657  0.0308
    9I1OK    O3 3802  10.326   9.420  11.351 -0.0056  0.8515  0.3878
    9I1OK    C2 3803  10.292   9.379  11.245 -0.0242  0.3530  1.2988
    9I1OK  H108 3804  10.272   9.277  11.219  1.3581  0.1190 -0.6964
    9I1OK    O4 3805  10.299   9.477  11.160  0.6467 -0.2164 -0.6308
    9I1OK   O35 3806  10.340   9.620  11.074  1.0847  0.0024  0.0556
    9I1OK  C106 3807  10.261   9.730  11.074 -0.0207  0.2788  0.5229
    9I1OK   H52 3808  10.203   9.767  10.992  1.0330  2.1951  3.8746
    9I1OK   O36 3809  10.266   9.792  11.173 -0.2057 -0.1011  0.2865
    9I1OK   Co7 3810  10.378   9.665  11.260 -0.0755  0.0995 -0.0177
    9I1OK   O20 3811  10.378   9.716  11.449 -0.6530  0.7339  0.9755
    9I1OK   C73 3812  10.511  10.341  11.873 -0.1899 -0.0002 -0.4502
    9I1OK   C74 3813  10.384  10.402  11.817 -0.2927  0.2220 -0.5903
    9I1OK   H35 3814  10.319  10.351  11.753 -0.4129  1.5342  0.7995
    9I1OK   C75 3815  10.369  10.533  11.855  0.3593  0.5042 -0.7111
    9I1OK   H36 3816  10.290  10.604  11.828 -0.9646  1.9703 -0.1669
    9I1OK   C76 3817  10.487  10.558  11.958 -0.3004  0.4512  0.0097
    9I1OK   C77 3818  10.533  10.700  12.012 -0.1471  0.9241  0.0557
    9I1OK   C78 3819  10.484  10.833  11.941  0.2131 -0.0240  0.0183
    9I1OK   C79 3820  10.477  10.839  11.801  0.2149 -0.4946 -0.0175
    9I1OK   H37 3821  10.521  10.753  11.745  1.9307  1.7152 -1.2960
    9I1OK   C80 3822  10.410  10.946  11.742 -0.6842  0.7117 -0.3051
    9I1OK   H38 3823  10.393  10.946  11.640 -0.1383  0.2121 -1.8924
    9I1OK   C81 3824  10.347  11.032  11.825  0.8572  0.6441 -0.2624
    9I1OK   C82 3825  10.353  11.018  11.964 -0.1422 -0.4341  0.8099
    9I1OK   H39 3826  10.310  11.104  12.019 -0.7477 -0.2275  1.6067
    9I1OK   C83 3827  10.419  10.923  12.024 -0.7239  1.3407  0.1477
    9I1OK   H40 3828  10.410  10.895  12.129 -1.2221 -2.4397  0.3707
    9I1OK   C84 3829  10.296  11.166  11.768  0.3140  0.3489 -0.2860
    9I1OK   O21 3830  10.318  11.210  11.645 -0.0814  0.4866 -0.0693
    9I1OK  Co17 3831  10.205  11.354  11.659 -0.1062 -0.0210  0.4277
    9I1OK   O40 3832  10.317  11.471  11.751  0.2486  0.1401  0.7649
    9I1OK  C135 3833  10.338  11.501  11.868 -0.1275 -0.2883 -0.0320
    9I1OK  C132 3834  10.476  11.555  11.917  0.5173 -0.8101 -0.6478
    9I1OK  C131 3835  10.496  11.630  12.038 -0.0991  0.9037  0.1265
    9I1OK   H64 3836  10.410  11.637  12.101 -1.2150  1.6543 -5.0049
    9I1OK  C130 3837  10.621  11.663  12.071 -0.8884 -0.7227 -0.4149
    9I1OK   H63 3838  10.640  11.721  12.160  1.6957  2.0532  1.6522
    9I1OK  C129 3839  10.728  11.643  11.992  0.3539  0.8492  0.0994
    9I1OK  C134 3840  10.706  11.570  11.877  0.1230  0.2710  1.1330
    9I1OK   H66 3841  10.785  11.546  11.817 -2.3184  2.2827  1.8507
    9I1OK  C133 3842  10.585  11.513  11.840 -0.1786 -0.3404 -0.3778
    9I1OK   H65 3843  10.584  11.424  11.771  1.5807  1.4498 -0.6541
    9I1OK   O39 3844  10.242  11.504  11.937 -0.0065  0.1036 -0.8654
    9I1OK  Co16 3845  10.132  11.422  11.818  0.1347  0.1788 -0.0424
    9I1OK   O22 3846  10.217  11.246  11.844  0.2875  0.0341  0.3181
    9I1OK   O69 3847  10.101  11.557  11.656  0.2117  0.0868  0.4752
    9I1OK  C210 3848  10.137  11.554  11.528 -0.1591 -0.4279 -0.3028
    9I1OK   O70 3849  10.173  11.429  11.484  0.1489 -0.4175 -0.1324
    9I1OK  H106 3850  10.180  11.650  11.483 -0.1094  0.1901  1.1250
    9I1OK   O71 3851   9.970  11.416  11.890  0.5059  0.0815  0.5946
    9I1OK  C211 3852   9.926  11.317  11.802 -0.2643  0.4488 -0.3419
    9I1OK   O72 3853  10.014  11.282  11.705 -0.0526  0.0493  0.1089
    9I1OK  H107 3854   9.844  11.253  11.827  5.6545 -1.5847 -0.1529
    9I1OK   C85 3855  10.649  10.704  12.086 -0.0730 -0.1561 -0.3317
    9I1OK   C86 3856  10.706  10.845  12.129 -0.0201 -0.7647  0.5926
    9I1OK   H41 3857  10.675  10.946  12.106  0.9000 -0.1410 -0.4088
    9I1OK   C87 3858  10.803  10.815  12.215  0.1130 -0.6994 -1.3661
    9I1OK   H42 3859  10.872  10.891  12.249  1.1749 -0.8341 -0.4357
    9I1OK   C88 3860  10.804  10.666  12.228  0.1648  0.8121  0.2291
    9I1OK   C89 3861  10.870  10.599  12.334  0.9912 -0.3503 -0.2168
    9I1OK   C90 3862  10.824  10.464  12.368 -0.1859  0.2843 -0.2932
    9I1OK   C91 3863  10.848  10.400  12.506 -0.2554 -0.5065  0.5195
    9I1OK   H43 3864  10.891  10.437  12.597  0.1751  0.9475 -1.9502
    9I1OK   C92 3865  10.805  10.278  12.494  0.8377  0.0257  0.3623
    9I1OK   H44 3866  10.799  10.200  12.571 -0.5743  4.0213 -0.3051
    9I1OK   C93 3867  10.755  10.255  12.353  0.5213 -0.2885  0.7973
    9I1OK    N6 3868  10.747  10.387  12.296 -0.3638 -0.0683  0.0484
    9I1OK   Zn2 3869  10.687  10.417  12.114 -0.0030 -0.0818  0.3399
    9I1OK    N7 3870  10.747  10.594  12.109 -0.1214 -0.3137  0.5220
    9I1OK    N8 3871  10.553  10.441  11.980  0.1848 -0.0648 -0.2212
    9I1OK   C94 3872  11.020  10.614  12.370  0.1531  0.0592  0.5535
    9I1OK   C95 3873  11.112  10.650  12.277 -0.7504 -0.5808 -1.3476
    9I1OK   H45 3874  11.098  10.630  12.175  0.7034  0.1099 -0.6861
    9I1OK   C96 3875  11.227  10.718  12.306  0.6466  0.3804 -0.5088
    9I1OK   H46 3876  11.305  10.745  12.237  0.2093 -0.7298 -0.7512
    9I1OK   C97 3877  11.259  10.748  12.433 -0.6018 -0.5436 -0.1979
    9I1OK   C99 3878  11.166  10.716  12.530  0.0384 -0.4393  0.0740
    9I1OK   H47 3879  11.194  10.741  12.629 -0.2401 -0.3019 -0.5126
    9I1OK  C100 3880  11.050  10.646  12.499  0.0937 -0.4337 -0.2350
    9I1OK   H48 3881  10.967  10.664  12.561 -1.8529 -1.3979  1.4319
    9I1OK   C98 3882  11.394  10.828  12.459 -1.0319 -0.9221 -0.0664
    9I1OK   O23 3883  11.425  10.890  12.560  0.0192 -0.3582  0.1290
    9I1OK   Co4 3884  11.603  10.931  12.512  0.3131 -0.4673  0.1679
    9I1OK   O16 3885  11.688  10.769  12.461 -0.2538 -0.1285 -0.3294
    9I1OK   C50 3886  11.744  10.717  12.364 -0.0009  0.6893 -0.9797
    9I1OK   C49 3887  11.812  10.584  12.396  1.0159 -0.7004 -0.0291
    9I1OK   C48 3888  11.750  10.486  12.483  0.3841 -0.8256 -0.2792
    9I1OK   H22 3889  11.648  10.496  12.506 -3.3333 -0.8138 -1.6700
    9I1OK   C47 3890  11.819  10.370  12.507  0.2194  0.2274 -0.7208
    9I1OK   H21 3891  11.780  10.292  12.566 -1.1558 -2.1369  1.7395
    9I1OK   C46 3892  11.946  10.342  12.471  0.3005  0.0342 -0.0518
    9I1OK   C52 3893  12.006  10.438  12.389 -0.4791 -0.1171  0.4052
    9I1OK   H24 3894  12.084  10.405  12.324 -3.0527 -0.2746  3.0931
    9I1OK   C51 3895  11.944  10.560  12.353 -0.2037 -0.3017  0.0949
    9I1OK   H23 3896  11.973  10.599  12.257  0.4384 -2.1598 -0.3257
    9I1OK   C41 3897  12.016  10.212  12.511  0.7749 -0.1980 -0.8660
    9I1OK   C40 3898  11.929  10.103  12.557 -0.7839  0.8502 -0.3509
    9I1OK   C39 3899  11.822  10.038  12.468  0.2948  0.0882  0.2503
    9I1OK   H18 3900  11.808  10.071  12.371  0.5312  0.2229  3.4522
    9I1OK   C38 3901  11.744   9.965  12.552 -0.3676 -0.4386 -0.6326
    9I1OK   H17 3902  11.651   9.919  12.521 -3.3346  2.6618 -0.5186
    9I1OK   C37 3903  11.777   9.996  12.697 -0.3374 -0.8321 -0.1004
    9I1OK    N3 3904  11.923  10.058  12.682  0.4808  0.0050  0.2498
    9I1OK   Zn3 3905  12.033  10.097  12.829  0.0754  0.1204 -0.0295
    9I1OK    N4 3906  11.889  10.119  12.959 -0.7124  0.6553  0.0102
    9I1OK    N2 3907  12.144  10.218  12.737 -0.8449  0.0922 -0.5932
    9I1OK   C42 3908  12.131  10.229  12.584  0.3635 -0.0543 -0.6365
    9I1OK   C43 3909  12.249  10.305  12.540  0.4244  0.2557  0.1725
    9I1OK   H19 3910  12.256  10.375  12.458 -1.1257  0.9377 -2.3730
    9I1OK   C44 3911  12.349  10.276  12.630  0.1146  0.6350 -0.6343
    9I1OK   H20 3912  12.444  10.324  12.625  1.9076 -0.6050  0.6865
    9I1OK   C45 3913  12.295  10.177  12.729  0.4804 -0.1589  0.1674
    9I1OK   O15 3914  11.785  10.796  12.274  0.1664 -0.3556  0.2833
    9I1OK   Co5 3915  11.653  10.927  12.316 -0.1113 -0.1954  0.0913
    9I1OK   O24 3916  11.478  10.859  12.356  0.0020  0.1399 -0.5712
    9I1OK   O30 3917  11.600  11.044  12.182  0.8155 -0.0816  0.5868
    9I1OK  C103 3918  11.597  11.138  12.258 -0.5166 -0.0767 -0.3476
    9I1OK  C122 3919  11.531  11.277  12.217 -1.2301  0.2565  0.4496
    9I1OK  C203 3920  11.494  11.361  12.320 -0.2357  0.7137  0.1676
    9I1OK   H99 3921  11.459  11.309  12.401 -1.9802  2.4207  0.1416
    9I1OK  C123 3922  11.426  11.494  12.287  0.3115 -0.5808  0.5381
    9I1OK   H60 3923  11.368  11.544  12.362 -1.1336  1.7262  0.4094
    9I1OK  C120 3924  11.414  11.539  12.143 -0.5701 -0.3508 -0.3210
    9I1OK  C121 3925  11.456  11.431  12.043  0.3806  0.1478  0.4936
    9I1OK   H59 3926  11.443  11.446  11.940 -1.7990  0.1628  1.9787
    9I1OK  C212 3927  11.523  11.303  12.082 -0.0416 -0.5523 -0.8273
    9I1OK  H116 3928  11.557  11.241  12.001 -3.6523 -1.7328 -0.5573
    9I1OK   O29 3929  11.610  11.103  12.383 -0.3877 -0.2959 -0.5008
    9I1OK   O31 3930  11.765  11.050  12.448  0.2179 -0.0179 -0.1600
    9I1OK  C104 3931  11.800  11.016  12.577  0.0531  0.6774 -0.7306
    9I1OK   O32 3932  11.704  10.991  12.649  0.1451 -0.0598 -0.1134
    9I1OK  C168 3933  11.936  10.964  12.614  0.6319  0.2241 -1.2889
    9I1OK  C167 3934  12.018  10.932  12.506  0.3430 -0.5625 -0.3718
    9I1OK   H82 3935  11.972  10.914  12.410 -0.6000 -0.3586  2.8032
    9I1OK  C166 3936  12.155  10.953  12.513 -0.3384  1.0060 -0.3066
    9I1OK   H81 3937  12.214  10.914  12.433  2.1861 -1.6815  0.2754
    9I1OK  C165 3938  12.214  10.993  12.630 -0.2917 -0.7950  0.2802
    9I1OK  C170 3939  12.128  11.009  12.740  0.7247 -0.5744 -1.1069
    9I1OK   H84 3940  12.172  11.057  12.825  1.0127  0.2971  2.1041
    9I1OK  C169 3941  11.994  10.998  12.734  0.3771 -0.0972  0.2945
    9I1OK   H83 3942  11.937  11.046  12.809 -2.8672  3.0836  1.4944
   10I1OK   O55 3943  12.810   7.057  10.838 -0.0447 -0.1526  0.4235
   10I1OK  C202 3944  12.761   7.021  10.721  0.5135  0.3442  0.0411
   10I1OK  H115 3945  12.816   6.987  10.633  0.4927 -1.5296 -1.5404
   10I1OK   O56 3946  12.641   7.031  10.732  0.4477 -0.1717  0.0798
   10I1OK  Co13 3947  12.638   6.998  10.923  0.0200  0.0416  0.0252
   10I1OK  Co12 3948  12.632   7.114  10.962  0.0582 -0.3584 -0.1270
   10I1OK   O61 3949  12.707   7.273  11.027 -0.2906  0.0769 -0.2233
   10I1OK  C206 3950  12.822   7.230  11.038  1.0440 -1.0313  0.5834
   10I1OK   O62 3951  12.832   7.106  10.990  0.6805  0.1873 -0.3526
   10I1OK  H102 3952  12.903   7.282  11.083  0.8613 -0.0932  3.0608
   10I1OK   O41 3953  12.445   7.159  10.918  0.2562 -0.3797 -0.7819
   10I1OK  C149 3954  12.413   7.166  11.033 -0.0775  0.3647  0.0416
   10I1OK   O42 3955  12.483   7.064  11.077  0.3066 -0.0219  0.3605
   10I1OK   O63 3956  12.598   6.948  11.120  0.1237 -0.2595 -0.0277
   10I1OK  C207 3957  12.600   6.807  11.057 -0.2174 -0.1643  0.0973
   10I1OK   O64 3958  12.595   6.811  10.937 -0.9495 -0.8340  0.4706
   10I1OK  H103 3959  12.625   6.716  11.103  0.0723 -1.0957 -1.6507
   10I1OK  C148 3960  12.301   7.238  11.113  0.0347  0.0198  0.1112
   10I1OK  C147 3961  12.306   7.229  11.252  0.9301 -0.0075 -0.1283
   10I1OK   H72 3962  12.358   7.155  11.305  1.9657  2.9030 -2.0013
   10I1OK  C146 3963  12.217   7.307  11.330 -0.9599  0.2171 -0.1306
   10I1OK   H71 3964  12.217   7.319  11.435  0.1872 -2.2074 -4.1921
   10I1OK  C145 3965  12.121   7.387  11.261  0.2417  0.5836 -0.1555
   10I1OK  C151 3966  12.121   7.394  11.114  0.4629 -0.6076  0.8736
   10I1OK   H74 3967  12.046   7.455  11.068 -2.6159 -1.1416  0.6313
   10I1OK  C150 3968  12.211   7.317  11.042  0.1984  0.4042  0.5323
   10I1OK   H73 3969  12.202   7.308  10.937  2.4409  3.3028 -0.0378
   10I1OK  C140 3970  11.998   7.444  11.331 -0.1561  0.0517 -1.0682
   10I1OK  C139 3971  11.951   7.359  11.455  0.5498 -0.9015 -0.9011
   10I1OK  C138 3972  11.931   7.204  11.452 -0.4375 -0.1757  0.0526
   10I1OK   H68 3973  11.911   7.148  11.363  0.5678  1.8781 -0.3504
   10I1OK  C137 3974  11.928   7.172  11.577 -1.1226 -0.3090  0.1547
   10I1OK   H67 3975  11.903   7.073  11.618 -0.8618 -3.8202  0.2000
   10I1OK  C136 3976  11.963   7.293  11.664 -0.8740 -0.3633  0.0493
   10I1OK  C128 3977  11.988   7.285  11.797  0.2126 -0.6895  0.2071
   10I1OK  C127 3978  12.044   7.420  11.867 -0.4324 -0.5602 -0.0052
   10I1OK  C126 3979  12.083   7.422  11.994 -0.1393  0.3492 -0.0730
   10I1OK   H62 3980  12.130   7.356  12.064 -0.3029 -0.5084  1.1283
   10I1OK  C125 3981  12.063   7.570  12.031  0.3837 -1.2856  0.2261
   10I1OK   H61 3982  12.093   7.615  12.115 -0.8430 -0.0433  1.3460
   10I1OK  C124 3983  11.996   7.631  11.932 -0.5393  1.1313  0.0945
   10I1OK  C119 3984  11.926   7.772  11.951  0.3157  0.5874 -0.0347
   10I1OK  C116 3985  11.834   7.792  11.857  0.2628 -0.1394  0.4141
   10I1OK    N9 3986  11.862   7.748  11.701 -0.2101 -0.2005 -0.3019
   10I1OK  C115 3987  11.852   7.861  11.632 -0.2251  0.0554 -0.3562
   10I1OK  C118 3988  11.748   7.946  11.703 -0.1086 -0.0488  0.4456
   10I1OK   H58 3989  11.710   8.034  11.657  1.1261  0.8335  0.8488
   10I1OK  C117 3990  11.746   7.912  11.832 -0.5580 -0.0936 -0.1880
   10I1OK   H57 3991  11.673   7.949  11.902 -0.9471 -1.2394 -0.2214
   10I1OK  C114 3992  11.886   7.885  11.484  0.0826  0.2957  0.1338
   10I1OK  C144 3993  11.941   7.778  11.410  0.0562  0.3279  0.1472
   10I1OK  C143 3994  12.006   7.805  11.280 -0.1573 -0.1860 -0.4828
   10I1OK   H70 3995  12.050   7.897  11.246  2.6294  0.5966 -0.5108
   10I1OK  C142 3996  12.017   7.683  11.222 -0.4630 -0.2987  0.6704
   10I1OK   H69 3997  12.039   7.669  11.118 -2.1881 -2.9091  0.8540
   10I1OK  C141 3998  11.994   7.579  11.335  0.6508  0.3586  0.6244
   10I1OK   N10 3999  12.003   7.653  11.467  0.3339 -0.0465  0.2654
   10I1OK    Zn 4000  11.956   7.586  11.633 -0.0807 -0.3494 -0.0559
   10I1OK   N11 4001  11.952   7.403  11.575 -0.2616  0.2093  0.4132
   10I1OK   N12 4002  12.051   7.557  11.802 -0.9603  0.0509 -0.6965
   10I1OK  C111 4003  11.879   8.032  11.429  0.2280 -0.0077 -0.8480
   10I1OK  C110 4004  11.814   8.054  11.298 -0.0914 -0.3199 -0.3381
   10I1OK   H54 4005  11.774   7.973  11.240 -3.4790  0.2478  1.0225
   10I1OK  C109 4006  11.810   8.188  11.246  0.4503  0.0487 -0.0190
   10I1OK   H53 4007  11.742   8.194  11.157 -1.7370  4.3136 -1.6516
   10I1OK  C108 4008  11.874   8.295  11.313  1.0751  0.7399  0.0626
   10I1OK  C113 4009  11.938   8.271  11.438  0.5071  0.8956  0.3736
   10I1OK   H56 4010  11.959   8.363  11.500 -1.7288 -2.0256 -0.9293
   10I1OK  C112 4011  11.943   8.140  11.493 -0.4221  1.5792 -0.7054
   10I1OK   H55 4012  11.995   8.128  11.589  0.7149  2.7769 -0.4615
   10I1OK  C107 4013  11.872   8.438  11.253  1.3183  0.2590  0.0458
   10I1OK   O37 4014  11.940   8.523  11.312  0.0756 -0.3691  0.2339
   10I1OK   Co8 4015  11.919   8.622  11.164 -0.0467  0.0697 -0.4463
   10I1OK   O51 4016  11.878   8.796  11.107  0.7759  0.3202 -0.3356
   10I1OK  C200 4017  12.001   8.809  11.078 -0.2690 -0.8229 -0.3644
   10I1OK   O52 4018  12.067   8.714  11.108 -0.6055  0.3565  0.5482
   10I1OK  H113 4019  12.041   8.899  11.040 -0.4290 -3.3851  3.2896
   10I1OK   O45 4020  11.812   8.750  11.273 -0.1247 -0.1716  0.2614
   10I1OK  C182 4021  11.696   8.730  11.317  0.4670 -0.6029 -0.0674
   10I1OK   O46 4022  11.619   8.679  11.240  0.4716  0.3445 -0.4677
   10I1OK   Co9 4023  11.746   8.648  11.102  0.1362 -0.0360  0.1069
   10I1OK   O38 4024  11.788   8.472  11.167 -0.1863 -0.3079  0.6721
   10I1OK   O53 4025  11.681   8.631  10.936  0.4279  0.0604  0.6141
   10I1OK  C201 4026  11.768   8.558  10.902  0.4443 -0.5597  0.6578
   10I1OK   O54 4027  11.845   8.532  10.998  0.1227  0.7061 -0.7361
   10I1OK  H114 4028  11.799   8.547  10.802  3.0493 -0.4054 -2.4301
   10I1OK  C179 4029  11.663   8.779  11.460  0.1287  0.3754  0.5380
   10I1OK  C178 4030  11.759   8.807  11.559  0.3026 -0.1010  0.2112
   10I1OK   H88 4031  11.848   8.749  11.566  3.0159 -1.3126 -2.2771
   10I1OK  C177 4032  11.725   8.883  11.667 -0.4942  0.0350  0.1934
   10I1OK   H87 4033  11.792   8.887  11.750 -1.0795  0.0904  1.8968
   10I1OK  C176 4034  11.599   8.937  11.686  0.0054  0.2095  0.1681
   10I1OK  C181 4035  11.506   8.909  11.592 -0.8251 -0.4661 -0.0048
   10I1OK   H90 4036  11.424   8.971  11.599  1.4104 -2.0361 -0.5248
   10I1OK  C180 4037  11.539   8.836  11.473  0.0616  0.0993  0.1544
   10I1OK   H89 4038  11.461   8.840  11.399 -2.2400 -2.1347 -3.3936
   10I1OK  C175 4039  11.562   9.004  11.823  0.4914 -0.1798  0.4160
   10I1OK  C174 4040  11.584   8.916  11.952 -0.2982  0.3906 -0.9309
   10I1OK  C173 4041  11.650   8.777  11.956  0.2234 -0.4557 -0.2233
   10I1OK   H86 4042  11.702   8.724  11.874  0.4385 -2.7253  2.8142
   10I1OK  C172 4043  11.626   8.723  12.074 -1.0278  0.0222  0.7152
   10I1OK   H85 4044  11.669   8.631  12.115 -0.9572 -0.7578  0.5484
   10I1OK  C171 4045  11.521   8.815  12.141 -0.4256 -0.5309  0.0426
   10I1OK  C164 4046  11.453   8.790  12.261 -0.0606 -0.3243 -0.2791
   10I1OK  C161 4047  11.346   8.893  12.306  0.0018  0.1366 -0.0238
   10I1OK   N13 4048  11.355   9.041  12.268  0.1072 -0.0860 -0.5045
   10I1OK  C160 4049  11.388   9.093  12.411  0.1336  0.3420  0.7702
   10I1OK  C163 4050  11.345   9.011  12.506 -0.3694  0.6387 -0.2335
   10I1OK   H80 4051  11.323   9.027  12.611  3.7517  2.3769  0.1069
   10I1OK  C162 4052  11.310   8.881  12.435 -0.0236 -0.1906  0.1076
   10I1OK   H79 4053  11.240   8.810  12.473 -0.5899 -0.0507 -0.5124
   10I1OK  C159 4054  11.461   9.230  12.444  0.3198 -0.3831 -0.1273
   10I1OK  C191 4055  11.479   9.331  12.352  0.5950  0.2871  0.0308
   10I1OK  C190 4056  11.508   9.476  12.371  0.5228  0.6660  0.6500
   10I1OK   H94 4057  11.532   9.533  12.456 -1.7628 -0.3327 -1.2436
   10I1OK  C189 4058  11.506   9.526  12.247  0.2254  0.1621  0.5140
   10I1OK   H93 4059  11.488   9.627  12.227  2.0899  0.0828  0.7756
   10I1OK  C188 4060  11.487   9.417  12.144  0.0589 -0.7697  0.5991
   10I1OK  C187 4061  11.487   9.446  11.988 -0.5953  0.3030 -1.0963
   10I1OK  C186 4062  11.494   9.342  11.909  0.8526  0.5893  0.3802
   10I1OK  C185 4063  11.526   9.348  11.759  0.2255 -0.0762  0.1816
   10I1OK   H92 4064  11.529   9.438  11.697  1.3945  1.1198  1.7576
   10I1OK  C184 4065  11.547   9.232  11.712 -0.6895  0.4973  0.0761
   10I1OK   H91 4066  11.564   9.202  11.614  1.9457  0.2540 -1.0339
   10I1OK  C183 4067  11.528   9.138  11.831  0.6249 -0.4024 -0.6187
   10I1OK   N15 4068  11.449   9.199  11.946  0.3627 -0.7928 -0.5210
   10I1OK   Zn1 4069  11.464   9.122  12.124  0.1879  0.3655 -0.0420
   10I1OK   N14 4070  11.495   9.301  12.205 -0.2970 -0.1323 -0.0177
   10I1OK   N16 4071  11.526   8.937  12.064  0.0977 -0.3921 -0.1571
   10I1OK  C192 4072  11.450   9.585  11.925  0.7549 -0.3367 -0.5581
   10I1OK  C193 4073  11.493   9.707  11.974  0.3262  0.2207 -0.3100
   10I1OK   H95 4074  11.582   9.706  12.033 -0.7350  1.6673  2.1373
   10I1OK  C194 4075  11.419   9.829  11.953  0.3192 -0.1196 -0.0474
   10I1OK   H96 4076  11.434   9.916  12.021  0.2566  0.5180  0.5881
   10I1OK  C195 4077  11.306   9.824  11.880  0.8887  0.4876  0.0836
   10I1OK  C197 4078  11.252   9.701  11.830  0.1766 -0.7921 -0.1924
   10I1OK   H97 4079  11.151   9.702  11.805  0.9255 -1.8298  0.6304
   10I1OK  C198 4080  11.327   9.590  11.855  0.0815  0.3826  0.4480
   10I1OK   H98 4081  11.286   9.499  11.825 -1.4106 -0.9479  2.0092
   10I1OK  C196 4082  11.226   9.951  11.843 -0.2642 -1.2238  0.3847
   10I1OK   O47 4083  11.108   9.948  11.773  0.3399  0.2837 -0.2080
   10I1OK  Co10 4084  11.092  10.133  11.783 -0.0370 -0.3376  0.1016
   10I1OK   O50 4085  11.072  10.169  11.968  0.4123 -0.4676 -0.1604
   10I1OK  C199 4086  11.136  10.231  12.065 -0.5288  0.0254  0.8531
   10I1OK  H112 4087  11.097  10.232  12.164  0.5807 -0.9551  0.5277
   10I1OK   O49 4088  11.248  10.295  12.032 -1.0065 -0.1633 -0.3813
   10I1OK  Co11 4089  11.231  10.250  11.852 -0.0495  0.1706 -0.0369
   10I1OK   O48 4090  11.279  10.071  11.862 -0.3754 -0.0588 -0.0138
   10I1OK   O57 4091  11.368  10.312  11.755 -0.4385 -0.3527  0.4157
   10I1OK  C204 4092  11.323  10.258  11.640 -0.3426  0.3315  0.4603
   10I1OK   O58 4093  11.212  10.184  11.652 -0.4520  0.2496  0.2846
   10I1OK  H101 4094  11.376  10.251  11.547 -2.1484 -0.6368  0.2132
   10I1OK   O59 4095  11.087  10.359  11.799 -0.0099 -0.5058  0.2625
   10I1OK  C205 4096  10.969  10.330  11.737 -0.5124 -0.9511 -0.2121
   10I1OK   O60 4097  10.936  10.199  11.718 -1.0791 -0.3143 -0.3837
   10I1OK  H100 4098  10.894  10.396  11.737 -3.3430 -0.5402 -0.0461
   10I1OK  C156 4099  11.486   9.274  12.598  0.2090  0.3016  0.2178
   10I1OK  C155 4100  11.601   9.348  12.626  0.6484 -0.4266  0.1126
   10I1OK   H76 4101  11.688   9.333  12.567  2.0741  2.8368 -1.0900
   10I1OK  C154 4102  11.617   9.417  12.745  0.4440  0.0960 -0.6955
   10I1OK   H75 4103  11.703   9.478  12.761 -0.7937 -0.1857 -0.5832
   10I1OK  C153 4104  11.527   9.397  12.852  0.0529  0.3836  0.4662
   10I1OK  C158 4105  11.415   9.324  12.829 -0.1364  0.1692 -0.9669
   10I1OK   H78 4106  11.335   9.315  12.903 -0.8255  1.4493  0.5347
   10I1OK  C157 4107  11.392   9.265  12.704  0.7881  0.8384 -0.4684
   10I1OK   H77 4108  11.293   9.234  12.680  0.4453  2.9957  1.4123
   10I1OK  C152 4109  11.537   9.476  12.989 -0.5835 -0.4319 -0.1465
   10I1OK   O43 4110  11.448   9.459  13.085  0.0605  0.0069  0.1984
   10I1OK  Co14 4111  11.406   9.573  13.256  0.0053 -0.1113 -0.0427
   10I1OK    O9 4112  11.394   9.447  13.388  0.1210 -0.4330 -0.3484
   10I1OK    C5 4113  11.525   9.417  13.373 -1.1244 -0.7319 -0.4079
   10I1OK   O10 4114  11.616   9.504  13.291 -0.1561  0.2601  0.0608
   10I1OK  Co15 4115  11.584   9.645  13.164  0.1423  0.1401 -0.0922
   10I1OK   O44 4116  11.616   9.566  13.001  0.7335  0.0129 -0.3969
   10I1OK   O65 4117  11.513   9.759  13.286  0.2363 -0.3302  0.6747
   10I1OK  C208 4118  11.625   9.806  13.289 -0.0760  0.0221 -0.1260
   10I1OK   O66 4119  11.708   9.755  13.220 -0.1413 -0.0569  0.2003
   10I1OK  H104 4120  11.632   9.885  13.357 -1.1025 -2.9889 -0.7578
   10I1OK   O68 4121  11.412   9.747  13.123 -0.0810  0.2652 -0.2983
   10I1OK  C209 4122  11.281   9.716  13.127  0.1671 -0.0930  0.6278
   10I1OK   O67 4123  11.243   9.635  13.202 -0.3015 -0.0150  0.4699
   10I1OK  H105 4124  11.229   9.744  13.046  1.5628 -0.6405 -0.2785
   10I1OK    C6 4125  11.586   9.298  13.441  0.3586  1.5875 -0.0647
   10I1OK    C7 4126  11.505   9.201  13.512  0.6889 -0.6568 -0.4918
   10I1OK    H1 4127  11.402   9.227  13.524 -0.3069 -3.1856 -0.7854
   10I1OK    C8 4128  11.571   9.115  13.588  0.1162 -0.0338 -0.0504
   10I1OK    H2 4129  11.515   9.037  13.636  1.1519 -1.5744 -0.6339
   10I1OK    C9 4130  11.709   9.102  13.600 -0.1556  0.4592  0.4671
   10I1OK   C10 4131  11.781   9.183  13.515  0.2089 -0.2115  0.0113
   10I1OK    H3 4132  11.891   9.178  13.507 -2.9972 -0.2857 -1.1915
   10I1OK   C11 4133  11.720   9.287  13.442 -0.2052  0.1483 -0.0811
   10I1OK    H4 4134  11.784   9.368  13.412 -2.1282  0.2133  0.0637
   10I1OK   C12 4135  11.777   8.960  13.625  0.0201 -0.2305 -0.6488
   10I1OK   C13 4136  11.909   8.973  13.704 -0.3904 -0.7020  0.0893
   10I1OK    N1 4137  11.969   8.867  13.742  0.2456  0.1328  0.1757
   10I1OK   C14 4138  12.070   8.915  13.838  0.1096 -0.7285 -0.3014
   10I1OK   C15 4139  12.080   9.068  13.824 -0.5407 -0.8882 -0.6753
   10I1OK    H5 4140  12.159   9.123  13.871 -3.1439 -1.5280  3.0925
   10I1OK   C16 4141  11.993   9.104  13.728 -0.1662  0.4998  0.8236
   10I1OK    H6 4142  11.971   9.205  13.699  1.2161  3.8821 -0.4975
   10I1OK   C17 4143  12.077   8.860  13.960 -0.1524  0.3544 -0.4655
   10I1OK   C18 4144  12.210   8.884  14.042 -0.2785  0.1621 -0.5131
   10I1OK   C19 4145  12.327   8.929  13.976  0.6162 -0.5810  0.2087
   10I1OK    H7 4146  12.311   8.948  13.868 -0.7183  1.3859 -1.7188
   10I1OK   C20 4147  12.454   8.951  14.036 -0.1514 -0.4134 -0.0255
   10I1OK    H8 4148  12.543   8.969  13.976 -0.6143 -1.1917 -1.9043
   10I1OK   C21 4149  12.463   8.932  14.176  0.1675 -0.9236 -0.2526
   10I1OK   C22 4150  12.355   8.889  14.248 -0.2270  0.1857 -0.3290
   10I1OK    H9 4151  12.355   8.889  14.360 -0.0066 -0.1555  1.3972
   10I1OK   C23 4152  12.230   8.870  14.179  0.1464  0.4344 -0.6976
   10I1OK   H10 4153  12.140   8.840  14.237 -1.4509  0.1647  1.2286
   10I1OK   C24 4154  12.602   8.931  14.251  0.7639  0.5979  0.4903
   10I1OK   O11 4155  12.718   8.937  14.185  0.1481  0.7697 -0.2580
   10I1OK   Co3 4156  12.818   8.892  14.331  0.0568 -0.0431 -0.2449
   10I1OK    O8 4157  12.839   9.050  14.419 -0.0562 -0.5431  0.1191
   10I1OK    C4 4158  12.829   9.095  14.547  0.0716 -0.2055 -0.3687
   10I1OK  H111 4159  12.898   9.166  14.588 -1.9704  0.1511  1.8284
   10I1OK    O7 4160  12.754   9.020  14.628  0.9628  0.1777 -0.2725
   10I1OK   Co2 4161  12.746   8.885  14.508  0.1960 -0.1483 -0.0265
   10I1OK   O12 4162  12.616   8.941  14.386 -0.1736 -0.5158  0.2724
   10I1OK   O26 4163  12.919   8.828  14.504 -0.4201  0.0423  0.1609
   10I1OK  C101 4164  13.023   8.818  14.417 -0.1837 -0.0388  0.3152
   10I1OK   O25 4165  12.989   8.846  14.293 -0.2931 -0.2980 -0.0660
   10I1OK   H50 4166  13.113   8.763  14.432 -0.2968 -5.6476  1.2484
   10I1OK   O28 4167  12.667   8.736  14.577  0.5574  0.9928 -0.7519
   10I1OK  C102 4168  12.680   8.663  14.469  0.1408 -0.1355 -0.5149
   10I1OK   O27 4169  12.744   8.725  14.366  0.1466  0.0893 -0.3592
   10I1OK   H49 4170  12.634   8.568  14.457 -0.8535  2.4788 -1.4402
   10I1OK   C25 4171  12.009   8.720  13.982  0.0966 -0.6144 -0.4001
   10I1OK   C26 4172  11.994   8.659  14.101  0.4438 -0.5639 -0.9009
   10I1OK   H11 4173  11.962   8.694  14.196 -0.7236  0.5990  0.4432
   10I1OK   C27 4174  12.006   8.515  14.077 -0.4509 -0.0019  0.0652
   10I1OK   H12 4175  12.032   8.445  14.154  0.4943 -0.2365  0.0876
   10I1OK   C28 4176  12.014   8.502  13.946  0.2717 -0.1987  0.0066
   10I1OK   C29 4177  12.061   8.377  13.862  0.7498  0.4688 -0.0840
   10I1OK   C30 4178  12.111   8.255  13.941  0.8358 -0.0017  0.5782
   10I1OK   C31 4179  12.225   8.190  13.903 -0.0793  0.2204 -0.0632
   10I1OK   H13 4180  12.282   8.231  13.823  2.4522 -0.7289 -1.4521
   10I1OK   C32 4181  12.269   8.065  13.962 -0.3944 -0.2228 -0.0748
   10I1OK   H14 4182  12.361   8.015  13.925  4.1100 -0.1789  0.8790
   10I1OK   C33 4183  12.198   8.005  14.060  0.7006 -0.1489  0.3078
   10I1OK   C34 4184  12.085   8.064  14.104 -0.6680  0.8940 -0.2447
   10I1OK   H15 4185  12.016   8.019  14.177 -3.9984  1.2624  0.6473
   10I1OK   C35 4186  12.045   8.190  14.048  0.1570  0.3205  0.5131
   10I1OK   H16 4187  11.944   8.216  14.079 -0.0700  0.7265 -3.3352
   10I1OK   C36 4188  12.251   7.876  14.125 -0.4033  0.3150  1.2435
   10I1OK   O13 4189  12.179   7.775  14.214  0.0321 -0.2486 -0.0957
   10I1OK   Co1 4190  12.231   7.584  14.291  0.1044 -0.5412  0.2254
   10I1OK    O2 4191  12.393   7.482  14.283  0.0582 -0.2228  0.4549
   10I1OK    C1 4192  12.510   7.496  14.278 -0.5046 -0.7877 -0.5406
   10I1OK  H109 4193  12.568   7.409  14.272 -0.8210 -0.1802  0.5488
   10I1OK    O1 4194  12.542   7.586  14.210 -0.3739 -0.2591 -0.1696
   10I1OK    Co 4195  12.381   7.664  14.204 -0.1280  0.2859  0.0553
   10I1OK   O14 4196  12.388   7.838  14.103 -0.0112 -0.2649  1.3630
   10I1OK    O5 4197  12.352   7.713  14.381 -0.5420  0.1605  0.1869
   10I1OK    C3 4198  12.292   7.679  14.477 -0.2625  0.4124 -1.0477
   10I1OK    O6 4199  12.203   7.598  14.468 -0.5301 -0.1307  0.5038
   10I1OK  H110 4200  12.317   7.718  14.572 -1.6042  0.0127 -1.3153
   10I1OK   O18 4201  12.266   7.567  14.081 -0.1450 -0.1331  0.3257
   10I1OK   C53 4202  12.137   7.522  14.087 -0.0679 -0.1193  1.1407
   10I1OK   O17 4203  12.095   7.492  14.211 -0.0626 -0.3075 -0.4787
   10I1OK   C54 4204  12.060   7.492  13.954 -0.4314  0.9816  0.3811
   10I1OK   C55 4205  11.952   7.398  13.963  0.1361  0.4219 -0.2851
   10I1OK   H25 4206  11.908   7.395  14.061  1.4665  3.8363 -1.6116
   10I1OK   C56 4207  11.885   7.360  13.849 -0.3022 -0.5637  0.1152
   10I1OK   H26 4208  11.828   7.270  13.848  3.5588 -0.7272 -1.7869
   10I1OK   C57 4209  11.912   7.419  13.720  1.3918  0.7173  0.4859
   10I1OK   C58 4210  12.010   7.520  13.720  0.6796  0.2908  0.2587
   10I1OK   H27 4211  12.042   7.565  13.620  1.8697  1.8398  2.2942
   10I1OK   C59 4212  12.073   7.563  13.835 -0.0759  0.2389  0.0889
   10I1OK   H28 4213  12.108   7.666  13.847 -0.0840  0.8125 -4.4667
   10I1OK   C60 4214  11.919   7.346  13.583  0.4907 -0.0233 -0.4075
   10I1OK   C61 4215  11.953   7.197  13.573  0.3836 -0.0502 -0.6644
   10I1OK    N5 4216  11.961   7.115  13.444 -0.0043 -0.1591 -0.1215
   10I1OK   C62 4217  11.947   6.983  13.507  0.2872  0.3675 -0.6246
   10I1OK   C63 4218  11.990   6.979  13.641  1.0824  0.3535  0.2779
   10I1OK   H29 4219  12.001   6.893  13.713  2.8626  0.0989 -2.0998
   10I1OK   C64 4220  12.008   7.127  13.677  0.6583  0.3783  0.5185
   10I1OK   H30 4221  12.052   7.156  13.764 -1.4952  3.0425 -2.2382
   10I1OK   C65 4222  11.831   6.874  13.458 -0.4560 -1.0947 -0.0895
   10I1OK   C66 4223  11.787   6.746  13.542  0.3599 -0.8138 -0.1137
   10I1OK   C67 4224  11.889   6.662  13.605 -0.2691 -0.7344  0.5561
   10I1OK   H31 4225  11.989   6.682  13.592 -1.6217  1.5264  4.4532
   10I1OK   C68 4226  11.854   6.568  13.695  0.2674  0.3866 -0.2867
   10I1OK   H32 4227  11.926   6.500  13.719 -2.3788 -1.0199  1.7408
   10I1OK   C69 4228  11.718   6.549  13.730 -0.0247  0.2298 -0.6869
   10I1OK   C70 4229  11.620   6.618  13.664  0.9369 -0.2827  0.5527
   10I1OK   H33 4230  11.523   6.624  13.709  2.6067  0.0986 -1.5844
   10I1OK   C71 4231  11.651   6.711  13.568  0.7363  0.1859 -0.1289
   10I1OK   H34 4232  11.571   6.771  13.533  2.5285  1.5084  1.6468
   10I1OK   C72 4233  11.675   6.453  13.846  0.3480 -0.2978  0.2993
   10I1OK   O19 4234  11.736   6.376  13.926 -0.6129  0.2935 -0.5866
   10I1OK   O34 4235  11.766   6.266  14.051 -0.6593 -0.0551  0.4056
   10I1OK  C105 4236  11.839   6.287  14.163  0.2019  0.4745  0.5500
   10I1OK   H51 4237  11.911   6.218  14.195  4.1150  4.1813 -0.6194
   10I1OK   O33 4238  11.806   6.380  14.221  0.4830 -0.0249  0.5719
   10I1OK   Co6 4239  11.646   6.406  14.125  0.3803  0.0310  0.4563
   10I1OK    O3 4240  11.587   6.596  14.161  0.1791 -1.0522 -0.2319
   10I1OK    C2 4241  11.521   6.577  14.257  0.0820  0.1470 -0.3029
   10I1OK  H108 4242  11.479   6.645  14.326 -2.6796 -0.5568  0.4888
   10I1OK    O4 4243  11.511   6.447  14.265  0.0989  0.7457 -0.2663
   10I1OK   O35 4244  11.482   6.275  14.211  0.5637  0.3299 -0.3470
   10I1OK  C106 4245  11.386   6.236  14.130 -0.3840 -0.0837  0.5519
   10I1OK   H52 4246  11.308   6.178  14.165  1.1338 -1.9143  0.5888
   10I1OK   O36 4247  11.407   6.267  14.021  0.1832 -0.5272 -0.5117
   10I1OK   Co7 4248  11.557   6.367  14.051 -0.4492 -0.2676  0.1011
   10I1OK   O20 4249  11.565   6.458  13.886  0.0478  0.1379  0.3793
   10I1OK   C73 4250  11.788   6.884  13.334 -0.4557  1.4991  0.6787
   10I1OK   C74 4251  11.707   6.786  13.260  0.6083 -0.4382  0.4725
   10I1OK   H35 4252  11.632   6.723  13.305  1.1650 -1.7168 -0.1023
   10I1OK   C75 4253  11.722   6.820  13.128  0.1432 -0.4292 -0.0590
   10I1OK   H36 4254  11.676   6.770  13.046 -0.6939  1.3015 -2.5627
   10I1OK   C76 4255  11.802   6.949  13.117  0.3632 -0.7751  0.3044
   10I1OK   C77 4256  11.883   7.011  13.003 -0.5100 -0.6846  0.3044
   10I1OK   C78 4257  11.939   6.915  12.890  0.3002 -0.1146  0.3561
   10I1OK   C79 4258  12.063   6.951  12.830 -0.6983 -0.0589 -0.7515
   10I1OK   H37 4259  12.121   7.022  12.886 -1.5489 -0.8286  2.3274
   10I1OK   C80 4260  12.106   6.901  12.711  0.5434 -0.8183 -0.4333
   10I1OK   H38 4261  12.169   6.960  12.650  0.4669  1.6865  0.6656
   10I1OK   C81 4262  12.031   6.801  12.655  0.2593 -0.1418 -0.6389
   10I1OK   C82 4263  11.911   6.762  12.713  0.3195  0.0453 -1.2517
   10I1OK   H39 4264  11.861   6.677  12.674  2.3584 -0.1205  1.7098
   10I1OK   C83 4265  11.861   6.814  12.822  0.1206  0.0207  0.6581
   10I1OK   H40 4266  11.780   6.768  12.874 -1.9522 -1.3857 -1.7473
   10I1OK   C84 4267  12.070   6.741  12.520 -0.9796  0.1593 -0.6233
   10I1OK   O21 4268  12.188   6.760  12.462  0.0112 -0.1404  0.1958
   10I1OK  Co17 4269  12.146   6.678  12.316 -0.2649  0.0276  0.1595
   10I1OK   O40 4270  12.054   6.806  12.221  0.1612 -0.1801  0.0959
   10I1OK  C135 4271  11.952   6.822  12.156  1.1108 -0.0479  0.2629
   10I1OK  C132 4272  11.953   6.934  12.056  0.2598  0.5173 -0.5277
   10I1OK  C131 4273  11.847   6.965  11.974  0.0023  1.0713  0.6370
   10I1OK   H64 4274  11.749   6.919  11.970  0.5569 -1.9193 -0.7798
   10I1OK  C130 4275  11.864   7.069  11.884  0.2044 -0.1794  0.3756
   10I1OK   H63 4276  11.778   7.087  11.815  0.5418 -1.3532 -2.9399
   10I1OK  C129 4277  11.982   7.149  11.878 -0.7637 -0.5479 -0.1277
   10I1OK  C134 4278  12.092   7.106  11.943 -0.0318 -0.0342 -0.3697
   10I1OK   H66 4279  12.187   7.126  11.898 -1.0946 -0.1423 -0.1843
   10I1OK  C133 4280  12.078   6.999  12.033  0.1410  0.3765  0.1953
   10I1OK   H65 4281  12.156   6.988  12.101 -1.2968 -1.3938  1.1064
   10I1OK   O39 4282  11.859   6.748  12.174  0.0388  0.3801 -0.1174
   10I1OK  Co16 4283  11.962   6.627  12.260 -0.0520 -0.0488 -0.2037
   10I1OK   O22 4284  11.969   6.704  12.434 -0.0784 -0.3159  0.4148
   10I1OK   O69 4285  12.109   6.570  12.127  0.1629  0.3175  0.3492
   10I1OK  C210 4286  12.243   6.585  12.114  0.5313 -0.3627 -0.0493
   10I1OK   O70 4287  12.311   6.651  12.210 -0.6984 -0.2426  0.1551
   10I1OK  H106 4288  12.295   6.541  12.025 -1.8644 -4.6592  0.4319
   10I1OK   O71 4289  11.877   6.476  12.273 -0.1096  0.0058 -0.2545
   10I1OK  C211 4290  11.968   6.418  12.348 -0.3771  0.1691  0.1106
   10I1OK   O72 4291  12.084   6.489  12.376 -0.3124 -0.2881 -0.3236
   10I1OK  H107 4292  11.972   6.310  12.353 -0.7672  0.4414 -1.4847
   10I1OK   C85 4293  11.890   7.148  12.999 -0.7455  0.6168 -0.7528
   10I1OK   C86 4294  11.911   7.229  12.868 -0.0795  0.1784 -0.7653
   10I1OK   H41 4295  11.947   7.192  12.777 -3.4494  0.1856  3.2654
   10I1OK   C87 4296  11.867   7.350  12.904  0.2436 -0.4382 -0.2589
   10I1OK   H42 4297  11.842   7.432  12.843 -1.0771 -0.9913 -0.8670
   10I1OK   C88 4298  11.857   7.356  13.056  0.2884  0.1756 -0.1905
   10I1OK   C89 4299  11.793   7.461  13.121 -0.4169  0.4827  0.7264
   10I1OK   C90 4300  11.788   7.455  13.274  0.1958 -0.5179 -0.9488
   10I1OK   C91 4301  11.726   7.560  13.368  1.1843 -1.5008  0.2012
   10I1OK   H43 4302  11.654   7.641  13.340  0.4087 -1.8512 -0.8379
   10I1OK   C92 4303  11.755   7.526  13.490 -0.1620  1.0012 -0.2196
   10I1OK   H44 4304  11.732   7.577  13.580 -2.0957  0.4146 -1.6119
   10I1OK   C93 4305  11.846   7.405  13.483  1.2703  0.3523  0.5762
   10I1OK    N6 4306  11.818   7.356  13.349 -0.0787 -0.3158 -0.4254
   10I1OK   Zn2 4307  11.861   7.178  13.286  0.1737  0.1900 -0.1692
   10I1OK    N7 4308  11.930   7.236  13.118 -0.1521 -0.3140  0.0226
   10I1OK    N8 4309  11.810   6.994  13.241 -0.3624  0.7511 -0.3755
   10I1OK   C94 4310  11.804   7.609  13.071 -0.8088  0.1857 -0.0559
   10I1OK   C95 4311  11.899   7.667  12.990  0.2525  0.0273 -0.2910
   10I1OK   H45 4312  11.986   7.623  12.968 -0.6300 -0.6104 -1.0300
   10I1OK   C96 4313  11.872   7.790  12.930  0.5358 -0.9878 -0.3774
   10I1OK   H46 4314  11.952   7.837  12.879  1.9083  0.6422  2.4161
   10I1OK   C97 4315  11.744   7.858  12.944  0.1821  0.3562  0.1181
   10I1OK   C99 4316  11.650   7.796  13.023  0.4452  0.3537 -0.4363
   10I1OK   H47 4317  11.565   7.848  13.050 -1.5075  0.4200  0.0720
   10I1OK  C100 4318  11.677   7.674  13.079  0.5058  0.3752  0.4825
   10I1OK   H48 4319  11.597   7.620  13.127 -2.6160 -3.6898 -2.0528
   10I1OK   C98 4320  11.708   7.984  12.858 -0.9976 -0.0690  0.3002
   10I1OK   O23 4321  11.599   8.038  12.866  0.4781  0.5353  0.2354
   10I1OK   Co4 4322  11.635   8.153  12.727 -0.2484 -0.3578  0.3008
   10I1OK   O16 4323  11.694   8.328  12.802 -0.0730  0.0795  0.1328
   10I1OK   C50 4324  11.817   8.365  12.845  0.0048  0.5031 -0.1701
   10I1OK   C49 4325  11.830   8.411  12.990  0.0566 -0.5319 -0.1446
   10I1OK   C48 4326  11.721   8.453  13.062  0.3683 -0.0465 -0.0514
   10I1OK   H22 4327  11.632   8.448  13.009  2.6211 -0.4918  2.7304
   10I1OK   C47 4328  11.719   8.490  13.196 -0.4300  0.5387 -0.6510
   10I1OK   H21 4329  11.628   8.490  13.253  0.0239  2.4766 -3.1560
   10I1OK   C46 4330  11.841   8.480  13.272 -0.3074  0.1493 -0.3172
   10I1OK   C52 4331  11.956   8.445  13.201  0.0830 -0.7752  0.6610
   10I1OK   H24 4332  12.054   8.447  13.251  2.5276  1.6439 -3.5749
   10I1OK   C51 4333  11.950   8.408  13.069 -0.2173  0.4484  0.5863
   10I1OK   H23 4334  12.041   8.377  13.022  3.3401 -0.9403 -0.6062
   10I1OK   C41 4335  11.850   8.531  13.415  0.4574  0.4466  0.1010
   10I1OK   C40 4336  11.946   8.465  13.521  0.2575 -0.1225  0.6168
   10I1OK   C39 4337  12.002   8.328  13.506 -0.9491  0.1953  0.3874
   10I1OK   H18 4338  12.008   8.283  13.409 -1.8580 -0.0140 -1.7435
   10I1OK   C38 4339  12.050   8.279  13.618  0.9125  1.1670 -0.8348
   10I1OK   H17 4340  12.069   8.175  13.637  3.6309 -1.5130 -0.7637
   10I1OK   C37 4341  12.036   8.385  13.728  0.2820  0.3125  0.0219
   10I1OK    N3 4342  11.980   8.514  13.637 -0.0046  0.5377 -0.1114
   10I1OK   Zn3 4343  11.921   8.681  13.713 -0.1495  0.4356  0.1312
   10I1OK    N4 4344  11.935   8.628  13.894  0.3408 -0.6589  0.0831
   10I1OK    N2 4345  11.769   8.707  13.588 -0.4018 -0.0609  0.3051
   10I1OK   C42 4346  11.802   8.655  13.448  0.0934  0.2566 -0.0343
   10I1OK   C43 4347  11.706   8.741  13.360 -0.3443  0.2216 -0.2036
   10I1OK   H19 4348  11.675   8.713  13.264 -0.0486 -1.2865  0.6001
   10I1OK   C44 4349  11.692   8.863  13.413  0.3423 -0.6066 -0.0174
   10I1OK   H20 4350  11.630   8.937  13.373 -0.1400  1.9304 -3.9069
   10I1OK   C45 4351  11.765   8.848  13.546 -0.0145  0.0598 -0.1849
   10I1OK   O15 4352  11.908   8.352  12.755 -0.1247  0.0837 -0.3102
   10I1OK   Co5 4353  11.832   8.199  12.679  0.2654 -0.0215  0.1141
   10I1OK   O24 4354  11.811   8.063  12.816 -0.1827  0.4894 -1.0887
   10I1OK   O30 4355  11.943   8.101  12.565 -0.2939  0.2708  0.3540
   10I1OK  C103 4356  11.850   8.061  12.492  0.1072 -0.2049  0.1303
   10I1OK  C122 4357  11.880   7.988  12.359 -0.4031 -0.1344 -0.2261
   10I1OK  C203 4358  11.770   7.952  12.284 -0.8187  0.7168 -0.1449
   10I1OK   H99 4359  11.677   7.991  12.324 -1.5177  1.1410 -1.6474
   10I1OK  C123 4360  11.776   7.888  12.143  1.0469  1.0084  0.1318
   10I1OK   H60 4361  11.684   7.843  12.101 -3.3913  0.7660 -0.6054
   10I1OK  C120 4362  11.911   7.843  12.090 -1.0060  0.6997  0.2273
   10I1OK  C121 4363  12.030   7.863  12.190 -0.3736 -0.7164  0.0563
   10I1OK   H59 4364  12.115   7.804  12.173 -1.9043  0.4058 -0.7760
   10I1OK  C212 4365  12.003   7.940  12.323 -0.9406  0.1158  0.3637
   10I1OK  H116 4366  12.087   7.972  12.375  1.2571  0.9097  0.9666
   10I1OK   O29 4367  11.725   8.080  12.546  0.3194  0.2197 -0.2438
   10I1OK   O31 4368  11.662   8.238  12.538 -0.1018 -0.0150 -0.5129
   10I1OK  C104 4369  11.532   8.273  12.538 -0.3212 -0.2447 -0.0745
   10I1OK   O32 4370  11.471   8.221  12.633 -0.1722 -0.4056  0.9995
   10I1OK  C168 4371  11.501   8.403  12.462  0.1897 -0.1634  0.0291
   10I1OK  C167 4372  11.605   8.485  12.430  0.9249 -0.0173 -0.5771
   10I1OK   H82 4373  11.703   8.463  12.473  2.5006 -4.1911  0.9386
   10I1OK  C166 4374  11.587   8.605  12.358  0.4103  0.2611  0.1874
   10I1OK   H81 4375  11.667   8.671  12.377  0.9645 -2.9713  0.4875
   10I1OK  C165 4376  11.464   8.651  12.323 -0.2276 -0.1377 -0.6640
   10I1OK  C170 4377  11.359   8.571  12.347  0.5440  0.0856 -0.4125
   10I1OK   H84 4378  11.265   8.612  12.335 -0.9906  0.3300  3.5418
   10I1OK  C169 4379  11.374   8.449  12.421 -0.0347  0.3497 -0.0640
   10I1OK   H83 4380  11.292   8.415  12.476 -0.8461 -2.0175 -2.8811
   11I1OK   O55 4381  13.242   1.219  13.393 -0.6011  0.2931 -0.5831
   11I1OK  C202 4382  13.276   1.342  13.347  0.2237 -0.3034 -0.5868
   11I1OK  H115 4383  13.337   1.372  13.265  0.7466  0.4227 -0.0177
   11I1OK   O56 4384  13.199   1.410  13.413  0.1475  0.1856  0.3025
   11I1OK  Co13 4385  13.055   1.282  13.402 -0.2084 -0.1879 -0.0319
   11I1OK  Co12 4386  13.046   1.239  13.517 -0.3113 -0.0214  0.0826
   11I1OK   O61 4387  13.069   1.104  13.656 -0.3195 -0.3393  0.0791
   11I1OK  C206 4388  13.171   1.064  13.597 -1.1040  0.1382  0.1568
   11I1OK   O62 4389  13.166   1.096  13.466  0.0255 -0.2942  0.1805
   11I1OK  H102 4390  13.249   1.019  13.651 -1.0916 -2.1450 -1.7966
   11I1OK   O41 4391  12.944   1.388  13.605 -0.1438  1.0461  0.0809
   11I1OK  C149 4392  12.840   1.327  13.620  0.0390 -0.2268  0.3209
   11I1OK   O42 4393  12.838   1.260  13.511 -0.3793 -0.4715 -0.2618
   11I1OK   O63 4394  12.879   1.175  13.373 -0.3375 -0.3792  0.2048
   11I1OK  C207 4395  12.891   1.224  13.246  0.0551  0.5593  0.4159
   11I1OK   O64 4396  12.977   1.297  13.226  0.1581 -0.2770 -0.1166
   11I1OK  H103 4397  12.821   1.204  13.166  1.0683 -0.6635  1.7977
   11I1OK  C148 4398  12.715   1.336  13.705 -0.5352  0.2848 -0.7525
   11I1OK  C147 4399  12.624   1.235  13.710  0.6922 -0.3775  0.1758
   11I1OK   H72 4400  12.650   1.144  13.662 -0.5071  0.5334 -1.7727
   11I1OK  C146 4401  12.507   1.227  13.784  0.0053 -0.1222 -0.4609
   11I1OK   H71 4402  12.459   1.134  13.789  2.4971 -1.4903 -1.5806
   11I1OK  C145 4403  12.466   1.340  13.856  0.0129  0.7081  0.1209
   11I1OK  C151 4404  12.556   1.445  13.845  0.1558  0.1795 -0.7808
   11I1OK   H74 4405  12.519   1.537  13.874  0.9698 -3.0410 -0.1450
   11I1OK  C150 4406  12.674   1.447  13.778 -0.0915  0.1274 -0.4837
   11I1OK   H73 4407  12.731   1.538  13.764  0.3407 -0.9147 -0.0154
   11I1OK  C140 4408  12.323   1.358  13.909  0.5160 -0.1193 -0.1134
   11I1OK  C139 4409  12.204   1.274  13.850  0.4383 -0.8380 -0.3056
   11I1OK  C138 4410  12.218   1.224  13.700 -0.9668  0.3556 -0.4958
   11I1OK   H68 4411  12.280   1.274  13.625  0.9728 -1.0108 -0.5588
   11I1OK  C137 4412  12.156   1.109  13.692 -0.4803 -0.2866 -0.1304
   11I1OK   H67 4413  12.126   1.063  13.599  3.0726  1.2470  1.5825
   11I1OK  C136 4414  12.101   1.082  13.832 -0.4965  0.5937 -0.6975
   11I1OK  C128 4415  12.039   0.963  13.873 -0.7500  0.2455 -0.1206
   11I1OK  C127 4416  11.955   0.951  14.008  0.3730 -0.8116  0.4405
   11I1OK  C126 4417  11.853   0.864  14.033 -1.0008 -0.9246 -0.3163
   11I1OK   H62 4418  11.842   0.761  14.001 -0.2321 -0.2910  0.5209
   11I1OK  C125 4419  11.761   0.931  14.131  0.1481  0.0418  0.1261
   11I1OK   H61 4420  11.665   0.890  14.156  1.3145  0.4710  1.0390
   11I1OK  C124 4421  11.809   1.053  14.150 -0.8642  0.0503 -0.2304
   11I1OK  C119 4422  11.713   1.150  14.232 -0.6612  0.8106  1.5042
   11I1OK  C116 4423  11.766   1.274  14.251  1.0064 -0.1965 -0.3397
   11I1OK    N9 4424  11.919   1.319  14.212 -0.7752  0.6938  0.7145
   11I1OK  C115 4425  11.954   1.415  14.297  0.7816  0.1253  0.6137
   11I1OK  C118 4426  11.832   1.461  14.370 -0.4252 -0.4978 -0.5572
   11I1OK   H58 4427  11.827   1.549  14.430  0.0841 -0.2570 -0.7510
   11I1OK  C117 4428  11.736   1.371  14.364 -0.4887  0.3332 -0.6884
   11I1OK   H57 4429  11.656   1.362  14.442 -1.0748 -1.8900  1.2059
   11I1OK  C114 4430  12.084   1.501  14.296 -0.3486  0.6330  0.0089
   11I1OK  C144 4431  12.192   1.466  14.217  0.3879  0.4878 -0.9725
   11I1OK  C143 4432  12.327   1.536  14.223 -0.1246 -0.0200  0.5423
   11I1OK   H70 4433  12.362   1.596  14.306  0.2978  0.3418 -0.5768
   11I1OK  C142 4434  12.386   1.505  14.112  0.3143  0.7539  0.0247
   11I1OK   H69 4435  12.472   1.559  14.081  4.6476 -1.2939 -1.5414
   11I1OK  C141 4436  12.301   1.404  14.037 -0.3664 -0.2419 -0.5852
   11I1OK   N10 4437  12.206   1.340  14.129  0.2401 -0.1464  0.1550
   11I1OK    Zn 4438  12.048   1.232  14.089  0.2470 -0.1359  0.0746
   11I1OK   N11 4439  12.118   1.201  13.917 -0.1582  0.1321 -0.1149
   11I1OK   N12 4440  11.962   1.056  14.117  0.3570  0.1837 -0.4637
   11I1OK  C111 4441  12.099   1.615  14.402 -0.6065  0.3041 -0.1910
   11I1OK  C110 4442  12.152   1.740  14.381 -0.7246  0.5639  0.1491
   11I1OK   H54 4443  12.156   1.777  14.286 -3.2031 -0.5850 -0.3154
   11I1OK  C109 4444  12.188   1.830  14.488 -0.3042  0.8629  0.3152
   11I1OK   H53 4445  12.217   1.927  14.461  0.3550 -0.7073  1.8152
   11I1OK  C108 4446  12.160   1.789  14.622  0.1744 -0.2698  0.0401
   11I1OK  C113 4447  12.113   1.659  14.642  0.7196  0.6358  0.4720
   11I1OK   H56 4448  12.085   1.627  14.740 -0.7450 -1.9195  1.1928
   11I1OK  C112 4449  12.081   1.576  14.533 -0.5971  0.1457  0.3777
   11I1OK   H55 4450  12.044   1.477  14.557 -0.7561 -1.1080  0.0332
   11I1OK  C107 4451  12.179   1.881  14.742  0.8391  0.3744 -0.3893
   11I1OK   O37 4452  12.183   1.826  14.852  0.1780 -0.0951  0.2600
   11I1OK   Co8 4453  12.113   1.956  14.944 -0.0319 -0.0982  0.1374
   11I1OK   O51 4454  11.998   2.071  15.031 -0.3025 -0.4713 -0.2598
   11I1OK  C200 4455  12.039   2.027  15.141  0.0384 -0.4602  0.1985
   11I1OK   O52 4456  12.131   1.950  15.125 -0.2374 -0.5838  0.1179
   11I1OK  H113 4457  11.982   2.040  15.233 -1.1836  0.4624  0.6935
   11I1OK   O45 4458  11.907   1.911  14.883  0.0021  0.0752 -0.1182
   11I1OK  C182 4459  11.831   1.987  14.819  0.1298 -0.7699 -0.1847
   11I1OK   O46 4460  11.885   2.055  14.731  0.1834 -0.5660  0.6897
   11I1OK   Co9 4461  12.031   2.097  14.841 -0.1540 -0.2531  0.0880
   11I1OK   O38 4462  12.160   2.001  14.748 -0.2316 -0.2106 -1.0535
   11I1OK   O53 4463  12.085   2.275  14.845  0.0055  0.1381  0.1933
   11I1OK  C201 4464  12.201   2.242  14.858 -0.0265 -1.0664  0.5975
   11I1OK   O54 4465  12.219   2.117  14.859  0.9780  0.2809 -0.5166
   11I1OK  H114 4466  12.276   2.311  14.896  1.6185  3.0011 -1.2559
   11I1OK  C179 4467  11.682   1.973  14.806  0.4255 -0.7303 -0.5126
   11I1OK  C178 4468  11.624   1.851  14.853 -0.1541 -0.6501 -0.0108
   11I1OK   H88 4469  11.677   1.758  14.852 -4.5541 -1.5561  1.7472
   11I1OK  C177 4470  11.498   1.856  14.916 -0.0399  0.1557  0.4537
   11I1OK   H87 4471  11.459   1.771  14.959 -1.3409 -0.3089  0.1399
   11I1OK  C176 4472  11.425   1.978  14.927  0.5282  0.0960 -0.1484
   11I1OK  C181 4473  11.477   2.092  14.858 -0.2581  1.1293  0.0638
   11I1OK   H90 4474  11.424   2.183  14.850 -2.9256  1.7426  0.2332
   11I1OK  C180 4475  11.607   2.092  14.801  0.1188  0.4194 -0.0733
   11I1OK   H89 4476  11.650   2.177  14.746 -2.3651  1.1343  1.0293
   11I1OK  C175 4477  11.280   1.984  14.992 -0.6517  0.3768 -0.3613
   11I1OK  C174 4478  11.169   1.870  14.983 -0.3702 -0.6197 -0.6134
   11I1OK  C173 4479  11.199   1.724  14.952 -0.3743 -0.2500  0.4423
   11I1OK   H86 4480  11.284   1.673  14.987 -0.4173 -2.2135  1.3332
   11I1OK  C172 4481  11.086   1.672  14.905  0.3511 -0.0292 -0.0479
   11I1OK   H85 4482  11.075   1.571  14.875 -2.6159  0.0913 -1.9193
   11I1OK  C171 4483  10.978   1.778  14.909  0.4389 -0.0799 -0.2582
   11I1OK  C164 4484  10.853   1.776  14.856  0.7356 -0.4085  0.3708
   11I1OK  C161 4485  10.776   1.908  14.876  0.1139  0.0331  0.8896
   11I1OK   N13 4486  10.804   2.011  14.988 -0.8688  0.2043  0.5392
   11I1OK  C160 4487  10.668   1.998  15.057 -0.5790 -0.1496 -0.0846
   11I1OK  C163 4488  10.574   1.947  14.969  0.1911  0.3605 -0.0682
   11I1OK   H80 4489  10.466   1.937  14.987 -0.0397  1.6502 -2.4346
   11I1OK  C162 4490  10.645   1.890  14.850  0.3933 -0.6594 -0.6680
   11I1OK   H79 4491  10.587   1.865  14.763  0.4605  0.5158 -0.2222
   11I1OK  C159 4492  10.620   2.050  15.201  0.1906 -0.0024 -0.0407
   11I1OK  C191 4493  10.708   2.124  15.270 -0.5270  0.5085 -0.0773
   11I1OK  C190 4494  10.682   2.215  15.390 -0.5452  0.7299 -0.3839
   11I1OK   H94 4495  10.587   2.234  15.433  0.5407  1.1255  1.4725
   11I1OK  C189 4496  10.799   2.279  15.412 -0.9189 -0.1495  0.3914
   11I1OK   H93 4497  10.810   2.357  15.489 -1.2529 -0.2269  0.7933
   11I1OK  C188 4498  10.909   2.228  15.317  0.9643  0.8335 -0.0283
   11I1OK  C187 4499  11.056   2.281  15.318 -0.7501 -0.1513 -0.8430
   11I1OK  C186 4500  11.144   2.232  15.228  0.1017  0.1187 -0.6885
   11I1OK  C185 4501  11.291   2.259  15.222  0.2136  0.2367 -0.2144
   11I1OK   H92 4502  11.344   2.335  15.276  2.7123 -0.6562  2.9887
   11I1OK  C184 4503  11.356   2.182  15.129 -0.8462  0.3554  0.5366
   11I1OK   H91 4504  11.460   2.176  15.112 -0.5604 -2.4227 -0.5242
   11I1OK  C183 4505  11.242   2.088  15.071 -0.2102 -0.1807  0.1056
   11I1OK   N15 4506  11.108   2.148  15.106 -0.1143  0.1798 -0.7502
   11I1OK   Zn1 4507  10.953   2.040  15.091  0.1334  0.4723  0.5810
   11I1OK   N14 4508  10.865   2.121  15.250 -0.2268 -0.2147  0.0666
   11I1OK   N16 4509  11.038   1.889  14.989  0.6982  0.9158  0.2845
   11I1OK  C192 4510  11.109   2.398  15.412  0.3355 -0.0743  0.0789
   11I1OK  C193 4511  11.062   2.414  15.544  0.1937 -0.1644  0.3821
   11I1OK   H95 4512  11.027   2.324  15.598  1.0184  1.6655  1.8669
   11I1OK  C194 4513  11.084   2.529  15.615 -0.0307 -0.1607  0.4108
   11I1OK   H96 4514  11.044   2.534  15.713  0.0177 -1.1213 -3.8367
   11I1OK  C195 4515  11.141   2.638  15.558 -0.5790 -0.3326 -0.5985
   11I1OK  C197 4516  11.173   2.640  15.417  0.1150 -0.4907  0.2681
   11I1OK   H97 4517  11.216   2.723  15.373 -2.7138 -2.5643  1.5878
   11I1OK  C198 4518  11.159   2.514  15.354 -0.0371  0.0426  0.3206
   11I1OK   H98 4519  11.177   2.504  15.252  3.6777 -1.3762 -0.5966
   11I1OK  C196 4520  11.155   2.773  15.633 -0.4516  1.0457  0.9090
   11I1OK   O47 4521  11.201   2.881  15.578 -0.4906 -0.7066  0.0892
   11I1OK  Co10 4522  11.132   2.992  15.701 -0.2510 -0.2732 -0.1180
   11I1OK   O50 4523  10.952   2.979  15.668 -0.5466  0.0003  0.5246
   11I1OK  C199 4524  10.842   2.952  15.739 -0.5809 -0.6117 -0.2346
   11I1OK  H112 4525  10.750   2.965  15.690  1.9700 -0.3079  0.9405
   11I1OK   O49 4526  10.860   2.909  15.864 -0.5287  0.0960  0.0126
   11I1OK  Co11 4527  11.042   2.934  15.859  0.3259 -0.1849 -0.0030
   11I1OK   O48 4528  11.101   2.790  15.760  0.1113 -0.6101  1.0487
   11I1OK   O57 4529  11.135   2.899  16.012  0.2426  0.3430 -0.2628
   11I1OK  C204 4530  11.254   2.937  15.967  1.2538 -0.2927  0.2659
   11I1OK   O58 4531  11.256   2.966  15.837 -0.3941 -0.3878 -0.4132
   11I1OK  H101 4532  11.342   2.924  16.024 -3.1411 -1.1074 -0.8724
   11I1OK   O59 4533  11.054   3.120  15.854 -0.1290  0.3815 -0.5570
   11I1OK  C205 4534  11.091   3.210  15.762 -0.1468 -0.0720  0.7768
   11I1OK   O60 4535  11.157   3.159  15.656 -0.1319 -0.0109  0.2013
   11I1OK  H100 4536  11.032   3.303  15.759  0.3894  0.3913 -0.6386
   11I1OK  C156 4537  10.469   2.054  15.237 -0.0062  0.1248  0.2110
   11I1OK  C155 4538  10.423   2.023  15.361 -0.1560 -0.0876 -0.0888
   11I1OK   H76 4539  10.479   1.960  15.430  1.0202  0.1678  1.2690
   11I1OK  C154 4540  10.306   2.080  15.415 -0.3269  0.1588  0.1833
   11I1OK   H75 4541  10.261   2.049  15.509 -2.5432 -0.0742  0.2491
   11I1OK  C153 4542  10.236   2.173  15.340  1.0408 -0.2688 -1.0312
   11I1OK  C158 4543  10.286   2.215  15.217 -0.1838 -0.2174  0.7649
   11I1OK   H78 4544  10.248   2.311  15.183 -1.8366  0.8582 -1.5425
   11I1OK  C157 4545  10.393   2.144  15.160  0.4321  0.0444  0.7462
   11I1OK   H77 4546  10.421   2.164  15.059  2.3457 -0.8674  0.2546
   11I1OK  C152 4547  10.084   2.179  15.369  0.0627  0.8233 -0.2454
   11I1OK   O43 4548  10.018   2.279  15.312 -0.3362 -0.6491  0.3117
   11I1OK  Co14 4549   9.846   2.273  15.238  0.0198 -0.0654  0.1678
   11I1OK    O9 4550   9.877   2.284  15.060  0.0770  0.2412  0.0708
   11I1OK    C5 4551   9.937   2.162  15.064  0.2752 -0.0167  0.1662
   11I1OK   O10 4552   9.902   2.076  15.165  0.3195  0.0734  0.1965
   11I1OK  Co15 4553   9.863   2.115  15.369 -0.2363  0.0596  0.0233
   11I1OK   O44 4554  10.021   2.106  15.440  0.4203  0.4771  0.0898
   11I1OK   O65 4555   9.704   2.171  15.338 -0.2789  0.1635  0.4558
   11I1OK  C208 4556   9.665   2.057  15.369  0.1100 -0.6759 -0.0107
   11I1OK   O66 4557   9.752   1.984  15.391  0.1384 -0.4316  0.1285
   11I1OK  H104 4558   9.568   2.021  15.352 -1.4859 -2.4724  2.0911
   11I1OK   O68 4559   9.800   2.283  15.456  0.3952 -0.0327 -0.2984
   11I1OK  C209 4560   9.783   2.407  15.421 -0.1269  0.3768 -0.0700
   11I1OK   O67 4561   9.794   2.438  15.306 -0.5274  0.3729  0.7266
   11I1OK  H105 4562   9.743   2.472  15.491 -1.0765 -3.8883 -0.2517
   11I1OK    C6 4563  10.040   2.127  14.956  1.0345 -0.3902  0.2104
   11I1OK    C7 4564  10.115   2.225  14.893 -0.5508  1.0406 -0.2321
   11I1OK    H1 4565  10.091   2.320  14.916  1.5486 -1.6287 -1.6096
   11I1OK    C8 4566  10.197   2.197  14.786 -0.0834 -0.2200 -0.1340
   11I1OK    H2 4567  10.251   2.280  14.740 -0.0377  0.6969  1.4945
   11I1OK    C9 4568  10.203   2.071  14.735 -0.3287 -0.1412 -0.1364
   11I1OK   C10 4569  10.147   1.973  14.808 -0.3861  0.4343  0.2616
   11I1OK    H3 4570  10.170   1.867  14.787  0.7520  0.3220 -5.4908
   11I1OK   C11 4571  10.062   1.998  14.913 -0.2990  0.0760  0.4547
   11I1OK    H4 4572  10.028   1.921  14.975  0.8156  2.6129  0.9432
   11I1OK   C12 4573  10.216   2.053  14.582 -0.3726  0.3042  1.0225
   11I1OK   C13 4574  10.152   2.161  14.493  0.3781  0.1921 -0.3991
   11I1OK    N1 4575  10.161   2.165  14.364  0.7956  0.2822  0.3612
   11I1OK   C14 4576  10.131   2.304  14.325 -0.4386 -0.0781 -0.2124
   11I1OK   C15 4577  10.037   2.349  14.440 -0.7839  0.2392  0.1060
   11I1OK    H5 4578   9.983   2.435  14.460  0.8621  1.9434 -0.4167
   11I1OK   C16 4579  10.040   2.255  14.538 -0.0965  0.0441 -0.4591
   11I1OK    H6 4580   9.958   2.232  14.607  1.6741 -1.8799 -0.7262
   11I1OK   C17 4581  10.221   2.390  14.261 -1.4596  0.3563  0.6208
   11I1OK   C18 4582  10.213   2.546  14.254 -0.3717 -0.6800 -0.7546
   11I1OK   C19 4583  10.098   2.625  14.266  0.3018 -0.0319  0.3696
   11I1OK    H7 4584  10.010   2.588  14.220  0.1321  0.0100  0.1848
   11I1OK   C20 4585  10.094   2.757  14.308 -0.0984 -0.7440  0.0043
   11I1OK    H8 4586   9.997   2.800  14.292 -2.1561  1.0140 -1.0733
   11I1OK   C21 4587  10.209   2.827  14.344 -0.3400  0.6512 -1.4799
   11I1OK   C22 4588  10.325   2.747  14.347 -0.0663 -0.1626 -0.4896
   11I1OK    H9 4589  10.406   2.790  14.400 -0.3110 -1.8389 -0.1029
   11I1OK   C23 4590  10.329   2.618  14.295 -0.9162  0.3878  0.8463
   11I1OK   H10 4591  10.424   2.571  14.275  1.1768 -2.3385 -2.0748
   11I1OK   C24 4592  10.202   2.982  14.377 -0.6945  0.1673  0.0583
   11I1OK   O11 4593  10.096   3.056  14.390  0.3284  0.5723  0.0419
   11I1OK   Co3 4594  10.177   3.219  14.405 -0.0385  0.0332 -0.0549
   11I1OK    O8 4595  10.240   3.202  14.583 -0.2978 -0.0571 -0.2550
   11I1OK    C4 4596  10.358   3.152  14.630 -0.5247 -1.3232 -0.6069
   11I1OK  H111 4597  10.369   3.090  14.717  0.9793  1.4043  2.8886
   11I1OK    O7 4598  10.464   3.210  14.565  0.1294  0.2425  0.0038
   11I1OK   Co2 4599  10.366   3.226  14.410 -0.1779  0.0100 -0.0904
   11I1OK   O12 4600  10.318   3.052  14.375 -0.2178  0.8264  0.0135
   11I1OK   O26 4601  10.291   3.393  14.431  0.1694 -0.0667  0.0995
   11I1OK  C101 4602  10.172   3.447  14.420  0.5554 -0.4420 -0.3994
   11I1OK   O25 4603  10.072   3.364  14.412 -0.0465  0.6919  0.7744
   11I1OK   H50 4604  10.157   3.549  14.447  0.7143 -1.8748  1.5146
   11I1OK   O28 4605  10.477   3.264  14.266 -0.0233 -0.0105  0.1692
   11I1OK  C102 4606  10.373   3.275  14.183  0.7760 -1.1902 -0.2315
   11I1OK   O27 4607  10.253   3.241  14.236 -0.2458  0.5865 -0.2111
   11I1OK   H49 4608  10.381   3.311  14.085  3.5506  0.9876  1.0394
   11I1OK   C25 4609  10.302   2.309  14.145 -0.0515 -0.2145 -0.6600
   11I1OK   C26 4610  10.376   2.378  14.051  0.5882 -0.5139  0.2986
   11I1OK   H11 4611  10.408   2.486  14.046  0.9806  1.5723  0.4853
   11I1OK   C27 4612  10.395   2.283  13.942 -0.4505  0.1910 -0.1263
   11I1OK   H12 4613  10.456   2.287  13.851  0.1154 -1.9121  0.6151
   11I1OK   C28 4614  10.364   2.157  13.995  0.4311 -0.6087  0.1009
   11I1OK   C29 4615  10.304   2.034  13.910 -0.1638  0.1487  0.1220
   11I1OK   C30 4616  10.291   2.041  13.759  0.4249 -0.6707 -0.3575
   11I1OK   C31 4617  10.170   2.019  13.696 -0.8419 -0.6379  0.2300
   11I1OK   H13 4618  10.097   1.956  13.742  0.6442  1.6683  0.3248
   11I1OK   C32 4619  10.157   2.051  13.562  0.1089 -0.2744  0.2094
   11I1OK   H14 4620  10.084   1.998  13.504 -1.1011  0.6058  1.8813
   11I1OK   C33 4621  10.259   2.115  13.489  0.0623 -0.2341  0.0553
   11I1OK   C34 4622  10.375   2.131  13.554  0.6369  0.7397  0.4700
   11I1OK   H15 4623  10.461   2.148  13.488  1.1295 -5.6031  0.2653
   11I1OK   C35 4624  10.391   2.091  13.680  0.4491  0.4325  0.9258
   11I1OK   H16 4625  10.489   2.054  13.711 -1.5962 -0.1362  1.8668
   11I1OK   C36 4626  10.234   2.133  13.336 -0.3283  0.4629 -0.2785
   11I1OK   O13 4627  10.319   2.216  13.240 -0.0115  0.3096 -0.1142
   11I1OK   Co1 4628  10.369   2.196  13.042  0.0771  0.2156  0.0984
   11I1OK    O2 4629  10.317   2.079  12.912  0.0313 -0.5164 -0.3168
   11I1OK    C1 4630  10.234   1.998  12.880 -0.4764  1.0335  0.1827
   11I1OK  H109 4631  10.234   1.959  12.779  2.0931 -0.2991 -2.7510
   11I1OK    O1 4632  10.156   1.967  12.961 -0.1391 -0.1530 -0.1908
   11I1OK    Co 4633  10.227   2.081  13.082 -0.0536 -0.0254  0.0994
   11I1OK   O14 4634  10.139   2.062  13.262  1.0042 -0.4685 -0.3994
   11I1OK    O5 4635  10.171   2.252  13.026 -0.0434  0.2415  0.2522
   11I1OK    C3 4636  10.216   2.355  12.992 -0.3017 -0.8254 -0.2855
   11I1OK    O6 4637  10.334   2.360  12.969  0.4733  0.1850  0.0811
   11I1OK  H110 4638  10.155   2.444  12.984  0.9117 -0.8898 -0.0378
   11I1OK   O18 4639  10.416   2.013  13.135  0.3209  0.1417 -0.7307
   11I1OK   C53 4640  10.538   2.056  13.101  0.1492 -0.7267  0.0981
   11I1OK   O17 4641  10.543   2.182  13.061  0.2354  0.6003  0.0780
   11I1OK   C54 4642  10.661   1.972  13.122 -0.5414  0.0734  0.4593
   11I1OK   C55 4643  10.790   2.018  13.090  0.2021 -0.1389  0.2099
   11I1OK   H25 4644  10.797   2.100  13.032 -2.1259 -1.1733 -0.6999
   11I1OK   C56 4645  10.892   1.943  13.099 -0.8610  0.1924  0.5018
   11I1OK   H26 4646  10.969   1.980  13.035 -1.2702  0.7789 -2.3722
   11I1OK   C57 4647  10.886   1.813  13.153  0.4156 -0.3318 -0.1242
   11I1OK   C58 4648  10.754   1.764  13.176 -0.6193  0.1649  0.0165
   11I1OK   H27 4649  10.735   1.662  13.211 -1.6623  0.3886  0.5330
   11I1OK   C59 4650  10.645   1.840  13.159 -0.1195  0.0549  0.3489
   11I1OK   H28 4651  10.543   1.794  13.149  1.5146 -2.0325  1.5241
   11I1OK   C60 4652  10.989   1.701  13.130 -0.1350  1.0095  0.4308
   11I1OK   C61 4653  11.049   1.680  12.990 -0.1999  0.0868  0.4055
   11I1OK    N5 4654  11.146   1.565  12.940 -0.2866  0.2819  0.2582
   11I1OK   C62 4655  11.206   1.650  12.832  0.3735 -0.1454  0.3134
   11I1OK   C63 4656  11.109   1.730  12.791 -1.1100 -0.3188 -0.6989
   11I1OK   H29 4657  11.116   1.764  12.689  0.6003 -1.5183  2.2648
   11I1OK   C64 4658  10.995   1.730  12.881  0.0190 -0.3117  0.2851
   11I1OK   H30 4659  10.897   1.744  12.851 -0.1827  2.7966  2.9578
   11I1OK   C65 4660  11.354   1.661  12.779 -0.3481 -0.2368  0.4116
   11I1OK   C66 4661  11.409   1.789  12.716  0.9949  0.0513 -1.1703
   11I1OK   C67 4662  11.530   1.788  12.641 -0.6039  0.5301 -0.1927
   11I1OK   H31 4663  11.562   1.693  12.598 -1.9162 -3.0038  0.8073
   11I1OK   C68 4664  11.606   1.906  12.616  0.5357  0.3082  0.7842
   11I1OK   H32 4665  11.700   1.900  12.578  1.3447 -1.7380 -4.7015
   11I1OK   C69 4666  11.547   2.028  12.663  0.7346  0.0962 -0.0897
   11I1OK   C70 4667  11.422   2.035  12.729 -0.0260 -1.2190  0.0046
   11I1OK   H33 4668  11.382   2.131  12.748 -3.9092 -2.0585 -0.5364
   11I1OK   C71 4669  11.348   1.916  12.748 -0.2042  0.4711 -0.0965
   11I1OK   H34 4670  11.247   1.922  12.796 -1.6922 -2.5742 -1.0209
   11I1OK   C72 4671  11.643   2.148  12.670 -0.4701 -0.2773  0.4235
   11I1OK   O19 4672  11.770   2.158  12.656  0.1255  0.3350 -0.4085
   11I1OK   O34 4673  11.927   2.218  12.625 -0.1812 -0.5157 -0.0661
   11I1OK  C105 4674  11.955   2.334  12.554 -0.3102  0.1636 -0.4480
   11I1OK   H51 4675  11.948   2.357  12.451 -0.1206  2.9028  1.8435
   11I1OK   O33 4676  11.987   2.411  12.634  0.2775 -0.6355 -0.7857
   11I1OK   Co6 4677  11.866   2.342  12.770 -0.2269 -0.2430 -0.0344
   11I1OK    O3 4678  11.750   2.487  12.771  0.2784 -0.2622  0.0940
   11I1OK    C2 4679  11.777   2.533  12.876 -0.4383 -0.8665  0.0897
   11I1OK  H108 4680  11.800   2.634  12.904 -1.8467 -0.2821 -0.9352
   11I1OK    O4 4681  11.751   2.436  12.954 -0.6368 -0.5337  0.1563
   11I1OK   O35 4682  11.697   2.285  13.012 -0.8841  0.2968 -0.1237
   11I1OK  C106 4683  11.778   2.182  13.036  0.1435 -0.5797  0.0854
   11I1OK   H52 4684  11.837   2.172  13.123 -1.1305  0.7938 -2.7188
   11I1OK   O36 4685  11.772   2.106  12.947  0.3607  0.0605 -0.8577
   11I1OK   Co7 4686  11.794   2.258  12.826 -0.1291  0.2050  0.2445
   11I1OK   O20 4687  11.617   2.254  12.715  0.3296 -0.2540 -0.8242
   11I1OK   C73 4688  11.434   1.555  12.825 -0.7322  0.3921  0.6714
   11I1OK   C74 4689  11.575   1.512  12.784 -0.8548  0.0293 -0.9046
   11I1OK   H35 4690  11.649   1.565  12.733 -0.5009 -0.1525  0.7595
   11I1OK   C75 4691  11.601   1.395  12.838 -0.0794 -0.4216 -0.9472
   11I1OK   H36 4692  11.696   1.352  12.828 -1.1031  1.0451 -4.7556
   11I1OK   C76 4693  11.493   1.360  12.940  0.4264 -0.0097  0.0223
   11I1OK   C77 4694  11.469   1.212  13.003 -0.3926 -0.1179  0.6116
   11I1OK   C78 4695  11.569   1.090  12.969  0.0642  0.4819 -0.5803
   11I1OK   C79 4696  11.513   0.961  12.976  0.5483 -0.0391  0.4415
   11I1OK   H37 4697  11.411   0.950  12.952 -2.1415  1.0546 -0.0677
   11I1OK   C80 4698  11.586   0.849  12.991 -0.4323  0.8976  0.3475
   11I1OK   H38 4699  11.528   0.754  12.989  1.8005  1.5633 -1.0805
   11I1OK   C81 4700  11.721   0.867  13.016 -1.0791  0.0121  0.1359
   11I1OK   C82 4701  11.781   0.998  13.008 -0.1054 -0.6643 -0.7952
   11I1OK   H39 4702  11.886   1.007  12.996  2.7854 -2.0785 -2.6202
   11I1OK   C83 4703  11.704   1.108  12.987 -0.0320 -0.6065 -0.4306
   11I1OK   H40 4704  11.755   1.202  12.978 -1.8326  0.6169  0.3864
   11I1OK   C84 4705  11.815   0.750  13.076 -0.7761 -0.0583  1.0836
   11I1OK   O21 4706  11.760   0.632  13.100  0.4078 -0.0611  0.3930
   11I1OK  Co17 4707  11.910   0.555  13.138  0.2921 -0.1173  0.1137
   11I1OK   O40 4708  11.950   0.621  13.312 -0.2494  0.1544  0.2432
   11I1OK  C135 4709  12.039   0.686  13.372 -1.3070 -0.5171  0.3220
   11I1OK  C132 4710  12.037   0.698  13.521  0.4931 -0.0486 -0.3607
   11I1OK  C131 4711  12.151   0.739  13.583  0.5137  0.9542 -0.0838
   11I1OK   H64 4712  12.236   0.691  13.547 -1.8268 -0.3641 -1.7406
   11I1OK  C130 4713  12.148   0.814  13.698  0.9705  0.1601 -0.4956
   11I1OK   H63 4714  12.248   0.825  13.748  0.3632  0.8997  1.0910
   11I1OK  C129 4715  12.033   0.845  13.765  1.0764 -0.0132 -1.0587
   11I1OK  C134 4716  11.915   0.795  13.710 -0.0660  0.4603  0.6599
   11I1OK   H66 4717  11.826   0.803  13.767 -0.6496 -1.6681  0.5514
   11I1OK  C133 4718  11.918   0.723  13.592  0.7804 -0.2578 -0.0551
   11I1OK   H65 4719  11.831   0.728  13.529  1.4223 -1.9792 -2.7121
   11I1OK   O39 4720  12.130   0.726  13.305 -0.2306  0.1074 -0.0152
   11I1OK  Co16 4721  12.078   0.643  13.157 -0.1000  0.0144 -0.0273
   11I1OK   O22 4722  11.948   0.758  13.094  0.5656 -0.0167  0.2334
   11I1OK   O69 4723  12.082   0.447  13.196  0.7765  0.3363 -0.2304
   11I1OK  C210 4724  12.002   0.340  13.187  0.1939 -0.4301 -0.6550
   11I1OK   O70 4725  11.873   0.368  13.162 -0.0339  0.3716 -0.0995
   11I1OK  H106 4726  12.033   0.240  13.216  1.3218  1.0822 -0.1561
   11I1OK   O71 4727  12.229   0.656  13.028 -0.2508  0.0496  0.5727
   11I1OK  C211 4728  12.151   0.614  12.929  0.1968 -0.0960  0.1627
   11I1OK   O72 4729  12.035   0.561  12.961  0.3867  0.7024  0.2143
   11I1OK  H107 4730  12.178   0.620  12.828 -1.6288  0.0906  0.1134
   11I1OK   C85 4731  11.400   1.230  13.115  0.8190 -0.5383  0.0602
   11I1OK   C86 4732  11.410   1.115  13.216 -0.4634  0.0439  0.0915
   11I1OK   H41 4733  11.439   1.014  13.202  0.8511 -0.0514  2.9705
   11I1OK   C87 4734  11.347   1.154  13.324  0.4788  0.9411 -0.4530
   11I1OK   H42 4735  11.345   1.109  13.424 -0.1493 -0.1105 -0.0115
   11I1OK   C88 4736  11.273   1.286  13.289  0.3780  0.7855 -0.2163
   11I1OK   C89 4737  11.236   1.374  13.390 -0.2353  0.4480 -0.0367
   11I1OK   C90 4738  11.173   1.504  13.357  0.2034  0.4575 -0.5436
   11I1OK   C91 4739  11.128   1.622  13.449  0.2083  0.8992 -0.7584
   11I1OK   H43 4740  11.131   1.612  13.553  2.1804 -1.0991 -0.3621
   11I1OK   C92 4741  11.054   1.699  13.380  0.1491 -0.2246  0.3111
   11I1OK   H44 4742  10.988   1.767  13.422  0.0375 -2.2060  0.1557
   11I1OK   C93 4743  11.057   1.650  13.235  0.2425  0.6158  0.6177
   11I1OK    N6 4744  11.165   1.549  13.234 -0.0406 -0.1492 -0.3769
   11I1OK   Zn2 4745  11.260   1.485  13.074  0.0519  0.0171  0.0271
   11I1OK    N7 4746  11.271   1.311  13.135  0.4334 -0.5663 -0.4008
   11I1OK    N8 4747  11.408   1.461  12.954  0.2198 -0.6242 -0.2912
   11I1OK   C94 4748  11.181   1.333  13.530  0.1317  0.1364 -0.3343
   11I1OK   C95 4749  11.089   1.234  13.571  0.0465  1.2008  0.1077
   11I1OK   H45 4750  11.053   1.175  13.495  1.8672  0.7164 -0.3612
   11I1OK   C96 4751  11.052   1.219  13.710 -0.1408  0.1570  0.4200
   11I1OK   H46 4752  10.974   1.153  13.728 -0.6064 -1.2918  1.3378
   11I1OK   C97 4753  11.105   1.299  13.810 -0.0423  0.3419 -0.2181
   11I1OK   C99 4754  11.212   1.375  13.776  0.3430 -0.3527  0.0152
   11I1OK   H47 4755  11.269   1.433  13.847 -1.0838  1.0861 -0.8325
   11I1OK  C100 4756  11.252   1.390  13.641  0.1579  0.3721 -0.1732
   11I1OK   H48 4757  11.349   1.429  13.621 -1.3062 -0.5719  0.7318
   11I1OK   C98 4758  11.052   1.298  13.962 -0.4135  0.6596  0.0979
   11I1OK   O23 4759  11.091   1.385  14.033  0.2638  0.4764 -0.0780
   11I1OK   Co4 4760  10.962   1.365  14.163 -0.4090  0.1244 -0.0877
   11I1OK   O16 4761  10.796   1.313  14.068  0.1264  0.3595  0.0016
   11I1OK   C50 4762  10.696   1.268  14.139  0.3492 -0.5623  0.8240
   11I1OK   C49 4763  10.589   1.380  14.175 -0.4795  0.4251 -0.7399
   11I1OK   C48 4764  10.571   1.490  14.092 -1.0529 -0.6506 -0.1595
   11I1OK   H22 4765  10.649   1.511  14.018  0.6566  0.0848  2.2041
   11I1OK   C47 4766  10.481   1.585  14.120  0.2963  0.3393 -0.0249
   11I1OK   H21 4767  10.477   1.667  14.059  2.8031  2.0251 -0.2221
   11I1OK   C46 4768  10.404   1.588  14.239  0.0156 -0.1773 -0.3778
   11I1OK   C52 4769  10.423   1.473  14.321  0.8477  0.1358  0.3966
   11I1OK   H24 4770  10.367   1.457  14.410 -0.3531  3.9789 -1.6926
   11I1OK   C51 4771  10.510   1.374  14.288  0.4566  0.0787  0.5138
   11I1OK   H23 4772  10.507   1.287  14.350  1.0505 -0.8287 -1.3098
   11I1OK   C41 4773  10.309   1.709  14.266 -0.2771  0.3512 -0.1565
   11I1OK   C40 4774  10.265   1.776  14.136  0.3875 -0.2672 -0.7877
   11I1OK   C39 4775  10.229   1.703  14.011 -0.4487 -0.1471  0.1852
   11I1OK   H18 4776  10.203   1.606  14.006 -0.0284  2.4481  0.7501
   11I1OK   C38 4777  10.224   1.784  13.914 -0.2667 -0.2348 -0.4182
   11I1OK   H17 4778  10.193   1.766  13.812 -2.3467 -0.9238 -0.2805
   11I1OK   C37 4779  10.265   1.918  13.972 -0.3402 -0.0049 -0.1322
   11I1OK    N3 4780  10.264   1.900  14.113  0.0798 -0.6043  0.3672
   11I1OK   Zn3 4781  10.266   2.042  14.250 -0.3231 -0.4030 -0.3043
   11I1OK    N4 4782  10.348   2.170  14.147  0.4953 -0.3026  0.6783
   11I1OK    N2 4783  10.344   1.940  14.391  0.8123 -0.1788  0.2182
   11I1OK   C42 4784  10.329   1.789  14.377 -0.4878  0.4925  0.1579
   11I1OK   C43 4785  10.372   1.737  14.515  0.0300  0.3293  0.3585
   11I1OK   H19 4786  10.410   1.637  14.525  3.0239 -2.1333 -1.4317
   11I1OK   C44 4787  10.344   1.825  14.603  0.1637 -0.5846  0.1622
   11I1OK   H20 4788  10.359   1.805  14.711 -2.7523  0.1510  0.7504
   11I1OK   C45 4789  10.274   1.944  14.528 -0.3306  0.3648 -0.4398
   11I1OK   O15 4790  10.724   1.156  14.194  0.0900 -0.4304  0.2704
   11I1OK   Co5 4791  10.903   1.191  14.222 -0.0072  0.1090  0.0806
   11I1OK   O24 4792  11.008   1.189  14.038  0.7534 -0.1325  0.3941
   11I1OK   O30 4793  11.008   1.067  14.306  0.2332  0.6762 -0.2210
   11I1OK  C103 4794  11.104   1.149  14.322  0.8001  0.0869 -0.7588
   11I1OK  C122 4795  11.251   1.125  14.273  0.7384  0.6804  0.0015
   11I1OK  C203 4796  11.318   1.231  14.228  0.2361  0.0807 -0.3729
   11I1OK   H99 4797  11.265   1.317  14.198  0.4364  1.8138 -0.0421
   11I1OK  C123 4798  11.470   1.238  14.214  0.2869  1.2293  0.3917
   11I1OK   H60 4799  11.502   1.337  14.188 -0.9684 -0.7975  1.3420
   11I1OK  C120 4800  11.563   1.130  14.267  0.0233 -0.2092 -0.1247
   11I1OK  C121 4801  11.474   1.008  14.327  0.1021 -0.9617  1.0548
   11I1OK   H59 4802  11.520   0.918  14.353  1.0980 -1.0731  1.1736
   11I1OK  C212 4803  11.322   1.022  14.327  0.4612 -0.3534 -0.1444
   11I1OK  H116 4804  11.267   0.937  14.354  1.7283  2.8647  1.5446
   11I1OK   O29 4805  11.060   1.281  14.327  0.0169  0.4212  0.5094
   11I1OK   O31 4806  10.900   1.340  14.356  0.5022 -0.1641  0.6787
   11I1OK  C104 4807  10.859   1.461  14.348  0.1891  0.3919 -1.0530
   11I1OK   O32 4808  10.899   1.519  14.244 -0.3111  0.6046  0.4342
   11I1OK  C168 4809  10.829   1.533  14.486 -0.0823  0.0714 -0.4823
   11I1OK  C167 4810  10.851   1.484  14.614 -0.0726 -0.2216 -0.1653
   11I1OK   H82 4811  10.867   1.383  14.631 -0.5897  0.2251 -3.9059
   11I1OK  C166 4812  10.844   1.563  14.734 -0.3478 -0.6881 -0.7025
   11I1OK   H81 4813  10.863   1.526  14.831 -0.2669  2.7948 -2.7045
   11I1OK  C165 4814  10.821   1.696  14.728  0.0167 -0.6012 -0.0352
   11I1OK  C170 4815  10.809   1.752  14.595 -0.8923  0.3710 -0.5430
   11I1OK   H84 4816  10.777   1.855  14.589  1.2697 -0.1732  1.2810
   11I1OK  C169 4817  10.804   1.669  14.482  0.0944 -0.6894  0.4332
   11I1OK   H83 4818  10.768   1.711  14.389  0.1473 -1.5887 -3.3583
   12I1OK   O55 4819  12.496   9.550  13.833  0.0369  0.5634 -0.2432
   12I1OK  C202 4820  12.592   9.625  13.781 -0.3358 -0.1855 -0.0145
   12I1OK  H115 4821  12.603   9.729  13.785 -0.0228  0.2757 -1.1937
   12I1OK   O56 4822  12.683   9.542  13.747  0.6743 -0.2491 -0.0724
   12I1OK  Co13 4823  12.635   9.403  13.865  0.0711 -0.1469  0.3108
   12I1OK  Co12 4824  12.552   9.340  13.801  0.0451 -0.1261 -0.2025
   12I1OK   O61 4825  12.376   9.270  13.744 -0.5314 -0.1381  0.1188
   12I1OK  C206 4826  12.322   9.342  13.823  0.3575 -0.2083  0.1260
   12I1OK   O62 4827  12.398   9.422  13.899  0.8943 -0.3632 -0.3059
   12I1OK  H102 4828  12.213   9.333  13.827 -0.7319 -1.3459 -1.0002
   12I1OK   O41 4829  12.667   9.257  13.673  0.3452 -0.3214  0.2275
   12I1OK  C149 4830  12.648   9.145  13.706  0.2924  0.3897 -0.7279
   12I1OK   O42 4831  12.648   9.167  13.829  1.3670  0.1890 -0.5473
   12I1OK   O63 4832  12.633   9.232  13.980 -0.4944  0.1029 -0.4882
   12I1OK  C207 4833  12.742   9.310  14.037 -0.2587 -0.2062  0.5338
   12I1OK   O64 4834  12.730   9.422  14.015 -0.1206 -0.8268 -0.0267
   12I1OK  H103 4835  12.824   9.259  14.080  2.0819 -2.2544 -1.2348
   12I1OK  C148 4836  12.689   9.014  13.633  0.9071  0.1239  0.1235
   12I1OK  C147 4837  12.667   8.885  13.684  0.8666 -0.6308  0.2814
   12I1OK   H72 4838  12.641   8.874  13.789  2.4797 -1.5941  1.1843
   12I1OK  C146 4839  12.666   8.777  13.597 -0.2956  0.7543 -0.4133
   12I1OK   H71 4840  12.618   8.687  13.641  0.8509  0.2140  0.3835
   12I1OK  C145 4841  12.709   8.789  13.466 -0.1420  0.4105  0.2539
   12I1OK  C151 4842  12.737   8.916  13.423 -0.6795 -0.3391  0.0749
   12I1OK   H74 4843  12.788   8.931  13.325 -0.0561  1.2365 -0.7823
   12I1OK  C150 4844  12.728   9.028  13.502 -0.1095  0.4191 -0.9037
   12I1OK   H73 4845  12.763   9.119  13.466 -0.1201 -0.0557 -1.5654
   12I1OK  C140 4846  12.766   8.658  13.392 -0.0912 -0.7404 -0.1168
   12I1OK  C139 4847  12.787   8.535  13.488 -0.2125  0.0753  0.0272
   12I1OK  C138 4848  12.880   8.560  13.609  0.6441  0.4896  0.0940
   12I1OK   H68 4849  12.948   8.642  13.616  2.7821  2.0461  1.3178
   12I1OK  C137 4850  12.872   8.447  13.687  0.1563  0.5079  0.7637
   12I1OK   H67 4851  12.911   8.433  13.788 -0.5370 -1.1430  1.1737
   12I1OK  C136 4852  12.779   8.345  13.606 -0.1331 -0.8022  0.0364
   12I1OK  C128 4853  12.738   8.218  13.651 -0.3227 -0.3139 -0.4500
   12I1OK  C127 4854  12.650   8.134  13.544  0.3587  0.5304  0.0699
   12I1OK  C126 4855  12.622   8.010  13.564 -0.3551 -0.1005 -0.3476
   12I1OK   H62 4856  12.623   7.956  13.654  1.9161 -0.2648 -0.5209
   12I1OK  C125 4857  12.576   7.956  13.441  0.0510 -0.4089  0.2086
   12I1OK   H61 4858  12.519   7.863  13.425 -1.0208 -0.1962  1.0414
   12I1OK  C124 4859  12.620   8.037  13.347  0.6424  0.2928 -0.5060
   12I1OK  C119 4860  12.635   7.980  13.203 -0.0169  0.7828  0.4229
   12I1OK  C116 4861  12.700   8.071  13.131 -0.3198  0.4350  0.3574
   12I1OK    N9 4862  12.685   8.224  13.148  0.0515  0.5079  0.0260
   12I1OK  C115 4863  12.669   8.276  13.027  0.2374  0.6422 -0.3251
   12I1OK  C118 4864  12.673   8.164  12.928  0.1006 -0.0089 -0.4021
   12I1OK   H58 4865  12.634   8.168  12.827  0.7362 -0.8713 -0.4991
   12I1OK  C117 4866  12.715   8.048  12.977  0.1488  0.5377  0.1191
   12I1OK   H57 4867  12.750   7.966  12.934 -2.8479  3.0537  3.1768
   12I1OK  C114 4868  12.637   8.427  12.989  0.8148 -0.6371  0.9108
   12I1OK  C144 4869  12.667   8.514  13.087  0.6078  0.3738  0.1629
   12I1OK  C143 4870  12.689   8.658  13.054 -0.2151  0.5423  0.2819
   12I1OK   H70 4871  12.676   8.698  12.959 -1.2113 -0.5421  0.2084
   12I1OK  C142 4872  12.713   8.731  13.161  0.0620 -0.2807  0.1204
   12I1OK   H69 4873  12.702   8.839  13.184  1.9808  2.4662  2.6633
   12I1OK  C141 4874  12.724   8.628  13.267  0.6244 -0.2790  0.0658
   12I1OK   N10 4875  12.638   8.502  13.232  0.1635 -0.3317  0.1774
   12I1OK    Zn 4876  12.674   8.324  13.315 -0.3206  0.0980  0.1102
   12I1OK   N11 4877  12.752   8.412  13.477  0.4665 -0.7679 -0.5004
   12I1OK   N12 4878  12.595   8.173  13.402  0.0528 -0.4259  0.0718
   12I1OK  C111 4879  12.629   8.468  12.833  0.2618 -0.4476 -0.9488
   12I1OK  C110 4880  12.707   8.408  12.734 -0.2950  0.5332  0.7606
   12I1OK   H54 4881  12.790   8.344  12.754 -0.6835  2.6608  2.1176
   12I1OK  C109 4882  12.670   8.436  12.599 -0.3821 -0.1836  0.1036
   12I1OK   H53 4883  12.736   8.395  12.522  1.9618  0.5489 -3.0675
   12I1OK  C108 4884  12.560   8.511  12.558 -0.1406 -0.3391 -0.2146
   12I1OK  C113 4885  12.483   8.570  12.664  0.5374  0.8750  0.0230
   12I1OK   H56 4886  12.403   8.640  12.639 -2.9026 -0.8177 -4.5123
   12I1OK  C112 4887  12.515   8.538  12.796  0.4449 -0.5702 -0.0510
   12I1OK   H55 4888  12.450   8.575  12.875 -1.3082  0.7454  0.0002
   12I1OK  C107 4889  12.540   8.546  12.408 -0.0370 -0.4245  0.4765
   12I1OK   O37 4890  12.426   8.572  12.367  0.5013  0.1703 -0.2095
   12I1OK   Co8 4891  12.485   8.591  12.198  0.0596  0.1762 -0.2410
   12I1OK   O51 4892  12.515   8.525  12.029  0.4274 -0.1627 -0.2329
   12I1OK  C200 4893  12.416   8.593  11.992  0.2827  0.6165 -0.2309
   12I1OK   O52 4894  12.366   8.652  12.079  0.4490 -0.7930  0.0467
   12I1OK  H113 4895  12.363   8.589  11.896 -1.4682  1.7176 -1.1858
   12I1OK   O45 4896  12.502   8.391  12.159  0.1929 -0.0558  0.7018
   12I1OK  C182 4897  12.578   8.312  12.217 -0.1661 -0.7363 -0.6496
   12I1OK   O46 4898  12.699   8.355  12.223 -0.6362  0.0156 -0.2516
   12I1OK   Co9 4899  12.666   8.528  12.164 -0.3438 -0.4755 -0.1756
   12I1OK   O38 4900  12.630   8.588  12.338 -0.1031  0.3384 -0.1837
   12I1OK   O53 4901  12.803   8.628  12.099  0.0416  0.3665  0.0182
   12I1OK  C201 4902  12.751   8.732  12.140  0.1159 -0.0973  0.2994
   12I1OK   O54 4903  12.649   8.709  12.204  0.2100 -0.5424  0.2190
   12I1OK  H114 4904  12.777   8.818  12.089  0.9053  0.6466  1.8648
   12I1OK  C179 4905  12.555   8.158  12.222 -0.7792 -0.4109 -0.4144
   12I1OK  C178 4906  12.458   8.105  12.137  0.0230  0.1103 -0.0546
   12I1OK   H88 4907  12.401   8.169  12.084  0.5440 -0.8438 -0.7422
   12I1OK  C177 4908  12.462   7.964  12.111  0.2707  0.6254  0.3663
   12I1OK   H87 4909  12.391   7.921  12.046  0.9479  0.5025 -1.8572
   12I1OK  C176 4910  12.554   7.879  12.167 -0.0542  0.1122  0.1662
   12I1OK  C181 4911  12.637   7.935  12.267 -0.3703  0.2675 -0.3435
   12I1OK   H90 4912  12.700   7.872  12.326 -1.5599 -0.8431 -3.4313
   12I1OK  C180 4913  12.642   8.068  12.294 -1.3497  0.1802 -1.0085
   12I1OK   H89 4914  12.721   8.111  12.355 -0.4917 -1.3958 -1.4926
   12I1OK  C175 4915  12.611   7.763  12.077 -0.3102 -0.1167  0.4916
   12I1OK  C174 4916  12.613   7.623  12.142  0.3225  0.5919  0.1412
   12I1OK  C173 4917  12.549   7.605  12.272  0.1237  0.0448 -0.2493
   12I1OK   H86 4918  12.496   7.675  12.329  0.2634  0.7207 -2.2624
   12I1OK  C172 4919  12.576   7.488  12.317  0.5841  0.0687 -0.1876
   12I1OK   H85 4920  12.538   7.456  12.408  4.0808 -0.6081  1.3193
   12I1OK  C171 4921  12.671   7.427  12.208 -0.1490 -0.4518 -0.1452
   12I1OK  C164 4922  12.739   7.309  12.212  0.3591 -0.9492  0.1769
   12I1OK  C161 4923  12.832   7.267  12.082 -0.6650 -0.4896  0.7262
   12I1OK   N13 4924  12.833   7.345  11.952 -0.3321 -0.3776  0.1615
   12I1OK  C160 4925  12.804   7.220  11.867 -0.0681  0.2996  0.4431
   12I1OK  C163 4926  12.861   7.111  11.919  0.6182 -0.8679  0.3078
   12I1OK   H80 4927  12.913   7.037  11.873  0.8800  1.7622 -1.4901
   12I1OK  C162 4928  12.858   7.132  12.071  0.2377 -0.0192 -0.5228
   12I1OK   H79 4929  12.878   7.064  12.153 -1.6753 -0.4111  1.0779
   12I1OK  C159 4930  12.744   7.209  11.713 -0.4786 -0.4227 -0.2043
   12I1OK  C191 4931  12.757   7.327  11.648 -0.0707  0.1754 -0.3637
   12I1OK  C190 4932  12.785   7.352  11.501  0.1991 -0.2408  0.1411
   12I1OK   H94 4933  12.805   7.278  11.425 -1.5614  0.6622  2.9680
   12I1OK  C189 4934  12.785   7.481  11.486  0.5052 -0.4859  0.0833
   12I1OK   H93 4935  12.776   7.530  11.385  0.3199 -0.4376 -2.1262
   12I1OK  C188 4936  12.772   7.548  11.619 -0.0258 -0.0845 -0.2618
   12I1OK  C187 4937  12.778   7.707  11.627  0.1687  0.7608 -0.2282
   12I1OK  C186 4938  12.750   7.757  11.750 -0.5286 -0.3075  0.7225
   12I1OK  C185 4939  12.703   7.902  11.757 -0.6414  0.0310  0.0362
   12I1OK   H92 4940  12.702   7.988  11.694 -0.3930  2.1307  0.0797
   12I1OK  C184 4941  12.670   7.919  11.885  0.2757 -0.2495 -0.5449
   12I1OK   H91 4942  12.659   8.019  11.926  2.7682 -1.3241  0.1711
   12I1OK  C183 4943  12.679   7.785  11.959  0.4103  0.0120  0.3328
   12I1OK   N15 4944  12.778   7.687  11.883 -0.1759 -0.2657 -0.1167
   12I1OK   Zn1 4945  12.734   7.500  11.908  0.0827  0.1804 -0.5296
   12I1OK   N14 4946  12.729   7.469  11.710  0.0809  0.3517  0.1115
   12I1OK   N16 4947  12.665   7.516  12.099 -0.8372  0.2004  0.0081
   12I1OK  C192 4948  12.881   7.783  11.538  1.2532 -0.3204  0.0273
   12I1OK  C193 4949  12.981   7.866  11.605  0.5944 -0.1915 -0.5649
   12I1OK   H95 4950  13.032   7.825  11.693 -0.9730 -0.9196 -0.4827
   12I1OK  C194 4951  13.023   7.981  11.537  0.1666  0.1202  0.1756
   12I1OK   H96 4952  13.099   8.040  11.590 -2.9205  0.0205 -0.5598
   12I1OK  C195 4953  12.965   8.015  11.416 -0.1277  0.9516  0.0346
   12I1OK  C197 4954  12.870   7.934  11.349 -0.5874  0.0836  0.0266
   12I1OK   H97 4955  12.800   7.959  11.274 -0.3240  3.4082 -1.7361
   12I1OK  C198 4956  12.834   7.811  11.408 -0.0901  0.0052  0.0749
   12I1OK   H98 4957  12.746   7.767  11.380  3.1553  0.6016  0.7284
   12I1OK  C196 4958  12.984   8.153  11.347 -0.0750  0.2910 -0.0576
   12I1OK   O47 4959  12.939   8.175  11.223  0.3899  0.6467  0.4704
   12I1OK  Co10 4960  12.987   8.349  11.212  0.0142  0.5049 -0.0648
   12I1OK   O50 4961  12.872   8.429  11.340 -0.4890  0.7271 -1.1597
   12I1OK  C199 4962  12.888   8.511  11.438  0.4418 -0.1996  0.3536
   12I1OK  H112 4963  12.801   8.525  11.496  1.8941  0.8761 -2.4616
   12I1OK   O49 4964  13.017   8.524  11.482 -0.4377 -0.4326 -0.5137
   12I1OK  Co11 4965  13.091   8.434  11.346  0.1245 -0.1235 -0.4299
   12I1OK   O48 4966  13.055   8.256  11.394  0.1252  0.6496 -0.0454
   12I1OK   O57 4967  13.271   8.443  11.347  1.2195  0.1648 -0.4612
   12I1OK  C204 4968  13.284   8.389  11.224  0.7817  0.3797  0.8764
   12I1OK   O58 4969  13.170   8.330  11.176 -0.2469  0.6530  0.5589
   12I1OK  H101 4970  13.376   8.361  11.175  0.6801  2.2712  3.7698
   12I1OK   O59 4971  13.053   8.548  11.200  0.5160  0.6286  0.7369
   12I1OK  C205 4972  12.982   8.537  11.089  0.0738 -0.1774  0.3489
   12I1OK   O60 4973  12.918   8.421  11.059 -0.0119  0.0030 -0.2643
   12I1OK  H100 4974  12.961   8.622  11.023  2.5101 -3.0695  2.7989
   12I1OK  C156 4975  12.716   7.081  11.628  0.2684  0.7326 -0.4773
   12I1OK  C155 4976  12.619   7.073  11.523 -1.0773 -0.6617 -0.2340
   12I1OK   H76 4977  12.570   7.162  11.487 -0.6135 -1.2821  0.8157
   12I1OK  C154 4978  12.606   6.960  11.452 -0.2569  0.4890  0.4594
   12I1OK   H75 4979  12.525   6.947  11.382  0.2732  1.5584  0.2039
   12I1OK  C153 4980  12.684   6.848  11.470  0.3028  0.1349 -0.8328
   12I1OK  C158 4981  12.794   6.858  11.556 -1.6573 -0.1667  0.2157
   12I1OK   H78 4982  12.879   6.788  11.538  0.7387  1.7203  1.3391
   12I1OK  C157 4983  12.808   6.974  11.633  1.6445  0.1576 -0.2040
   12I1OK   H77 4984  12.913   7.008  11.649 -2.9617 -2.4902 -2.2285
   12I1OK  C152 4985  12.627   6.711  11.435  0.5275 -0.0315 -0.0344
   12I1OK   O43 4986  12.710   6.614  11.436 -0.9078 -0.9543 -0.3085
   12I1OK  Co14 4987  12.673   6.418  11.431  0.0580 -0.1936 -0.2030
   12I1OK    O9 4988  12.744   6.353  11.582 -0.3624 -0.0526  0.4264
   12I1OK    C5 4989  12.644   6.404  11.662 -0.3612  0.1229  0.2662
   12I1OK   O10 4990  12.525   6.476  11.598  0.0021 -0.4900 -0.3483
   12I1OK  Co15 4991  12.496   6.516  11.415  0.0395 -0.1546 -0.2246
   12I1OK   O44 4992  12.521   6.691  11.390 -0.4256 -0.0567  0.0322
   12I1OK   O65 4993  12.492   6.344  11.378  0.2794  0.3205 -0.2820
   12I1OK  C208 4994  12.371   6.349  11.394  0.9619  0.1800  0.5033
   12I1OK   O66 4995  12.323   6.457  11.416 -0.4024 -0.1964  0.0281
   12I1OK  H104 4996  12.320   6.259  11.413 -0.4386 -1.1462 -2.4733
   12I1OK   O68 4997  12.580   6.438  11.248  0.3540  0.3542  0.1307
   12I1OK  C209 4998  12.704   6.415  11.204 -0.5326 -0.2921 -0.4550
   12I1OK   O67 4999  12.781   6.387  11.288 -0.4579  0.0852 -0.0831
   12I1OK  H105 5000  12.748   6.413  11.103  0.8695  0.2749  1.3079
   12I1OK    C6 5001  12.652   6.395  11.817 -0.1813  0.2392  0.0483
   12I1OK    C7 5002  12.539   6.419  11.897  0.4022  0.4166 -0.0957
   12I1OK    H1 5003  12.475   6.499  11.860 -0.0206 -1.8322  0.0425
   12I1OK    C8 5004  12.525   6.358  12.024  0.0689  0.3589  0.5356
   12I1OK    H2 5005  12.433   6.380  12.075 -0.3573 -0.6800  0.9856
   12I1OK    C9 5006  12.624   6.283  12.080  0.0392  0.7254 -0.1169
   12I1OK   C10 5007  12.739   6.263  12.000  0.1129 -0.0237 -0.5006
   12I1OK    H3 5008  12.809   6.186  12.028 -2.0433  0.8310  0.1895
   12I1OK   C11 5009  12.756   6.324  11.876  0.3021 -0.2055 -0.0216
   12I1OK    H4 5010  12.821   6.275  11.811 -0.7374  4.5258 -0.4591
   12I1OK   C12 5011  12.641   6.256  12.231  0.5232 -0.0399  0.2538
   12I1OK   C13 5012  12.661   6.113  12.269  0.2179 -0.1044  0.0122
   12I1OK    N1 5013  12.676   6.060  12.386 -0.0021 -0.0765  0.5260
   12I1OK   C14 5014  12.734   5.926  12.360 -0.7625 -0.7968 -0.2230
   12I1OK   C15 5015  12.679   5.890  12.223  0.0547  0.6654  1.0650
   12I1OK    H5 5016  12.669   5.788  12.186 -0.0945 -0.5608  2.7055
   12I1OK   C16 5017  12.625   5.999  12.175 -0.2636  0.5989  0.7842
   12I1OK    H6 5018  12.541   6.007  12.115 -2.6424 -2.2418  1.3022
   12I1OK   C17 5019  12.859   5.887  12.400 -0.3918 -0.2513  0.6603
   12I1OK   C18 5020  12.903   5.738  12.355 -0.3268  0.3038  0.4990
   12I1OK   C19 5021  12.816   5.628  12.315  0.1075 -0.6452 -1.3044
   12I1OK    H7 5022  12.709   5.638  12.326 -1.0676  1.4405 -1.0537
   12I1OK   C20 5023  12.869   5.508  12.266  0.5973 -0.6751  0.4488
   12I1OK    H8 5024  12.797   5.427  12.257  2.4230 -0.9471  0.7742
   12I1OK   C21 5025  13.005   5.491  12.246 -0.1281  0.3241 -0.0826
   12I1OK   C22 5026  13.086   5.592  12.292 -0.3997 -0.6310 -0.4297
   12I1OK    H9 5027  13.192   5.585  12.286 -2.4581  0.1584  3.0264
   12I1OK   C23 5028  13.044   5.719  12.333  1.2277  0.8117  1.3119
   12I1OK   H10 5029  13.107   5.795  12.357 -1.2506  0.1233 -3.8518
   12I1OK   C24 5030  13.076   5.378  12.164 -1.1709  0.7608 -0.3636
   12I1OK   O11 5031  13.000   5.289  12.107  0.0148  0.7864 -0.2459
   12I1OK   Co3 5032  13.135   5.204  12.020  0.0863  0.1269 -0.0786
   12I1OK    O8 5033  13.172   5.324  11.877 -0.3340  0.5442  0.1151
   12I1OK    C4 5034  13.275   5.398  11.837 -0.3303 -0.1435 -0.1070
   12I1OK  H111 5035  13.271   5.450  11.745 -1.4991 -1.5833  1.1875
   12I1OK    O7 5036  13.385   5.376  11.895 -0.2658  0.3768 -0.5927
   12I1OK   Co2 5037  13.316   5.260  12.021  0.0370 -0.3578  0.2045
   12I1OK   O12 5038  13.205   5.373  12.119 -0.3989 -0.1420  0.4119
   12I1OK   O26 5039  13.294   5.110  11.909 -0.0228  0.7887 -0.7188
   12I1OK  C101 5040  13.185   5.040  11.860  0.0054 -0.2205 -0.7697
   12I1OK   O25 5041  13.074   5.054  11.934  0.0369 -0.9472  0.5981
   12I1OK   H50 5042  13.184   5.014  11.759  2.7920  2.3574 -0.4773
   12I1OK   O28 5043  13.442   5.199  12.140 -0.8106  0.0478 -0.2271
   12I1OK  C102 5044  13.357   5.129  12.206  0.4708  0.4218 -0.7069
   12I1OK   O27 5045  13.231   5.123  12.159 -0.1663  0.5416  0.4234
   12I1OK   H49 5046  13.378   5.080  12.294 -0.6447  0.6053 -1.5188
   12I1OK   C25 5047  12.916   5.943  12.543 -0.0868 -0.9805  0.4015
   12I1OK   C26 5048  13.026   5.909  12.614 -0.1294  0.3012 -0.1863
   12I1OK   H11 5049  13.110   5.851  12.583 -3.9331  1.7292 -0.8028
   12I1OK   C27 5050  13.004   5.960  12.752  0.2249  0.4346 -0.4703
   12I1OK   H12 5051  13.069   5.949  12.836 -2.5157  0.9398  0.0992
   12I1OK   C28 5052  12.895   6.038  12.747 -0.3441 -0.1423 -0.0129
   12I1OK   C29 5053  12.791   6.048  12.875 -0.5332 -0.5391  0.6773
   12I1OK   C30 5054  12.822   5.983  13.017  0.4787  0.1287 -0.2090
   12I1OK   C31 5055  12.719   5.928  13.096 -0.5557 -1.0242 -0.4567
   12I1OK   H13 5056  12.622   5.919  13.053  0.7699  3.9143 -0.0770
   12I1OK   C32 5057  12.738   5.877  13.221  0.1432 -0.0644  0.5400
   12I1OK   H14 5058  12.646   5.844  13.269  1.3187 -0.9145  0.7237
   12I1OK   C33 5059  12.862   5.879  13.287 -0.3732  0.5544  0.4436
   12I1OK   C34 5060  12.967   5.936  13.214  0.5006  0.9562 -0.2001
   12I1OK   H15 5061  13.053   5.933  13.267 -1.2385 -1.6689  1.4742
   12I1OK   C35 5062  12.946   5.977  13.078 -1.3044  0.2776 -0.3699
   12I1OK   H16 5063  13.028   6.028  13.038  3.9257 -3.0739  0.2938
   12I1OK   C36 5064  12.880   5.782  13.405  0.2055  0.8584 -0.3689
   12I1OK   O13 5065  13.012   5.768  13.485 -0.9328  0.5586  0.9137
   12I1OK   Co1 5066  13.053   5.688  13.681  0.3832  0.0845  0.1054
   12I1OK    O2 5067  12.934   5.630  13.811 -0.3113  0.3213 -0.3073
   12I1OK    C1 5068  12.834   5.569  13.825  0.5190  0.0237 -0.0805
   12I1OK  H109 5069  12.816   5.511  13.914 -0.6379  0.7290 -0.4731
   12I1OK    O1 5070  12.753   5.582  13.739 -0.0213 -0.1495  0.2241
   12I1OK    Co 5071  12.872   5.667  13.632 -0.2103 -0.3884  0.1296
   12I1OK   O14 5072  12.774   5.710  13.466 -0.5308  0.5317 -0.1181
   12I1OK    O5 5073  12.979   5.526  13.582  0.4099 -0.2284  0.1221
   12I1OK    C3 5074  13.093   5.493  13.587 -0.4650 -0.0236 -0.4787
   12I1OK    O6 5075  13.162   5.545  13.665 -0.0827  0.6391  0.1630
   12I1OK  H110 5076  13.106   5.389  13.575 -0.2349 -1.3296  0.0030
   12I1OK   O18 5077  12.915   5.854  13.690  0.4498 -0.8121  0.3277
   12I1OK   C53 5078  13.019   5.906  13.747  0.2744 -0.0841 -0.3183
   12I1OK   O17 5079  13.117   5.828  13.745  0.5692  0.5601 -0.3136
   12I1OK   C54 5080  13.025   6.052  13.790  0.4461 -0.3372  1.1808
   12I1OK   C55 5081  13.142   6.093  13.851 -0.5818  0.0062 -0.1494
   12I1OK   H25 5082  13.218   6.021  13.892  1.6257  0.5611  2.1927
   12I1OK   C56 5083  13.161   6.228  13.874 -0.1306  0.5102  0.0315
   12I1OK   H26 5084  13.253   6.271  13.895  3.2093  0.4432  3.0448
   12I1OK   C57 5085  13.055   6.315  13.856  0.6384 -0.3588 -0.7794
   12I1OK   C58 5086  12.936   6.270  13.802 -0.1368  0.0568  0.3236
   12I1OK   H27 5087  12.861   6.341  13.783  1.7358 -0.9775  1.4469
   12I1OK   C59 5088  12.923   6.143  13.758  0.8138  0.0384 -0.8108
   12I1OK   H28 5089  12.845   6.111  13.697  1.1115 -2.1832 -1.6041
   12I1OK   C60 5090  13.028   6.452  13.923 -0.8945  0.4235 -0.0471
   12I1OK   C61 5091  13.092   6.491  14.061 -0.0243  0.0197 -0.3410
   12I1OK    N5 5092  13.076   6.620  14.142 -0.0224 -0.5772 -0.1353
   12I1OK   C62 5093  13.202   6.593  14.229 -0.1822 -0.0226  0.5807
   12I1OK   C63 5094  13.234   6.463  14.233  0.4843  0.1693 -0.4232
   12I1OK   H29 5095  13.316   6.412  14.285  0.1434  1.0715  0.9883
   12I1OK   C64 5096  13.146   6.394  14.138  0.6181 -0.6648  0.4405
   12I1OK   H30 5097  13.105   6.297  14.139  0.6813  0.5624 -0.9573
   12I1OK   C65 5098  13.318   6.696  14.265 -0.1879 -0.9966  0.3404
   12I1OK   C66 5099  13.432   6.647  14.353 -0.0640  0.6846 -0.5724
   12I1OK   C67 5100  13.561   6.688  14.350 -0.2764 -0.2863 -0.1695
   12I1OK   H31 5101  13.590   6.714  14.253 -0.8057 -0.3486  2.5802
   12I1OK   C68 5102  13.646   6.688  14.462  0.0379  0.1961 -0.2671
   12I1OK   H32 5103  13.749   6.675  14.443  0.5774  0.3467  1.1803
   12I1OK   C69 5104  13.600   6.663  14.590 -0.7755 -0.2164 -0.1488
   12I1OK   C70 5105  13.459   6.631  14.597 -0.2903 -0.1990  0.1514
   12I1OK   H33 5106  13.418   6.628  14.696  0.9471 -1.3340 -3.7971
   12I1OK   C71 5107  13.378   6.617  14.484  0.7135  1.1391 -0.6262
   12I1OK   H34 5108  13.271   6.602  14.497  0.9255  3.5577  0.6985
   12I1OK   C72 5109  13.710   6.652  14.707 -0.4363  0.3505  0.6886
   12I1OK   O19 5110  13.831   6.676  14.713 -0.0072  0.6306  0.7444
   12I1OK   O34 5111  13.993   6.663  14.699  0.5703 -0.5034  0.2607
   12I1OK  C105 5112  14.073   6.773  14.717 -0.4346 -0.8855 -0.5365
   12I1OK   H51 5113  14.111   6.826  14.631 -0.1379  0.1739 -2.2189
   12I1OK   O33 5114  14.073   6.806  14.826  0.1603 -0.1342  0.0271
   12I1OK   Co6 5115  13.955   6.683  14.888 -0.2259  0.3608 -0.3666
   12I1OK    O3 5116  13.928   6.740  15.070  0.0303 -0.4122  0.6839
   12I1OK    C2 5117  14.029   6.708  15.116  0.3240 -0.6828 -0.2357
   12I1OK  H108 5118  14.084   6.751  15.199 -2.5209  0.1774  2.1985
   12I1OK    O4 5119  14.053   6.597  15.054 -0.0600 -0.3915 -0.3445
   12I1OK   O35 5120  14.066   6.475  14.932 -0.1831  0.3590 -0.4087
   12I1OK  C106 5121  13.980   6.370  14.940  0.6992 -0.2595  0.2830
   12I1OK   H52 5122  13.990   6.277  14.987 -2.9934 -0.5297  2.1424
   12I1OK   O36 5123  13.879   6.390  14.881  0.0278 -0.2584 -0.0937
   12I1OK   Co7 5124  13.891   6.578  14.885 -0.2280  0.1845 -0.0021
   12I1OK   O20 5125  13.692   6.638  14.825  0.5537  0.6543 -0.0525
   12I1OK   C73 5126  13.281   6.828  14.243 -0.4225  0.1312 -0.3593
   12I1OK   C74 5127  13.360   6.954  14.298  0.8121  1.0895 -0.1435
   12I1OK   H35 5128  13.458   6.962  14.347  1.2237  0.1840 -0.3476
   12I1OK   C75 5129  13.284   7.064  14.265  0.2026 -0.7490 -1.0510
   12I1OK   H36 5130  13.335   7.162  14.270  1.3138  1.8089  2.3840
   12I1OK   C76 5131  13.160   7.015  14.182  0.1324 -0.1775  0.4468
   12I1OK   C77 5132  13.028   7.084  14.166 -0.1727 -0.6852 -0.0112
   12I1OK   C78 5133  13.010   7.216  14.256 -0.2605  0.2560 -0.1316
   12I1OK   C79 5134  12.890   7.255  14.309  0.9085  0.0359 -0.0295
   12I1OK   H37 5135  12.828   7.174  14.335 -0.4530 -0.4641 -0.3170
   12I1OK   C80 5136  12.850   7.382  14.338 -0.3084 -0.7085 -0.7842
   12I1OK   H38 5137  12.779   7.395  14.413 -2.2423  1.7697  0.9950
   12I1OK   C81 5138  12.935   7.483  14.316 -0.1498  0.1974  0.2404
   12I1OK   C82 5139  13.063   7.451  14.269 -0.0466 -0.4229  0.4762
   12I1OK   H39 5140  13.135   7.534  14.252  0.4967  2.1324 -0.4040
   12I1OK   C83 5141  13.100   7.322  14.244 -0.8137 -0.4689 -0.3328
   12I1OK   H40 5142  13.183   7.312  14.179  2.0077  3.6374  2.6685
   12I1OK   C84 5143  12.887   7.627  14.316  0.7010  0.2045  0.1275
   12I1OK   O21 5144  12.761   7.645  14.357  0.4474 -0.2858  0.6951
   12I1OK  Co17 5145  12.787   7.818  14.386  0.0228  0.3531 -0.2933
   12I1OK   O40 5146  12.824   7.882  14.212  0.1799 -0.2188  0.0598
   12I1OK  C135 5147  12.888   7.977  14.170  0.5779 -0.2143  0.7416
   12I1OK  C132 5148  12.840   8.050  14.045 -0.2739  0.0163  0.1254
   12I1OK  C131 5149  12.923   8.137  13.982 -0.1361  0.5431  0.4275
   12I1OK   H64 5150  13.004   8.163  14.041 -1.1070  0.9728 -0.4879
   12I1OK  C130 5151  12.894   8.193  13.856 -0.1004 -0.0684  0.2151
   12I1OK   H63 5152  12.972   8.250  13.809  0.4695  1.4231 -0.2011
   12I1OK  C129 5153  12.772   8.156  13.790  0.6070  0.2418  0.0860
   12I1OK  C134 5154  12.682   8.074  13.861  0.9444  0.6224 -0.2857
   12I1OK   H66 5155  12.589   8.062  13.813  2.1447 -0.1044 -0.5053
   12I1OK  C133 5156  12.710   8.022  13.986 -0.1268  0.5980 -0.4900
   12I1OK   H65 5157  12.641   7.962  14.033 -0.9586 -2.5105  0.0049
   12I1OK   O39 5158  13.000   7.983  14.208 -0.2998  0.7169 -0.0601
   12I1OK  Co16 5159  12.952   7.914  14.370 -0.1058  0.1795 -0.0920
   12I1OK   O22 5160  12.969   7.725  14.342 -0.3419  0.8983  0.1886
   12I1OK   O69 5161  12.799   8.031  14.431  1.0739  0.8308  0.6273
   12I1OK  C210 5162  12.668   8.015  14.452 -0.3305 -0.6378 -0.8615
   12I1OK   O70 5163  12.618   7.894  14.439  1.0128 -1.0115  0.3838
   12I1OK  H106 5164  12.607   8.100  14.450  1.9922 -1.0970  1.3859
   12I1OK   O71 5165  13.086   7.958  14.493  0.6079  0.4948 -0.5906
   12I1OK  C211 5166  13.015   7.908  14.597 -0.6334  1.0203  0.6417
   12I1OK   O72 5167  12.900   7.845  14.561 -0.2227  0.2400 -0.5485
   12I1OK  H107 5168  13.045   7.908  14.697 -0.5530 -0.5889  0.7513
   12I1OK   C85 5169  12.948   7.043  14.070  0.8423 -0.2942  0.3046
   12I1OK   C86 5170  12.847   7.142  14.008 -0.3380 -0.5582 -0.0454
   12I1OK   H41 5171  12.814   7.233  14.041  5.5707 -1.6144  1.7544
   12I1OK   C87 5172  12.812   7.092  13.893  0.5882 -0.5957 -0.2808
   12I1OK   H42 5173  12.768   7.155  13.820 -0.6576 -2.4861 -2.9550
   12I1OK   C88 5174  12.876   6.955  13.879  0.2956  0.3591  0.3842
   12I1OK   C89 5175  12.906   6.901  13.755 -0.5064 -0.2599 -0.0424
   12I1OK   C90 5176  12.963   6.757  13.757 -0.5222 -0.1382  0.0632
   12I1OK   C91 5177  12.981   6.666  13.635  0.6238 -0.6206  0.3643
   12I1OK   H43 5178  12.969   6.694  13.534 -1.1494  0.9428 -2.7839
   12I1OK   C92 5179  13.012   6.545  13.684  0.0674  0.8088  0.1617
   12I1OK   H44 5180  13.068   6.478  13.626 -1.5551  1.4789  1.6507
   12I1OK   C93 5181  13.015   6.555  13.836  0.5559 -0.0194 -0.7254
   12I1OK    N6 5182  13.014   6.702  13.863  0.2685 -0.5385 -0.2328
   12I1OK   Zn2 5183  13.057   6.788  14.033  0.1277 -0.1151  0.0223
   12I1OK    N7 5184  12.917   6.904  14.024 -0.5067  0.0148  0.0464
   12I1OK    N8 5185  13.172   6.886  14.156 -0.4694 -0.1740  0.7241
   12I1OK   C94 5186  12.864   6.944  13.613 -0.0288 -0.7096  0.9016
   12I1OK   C95 5187  12.754   7.017  13.584 -0.1278  0.5631  0.0941
   12I1OK   H45 5188  12.678   7.010  13.657 -1.3288 -0.5610  1.8409
   12I1OK   C96 5189  12.734   7.067  13.449  0.3096  0.9593 -0.6728
   12I1OK   H46 5190  12.649   7.136  13.426 -1.3818  1.5738  1.9452
   12I1OK   C97 5191  12.840   7.064  13.358 -0.9245  0.2560  0.1212
   12I1OK   C99 5192  12.961   7.012  13.399  0.6200  0.2953 -0.4477
   12I1OK   H47 5193  13.045   7.014  13.340  1.3955 -0.7273 -0.0925
   12I1OK  C100 5194  12.966   6.949  13.523 -0.2780 -0.4298  0.2467
   12I1OK   H48 5195  13.059   6.900  13.548 -2.2015  3.6682  0.0347
   12I1OK   C98 5196  12.805   7.090  13.209  0.3841 -0.9615 -0.1624
   12I1OK   O23 5197  12.898   7.094  13.128  0.0709 -0.3099  0.1546
   12I1OK   Co4 5198  12.803   7.148  12.983 -0.0590 -0.3546 -0.0919
   12I1OK   O16 5199  12.702   6.986  12.922  0.5409  1.0692 -0.4774
   12I1OK   C50 5200  12.571   6.959  12.914  0.2173  0.0075 -0.0920
   12I1OK   C49 5201  12.552   6.816  12.857 -0.4770 -0.2131  0.0690
   12I1OK   C48 5202  12.628   6.710  12.913  0.3188  0.7680 -0.9498
   12I1OK   H22 5203  12.710   6.720  12.975  0.0229 -1.0058 -3.8949
   12I1OK   C47 5204  12.601   6.585  12.861  0.0712 -0.1453  0.0987
   12I1OK   H21 5205  12.629   6.501  12.924  2.6072 -0.0480  2.0980
   12I1OK   C46 5206  12.534   6.559  12.740 -0.1788  0.2308  0.4493
   12I1OK   C52 5207  12.441   6.662  12.704  0.3983 -0.0620 -0.2913
   12I1OK   H24 5208  12.374   6.641  12.624  1.2340 -0.9532  2.7834
   12I1OK   C51 5209  12.462   6.789  12.753  0.6941  1.1276  0.2998
   12I1OK   H23 5210  12.397   6.864  12.713 -0.2536 -0.4904  1.4538
   12I1OK   C41 5211  12.518   6.423  12.673  0.4355  0.1349  0.3157
   12I1OK   C40 5212  12.555   6.297  12.758 -0.7177 -0.1024 -0.0130
   12I1OK   C39 5213  12.523   6.282  12.906  0.5665 -0.9316  0.0238
   12I1OK   H18 5214  12.471   6.348  12.974  2.1861 -1.0372  1.6052
   12I1OK   C38 5215  12.590   6.181  12.962  0.3408  0.0134  0.0474
   12I1OK   H17 5216  12.571   6.155  13.067 -0.7417 -1.6657  1.5794
   12I1OK   C37 5217  12.694   6.141  12.863  0.4557 -0.3011 -0.7570
   12I1OK    N3 5218  12.631   6.192  12.724  0.2300  0.4924 -0.1453
   12I1OK   Zn3 5219  12.696   6.155  12.547  0.3526  0.0150 -0.0317
   12I1OK    N4 5220  12.868   6.077  12.601 -0.4219  0.7961  0.1196
   12I1OK    N2 5221  12.662   6.325  12.477 -0.4072  0.0843  0.3213
   12I1OK   C42 5222  12.547   6.415  12.534  0.1323 -0.4944 -0.4307
   12I1OK   C43 5223  12.523   6.533  12.431  0.1456 -0.0161  0.2615
   12I1OK   H19 5224  12.488   6.633  12.446  1.8444 -2.2736  0.4960
   12I1OK   C44 5225  12.572   6.488  12.312 -0.6243  0.7025 -0.3187
   12I1OK   H20 5226  12.579   6.549  12.226 -0.6260 -0.4799 -2.0491
   12I1OK   C45 5227  12.618   6.345  12.329 -0.4790 -0.4101 -0.2062
   12I1OK   O15 5228  12.498   7.051  12.899 -0.0089 -0.1284  0.1558
   12I1OK   Co5 5229  12.609   7.180  12.985  0.0101 -0.0158 -0.1861
   12I1OK   O24 5230  12.684   7.122  13.159 -0.2399  0.1827 -0.3364
   12I1OK   O30 5231  12.525   7.334  13.044 -0.0878 -0.4548  0.0615
   12I1OK  C103 5232  12.626   7.400  13.051  0.8198 -1.1162  0.9706
   12I1OK  C122 5233  12.644   7.542  13.120  0.5606 -0.2315 -0.0384
   12I1OK  C203 5234  12.762   7.605  13.104  0.6567 -0.9610 -0.0331
   12I1OK   H99 5235  12.844   7.535  13.088  0.4366 -2.3865 -2.7003
   12I1OK  C123 5236  12.771   7.755  13.124  0.2868 -0.4241 -0.7034
   12I1OK   H60 5237  12.850   7.821  13.092  1.0181 -4.5276  1.5105
   12I1OK  C120 5238  12.640   7.831  13.177 -0.6996 -0.3936  1.2415
   12I1OK  C121 5239  12.523   7.742  13.198  0.4859  0.0766 -0.3193
   12I1OK   H59 5240  12.436   7.794  13.228 -0.6566  1.3030  2.7790
   12I1OK  C212 5241  12.529   7.604  13.167  0.7938  0.3176  0.3576
   12I1OK  H116 5242  12.433   7.552  13.169 -1.4871 -0.1193  1.7020
   12I1OK   O29 5243  12.733   7.342  12.986 -0.0398 -0.5732  0.3336
   12I1OK   O31 5244  12.725   7.259  12.840 -0.0150  0.1130 -0.3318
   12I1OK  C104 5245  12.823   7.218  12.769 -0.4371 -0.2224  0.5328
   12I1OK   O32 5246  12.906   7.153  12.831  0.2993 -0.5164  0.2571
   12I1OK  C168 5247  12.803   7.192  12.625 -0.3456  0.9150 -0.5390
   12I1OK  C167 5248  12.673   7.209  12.578 -0.0284  0.9279  0.2489
   12I1OK   H82 5249  12.596   7.242  12.648 -1.1581 -0.1526 -0.4908
   12I1OK  C166 5250  12.656   7.218  12.437 -0.1877 -0.1398 -0.0457
   12I1OK   H81 5251  12.559   7.196  12.398 -1.0955 -1.0601 -0.4886
   12I1OK  C165 5252  12.758   7.230  12.343  0.6177  0.4543  0.6070
   12I1OK  C170 5253  12.883   7.210  12.398  0.3683  0.2250 -0.7599
   12I1OK   H84 5254  12.965   7.226  12.334  0.1359  0.6361 -2.3974
   12I1OK  C169 5255  12.904   7.187  12.533  0.1387  0.0517  0.5228
   12I1OK   H83 5256  12.996   7.154  12.556  0.9096  1.2922 -2.4276
   13I1OK   O55 5257   9.339   3.487  14.400 -0.0790  0.1293  0.2555
   13I1OK  C202 5258   9.245   3.478  14.307  0.4317 -0.1012  0.7312
   13I1OK  H115 5259   9.144   3.517  14.312 -2.3880 -0.5759  0.9280
   13I1OK   O56 5260   9.290   3.400  14.214 -0.1722 -0.1105  0.1856
   13I1OK  Co13 5261   9.475   3.448  14.249 -0.5312 -0.0978 -0.3132
   13I1OK  Co12 5262   9.518   3.365  14.326 -0.0201 -0.1051  0.2675
   13I1OK   O61 5263   9.578   3.294  14.500  0.3580 -0.3443  0.3422
   13I1OK  C206 5264   9.501   3.367  14.563 -0.6542 -0.0429  0.1474
   13I1OK   O62 5265   9.474   3.474  14.494 -0.0131 -0.3469  0.1095
   13I1OK  H102 5266   9.446   3.341  14.649 -0.4826 -0.0907  1.1397
   13I1OK   O41 5267   9.545   3.218  14.198  0.2969 -0.0857 -0.3110
   13I1OK  C149 5268   9.664   3.236  14.174 -0.1212 -0.5488  0.0368
   13I1OK   O42 5269   9.678   3.357  14.201 -0.2711  0.0274 -0.5176
   13I1OK   O63 5270   9.663   3.506  14.258  0.6773 -0.2541  0.1589
   13I1OK  C207 5271   9.607   3.624  14.199  0.2633 -0.0947 -0.0451
   13I1OK   O64 5272   9.492   3.614  14.177  0.3335  1.3014 -0.3285
   13I1OK  H103 5273   9.668   3.710  14.184  1.4419  1.3288 -0.4350
   13I1OK  C148 5274   9.737   3.144  14.082  0.2721  0.2311  0.9458
   13I1OK  C147 5275   9.873   3.136  14.082 -0.2556 -0.5376  0.5014
   13I1OK   H72 5276   9.917   3.186  14.162 -1.6039  1.5653  3.2435
   13I1OK  C146 5277   9.941   3.071  13.981 -0.2279 -0.2667  0.4465
   13I1OK   H71 5278  10.050   3.078  13.994 -0.5990  1.8304 -2.8011
   13I1OK  C145 5279   9.882   3.010  13.875 -0.1472 -0.0529  0.0760
   13I1OK  C151 5280   9.744   3.001  13.882 -0.7077  0.8329  0.1015
   13I1OK   H74 5281   9.691   2.941  13.811  1.2818  1.7359 -1.5412
   13I1OK  C150 5282   9.673   3.069  13.979 -0.1339 -0.8781 -0.2628
   13I1OK   H73 5283   9.571   3.084  13.962 -1.3368  0.0462  2.3456
   13I1OK  C140 5284   9.950   3.007  13.728 -0.2469  1.4179  0.4023
   13I1OK  C139 5285  10.069   3.098  13.699 -0.1505  0.3725  0.4258
   13I1OK  C138 5286  10.077   3.241  13.747  0.1103  0.0800  0.1084
   13I1OK   H68 5287   9.985   3.304  13.774  1.3939 -0.3284 -1.6141
   13I1OK  C137 5288  10.204   3.280  13.737 -0.3307 -0.0935  0.8929
   13I1OK   H67 5289  10.239   3.378  13.762  2.2315 -4.0562  3.1139
   13I1OK  C136 5290  10.283   3.162  13.668 -0.1745  1.4329 -0.0394
   13I1OK  C128 5291  10.418   3.156  13.662 -0.3852  0.0417  0.4847
   13I1OK  C127 5292  10.491   3.026  13.619 -0.4734 -0.0555 -0.6872
   13I1OK  C126 5293  10.625   3.014  13.607  0.7490 -0.5047  0.4199
   13I1OK   H62 5294  10.699   3.089  13.640  1.1869  0.3045  2.8968
   13I1OK  C125 5295  10.648   2.904  13.513  0.3881 -0.3145 -0.0330
   13I1OK   H61 5296  10.748   2.872  13.481 -1.9760  0.2864 -0.7467
   13I1OK  C124 5297  10.530   2.855  13.470  0.2095  0.9703 -0.6107
   13I1OK  C119 5298  10.517   2.752  13.360 -0.5374 -0.2188 -0.0833
   13I1OK  C116 5299  10.397   2.724  13.307  0.0399  0.2476 -0.2673
   13I1OK    N9 5300  10.255   2.778  13.385 -0.0093  0.5406 -0.7627
   13I1OK  C115 5301  10.168   2.686  13.347 -0.7303 -0.4287 -0.5564
   13I1OK  C118 5302  10.213   2.610  13.222 -0.1344  0.7637  0.2728
   13I1OK   H58 5303  10.147   2.549  13.165 -0.2317  0.1778  0.5099
   13I1OK  C117 5304  10.347   2.625  13.204 -0.4036  0.0516  0.3222
   13I1OK   H57 5305  10.382   2.595  13.109 -0.1027 -0.6767  0.4570
   13I1OK  C114 5306  10.025   2.667  13.397  0.0433 -0.2742 -0.3098
   13I1OK  C144 5307   9.976   2.739  13.501 -0.7561  0.1325 -0.1436
   13I1OK  C143 5308   9.847   2.695  13.567  1.1573 -0.6745 -1.0093
   13I1OK   H70 5309   9.807   2.594  13.562 -1.8644  0.1048  2.6077
   13I1OK  C142 5310   9.815   2.788  13.650  0.3252  0.2705  0.4803
   13I1OK   H69 5311   9.720   2.799  13.697  2.2835  0.0127  3.2884
   13I1OK  C141 5312   9.934   2.891  13.661 -0.4783  0.1562 -0.1244
   13I1OK   N10 5313  10.060   2.808  13.605  0.0324  0.2162 -0.2099
   13I1OK    Zn 5314  10.226   2.890  13.547 -0.0862 -0.3234  0.2779
   13I1OK   N11 5315  10.177   3.061  13.644 -0.5138  0.0298  0.1497
   13I1OK   N12 5316  10.428   2.890  13.580  0.3171 -0.2725 -0.2748
   13I1OK  C111 5317   9.943   2.546  13.339  0.8097  0.4368  0.0963
   13I1OK  C110 5318   9.806   2.564  13.307 -0.3477  0.3015 -0.3590
   13I1OK   H54 5319   9.773   2.667  13.281 -0.1731 -0.1237  0.7957
   13I1OK  C109 5320   9.718   2.463  13.271 -0.6694 -0.0255  0.1818
   13I1OK   H53 5321   9.612   2.477  13.253  1.9530  0.2514 -1.3421
   13I1OK  C108 5322   9.765   2.328  13.274  0.6649 -0.9010  0.0768
   13I1OK  C113 5323   9.890   2.303  13.331  0.6332 -0.8319 -0.3570
   13I1OK   H56 5324   9.909   2.199  13.354 -0.4608  0.3780 -0.7963
   13I1OK  C112 5325   9.989   2.409  13.360  0.0001  0.5608  0.0083
   13I1OK   H55 5326  10.086   2.390  13.323 -0.6929  1.1816 -0.7671
   13I1OK  C107 5327   9.671   2.209  13.237  0.9601  0.1235 -0.6049
   13I1OK   O37 5328   9.714   2.094  13.230 -0.5213  0.1896  0.1143
   13I1OK   Co8 5329   9.599   2.048  13.079  0.3222 -0.1806 -0.0914
   13I1OK   O51 5330   9.568   2.016  12.894 -0.2156  0.0454 -0.5555
   13I1OK  C200 5331   9.565   1.896  12.922 -0.9664 -0.1244  0.3063
   13I1OK   O52 5332   9.587   1.874  13.043 -0.2121  0.1150  0.4290
   13I1OK  H113 5333   9.561   1.824  12.847 -0.4717  2.4387 -1.9118
   13I1OK   O45 5334   9.725   2.124  12.942  0.7567  0.4467  0.6906
   13I1OK  C182 5335   9.742   2.240  12.912 -0.2433  0.2653 -0.4258
   13I1OK   O46 5336   9.643   2.307  12.909  0.0999  0.6399 -0.3969
   13I1OK   Co9 5337   9.530   2.181  12.985  0.0802  0.3077 -0.2911
   13I1OK   O38 5338   9.567   2.226  13.172  0.1994 -0.0262  0.8201
   13I1OK   O53 5339   9.350   2.201  12.961  0.3164  0.6715  0.0324
   13I1OK  C201 5340   9.328   2.148  13.071  0.2761  0.5182  0.3134
   13I1OK   O54 5341   9.431   2.120  13.129 -0.4942  0.7183 -0.0583
   13I1OK  H114 5342   9.235   2.117  13.105  1.3891  0.4544  3.1173
   13I1OK  C179 5343   9.850   2.298  12.820 -0.6995  0.5751  0.8792
   13I1OK  C178 5344   9.948   2.212  12.777  0.1022 -0.9107  0.3791
   13I1OK   H88 5345   9.950   2.122  12.828 -2.2335 -1.8934  1.1568
   13I1OK  C177 5346  10.037   2.242  12.677 -0.0643  0.3519  0.3400
   13I1OK   H87 5347  10.104   2.168  12.644 -0.7603 -0.5973 -0.7950
   13I1OK  C176 5348  10.027   2.363  12.607  0.1189  0.1613 -0.6769
   13I1OK  C181 5349   9.925   2.454  12.648 -0.0897  0.7147 -0.7849
   13I1OK   H90 5350   9.911   2.540  12.594  0.3419 -0.1243  1.2604
   13I1OK  C180 5351   9.849   2.426  12.758  0.5514  0.2395  0.2434
   13I1OK   H89 5352   9.773   2.501  12.785  3.5510  3.4202 -0.1098
   13I1OK  C175 5353  10.107   2.391  12.478 -0.0859  0.6007  0.2832
   13I1OK  C174 5354  10.261   2.382  12.496 -0.1885  0.1960 -0.1636
   13I1OK  C173 5355  10.329   2.355  12.636  0.0576  0.4820  0.4158
   13I1OK   H86 5356  10.278   2.360  12.730 -0.5775  0.5270 -1.2508
   13I1OK  C172 5357  10.462   2.360  12.614  0.9376 -0.0140 -1.0651
   13I1OK   H85 5358  10.529   2.343  12.692  2.0872 -0.2691 -2.7096
   13I1OK  C171 5359  10.481   2.385  12.465 -0.0762 -0.7101 -0.9366
   13I1OK  C164 5360  10.599   2.402  12.403 -0.2835 -0.8285  0.2165
   13I1OK  C161 5361  10.611   2.380  12.251 -0.9011 -1.6440 -0.1109
   13I1OK   N13 5362  10.491   2.331  12.174 -1.4307 -0.6272 -0.5883
   13I1OK  C160 5363  10.563   2.206  12.112 -0.1617  0.2399  0.0577
   13I1OK  C163 5364  10.697   2.235  12.098  0.4833 -0.4724  0.3943
   13I1OK   H80 5365  10.772   2.197  12.030 -1.1543 -3.4349  1.2332
   13I1OK  C162 5366  10.728   2.334  12.205 -0.0668 -0.4150 -0.6545
   13I1OK   H79 5367  10.824   2.329  12.253  1.5695 -1.0672 -2.0309
   13I1OK  C159 5368  10.511   2.100  12.008 -0.1772 -0.5995 -0.6806
   13I1OK  C191 5369  10.374   2.096  11.991 -0.3738 -0.1121 -0.9547
   13I1OK  C190 5370  10.299   1.991  11.904 -0.2874 -0.2251  0.3147
   13I1OK   H94 5371  10.344   1.925  11.835  0.7274  2.3528  0.3292
   13I1OK  C189 5372  10.174   2.032  11.910  0.3060 -0.0417  0.2855
   13I1OK   H93 5373  10.107   1.999  11.834 -0.9134  0.1151 -0.5375
   13I1OK  C188 5374  10.149   2.151  12.010  0.2897 -0.5564  0.1822
   13I1OK  C187 5375  10.007   2.212  12.042  0.0932  0.7094 -0.5429
   13I1OK  C186 5376  10.000   2.288  12.153  0.0290  0.2522 -0.7261
   13I1OK  C185 5377   9.862   2.312  12.221  0.2897  0.5820  0.0778
   13I1OK   H92 5378   9.765   2.316  12.179 -1.4430 -1.5798  1.8194
   13I1OK  C184 5379   9.892   2.369  12.337 -0.2181  0.3835 -0.3529
   13I1OK   H91 5380   9.825   2.410  12.410 -3.1484  0.5148 -1.5519
   13I1OK  C183 5381  10.047   2.362  12.353 -0.5528  0.4158 -0.3217
   13I1OK   N15 5382  10.123   2.358  12.214 -0.1339 -1.0745 -0.1787
   13I1OK   Zn1 5383  10.304   2.296  12.219  0.3336 -0.0457  0.2973
   13I1OK   N14 5384  10.266   2.177  12.069 -0.1908 -0.5806 -0.5368
   13I1OK   N16 5385  10.348   2.374  12.404 -0.4468  0.2017  0.1085
   13I1OK  C192 5386   9.901   2.243  11.930  0.2807  0.3021  0.1234
   13I1OK  C193 5387   9.865   2.141  11.849  1.0901  0.5344 -0.4935
   13I1OK   H95 5388   9.897   2.044  11.884 -0.3756  0.3506  2.9426
   13I1OK  C194 5389   9.822   2.160  11.717 -0.0140  0.2127  0.1553
   13I1OK   H96 5390   9.821   2.067  11.659  3.7350  1.9252  1.7362
   13I1OK  C195 5391   9.799   2.288  11.672 -0.6211  0.2177  0.2353
   13I1OK  C197 5392   9.819   2.400  11.758  0.2093 -0.3079 -0.6381
   13I1OK   H97 5393   9.809   2.502  11.721  4.7458  1.3029 -0.8081
   13I1OK  C198 5394   9.873   2.380  11.886 -0.1475 -1.1046 -0.4880
   13I1OK   H98 5395   9.921   2.460  11.929 -0.6138 -1.1703 -1.6153
   13I1OK  C196 5396   9.712   2.306  11.546  0.1937 -1.2569 -0.2115
   13I1OK   O47 5397   9.703   2.418  11.473 -0.6233 -0.0575  0.7468
   13I1OK  Co10 5398   9.554   2.361  11.390 -0.2532  0.5125  0.1918
   13I1OK   O50 5399   9.630   2.269  11.248  0.2885 -0.1796 -0.9834
   13I1OK  C199 5400   9.635   2.145  11.199  0.3998  0.4205 -0.0757
   13I1OK  H112 5401   9.686   2.124  11.111 -0.6820  1.4428  1.6094
   13I1OK   O49 5402   9.558   2.059  11.261  0.3129  0.4624 -0.5339
   13I1OK  Co11 5403   9.503   2.177  11.384 -0.2060 -0.0282 -0.3013
   13I1OK   O48 5404   9.657   2.202  11.488 -0.1763  0.3736  0.1573
   13I1OK   O57 5405   9.387   2.102  11.512  0.3646  0.9308  0.7270
   13I1OK  C204 5406   9.359   2.218  11.567 -0.4631  0.6645 -0.6395
   13I1OK   O58 5407   9.436   2.321  11.526  0.1551  0.3062  0.6156
   13I1OK  H101 5408   9.299   2.223  11.651 -2.1734 -0.8976  0.2548
   13I1OK   O59 5409   9.381   2.283  11.283 -0.3859 -0.5309  0.7060
   13I1OK  C205 5410   9.375   2.408  11.246  0.8188 -0.1499 -0.3724
   13I1OK   O60 5411   9.464   2.493  11.306  0.2999  0.0495 -0.1207
   13I1OK  H100 5412   9.299   2.450  11.186  2.1913 -1.5841 -2.5430
   13I1OK  C156 5413  10.603   1.976  11.965  0.9385  0.4655  0.2216
   13I1OK  C155 5414  10.690   1.918  12.057 -0.2520  0.4391  0.1244
   13I1OK   H76 5415  10.665   1.904  12.160  0.8923 -0.6713 -0.0732
   13I1OK  C154 5416  10.810   1.869  12.012  0.1231  0.0707  0.1478
   13I1OK   H75 5417  10.875   1.825  12.082  0.4104  1.5691 -0.1562
   13I1OK  C153 5418  10.851   1.879  11.879 -0.1798  0.1729 -0.1887
   13I1OK  C158 5419  10.762   1.922  11.787 -0.9829  0.8240  0.2969
   13I1OK   H78 5420  10.777   1.917  11.681 -1.3211  1.8735 -0.3296
   13I1OK  C157 5421  10.640   1.981  11.827  0.1501  0.6205  0.0802
   13I1OK   H77 5422  10.574   2.008  11.749 -1.5813  0.3623  1.0528
   13I1OK  C152 5423  10.963   1.789  11.830  0.2492  0.5003 -0.4908
   13I1OK   O43 5424  11.021   1.812  11.711  0.2456  0.0773  0.2421
   13I1OK  Co14 5425  11.156   1.705  11.616  0.0807  0.1449  0.1444
   13I1OK    O9 5426  11.281   1.832  11.575  0.2614  0.3642 -0.7224
   13I1OK    C5 5427  11.313   1.848  11.707  0.1353 -0.1717  0.8567
   13I1OK   O10 5428  11.277   1.740  11.807 -0.3299  0.6226  0.0472
   13I1OK  Co15 5429  11.123   1.613  11.804  0.1229  0.2526 -0.0000
   13I1OK   O44 5430  11.002   1.694  11.894  0.4595  0.3520  0.0659
   13I1OK   O65 5431  11.197   1.507  11.686 -0.2591 -0.6167  0.3055
   13I1OK  C208 5432  11.247   1.458  11.779 -0.3149 -0.2045  0.0427
   13I1OK   O66 5433  11.207   1.487  11.890 -0.1538  0.3682 -0.4091
   13I1OK  H104 5434  11.319   1.377  11.770 -0.2993  4.0278  1.1377
   13I1OK   O68 5435  11.021   1.539  11.648  0.0590  0.1486  0.0076
   13I1OK  C209 5436  10.968   1.595  11.538  0.4231  0.4781  0.4079
   13I1OK   O67 5437  11.044   1.663  11.476 -0.8056 -0.3397  0.2994
   13I1OK  H105 5438  10.873   1.550  11.505  0.2287  2.2807  0.4973
   13I1OK    C6 5439  11.327   1.989  11.760 -0.3853 -0.0833 -0.2981
   13I1OK    C7 5440  11.264   2.101  11.698  0.0247 -0.4741  1.0652
   13I1OK    H1 5441  11.191   2.071  11.627 -1.1127  0.9239  0.4778
   13I1OK    C8 5442  11.283   2.230  11.727 -0.3277  0.3498  1.2310
   13I1OK    H2 5443  11.268   2.296  11.640  0.3661  1.4097  0.4486
   13I1OK    C9 5444  11.376   2.257  11.829  0.0910 -0.5590 -0.2538
   13I1OK   C10 5445  11.440   2.155  11.893 -0.2633 -0.5137  0.3960
   13I1OK    H3 5446  11.512   2.180  11.966  4.1852 -2.9135 -0.6775
   13I1OK   C11 5447  11.413   2.020  11.864  0.3060  0.4331  0.0599
   13I1OK    H4 5448  11.441   1.934  11.925 -1.6141 -1.7010 -0.1563
   13I1OK   C12 5449  11.427   2.401  11.852  0.0813  0.2378 -0.1490
   13I1OK   C13 5450  11.446   2.488  11.727 -0.4835  0.8387 -0.0083
   13I1OK    N1 5451  11.481   2.609  11.736 -0.6114  0.2506 -0.7382
   13I1OK   C14 5452  11.471   2.659  11.597 -0.7230 -0.4559  0.1536
   13I1OK   C15 5453  11.476   2.539  11.504 -0.2343 -0.7217 -0.1809
   13I1OK    H5 5454  11.478   2.533  11.400 -1.4074 -0.0533  1.0381
   13I1OK   C16 5455  11.465   2.432  11.584 -0.2063 -0.0848  0.3097
   13I1OK    H6 5456  11.475   2.335  11.540  0.6768  0.7806  0.1962
   13I1OK   C17 5457  11.407   2.772  11.564 -0.8531  0.4211 -0.0083
   13I1OK   C18 5458  11.376   2.803  11.415  0.2430  1.3650  0.2974
   13I1OK   C19 5459  11.254   2.859  11.385 -0.1526  0.1689  0.0868
   13I1OK    H7 5460  11.171   2.847  11.448 -1.6552 -0.1645 -0.3083
   13I1OK   C20 5461  11.224   2.891  11.247  0.2783  0.3638 -0.2719
   13I1OK    H8 5462  11.132   2.943  11.222 -2.3456  0.0095  0.3831
   13I1OK   C21 5463  11.313   2.868  11.145 -0.4610  0.4469  0.3545
   13I1OK   C22 5464  11.444   2.820  11.182  0.3601  0.1062  0.1630
   13I1OK    H9 5465  11.520   2.802  11.103 -2.9594  0.5764 -1.7466
   13I1OK   C23 5466  11.478   2.795  11.315 -0.1727  0.3440  0.0182
   13I1OK   H10 5467  11.577   2.810  11.343 -0.6446 -0.2482 -0.7626
   13I1OK   C24 5468  11.260   2.855  10.999 -0.2272  0.0104  0.6340
   13I1OK   O11 5469  11.131   2.880  10.960 -0.2415  0.5414  0.3021
   13I1OK   Co3 5470  11.167   2.858  10.782  0.3758  0.0164  0.4079
   13I1OK    O8 5471  11.242   3.021  10.745 -0.3289 -0.0813 -0.4352
   13I1OK    C4 5472  11.354   3.064  10.685 -0.5508  0.0683 -0.1307
   13I1OK  H111 5473  11.391   3.154  10.647 -3.1128 -3.4312  3.4132
   13I1OK    O7 5474  11.440   2.975  10.649 -0.9992 -0.1180 -0.0346
   13I1OK   Co2 5475  11.343   2.833  10.716 -0.0025 -0.1398  0.2691
   13I1OK   O12 5476  11.349   2.865  10.901 -0.3354  0.0650 -0.2722
   13I1OK   O26 5477  11.224   2.821  10.576  0.4399 -0.6376 -0.5088
   13I1OK  C101 5478  11.096   2.840  10.561 -0.2713 -0.4647 -0.6503
   13I1OK   O25 5479  11.025   2.858  10.672  0.2642 -0.1090 -0.3964
   13I1OK   H50 5480  11.042   2.839  10.472 -1.1334 -2.9113  1.2699
   13I1OK   O28 5481  11.429   2.676  10.703 -0.1047 -0.7179 -0.8699
   13I1OK  C102 5482  11.319   2.604  10.734  0.2173 -0.1740 -0.0922
   13I1OK   O27 5483  11.211   2.677  10.774  0.3750  0.4519  0.0303
   13I1OK   H49 5484  11.326   2.506  10.774 -1.9651  0.4626  1.8702
   13I1OK   C25 5485  11.408   2.887  11.677 -0.5304 -0.2848  0.8817
   13I1OK   C26 5486  11.358   3.012  11.658 -0.9150  0.2539  0.4299
   13I1OK   H11 5487  11.285   3.048  11.595  3.3224 -2.5524 -0.6984
   13I1OK   C27 5488  11.418   3.098  11.763  0.5470  0.0969 -0.3733
   13I1OK   H12 5489  11.437   3.202  11.754  0.5766  1.7218  0.3140
   13I1OK   C28 5490  11.470   3.009  11.860 -0.3667 -0.3595  0.2803
   13I1OK   C29 5491  11.592   3.053  11.949  0.1674 -0.1549  0.6428
   13I1OK   C30 5492  11.632   3.207  11.951 -0.8482 -0.2621 -0.6122
   13I1OK   C31 5493  11.759   3.248  11.975 -0.6072 -0.3224  0.6672
   13I1OK   H13 5494  11.840   3.182  11.951  1.4621 -1.3511  1.2881
   13I1OK   C32 5495  11.797   3.372  12.020 -0.0948 -0.3910 -0.7023
   13I1OK   H14 5496  11.890   3.379  12.082 -2.8002  0.6567 -0.1814
   13I1OK   C33 5497  11.699   3.475  12.032 -0.4167 -0.2666  0.1865
   13I1OK   C34 5498  11.568   3.439  12.001 -0.5418  0.2206  0.5587
   13I1OK   H15 5499  11.501   3.512  12.036  1.5032 -0.7943 -0.8886
   13I1OK   C35 5500  11.532   3.308  11.967 -0.2275  0.0476 -0.8717
   13I1OK   H16 5501  11.425   3.281  11.967  0.8872 -4.9894 -1.6963
   13I1OK   C36 5502  11.767   3.606  12.063 -0.3180  0.4506  0.2279
   13I1OK   O13 5503  11.693   3.735  12.061 -0.1281  0.6537 -0.5864
   13I1OK   Co1 5504  11.762   3.936  12.061 -0.0034 -0.1350 -0.3660
   13I1OK    O2 5505  11.926   4.013  12.096  0.7706 -0.2696  0.1876
   13I1OK    C1 5506  12.042   3.990  12.117  0.2972 -0.4851  0.2133
   13I1OK  H109 5507  12.116   4.066  12.125 -1.9837 -0.3413  0.4479
   13I1OK    O1 5508  12.073   3.876  12.125 -0.1444  0.7638  0.5940
   13I1OK    Co 5509  11.904   3.821  12.099  0.2085  0.1214  0.0155
   13I1OK   O14 5510  11.900   3.623  12.114  0.5335  0.0078 -0.5212
   13I1OK    O5 5511  11.879   3.849  11.913 -0.0110  0.3527  0.1250
   13I1OK    C3 5512  11.803   3.908  11.844 -0.9863  0.6583 -0.1495
   13I1OK    O6 5513  11.734   3.988  11.892 -0.4770  0.1794 -0.4105
   13I1OK  H110 5514  11.799   3.879  11.741 -0.6021  1.9392  1.1417
   13I1OK   O18 5515  11.787   3.862  12.254 -0.4940 -0.3557  0.7281
   13I1OK   C53 5516  11.687   3.942  12.282  0.1366 -0.3835  0.1130
   13I1OK   O17 5517  11.639   4.001  12.169  0.8682 -0.5882 -0.1118
   13I1OK   C54 5518  11.654   3.979  12.430  0.1999  0.1758 -0.2773
   13I1OK   C55 5519  11.582   4.088  12.470  0.0715 -0.0585  0.3249
   13I1OK   H25 5520  11.574   4.160  12.390  2.5045  0.8660  0.4547
   13I1OK   C56 5521  11.547   4.114  12.600 -0.6926 -0.0871 -0.1652
   13I1OK   H26 5522  11.482   4.201  12.627 -1.6638 -0.4479  0.8625
   13I1OK   C57 5523  11.578   4.016  12.693 -0.2936  0.5409 -1.2456
   13I1OK   C58 5524  11.663   3.910  12.660 -0.2026  0.0353  0.0817
   13I1OK   H27 5525  11.696   3.848  12.743 -0.0443  1.0524  1.2795
   13I1OK   C59 5526  11.704   3.891  12.536  0.1207  0.2252 -0.8637
   13I1OK   H28 5527  11.769   3.811  12.509 -0.0452  1.2952  0.8021
   13I1OK   C60 5528  11.514   3.992  12.835  0.4776 -0.7823 -0.2177
   13I1OK   C61 5529  11.473   4.110  12.929 -0.0968  0.6160 -0.5517
   13I1OK    N5 5530  11.424   4.102  13.068  0.2288 -0.2150 -0.1699
   13I1OK   C62 5531  11.361   4.247  13.076  0.3515 -0.5495  0.0385
   13I1OK   C63 5532  11.428   4.323  12.986 -0.3956 -0.4225  0.2642
   13I1OK   H29 5533  11.429   4.429  12.974  2.8550  1.6182 -1.1826
   13I1OK   C64 5534  11.513   4.231  12.906  0.2675  0.8386 -0.0236
   13I1OK   H30 5535  11.596   4.256  12.837  0.7662 -1.7798  0.9361
   13I1OK   C65 5536  11.207   4.276  13.115  0.3974 -0.0087  0.5200
   13I1OK   C66 5537  11.148   4.424  13.105  0.0857  0.4054 -0.6121
   13I1OK   C67 5538  11.232   4.539  13.110 -0.2741 -0.9398  0.2766
   13I1OK   H31 5539  11.318   4.527  13.171 -0.5744  2.3571 -1.8258
   13I1OK   C68 5540  11.199   4.666  13.066 -0.1133  0.3732 -0.4947
   13I1OK   H32 5541  11.262   4.752  13.061 -1.0987  1.7076 -2.2933
   13I1OK   C69 5542  11.071   4.691  13.010  0.0179 -0.6148 -0.1854
   13I1OK   C70 5543  10.980   4.579  13.007  0.1003 -1.4672  0.2997
   13I1OK   H33 5544  10.877   4.593  12.989  0.4794 -0.2761 -0.0578
   13I1OK   C71 5545  11.014   4.458  13.060  0.2879 -0.3821  0.2626
   13I1OK   H34 5546  10.942   4.382  13.064  0.4297  1.6428 -0.4113
   13I1OK   C72 5547  11.027   4.843  12.976 -0.3952 -0.3788  0.4831
   13I1OK   O19 5548  11.104   4.942  12.970  0.4221  0.2773 -0.3569
   13I1OK   O34 5549  11.162   5.106  12.980 -0.4296 -0.1495 -0.2148
   13I1OK  C105 5550  11.174   5.189  12.877 -0.6332  0.7089  0.1840
   13I1OK   H51 5551  11.247   5.191  12.806  1.3270  1.3826 -0.8767
   13I1OK   O33 5552  11.087   5.271  12.887 -0.1138  0.1436  0.8237
   13I1OK   Co6 5553  10.965   5.145  12.972  0.1266  0.0512 -0.3590
   13I1OK    O3 5554  10.780   5.237  12.933 -0.0009 -0.0532 -0.5111
   13I1OK    C2 5555  10.790   5.321  13.017 -0.9807 -0.0823 -0.4158
   13I1OK  H108 5556  10.735   5.412  13.027  0.2624 -0.1266  3.5086
   13I1OK    O4 5557  10.872   5.276  13.105  0.0443  0.6337  0.3621
   13I1OK   O35 5558  10.985   5.169  13.195  0.2230 -0.1492 -0.5943
   13I1OK  C106 5559  10.930   5.083  13.278  0.1817 -0.5974 -0.2707
   13I1OK   H52 5560  10.925   5.113  13.384  1.4653  2.1481  3.1011
   13I1OK   O36 5561  10.919   4.983  13.223  0.7808  0.5712 -0.1857
   13I1OK   Co7 5562  10.940   5.055  13.045 -0.2428  0.2064  0.1447
   13I1OK   O20 5563  10.926   4.892  12.945 -0.2721  0.4900  0.2233
   13I1OK   C73 5564  11.154   4.186  13.201  0.4816  0.2582  0.2262
   13I1OK   C74 5565  11.018   4.195  13.268 -0.1310 -0.1317 -0.3354
   13I1OK   H35 5566  10.933   4.256  13.239  1.5597  1.9115 -1.4557
   13I1OK   C75 5567  11.022   4.107  13.365  0.5683  1.0670  0.0067
   13I1OK   H36 5568  10.951   4.091  13.438 -0.8517 -0.1199  0.9536
   13I1OK   C76 5569  11.149   4.012  13.341  0.0947 -0.8724 -0.2018
   13I1OK   C77 5570  11.215   3.907  13.440  0.3761 -0.5624  0.1041
   13I1OK   C78 5571  11.155   3.876  13.582 -0.7388  0.2431 -0.8741
   13I1OK   C79 5572  11.234   3.852  13.701 -0.3575  0.5958 -0.0727
   13I1OK   H37 5573  11.344   3.830  13.692 -0.6822  0.2880  1.1127
   13I1OK   C80 5574  11.175   3.833  13.825 -0.5633 -0.3193  0.1823
   13I1OK   H38 5575  11.233   3.858  13.914 -1.3081 -1.6819  1.9242
   13I1OK   C81 5576  11.047   3.829  13.839 -0.0373  0.1670  1.1012
   13I1OK   C82 5577  10.970   3.847  13.723 -0.3208  0.7131 -0.4081
   13I1OK   H39 5578  10.864   3.831  13.726 -0.9022 -1.4820  2.3627
   13I1OK   C83 5579  11.016   3.862  13.599 -0.2558 -0.1019  0.4837
   13I1OK   H40 5580  10.955   3.864  13.515 -0.7445 -1.0625  4.8119
   13I1OK   C84 5581  10.973   3.769  13.965 -0.2587 -0.4686  0.2797
   13I1OK   O21 5582  11.032   3.689  14.052 -0.0009 -0.0346  0.2560
   13I1OK  Co17 5583  10.886   3.674  14.158  0.5644  0.2441  0.1511
   13I1OK   O40 5584  10.779   3.576  14.035  0.1621 -0.4777 -0.4882
   13I1OK  C135 5585  10.667   3.575  13.987  0.0966  0.2793  0.7087
   13I1OK  C132 5586  10.627   3.469  13.881 -0.6718 -0.3874 -0.3858
   13I1OK  C131 5587  10.553   3.499  13.769 -0.5307  0.8538  0.3975
   13I1OK   H64 5588  10.573   3.598  13.728  3.3181 -1.9394 -0.9137
   13I1OK  C130 5589  10.487   3.400  13.687  0.4411 -0.7834  0.3700
   13I1OK   H63 5590  10.411   3.427  13.616  0.6576  4.2475 -2.4666
   13I1OK  C129 5591  10.509   3.264  13.719  0.5235 -0.2045 -0.1908
   13I1OK  C134 5592  10.582   3.236  13.834 -0.3007  0.3088 -0.8131
   13I1OK   H66 5593  10.585   3.133  13.857 -0.9109  1.2986  1.8671
   13I1OK  C133 5594  10.640   3.332  13.916 -0.0723 -0.3863  0.0773
   13I1OK   H65 5595  10.706   3.306  13.999  1.6879  0.2453 -1.6452
   13I1OK   O39 5596  10.610   3.681  13.984 -0.0860  0.2003  0.2528
   13I1OK  Co16 5597  10.715   3.746  14.117  0.2674 -0.1285 -0.2340
   13I1OK   O22 5598  10.857   3.817  14.007  0.5724 -0.3471 -0.2876
   13I1OK   O69 5599  10.705   3.618  14.279  0.1374  0.3588 -0.4558
   13I1OK  C210 5600  10.795   3.536  14.327  0.2772  0.7530  0.0862
   13I1OK   O70 5601  10.923   3.549  14.298 -0.1448  0.2171  0.0202
   13I1OK  H106 5602  10.760   3.453  14.387  3.7132 -0.2038  1.8574
   13I1OK   O71 5603  10.636   3.899  14.190 -0.0182  0.0141  0.4332
   13I1OK  C211 5604  10.734   3.930  14.280 -0.2127  0.2503 -0.6790
   13I1OK   O72 5605  10.848   3.861  14.259 -0.1227 -0.1093  0.1628
   13I1OK  H107 5606  10.717   3.981  14.372 -0.8529 -3.4924 -1.7598
   13I1OK   C85 5607  11.279   3.804  13.376 -0.3857 -0.4583 -0.6137
   13I1OK   C86 5608  11.312   3.682  13.449 -0.4685  0.3763  0.1886
   13I1OK   H41 5609  11.302   3.648  13.555  0.5684 -0.6184 -0.1699
   13I1OK   C87 5610  11.332   3.597  13.347 -0.7666 -0.6284  0.0624
   13I1OK   H42 5611  11.308   3.490  13.354 -0.8775 -0.6419  0.2033
   13I1OK   C88 5612  11.356   3.675  13.217 -0.0865 -0.6664  1.4308
   13I1OK   C89 5613  11.325   3.614  13.091  0.8740 -0.2557 -0.7241
   13I1OK   C90 5614  11.368   3.703  12.974  0.7663 -0.4952  0.1732
   13I1OK   C91 5615  11.378   3.660  12.827  0.1047 -0.6737  0.2947
   13I1OK   H43 5616  11.348   3.560  12.795 -1.2954 -0.8355  0.1967
   13I1OK   C92 5617  11.426   3.759  12.753 -0.4034  0.4075 -0.2104
   13I1OK   H44 5618  11.465   3.750  12.654 -0.3523  1.9303 -2.1534
   13I1OK   C93 5619  11.448   3.869  12.855  0.9854 -0.5618  0.1489
   13I1OK    N6 5620  11.370   3.833  12.976 -0.3386 -0.4457  0.2543
   13I1OK   Zn2 5621  11.329   3.948  13.127 -0.0206 -0.0223  0.4437
   13I1OK    N7 5622  11.381   3.821  13.260  0.1734 -0.5548  0.6397
   13I1OK    N8 5623  11.201   4.048  13.230 -0.2314  0.0320 -1.4268
   13I1OK   C94 5624  11.303   3.464  13.053  0.5486 -0.0574 -0.4898
   13I1OK   C95 5625  11.354   3.353  13.116 -0.6094  0.0152 -0.3191
   13I1OK   H45 5626  11.436   3.368  13.182  1.2668  1.0234  2.6892
   13I1OK   C96 5627  11.293   3.227  13.096  0.4284 -0.3774 -0.4388
   13I1OK   H46 5628  11.337   3.142  13.139 -0.8333 -2.5237 -1.3391
   13I1OK   C97 5629  11.181   3.205  13.011  0.6904 -0.3878 -0.3199
   13I1OK   C99 5630  11.130   3.320  12.947  0.2357  0.2006 -0.3193
   13I1OK   H47 5631  11.038   3.314  12.902 -3.1747 -1.3821 -1.8124
   13I1OK  C100 5632  11.188   3.440  12.973  0.0291 -0.3256 -0.1009
   13I1OK   H48 5633  11.142   3.524  12.931 -1.0147 -0.1709 -0.0864
   13I1OK   C98 5634  11.144   3.064  12.959  0.2433  0.1968  0.4666
   13I1OK   O23 5635  11.065   3.040  12.868 -0.4314  0.0861  0.3565
   13I1OK   Co4 5636  11.117   2.869  12.825 -0.2883 -0.2483  0.1547
   13I1OK   O16 5637  11.310   2.871  12.807 -0.4769  0.3699 -0.2225
   13I1OK   C50 5638  11.377   2.766  12.790 -0.0587  0.0625  1.2749
   13I1OK   C49 5639  11.420   2.728  12.642  0.5550  0.1091 -0.4940
   13I1OK   C48 5640  11.418   2.830  12.544  0.3101 -0.4293  0.4195
   13I1OK   H22 5641  11.387   2.926  12.566 -2.1396 -0.2690 -0.3468
   13I1OK   C47 5642  11.467   2.803  12.418 -0.0537  1.1680  0.0007
   13I1OK   H21 5643  11.465   2.884  12.354  4.1877  0.0079  1.5806
   13I1OK   C46 5644  11.501   2.672  12.373 -0.0556 -0.1651 -0.5464
   13I1OK   C52 5645  11.509   2.580  12.477 -0.3490  0.3501  0.4978
   13I1OK   H24 5646  11.562   2.482  12.461 -0.5049 -1.7349  4.4047
   13I1OK   C51 5647  11.464   2.598  12.602 -0.1531  0.1498  0.5348
   13I1OK   H23 5648  11.471   2.516  12.667 -1.3358 -0.2439 -0.1707
   13I1OK   C41 5649  11.556   2.646  12.227 -0.3079 -0.2801  0.7708
   13I1OK   C40 5650  11.631   2.757  12.147  0.5995  0.0114  0.4157
   13I1OK   C39 5651  11.725   2.852  12.212  0.1868  0.5099 -0.2568
   13I1OK   H18 5652  11.760   2.844  12.312 -2.0227 -3.1807 -0.1844
   13I1OK   C38 5653  11.751   2.957  12.137 -0.1250 -0.2660  0.1036
   13I1OK   H17 5654  11.826   3.034  12.142  0.2128 -0.7869 -0.5562
   13I1OK   C37 5655  11.637   2.952  12.033  0.1079 -0.1083  0.6133
   13I1OK    N3 5656  11.605   2.802  12.027  0.3066 -0.0053 -0.8106
   13I1OK   Zn3 5657  11.494   2.714  11.900 -0.2444  0.1224 -0.1300
   13I1OK    N4 5658  11.411   2.871  11.830 -0.6630 -0.0076  0.5697
   13I1OK    N2 5659  11.432   2.587  12.013  0.4391 -0.6055 -0.5874
   13I1OK   C42 5660  11.481   2.560  12.149  0.7210  0.0853 -0.1263
   13I1OK   C43 5661  11.392   2.446  12.199  0.0860  0.1483 -0.0981
   13I1OK   H19 5662  11.374   2.425  12.299 -1.9699  2.3457 -2.1392
   13I1OK   C44 5663  11.352   2.375  12.094  0.5778  0.3933 -0.7828
   13I1OK   H20 5664  11.277   2.298  12.090  1.5882  0.1780 -0.4997
   13I1OK   C45 5665  11.423   2.446  11.979  0.1851 -0.2218 -0.4889
   13I1OK   O15 5666  11.385   2.702  12.897  0.2187 -0.3837 -0.1736
   13I1OK   Co5 5667  11.211   2.755  12.957  0.0316  0.1843  0.0188
   13I1OK   O24 5668  11.199   2.961  13.020  0.4186 -0.5128  0.5723
   13I1OK   O30 5669  11.148   2.679  13.113  0.2697 -0.5709  0.0325
   13I1OK  C103 5670  11.029   2.688  13.080  0.1872  0.0619 -0.4327
   13I1OK  C122 5671  10.908   2.621  13.141 -0.0150  0.9997 -0.0570
   13I1OK  C203 5672  10.794   2.635  13.067 -0.0201  0.3463  0.8924
   13I1OK   H99 5673  10.797   2.639  12.958 -1.8922 -2.2174  1.4168
   13I1OK  C123 5674  10.671   2.679  13.140 -0.7892  0.0286 -0.5409
   13I1OK   H60 5675  10.593   2.718  13.078 -0.4784  0.2076  0.9402
   13I1OK  C120 5676  10.650   2.697  13.292  0.5816 -0.0339  0.7489
   13I1OK  C121 5677  10.783   2.653  13.359 -0.2879  0.0263 -0.7919
   13I1OK   H59 5678  10.789   2.660  13.466  0.8645 -0.0547  1.7696
   13I1OK  C212 5679  10.911   2.614  13.278  0.1919  0.2946 -0.3703
   13I1OK  H116 5680  10.992   2.570  13.328 -1.7998  0.3112  3.4860
   13I1OK   O29 5681  11.014   2.757  12.962 -0.0900  0.5354 -0.6584
   13I1OK   O31 5682  11.057   2.680  12.810  0.7501  0.2436 -0.8999
   13I1OK  C104 5683  11.013   2.713  12.686  0.4013 -0.0731  0.1759
   13I1OK   O32 5684  11.054   2.820  12.647 -0.4987  0.4117 -0.1141
   13I1OK  C168 5685  10.902   2.626  12.616 -0.5889 -0.2849 -0.0138
   13I1OK  C167 5686  10.847   2.517  12.681 -0.3489  0.9089 -0.0420
   13I1OK   H82 5687  10.860   2.499  12.786 -1.5860 -0.0723  2.8689
   13I1OK  C166 5688  10.758   2.439  12.609 -0.7489 -0.0276 -0.7244
   13I1OK   H81 5689  10.722   2.349  12.656 -0.5132 -2.3541  1.1981
   13I1OK  C165 5690  10.714   2.469  12.479  0.0005 -1.3509  0.0027
   13I1OK  C170 5691  10.785   2.578  12.416  0.4550 -0.0523 -0.0959
   13I1OK   H84 5692  10.766   2.592  12.314  2.7020 -1.2199  1.8656
   13I1OK  C169 5693  10.876   2.655  12.483 -0.5078 -1.2238  0.0942
   13I1OK   H83 5694  10.931   2.731  12.434  1.6610 -1.3434 -0.5804
   14I1OK   O55 5695  11.742   6.743  10.535 -0.0133 -0.0951 -0.5903
   14I1OK  C202 5696  11.802   6.733  10.422  0.5797 -0.2412 -0.3598
   14I1OK  H115 5697  11.807   6.651  10.359  0.0811 -0.9586 -5.0857
   14I1OK   O56 5698  11.835   6.846  10.390 -0.1960 -0.0241 -0.4922
   14I1OK  Co13 5699  11.723   6.940  10.519  0.0782  0.0580  0.2754
   14I1OK  Co12 5700  11.783   6.934  10.624 -0.3929 -0.1939 -0.1168
   14I1OK   O61 5701  11.800   6.887  10.807 -0.1310 -0.1306  0.0002
   14I1OK  C206 5702  11.711   6.804  10.796 -0.6651 -0.5324  0.2143
   14I1OK   O62 5703  11.665   6.786  10.668 -0.6020  0.4932  1.0588
   14I1OK  H102 5704  11.672   6.754  10.882  2.7321  0.0306  1.0495
   14I1OK   O41 5705  11.925   7.044  10.581  0.2121  0.4837  0.5817
   14I1OK  C149 5706  11.877   7.144  10.633 -0.6597  0.2023 -0.8850
   14I1OK   O42 5707  11.752   7.129  10.619 -0.6129 -0.1371 -0.0739
   14I1OK   O63 5708  11.596   7.075  10.602 -0.0976 -0.1031  0.0431
   14I1OK  C207 5709  11.524   7.062  10.480 -0.0508 -0.6661  0.6417
   14I1OK   O64 5710  11.568   6.980  10.409  0.0811 -0.1022  0.3338
   14I1OK  H103 5711  11.438   7.122  10.464 -1.6315 -2.5146  1.6575
   14I1OK  C148 5712  11.949   7.284  10.622 -0.4723 -0.7244  0.5036
   14I1OK  C147 5713  11.896   7.395  10.692  0.0286  0.1455  0.1332
   14I1OK   H72 5714  11.786   7.412  10.701 -2.8302 -0.8458  1.8080
   14I1OK  C146 5715  11.990   7.483  10.749  0.6087 -0.2356 -0.0121
   14I1OK   H71 5716  11.962   7.546  10.832 -1.7755 -2.8594  0.3172
   14I1OK  C145 5717  12.125   7.487  10.715  0.0708 -0.3455  0.1277
   14I1OK  C151 5718  12.170   7.384  10.630  0.3246 -0.3309 -0.4678
   14I1OK   H74 5719  12.263   7.395  10.576 -0.0052 -3.7173 -2.9170
   14I1OK  C150 5720  12.083   7.282  10.589 -0.8946  0.3525  0.5110
   14I1OK   H73 5721  12.108   7.217  10.507 -2.5101  1.9172  1.0062
   14I1OK  C140 5722  12.215   7.619  10.712 -0.2754 -0.0735  0.6474
   14I1OK  C139 5723  12.158   7.764  10.702 -0.5059  0.0693  0.2461
   14I1OK  C138 5724  12.040   7.768  10.604  0.6954  0.3218 -0.4110
   14I1OK   H68 5725  12.012   7.682  10.539 -0.7613 -3.2232 -0.8400
   14I1OK  C137 5726  11.983   7.886  10.628 -0.8012 -0.3655 -0.3296
   14I1OK   H67 5727  11.909   7.929  10.571 -2.9457 -3.2352  2.8677
   14I1OK  C136 5728  12.050   7.941  10.754  0.2500 -0.3270 -0.4595
   14I1OK  C128 5729  12.014   8.057  10.816 -0.6375 -0.0095 -0.1859
   14I1OK  C127 5730  12.088   8.093  10.951  0.1567  0.0032 -0.0550
   14I1OK  C126 5731  12.057   8.203  11.033  0.5521  0.2250 -1.1724
   14I1OK   H62 5732  11.966   8.262  11.036 -0.7330 -0.2552 -0.5397
   14I1OK  C125 5733  12.167   8.217  11.124  0.3182 -0.1844 -0.0057
   14I1OK   H61 5734  12.170   8.294  11.193 -1.9072  0.7561  1.7862
   14I1OK  C124 5735  12.266   8.141  11.079  1.0470  0.0952 -0.4460
   14I1OK  C119 5736  12.396   8.154  11.153 -0.2004  0.0453 -0.7665
   14I1OK  C116 5737  12.489   8.104  11.076  0.5542  0.0451  0.1458
   14I1OK    N9 5738  12.470   7.968  10.979  0.0393 -0.3079 -0.5330
   14I1OK  C115 5739  12.584   7.909  10.990 -1.0338  0.0585 -0.4832
   14I1OK  C118 5740  12.692   8.003  11.051  0.1591  0.1724  0.1577
   14I1OK   H58 5741  12.792   7.975  11.066 -1.3544 -1.9494  2.8073
   14I1OK  C117 5742  12.643   8.118  11.098 -0.3977 -0.3464 -0.4230
   14I1OK   H57 5743  12.708   8.195  11.121  0.4386 -3.9777  2.9397
   14I1OK  C114 5744  12.608   7.763  10.943  0.0131 -0.1820 -0.1550
   14I1OK  C144 5745  12.513   7.690  10.879  0.1777 -0.0798  0.1015
   14I1OK  C143 5746  12.538   7.549  10.834  0.3222  0.2593  0.8002
   14I1OK   H70 5747  12.614   7.486  10.863  0.9816  0.1182  1.4560
   14I1OK  C142 5748  12.431   7.507  10.769 -1.0192 -0.2671  0.0486
   14I1OK   H69 5749  12.410   7.398  10.766 -3.7800  2.2408  0.9944
   14I1OK  C141 5750  12.337   7.619  10.764 -0.2620 -0.1159  0.1496
   14I1OK   N10 5751  12.366   7.713  10.875 -0.0600  0.1065 -0.2979
   14I1OK    Zn 5752  12.305   7.894  10.906 -0.0140 -0.0301  0.0475
   14I1OK   N11 5753  12.174   7.864  10.772  0.4108  0.1766 -0.4306
   14I1OK   N12 5754  12.198   8.018  11.022 -0.6871  0.6807  0.8472
   14I1OK  C111 5755  12.754   7.703  10.948  0.1268  0.3007 -0.7737
   14I1OK  C110 5756  12.867   7.774  10.907 -0.1187 -0.4525 -0.1225
   14I1OK   H54 5757  12.852   7.850  10.830 -0.6109 -2.0140  0.5127
   14I1OK  C109 5758  12.994   7.744  10.948  0.1120  0.6485 -0.4538
   14I1OK   H53 5759  13.081   7.789  10.906  2.4077 -0.7574 -1.8643
   14I1OK  C108 5760  13.009   7.642  11.046 -0.1126 -0.4250 -0.1715
   14I1OK  C113 5761  12.897   7.575  11.103  0.0170 -0.4029 -0.1529
   14I1OK   H56 5762  12.908   7.502  11.174  1.0211 -0.2287 -1.6103
   14I1OK  C112 5763  12.767   7.602  11.047 -0.3006 -0.3813  0.2779
   14I1OK   H55 5764  12.679   7.544  11.079 -0.6845 -1.3564  0.3246
   14I1OK  C107 5765  13.148   7.609  11.104  0.1652  0.4155  0.5083
   14I1OK   O37 5766  13.157   7.534  11.199 -0.3520 -0.0480 -0.7968
   14I1OK   Co8 5767  13.330   7.510  11.199  0.2321 -0.1461 -0.4078
   14I1OK   O51 5768  13.474   7.555  11.307 -0.5094 -0.1440 -0.1288
   14I1OK  C200 5769  13.480   7.437  11.342  0.1360  0.8053 -0.7585
   14I1OK   O52 5770  13.395   7.367  11.291 -0.5786 -0.8598  0.2644
   14I1OK  H113 5771  13.568   7.400  11.394 -0.4782 -1.6194  0.7224
   14I1OK   O45 5772  13.371   7.676  11.315 -0.2461 -0.6475 -0.6838
   14I1OK  C182 5773  13.369   7.795  11.284 -0.6495 -0.6774 -0.4024
   14I1OK   O46 5774  13.405   7.825  11.168  0.0578  0.5141  0.2164
   14I1OK   Co9 5775  13.438   7.646  11.120  0.4030 -0.3345  0.1827
   14I1OK   O38 5776  13.254   7.632  11.045 -0.6537  0.1154 -0.9258
   14I1OK   O53 5777  13.563   7.612  10.988  0.5472 -0.6745 -0.1541
   14I1OK  C201 5778  13.496   7.522  10.945 -0.1689  0.1868 -0.2277
   14I1OK   O54 5779  13.392   7.501  11.010 -0.2803 -0.1864 -1.1688
   14I1OK  H114 5780  13.540   7.458  10.875 -0.6627  0.4371  0.4136
   14I1OK  C179 5781  13.366   7.900  11.392  0.3715 -0.6138 -0.1884
   14I1OK  C178 5782  13.371   7.866  11.528 -0.3353  0.0856  0.7351
   14I1OK   H88 5783  13.340   7.769  11.565  0.0581 -1.4411 -0.3173
   14I1OK  C177 5784  13.391   7.970  11.624  0.6263 -0.1664 -0.7235
   14I1OK   H87 5785  13.431   7.937  11.712 -2.5244 -0.0316  1.4997
   14I1OK  C176 5786  13.397   8.103  11.592  0.9616  0.7796  0.2228
   14I1OK  C181 5787  13.380   8.136  11.462  0.2887 -0.5221 -0.1939
   14I1OK   H90 5788  13.388   8.239  11.439  1.4843  1.3420  1.3519
   14I1OK  C180 5789  13.370   8.039  11.365 -0.2229  0.1416 -0.9322
   14I1OK   H89 5790  13.328   8.068  11.273  1.4367  1.6037 -2.3124
   14I1OK  C175 5791  13.474   8.212  11.682  0.4693 -0.3082  0.5636
   14I1OK  C174 5792  13.383   8.336  11.723 -0.3690  0.0184 -0.3272
   14I1OK  C173 5793  13.239   8.346  11.678  0.3667 -0.0413  0.3941
   14I1OK   H86 5794  13.178   8.270  11.640 -0.2464 -1.5527 -0.7031
   14I1OK  C172 5795  13.192   8.461  11.714 -0.6209 -0.0364  0.2201
   14I1OK   H85 5796  13.087   8.477  11.723 -0.8635  0.1593  0.8837
[truncated: 952,853 more chars]
