# Supplementary material for: Room temperature photochemical synthesis of metal–organic frameworks for enhanced photocatalysis
Source: Nat Commun. 2026 Mar 20;17:4274. doi: 10.1038/s41467-026-70927-w (PMC13168299; doi:10.1038/s41467-026-70927-w)
Supplement: Supplementary file 3 — Supplementary Data 1- 6 [file 41467_2026_70927_MOESM3_ESM.zip › Supplementary Data 5.txt]

1 XYZ file for the optimized TCPP structure
 90
    1  C   -1.124682    2.894498   -0.021911    2    2    5    6
    2  C   -0.671649    4.252230    0.069272    2    1    3   61
    3  C    0.697328    4.246965    0.062984    2    2    4   62
    4  C    1.139364    2.885742   -0.032631    2    3    5   24
    5  N    0.004051    2.109650   -0.078389   40    1    4   63
    6  C   -2.457089    2.447706   -0.017403    2    1    7   27
    7  C   -2.867914    1.097256   -0.028616    2    6    8   11
    8  N   -2.043697    0.007346   -0.026500   40    7    9
    9  C   -2.875345   -1.076960   -0.031927    2    8   10   12
   10  C   -4.275288   -0.661881   -0.042255    2    9   11   64
   11  C   -4.270642    0.691471   -0.050960    2    7   10   65
   12  C   -2.474782   -2.429862    0.001280    2    9   13   25
   13  C   -1.146904   -2.887380    0.031882    2   12   14   17
   14  N   -0.011362   -2.110532    0.020900   40   13   15   66
   15  C    1.116974   -2.897963    0.021951    2   14   16   18
   16  C    0.663156   -4.258485    0.052002    2   15   17   67
   17  C   -0.705771   -4.252196    0.046011    2   13   16   68
   18  C    2.448652   -2.450836   -0.006597    2   15   19   26
   19  C    2.858511   -1.100226   -0.037023    2   18   20   23
   20  N    2.037094   -0.009166    0.010028   40   19   21
   21  C    2.867419    1.073768   -0.059644    2   20   22   24
   22  C    4.261997    0.656222   -0.176165    2   21   23   69
   23  C    4.256355   -0.697155   -0.161730    2   19   22   70
   24  C    2.468370    2.428324   -0.049556    2    4   21   28
   25  C   -3.540760   -3.483409    0.000901    2   12   29   33
   26  C    3.508726   -3.509229   -0.012463    2   18   44   48
   27  C   -3.512856    3.509803    0.015325    2    6   34   38
   28  C    3.534456    3.479166   -0.050193    2   24   39   43
   29  C   -3.776875   -4.266951    1.142997    2   25   30   71
   30  C   -4.764560   -5.246528    1.141544    2   29   31   72
   31  C   -5.539203   -5.465592   -0.005001    2   30   32   49
   32  C   -5.312102   -4.690293   -1.150144    2   31   33   73
   33  C   -4.322241   -3.710881   -1.143547    2   25   32   74
   34  C   -3.702453    4.367899   -1.081306    2   27   35   75
   35  C   -4.680406    5.356545   -1.050488    2   34   36   76
   36  C   -5.491366    5.511655    0.081295    2   35   37   52
   37  C   -5.310406    4.662820    1.181678    2   36   38   77
   38  C   -4.330872    3.673900    1.145390    2   27   37   78
   39  C    3.681149    4.356483   -1.138612    2   28   40   79
   40  C    4.671289    5.333213   -1.137257    2   39   41   80
   41  C    5.538284    5.457678   -0.043809    2   40   42   58
   42  C    5.401286    4.589429    1.047741    2   41   43   81
   43  C    4.409759    3.612083    1.040744    2   28   42   82
   44  C    3.673041   -4.360000   -1.118859    2   26   45   83
   45  C    4.658212   -5.341947   -1.121024    2   44   46   84
   46  C    5.502495   -5.496885   -0.013806    2   45   47   55
   47  C    5.348255   -4.653983    1.095103    2   46   48   85
   48  C    4.361311   -3.671769    1.091855    2   26   47   86
   49  C   -6.580390   -6.524686    0.046697    3   31   50   51
   50  O   -7.272275   -6.647321   -1.115839    6   49   87
   51  O   -6.813724   -7.224833    1.011862    7   49
   52  C   -6.519906    6.584078    0.062692    3   36   53   54
   53  O   -7.249222    6.641302    1.207311    6   52   88
   54  O   -6.713546    7.346798   -0.863021    7   52
   55  C    6.537215   -6.562165   -0.067330    3   46   56   57
   56  O    7.300601   -6.618893    1.054921    6   55   89
   57  O    6.708399   -7.319939   -1.001472    7   55
   58  C    6.577303    6.518910   -0.092582    3   41   59   60
   59  O    7.363064    6.545170    1.015296    6   58   90
   60  O    6.734287    7.297635   -1.011882    7   58
   61  H   -1.320360    5.111692    0.146595    5    2
   62  H    1.352968    5.101524    0.135459    5    3
   63  H   -0.000985    1.095027   -0.107724   23    5
   64  H   -5.131970   -1.320113   -0.040285    5   10
   65  H   -5.122788    1.355165   -0.071967    5   11
   66  H   -0.006426   -1.095395    0.019486   23   14
   67  H    1.311268   -5.121615    0.070327    5   16
   68  H   -1.362244   -5.109249    0.048939    5   17
   69  H    5.114022    1.312530   -0.278463    5   22
   70  H    5.102884   -1.362914   -0.247881    5   23
   71  H   -3.184962   -4.095180    2.037288    5   29
   72  H   -4.954845   -5.850423    2.022747    5   30
   73  H   -5.906383   -4.859668   -2.041218    5   32
   74  H   -4.144249   -3.115869   -2.034447    5   33
   75  H   -3.082287    4.246539   -1.964588    5   34
   76  H   -4.834991    6.017042   -1.897396    5   35
   77  H   -5.932234    4.782903    2.061893    5   37
   78  H   -4.188410    3.022356    2.002394    5   38
   79  H    3.018555    4.258270   -1.993432    5   39
   80  H    4.792788    6.007568   -1.978614    5   40
   81  H    6.066699    4.685606    1.898530    5   42
   82  H    4.301630    2.945679    1.891242    5   43
   83  H    3.027980   -4.237791   -1.983996    5   44
   84  H    4.793255   -5.996873   -1.975566    5   45
   85  H    5.996923   -4.773104    1.955864    5   47
   86  H    4.240335   -3.023882    1.954931    5   48
   87  H   -7.917136   -7.362570   -0.963263   24   50
   88  H   -7.881510    7.372413    1.079263   24   53
   89  H    7.933584   -7.345255    0.905118   24   56
   90  H    7.996940    7.271680    0.870060   24   59
