# Supplementary material for: Room temperature photochemical synthesis of metal–organic frameworks for enhanced photocatalysis
Source: Nat Commun. 2026 Mar 20;17:4274. doi: 10.1038/s41467-026-70927-w (PMC13168299; doi:10.1038/s41467-026-70927-w)
Supplement: Supplementary file 3 — Supplementary Data 1- 6 [file 41467_2026_70927_MOESM3_ESM.zip › Supplementary Data 6.txt]

1 XYZ file for the optimized TCPP* structure
 90
    1  C   -1.100117    2.910133   -0.021366    2    2    5    6
    2  C   -0.629891    4.253422    0.157211    2    1    3   61
    3  C    0.740475    4.233008    0.151345    2    2    4   62
    4  C    1.169429    2.876553   -0.031891    2    3    5   24
    5  N    0.022483    2.114808   -0.126111    8    1    4   63
    6  C   -2.442818    2.483348   -0.039193    2    1    7   27
    7  C   -2.883738    1.131581   -0.084545    2    6    8   11
    8  N   -2.066319    0.030321   -0.058216    8    7    9
    9  C   -2.912831   -1.049379   -0.088009    2    8   10   12
   10  C   -4.298231   -0.620644   -0.148204    2    9   11   64
   11  C   -4.279388    0.739432   -0.161884    2    7   10   65
   12  C   -2.509878   -2.410390   -0.010470    2    9   13   25
   13  C   -1.183543   -2.876378    0.061608    2   12   14   17
   14  N   -0.035914   -2.110920    0.029191    8   13   15   66
   15  C    1.085771   -2.914125    0.052131    2   14   16   18
   16  C    0.613710   -4.266819    0.133810    2   15   17   67
   17  C   -0.756313   -4.244864    0.120663    2   13   16   68
   18  C    2.426385   -2.487511   -0.008636    2   15   19   26
   19  C    2.864382   -1.135819   -0.084057    2   18   20   23
   20  N    2.054813   -0.031780    0.004636    8   19   21
   21  C    2.896154    1.043925   -0.121919    2   20   22   24
   22  C    4.265713    0.610192   -0.328631    2   21   23   69
   23  C    4.246142   -0.750050   -0.303482    2   19   22   70
   24  C    2.498524    2.410308   -0.075915    2    4   21   28
   25  C   -3.579920   -3.452617   -0.007167    2   12   29   33
   26  C    3.470526   -3.552383   -0.007833    2   18   44   48
   27  C   -3.478708    3.554562    0.012430    2    6   34   38
   28  C    3.569209    3.445430   -0.067856    2   24   39   43
   29  C   -3.798379   -4.258125    1.124758    2   25   30   71
   30  C   -4.793795   -5.229291    1.125591    2   29   31   72
   31  C   -5.593794   -5.421714   -0.008295    2   30   32   49
   32  C   -5.384775   -4.625549   -1.143155    2   31   33   73
   33  C   -4.390475   -3.651698   -1.138387    2   25   32   74
   34  C   -3.563294    4.526145   -1.002363    2   27   35   75
   35  C   -4.527529    5.526432   -0.952992    2   34   36   76
   36  C   -5.429649    5.586088    0.117426    2   35   37   52
   37  C   -5.354059    4.626194    1.136824    2   36   38   77
   38  C   -4.392447    3.622356    1.080132    2   27   37   78
   39  C    3.629586    4.435535   -1.067256    2   28   40   79
   40  C    4.630234    5.400229   -1.056115    2   39   41   80
   41  C    5.595569    5.405977   -0.040451    2   40   42   58
   42  C    5.546398    4.426681    0.962230    2   41   43   81
   43  C    4.548448    3.457994    0.943207    2   28   42   82
   44  C    3.532696   -4.512606   -1.034781    2   26   45   83
   45  C    4.510289   -5.501210   -1.027570    2   44   46   84
   46  C    5.449720   -5.558771    0.010332    2   45   47   55
   47  C    5.399425   -4.607269    1.039094    2   46   48   85
   48  C    4.424047   -3.615297    1.024597    2   26   47   86
   49  C   -6.640791   -6.474421    0.045186    3   31   50   51
   50  O   -7.357705   -6.570060   -1.104707    6   49   87
   51  O   -6.858365   -7.191667    1.001576    7   49
   52  C   -6.437246    6.677432    0.122908    3   36   53   54
   53  O   -7.260655    6.635528    1.202722    6   52   88
   54  O   -6.540651    7.533733   -0.733108    7   52
   55  C    6.469779   -6.637762   -0.028709    3   46   56   57
   56  O    7.330715   -6.593918    1.021416    6   55   89
   57  O    6.552777   -7.486406   -0.894511    7   55
   58  C    6.639768    6.461498   -0.073845    3   41   59   60
   59  O    7.524148    6.367479    0.953370    6   58   90
   60  O    6.722510    7.332655   -0.917111    7   58
   61  H   -1.266155    5.113545    0.299034    5    2
   62  H    1.402914    5.073840    0.288744    5    3
   63  H    0.004936    1.103090   -0.190294   23    5
   64  H   -5.163441   -1.266486   -0.171510    5   10
   65  H   -5.125439    1.407948   -0.221101    5   11
   66  H   -0.018672   -1.097113    0.010251   23   14
   67  H    1.248482   -5.137774    0.188968    5   16
   68  H   -1.419946   -5.095618    0.144614    5   17
   69  H    5.116676    1.252993   -0.499447    5   22
   70  H    5.078209   -1.423249   -0.448438    5   23
   71  H   -3.188757   -4.106480    2.010589    5   29
   72  H   -4.971162   -5.847072    1.999850    5   30
   73  H   -5.996917   -4.775480   -2.025581    5   32
   74  H   -4.227457   -3.041856   -2.021943    5   33
   75  H   -2.874734    4.479464   -1.840659    5   34
   76  H   -4.601856    6.270140   -1.739633    5   35
   77  H   -6.044201    4.673207    1.971899    5   37
   78  H   -4.333118    2.886437    1.876119    5   38
   79  H    2.893642    4.429546   -1.865479    5   39
   80  H    4.685254    6.156855   -1.831947    5   40
   81  H    6.286127    4.431523    1.755094    5   42
   82  H    4.510655    2.706954    1.726170    5   43
   83  H    2.817061   -4.465841   -1.850047    5   44
   84  H    4.566937   -6.236624   -1.823433    5   45
   85  H    6.120538   -4.651049    1.847758    5   47
   86  H    4.385694   -2.883938    1.826131    5   48
   87  H   -8.004005   -7.284091   -0.952531   24   50
   88  H   -7.869206    7.390105    1.098006   24   53
   89  H    7.944002   -7.340263    0.889000   24   56
   90  H    8.151688    7.102951    0.827085   24   59
