# Supplementary material for: Room temperature photochemical synthesis of metal–organic frameworks for enhanced photocatalysis
Source: Nat Commun. 2026 Mar 20;17:4274. doi: 10.1038/s41467-026-70927-w (PMC13168299; doi:10.1038/s41467-026-70927-w)
Supplement: Supplementary file 3 — Supplementary Data 1- 6 [file 41467_2026_70927_MOESM3_ESM.zip › Supplementary Data 1.txt]

1 XYZ file for the initial configuration of phoPPF-3
19705
    19ADP    O4    1   4.164   6.373   4.299
    19ADP    C2    2   4.099   6.406   4.199
    19ADP  H116    3   4.011   6.468   4.193
    19ADP    O3    4   4.155   6.342   4.112
    19ADP   Co6    5   4.353   6.306   4.153
    19ADP   O33    6   4.416   6.397   4.015
    19ADP  C105    7   4.527   6.348   4.035
    19ADP   O34    8   4.515   6.269   4.142
    19ADP   H53    9   4.615   6.362   3.976
    19ADP   Co7   10   4.345   6.270   4.264
    19ADP   O35   11   4.414   6.411   4.321
    19ADP  C106   12   4.440   6.348   4.437
    19ADP   O36   13   4.400   6.238   4.431
    19ADP   H54   14   4.492   6.391   4.521
    19ADP   O20   15   4.219   6.117   4.213
    19ADP   C72   16   4.294   6.025   4.183
    19ADP   O19   17   4.402   6.064   4.229
    19ADP   C69   18   4.264   5.893   4.110
    19ADP   C68   19   4.372   5.808   4.085
    19ADP   H34   20   4.469   5.850   4.068
    19ADP   C67   21   4.351   5.672   4.064
    19ADP   H33   22   4.437   5.608   4.064
    19ADP   C66   23   4.223   5.614   4.056
    19ADP   C71   24   4.116   5.705   4.074
    19ADP   H36   25   4.016   5.674   4.052
    19ADP   C70   26   4.135   5.840   4.104
    19ADP   H35   27   4.052   5.901   4.133
    19ADP   C65   28   4.198   5.470   3.990
    19ADP   C62   29   4.063   5.394   4.021
    19ADP    N5   30   4.016   5.273   3.949
    19ADP  H113   31   4.058   5.191   3.989
    19ADP   C61   32   3.868   5.268   3.966
    19ADP   C64   33   3.835   5.358   4.060
    19ADP   H32   34   3.737   5.378   4.098
    19ADP   C63   35   3.960   5.435   4.097
    19ADP   H31   36   3.967   5.500   4.183
    19ADP   C60   37   3.775   5.165   3.895
    19ADP   C57   38   3.616   5.172   3.890
    19ADP   C56   39   3.525   5.233   3.977
    19ADP   H28   40   3.559   5.266   4.073
    19ADP   C55   41   3.396   5.243   3.946
    19ADP   H27   42   3.328   5.291   4.014
    19ADP   C54   43   3.347   5.192   3.826
    19ADP   C59   44   3.438   5.138   3.736
    19ADP   H30   45   3.404   5.094   3.644
    19ADP   C58   46   3.566   5.132   3.765
    19ADP   H29   47   3.633   5.098   3.689
    19ADP   C53   48   3.198   5.170   3.784
    19ADP   O17   49   3.103   5.200   3.862
    19ADP   Co1   50   2.954   5.182   3.750
    19ADP    O2   51   2.994   5.329   3.652
    19ADP    C1   52   3.040   5.352   3.537
    19ADP  H117   53   3.066   5.451   3.505
    19ADP    O1   54   3.058   5.254   3.460
    19ADP    Co   55   3.015   5.116   3.558
    19ADP   O18   56   3.170   5.128   3.668
    19ADP    O5   57   2.836   5.140   3.553
    19ADP    C3   58   2.746   5.174   3.635
    19ADP    O6   59   2.781   5.209   3.750
    19ADP  H118   60   2.643   5.169   3.607
    19ADP   O14   61   3.017   4.945   3.548
    19ADP   C36   62   2.981   4.912   3.665
    19ADP   O13   63   2.950   5.000   3.750
    19ADP   C33   64   2.970   4.759   3.695
    19ADP   C32   65   3.009   4.668   3.598
    19ADP   H14   66   3.077   4.701   3.522
    19ADP   C31   67   2.979   4.534   3.605
    19ADP   H13   68   2.994   4.477   3.516
    19ADP   C30   69   2.919   4.471   3.714
    19ADP   C35   70   2.887   4.562   3.816
    19ADP   H16   71   2.855   4.525   3.911
    19ADP   C34   72   2.907   4.701   3.806
    19ADP   H15   73   2.867   4.765   3.881
    19ADP   C29   74   2.918   4.310   3.726
    19ADP   C28   75   2.806   4.236   3.804
    19ADP   C27   76   2.711   4.292   3.883
    19ADP   H12   77   2.699   4.395   3.906
    19ADP   C26   78   2.611   4.186   3.921
    19ADP   H11   79   2.542   4.195   4.003
    19ADP   C25   80   2.632   4.074   3.849
    19ADP    N4   81   2.762   4.095   3.779
    19ADP   H25   82   2.830   4.033   3.816
    19ADP   C17   83   2.535   3.949   3.835
    19ADP   C18   84   2.374   3.974   3.849
    19ADP   C19   85   2.319   4.095   3.896
    19ADP    H7   86   2.369   4.186   3.871
    19ADP   C20   87   2.188   4.107   3.944
    19ADP    H8   88   2.153   4.201   3.981
    19ADP   C21   89   2.101   3.997   3.944
    19ADP   C22   90   2.151   3.878   3.891
    19ADP    H9   91   2.090   3.790   3.894
    19ADP   C23   92   2.279   3.870   3.839
    19ADP   H10   93   2.286   3.804   3.756
    19ADP   C24   94   1.949   4.008   3.970
    19ADP   O11   95   1.893   4.118   3.988
    19ADP   Co3   96   1.712   4.074   4.010
    19ADP    O8   97   1.679   4.018   3.813
    19ADP    C4   98   1.661   3.909   3.753
    19ADP  H119   99   1.655   3.906   3.646
    19ADP    O7  100   1.654   3.804   3.821
    19ADP   Co2  101   1.686   3.860   4.001
    19ADP   O12  102   1.879   3.903   3.978
    19ADP   O26  103   1.503   3.948   4.032
    19ADP  C101  104   1.462   4.066   4.045
    19ADP   O25  105   1.545   4.159   4.037
    19ADP   H52  106   1.359   4.086   4.065
    19ADP   O28  107   1.703   3.784   4.175
    19ADP  C102  108   1.731   3.881   4.250
    19ADP   O27  109   1.731   3.997   4.200
    19ADP   H51  110   1.759   3.865   4.352
    19ADP   C14  111   2.590   3.831   3.784
    19ADP    N1  112   2.736   3.795   3.766
    19ADP   C13  113   2.742   3.671   3.716
    19ADP   C16  114   2.602   3.623   3.683
    19ADP    H6  115   2.577   3.540   3.621
    19ADP   C15  116   2.516   3.707   3.734
    19ADP    H5  117   2.425   3.670   3.775
    19ADP   C12  118   2.862   3.579   3.668
    19ADP    C9  119   2.843   3.424   3.657
    19ADP    C8  120   2.919   3.340   3.575
    19ADP    H2  121   2.991   3.382   3.508
    19ADP    C7  122   2.898   3.201   3.572
    19ADP    H1  123   2.964   3.139   3.515
    19ADP    C6  124   2.799   3.142   3.650
    19ADP   C11  125   2.727   3.225   3.735
    19ADP    H4  126   2.641   3.187   3.785
    19ADP   C10  127   2.753   3.360   3.742
    19ADP    H3  128   2.707   3.415   3.822
    19ADP    C5  129   2.758   2.993   3.642
    19ADP    O9  130   2.658   2.955   3.726
    19ADP  Co14  131   2.722   2.776   3.725
    19ADP   O43  132   2.906   2.812   3.804
    19ADP  C152  133   3.021   2.775   3.765
    19ADP   O44  134   3.040   2.719   3.653
    19ADP  Co15  135   2.866   2.709   3.589
    19ADP   O10  136   2.833   2.905   3.570
    19ADP   O66  137   2.789   2.658   3.441
    19ADP  C208  138   2.669   2.680   3.466
    19ADP   O65  139   2.633   2.719   3.581
    19ADP  H110  140   2.595   2.668   3.389
    19ADP   O68  141   2.828   2.565   3.687
    19ADP  C209  142   2.757   2.548   3.789
    19ADP   O67  143   2.686   2.642   3.831
    19ADP  H111  144   2.759   2.455   3.842
    19ADP  C153  145   3.147   2.807   3.851
    19ADP  C154  146   3.269   2.750   3.815
    19ADP   H79  147   3.269   2.666   3.748
    19ADP  C155  148   3.388   2.792   3.871
    19ADP   H80  149   3.479   2.750   3.834
    19ADP  C156  150   3.394   2.888   3.972
    19ADP  C157  151   3.271   2.943   4.010
    19ADP   H81  152   3.267   3.013   4.091
    19ADP  C158  153   3.150   2.905   3.950
    19ADP   H82  154   3.061   2.961   3.971
    19ADP  C159  155   3.523   2.897   4.068
    19ADP  C160  156   3.571   3.040   4.112
    19ADP   N13  157   3.690   3.072   4.198
    19ADP  H103  158   3.771   3.015   4.183
    19ADP  C161  159   3.708   3.219   4.176
    19ADP  C162  160   3.594   3.268   4.122
    19ADP   H83  161   3.564   3.370   4.118
    19ADP  C163  162   3.508   3.154   4.080
    19ADP   H84  163   3.416   3.165   4.026
    19ADP  C164  164   3.849   3.291   4.173
    19ADP  C165  165   3.862   3.430   4.102
    19ADP  C166  166   3.979   3.462   4.032
    19ADP   H85  167   4.055   3.388   4.020
    19ADP  C167  168   3.996   3.584   3.970
    19ADP   H86  169   4.091   3.610   3.927
    19ADP  C168  170   3.893   3.677   3.971
    19ADP  C169  171   3.779   3.651   4.046
    19ADP   H87  172   3.699   3.721   4.047
    19ADP  C170  173   3.766   3.530   4.114
    19ADP   H88  174   3.690   3.522   4.188
    19ADP  C104  175   3.896   3.789   3.867
    19ADP   O31  176   3.985   3.810   3.773
    19ADP   O29  177   4.106   3.915   3.807
    19ADP  C103  178   4.216   3.909   3.726
    19ADP   O30  179   4.191   3.908   3.604
    19ADP   Co5  180   4.022   3.936   3.628
    19ADP   O15  181   3.884   3.923   3.503
    19ADP   C50  182   3.786   3.973   3.561
    19ADP   C49  183   3.636   3.944   3.547
    19ADP   C48  184   3.558   4.036   3.620
    19ADP   H22  185   3.598   4.131   3.648
    19ADP   C47  186   3.427   4.018   3.633
    19ADP   H21  187   3.377   4.076   3.708
    19ADP   C46  188   3.362   3.912   3.568
    19ADP   C52  189   3.439   3.827   3.485
    19ADP   H24  190   3.390   3.754   3.425
    19ADP   C51  191   3.573   3.838   3.479
    19ADP   H23  192   3.632   3.763   3.430
    19ADP   C41  193   3.208   3.917   3.579
    19ADP   C40  194   3.130   4.051   3.591
    19ADP   C39  195   3.198   4.179   3.541
    19ADP   H18  196   3.272   4.185   3.464
    19ADP   C38  197   3.147   4.280   3.606
    19ADP   H17  198   3.194   4.376   3.616
    19ADP   C37  199   3.024   4.232   3.683
    19ADP    N3  200   3.029   4.082   3.672
    19ADP   C42  201   3.147   3.800   3.611
    19ADP   C43  202   3.214   3.663   3.627
    19ADP   H19  203   3.319   3.644   3.623
    19ADP   C44  204   3.121   3.571   3.652
    19ADP   H20  205   3.141   3.468   3.671
    19ADP   C45  206   2.983   3.639   3.655
    19ADP    N2  207   3.002   3.782   3.626
    19ADP   H26  208   2.969   3.836   3.704
    19ADP   O16  209   3.816   4.057   3.650
    19ADP   Co4  210   3.932   4.003   3.790
    19ADP   O32  211   3.823   3.886   3.867
    19ADP   O23  212   3.950   4.166   3.842
    19ADP   C98  213   4.015   4.213   3.752
    19ADP   O24  214   4.057   4.129   3.654
    19ADP   C97  215   4.036   4.364   3.751
    19ADP   C96  216   4.113   4.425   3.651
    19ADP   H48  217   4.154   4.366   3.572
    19ADP   C95  218   4.134   4.563   3.654
    19ADP   H47  219   4.192   4.610   3.578
    19ADP   C94  220   4.071   4.642   3.753
    19ADP  C100  221   4.009   4.577   3.861
    19ADP   H50  222   3.985   4.631   3.950
    19ADP   C99  223   3.984   4.441   3.857
    19ADP   H49  224   3.914   4.398   3.926
    19ADP   C89  225   4.093   4.791   3.786
    19ADP   C90  226   3.968   4.881   3.801
    19ADP   C91  227   3.829   4.819   3.818
    19ADP   H45  228   3.798   4.725   3.778
    19ADP   C92  229   3.751   4.908   3.875
    19ADP   H46  230   3.653   4.889   3.913
    19ADP   C93  231   3.828   5.039   3.882
    19ADP    N6  232   3.966   5.009   3.835
    19ADP   C88  233   4.216   4.846   3.770
    19ADP   C87  234   4.345   4.765   3.756
    19ADP   H44  235   4.353   4.659   3.755
    19ADP   C86  236   4.447   4.849   3.748
    19ADP   H43  237   4.549   4.819   3.740
    19ADP   C85  238   4.394   4.992   3.761
    19ADP    N7  239   4.248   4.991   3.778
    19ADP  H112  240   4.195   5.052   3.719
    19ADP   C77  241   4.472   5.105   3.749
    19ADP   C76  242   4.420   5.240   3.812
    19ADP   C75  243   4.486   5.375   3.783
    19ADP   H38  244   4.579   5.390   3.733
    19ADP   C74  245   4.409   5.470   3.833
    19ADP   H37  246   4.427   5.575   3.822
    19ADP   C73  247   4.289   5.407   3.906
    19ADP    N8  248   4.306   5.259   3.886
    19ADP   C78  249   4.600   5.094   3.661
    19ADP   C79  250   4.611   5.008   3.551
    19ADP   H39  251   4.522   4.968   3.508
    19ADP   C80  252   4.734   4.973   3.492
    19ADP   H40  253   4.734   4.899   3.414
    19ADP   C81  254   4.855   5.025   3.536
    19ADP   C82  255   4.846   5.114   3.643
    19ADP   H41  256   4.935   5.162   3.677
    19ADP   C83  257   4.723   5.146   3.704
    19ADP   H42  258   4.724   5.209   3.791
    19ADP   C84  259   4.987   4.991   3.465
    19ADP   O21  260   4.987   4.921   3.361
    19ADP  Co17  261   5.165   4.888   3.322
    19ADP   O40  262   5.189   4.767   3.449
    19ADP  C135  263   5.254   4.764   3.560
    19ADP   O39  264   5.309   4.872   3.600
    19ADP  Co16  265   5.286   4.984   3.467
    19ADP   O22  266   5.098   5.028   3.512
    19ADP   O69  267   5.410   4.888   3.330
    19ADP  C210  268   5.390   4.819   3.227
    19ADP   O70  269   5.271   4.800   3.191
    19ADP  H114  270   5.472   4.775   3.174
    19ADP   O71  271   5.331   5.160   3.415
    19ADP  C211  272   5.272   5.176   3.305
    19ADP   O72  273   5.208   5.079   3.258
    19ADP  H115  274   5.275   5.271   3.255
    19ADP  C132  275   5.240   4.640   3.653
    19ADP  C131  276   5.274   4.646   3.787
    19ADP   H66  277   5.324   4.733   3.825
    19ADP  C130  278   5.248   4.539   3.872
    19ADP   H65  279   5.260   4.555   3.977
    19ADP  C129  280   5.194   4.418   3.826
    19ADP  C134  281   5.173   4.411   3.688
    19ADP   H68  282   5.155   4.316   3.643
    19ADP  C133  283   5.191   4.520   3.604
    19ADP   H67  284   5.154   4.514   3.503
    19ADP  C128  285   5.172   4.289   3.919
    19ADP  C127  286   5.052   4.192   3.884
    19ADP  C126  287   4.956   4.218   3.792
    19ADP   H64  288   4.947   4.306   3.733
    19ADP  C125  289   4.854   4.109   3.794
    19ADP   H63  290   4.772   4.106   3.725
    19ADP  C124  291   4.882   4.023   3.894
    19ADP   N12  292   5.015   4.063   3.949
    19ADP   H77  293   5.025   4.059   4.048
    19ADP  C119  294   4.794   3.902   3.934
    19ADP  C120  295   4.647   3.895   3.879
    19ADP  C121  296   4.618   3.905   3.729
    19ADP   H61  297   4.699   3.902   3.660
    19ADP  C212  298   4.476   3.917   3.678
    19ADP  H124  299   4.457   3.939   3.575
    19ADP  C122  300   4.359   3.914   3.777
    19ADP  C203  301   4.385   3.912   3.928
    19ADP  H105  302   4.303   3.910   3.997
    19ADP  C123  303   4.529   3.905   3.978
    19ADP   H62  304   4.547   3.909   4.083
    19ADP  C116  305   4.827   3.825   4.041
    19ADP    N9  306   4.952   3.826   4.122
    19ADP  C115  307   4.945   3.724   4.208
    19ADP  C118  308   4.812   3.648   4.188
    19ADP   H60  309   4.774   3.569   4.249
    19ADP  C117  310   4.747   3.704   4.089
    19ADP   H59  311   4.659   3.664   4.042
    19ADP  C114  312   5.024   3.701   4.339
    19ADP  C144  313   5.118   3.794   4.378
    19ADP  C143  314   5.203   3.784   4.504
    19ADP   H72  315   5.220   3.695   4.562
    19ADP  C142  316   5.275   3.893   4.516
    19ADP   H71  317   5.313   3.928   4.610
    19ADP  C141  318   5.273   3.973   4.385
    19ADP   N10  319   5.161   3.917   4.302
    19ADP   H78  320   5.086   3.983   4.299
    19ADP  C140  321   5.358   4.079   4.355
    19ADP  C139  322   5.313   4.176   4.235
    19ADP  C138  323   5.391   4.304   4.203
    19ADP   H70  324   5.445   4.363   4.273
    19ADP  C137  325   5.368   4.338   4.078
    19ADP   H69  326   5.430   4.402   4.020
    19ADP  C136  327   5.252   4.255   4.027
    19ADP   N11  328   5.229   4.151   4.134
    19ADP  C145  329   5.510   4.083   4.416
    19ADP  C146  330   5.608   4.175   4.374
    19ADP   H73  331   5.612   4.202   4.271
    19ADP  C147  332   5.721   4.208   4.450
    19ADP   H74  333   5.783   4.291   4.421
    19ADP  C148  334   5.749   4.140   4.567
    19ADP  C150  335   5.661   4.040   4.607
    19ADP   H75  336   5.676   3.989   4.699
    19ADP  C151  337   5.548   4.010   4.530
    19ADP   H76  338   5.512   3.910   4.541
    19ADP  C149  339   5.873   4.168   4.652
    19ADP   O41  340   5.911   4.106   4.751
    19ADP  Co12  341   6.096   4.159   4.787
    19ADP   O61  342   6.181   4.023   4.706
    19ADP  C206  343   6.308   4.080   4.746
    19ADP   O62  344   6.268   4.198   4.823
    19ADP  H108  345   6.407   4.048   4.720
    19ADP   O55  346   6.153   4.172   4.973
    19ADP  C202  347   6.056   4.155   5.047
    19ADP  H123  348   6.049   4.114   5.146
    19ADP   O56  349   5.970   4.191   4.968
    19ADP  Co13  350   6.064   4.273   4.807
    19ADP   O42  351   5.948   4.267   4.650
    19ADP   O63  352   6.115   4.350   4.653
    19ADP  C207  353   6.125   4.477   4.725
    19ADP   O64  354   6.083   4.443   4.861
    19ADP  H109  355   6.153   4.574   4.686
    19ADP  C111  356   5.003   3.561   4.413
    19ADP  C110  357   5.012   3.547   4.551
    19ADP   H56  358   5.005   3.635   4.613
    19ADP  C109  359   5.024   3.423   4.613
    19ADP   H55  360   5.042   3.417   4.718
    19ADP  C108  361   5.021   3.305   4.539
    19ADP  C113  362   5.011   3.316   4.401
    19ADP   H58  363   5.000   3.228   4.341
    19ADP  C112  364   5.004   3.442   4.340
    19ADP   H57  365   5.000   3.446   4.233
    19ADP  C107  366   4.990   3.171   4.609
    19ADP   O37  367   5.005   3.060   4.553
    19ADP   Co8  368   4.960   2.935   4.673
    19ADP   O45  369   4.779   2.934   4.649
    19ADP  C182  370   4.684   3.003   4.693
    19ADP   O46  371   4.700   3.050   4.809
    19ADP   Co9  372   4.876   3.044   4.839
    19ADP   O38  373   4.929   3.170   4.719
    19ADP   O51  374   4.878   2.851   4.884
    19ADP  C200  375   4.920   2.740   4.816
    19ADP   O52  376   4.973   2.749   4.691
    19ADP  H121  377   4.909   2.644   4.861
    19ADP   O53  378   4.995   3.101   4.973
    19ADP  C201  379   5.108   3.049   4.918
    19ADP   O54  380   5.106   2.981   4.800
    19ADP  H122  381   5.202   3.063   4.969
    19ADP  C179  382   4.541   2.985   4.633
    19ADP  C178  383   4.515   2.879   4.545
    19ADP   H92  384   4.583   2.796   4.541
    19ADP  C177  385   4.401   2.878   4.467
    19ADP   H91  386   4.387   2.797   4.398
    19ADP  C176  387   4.306   2.980   4.472
    19ADP  C181  388   4.331   3.083   4.564
    19ADP   H94  389   4.257   3.158   4.579
    19ADP  C180  390   4.446   3.087   4.641
    19ADP   H93  391   4.467   3.174   4.701
    19ADP  C175  392   4.163   2.964   4.401
    19ADP  C174  393   4.095   3.088   4.337
    19ADP  C173  394   4.166   3.224   4.329
    19ADP   H90  395   4.270   3.242   4.346
    19ADP  C172  396   4.079   3.313   4.288
    19ADP   H89  397   4.095   3.419   4.286
    19ADP  C171  398   3.949   3.242   4.254
    19ADP   N16  399   3.970   3.099   4.293
    19ADP  C183  400   4.099   2.843   4.394
    19ADP  C184  401   4.130   2.720   4.480
    19ADP   H95  402   4.199   2.717   4.562
    19ADP  C185  403   4.054   2.619   4.441
    19ADP   H96  404   4.052   2.523   4.488
    19ADP  C186  405   3.965   2.662   4.323
    19ADP   N15  406   3.991   2.807   4.296
    19ADP  H104  407   4.006   2.833   4.201
    19ADP  C187  408   3.883   2.578   4.250
    19ADP  C188  409   3.769   2.651   4.164
    19ADP  C189  410   3.659   2.570   4.093
    19ADP   H97  411   3.675   2.482   4.034
    19ADP  C190  412   3.551   2.643   4.085
    19ADP   H98  413   3.452   2.606   4.070
    19ADP  C191  414   3.590   2.786   4.116
    19ADP   N14  415   3.730   2.778   4.171
    19ADP  C192  416   3.929   2.425   4.221
    19ADP  C193  417   4.056   2.373   4.257
    19ADP   H99  418   4.135   2.441   4.279
    19ADP  C194  419   4.089   2.237   4.248
    19ADP  H100  420   4.178   2.201   4.295
    19ADP  C195  421   3.999   2.145   4.192
    19ADP  C197  422   3.875   2.194   4.153
    19ADP  H101  423   3.806   2.129   4.103
    19ADP  C198  424   3.840   2.327   4.173
    19ADP  H102  425   3.736   2.347   4.171
    19ADP  C196  426   4.024   1.992   4.188
    19ADP   O47  427   3.946   1.920   4.120
    19ADP  Co10  428   4.017   1.751   4.133
    19ADP   O50  429   4.197   1.794   4.042
    19ADP  C199  430   4.315   1.807   4.083
    19ADP  H120  431   4.393   1.843   4.017
    19ADP   O49  432   4.340   1.782   4.203
    19ADP  Co11  433   4.171   1.744   4.282
    19ADP   O48  434   4.100   1.935   4.269
    19ADP   O57  435   4.094   1.702   4.452
    19ADP  C204  436   3.970   1.694   4.431
    19ADP   O58  437   3.929   1.705   4.313
    19ADP  H107  438   3.901   1.683   4.512
    19ADP   O59  439   4.149   1.557   4.200
    19ADP  C205  440   4.076   1.507   4.110
    19ADP   O60  441   3.993   1.581   4.053
    19ADP  H106  442   4.084   1.403   4.084
    29ADP    O4  443   2.468  10.093   3.298
    29ADP    C2  444   2.508  10.188   3.230
    29ADP  H116  445   2.479  10.219   3.132
    29ADP    O3  446   2.598  10.231   3.302
    29ADP   Co6  447   2.561  10.200   3.502
    29ADP   O33  448   2.549  10.372   3.544
    29ADP  C105  449   2.554  10.341   3.662
    29ADP   O34  450   2.561  10.208   3.668
    29ADP   H53  451   2.553  10.409   3.745
    29ADP   Co7  452   2.531  10.088   3.500
    29ADP   O35  453   2.371  10.123   3.530
    29ADP  C106  454   2.353   9.995   3.568
    29ADP   O36  455   2.454   9.936   3.557
    29ADP   H54  456   2.261   9.954   3.607
    29ADP   O20  457   2.710  10.034   3.416
    29ADP   C72  458   2.785  10.019   3.511
    29ADP   O19  459   2.705  10.013   3.605
    29ADP   C69  460   2.938  10.006   3.516
    29ADP   C68  461   2.998   9.992   3.640
    29ADP   H34  462   2.952  10.039   3.725
    29ADP   C67  463   3.124   9.934   3.653
    29ADP   H33  464   3.157   9.908   3.751
    29ADP   C66  465   3.202   9.896   3.542
    29ADP   C71  466   3.141   9.919   3.416
    29ADP   H36  467   3.199   9.910   3.327
    29ADP   C70  468   3.011   9.969   3.403
    29ADP   H35  469   2.964   9.968   3.306
    29ADP   C65  470   3.360   9.871   3.553
    29ADP   C62  471   3.433   9.790   3.440
    29ADP    N5  472   3.581   9.780   3.424
    29ADP  H113  473   3.616   9.708   3.483
    29ADP   C61  474   3.607   9.748   3.281
    29ADP   C64  475   3.490   9.714   3.225
    29ADP   H32  476   3.474   9.683   3.124
    29ADP   C63  477   3.380   9.738   3.326
    29ADP   H31  478   3.280   9.702   3.316
    29ADP   C60  479   3.749   9.742   3.217
    29ADP   C57  480   3.780   9.734   3.061
    29ADP   C56  481   3.703   9.685   2.956
    29ADP   H28  482   3.616   9.626   2.977
    29ADP   C55  483   3.739   9.703   2.829
    29ADP   H27  484   3.678   9.665   2.750
    29ADP   C54  485   3.856   9.771   2.797
    29ADP   C59  486   3.930   9.827   2.901
    29ADP   H30  487   4.023   9.876   2.882
    29ADP   C58  488   3.892   9.812   3.026
    29ADP   H29  489   3.946   9.864   3.102
    29ADP   C53  490   3.928   9.781   2.658
    29ADP   O17  491   3.882   9.723   2.556
    29ADP   Co1  492   3.992   9.787   2.420
    29ADP    O2  493   3.920   9.954   2.424
    29ADP    C1  494   3.957  10.068   2.465
    29ADP  H117  495   3.889  10.151   2.466
    29ADP    O1  496   4.074  10.081   2.508
    29ADP    Co  497   4.138   9.918   2.501
    29ADP   O18  498   4.031   9.854   2.645
    29ADP    O5  499   4.162   9.914   2.321
    29ADP    C3  500   4.107   9.857   2.223
    29ADP    O6  501   4.008   9.782   2.245
    29ADP  H118  502   4.144   9.872   2.124
    29ADP   O14  503   4.280   9.833   2.545
    29ADP   C36  504   4.250   9.714   2.514
    29ADP   O13  505   4.138   9.688   2.462
    29ADP   C33  506   4.359   9.605   2.539
    29ADP   C32  507   4.478   9.642   2.600
    29ADP   H14  508   4.479   9.730   2.660
    29ADP   C31  509   4.588   9.560   2.602
    29ADP   H13  510   4.680   9.605   2.632
    29ADP   C30  511   4.592   9.428   2.557
    29ADP   C35  512   4.469   9.388   2.502
    29ADP   H16  513   4.453   9.285   2.481
    29ADP   C34  514   4.358   9.474   2.489
    29ADP   H15  515   4.273   9.441   2.433
    29ADP   C29  516   4.716   9.332   2.594
    29ADP   C28  517   4.757   9.214   2.502
    29ADP   C27  518   4.688   9.162   2.398
    29ADP   H12  519   4.588   9.187   2.368
    29ADP   C26  520   4.775   9.066   2.322
    29ADP   H11  521   4.739   8.996   2.249
    29ADP   C25  522   4.902   9.071   2.369
    29ADP    N4  523   4.896   9.158   2.490
    29ADP   H25  524   4.917   9.104   2.571
    29ADP   C17  525   5.032   9.007   2.304
    29ADP   C18  526   5.038   8.993   2.141
    29ADP   C19  527   4.926   9.012   2.058
    29ADP    H7  528   4.853   9.085   2.087
    29ADP   C20  529   4.919   8.965   1.926
    29ADP    H8  530   4.830   8.983   1.868
    29ADP   C21  531   5.026   8.897   1.868
    29ADP   C22  532   5.141   8.883   1.945
    29ADP    H9  533   5.224   8.828   1.907
    29ADP   C23  534   5.148   8.936   2.073
    29ADP   H10  535   5.245   8.972   2.098
    29ADP   C24  536   5.035   8.865   1.717
    29ADP   O11  537   4.947   8.903   1.635
    29ADP   Co3  538   5.009   8.843   1.470
    29ADP    O8  539   5.169   8.975   1.456
    29ADP    C4  540   5.294   8.964   1.466
    29ADP  H119  541   5.357   9.051   1.462
    29ADP    O7  542   5.343   8.850   1.482
    29ADP   Co2  543   5.192   8.733   1.494
    29ADP   O12  544   5.130   8.795   1.673
    29ADP   O26  545   5.143   8.736   1.295
    29ADP  C101  546   5.048   8.783   1.228
    29ADP   O25  547   4.959   8.849   1.287
    29ADP   H52  548   5.043   8.767   1.122
    29ADP   O28  549   5.155   8.548   1.524
    29ADP  C102  550   5.030   8.540   1.526
    29ADP   O27  551   4.963   8.644   1.501
    29ADP   H51  552   4.981   8.449   1.553
    29ADP   C14  553   5.144   8.994   2.386
    29ADP    N1  554   5.152   9.005   2.537
    29ADP   C13  555   5.278   8.980   2.573
    29ADP   C16  556   5.365   8.968   2.450
    29ADP    H6  557   5.472   8.973   2.447
    29ADP   C15  558   5.288   8.962   2.345
    29ADP    H5  559   5.315   8.900   2.263
    29ADP   C12  560   5.353   8.984   2.713
    29ADP    C9  561   5.488   8.907   2.732
    29ADP    C8  562   5.586   8.938   2.828
    29ADP    H2  563   5.573   9.025   2.890
    29ADP    C7  564   5.703   8.863   2.841
    29ADP    H1  565   5.772   8.886   2.921
    29ADP    C6  566   5.729   8.756   2.756
    29ADP   C11  567   5.631   8.723   2.665
    29ADP    H4  568   5.652   8.650   2.588
    29ADP   C10  569   5.513   8.792   2.657
    29ADP    H3  570   5.435   8.751   2.596
    29ADP    C5  571   5.862   8.675   2.753
    29ADP    O9  572   5.867   8.575   2.661
    29ADP  Co14  573   6.000   8.485   2.761
    29ADP   O43  574   5.891   8.452   2.929
    29ADP  C152  575   5.919   8.475   3.051
    29ADP   O44  576   6.023   8.537   3.087
    29ADP  Co15  577   6.100   8.573   2.921
    29ADP   O10  578   5.956   8.693   2.850
    29ADP   O66  579   6.237   8.664   2.864
    29ADP  C208  580   6.229   8.645   2.741
    29ADP   O65  581   6.142   8.567   2.692
    29ADP  H110  582   6.297   8.697   2.675
    29ADP   O68  583   6.173   8.410   2.909
    29ADP  C209  584   6.144   8.310   2.839
    29ADP   O67  585   6.059   8.320   2.749
    29ADP  H111  586   6.190   8.215   2.859
    29ADP  C153  587   5.817   8.438   3.164
    29ADP  C154  588   5.857   8.452   3.297
    29ADP   H79  589   5.961   8.461   3.319
    29ADP  C155  590   5.767   8.443   3.401
    29ADP   H80  591   5.802   8.463   3.500
    29ADP  C156  592   5.631   8.414   3.382
    29ADP  C157  593   5.593   8.398   3.248
    29ADP   H81  594   5.492   8.370   3.226
    29ADP  C158  595   5.682   8.412   3.141
    29ADP   H82  596   5.645   8.413   3.041
    29ADP  C159  597   5.544   8.354   3.502
    29ADP  C160  598   5.394   8.399   3.514
    29ADP   N13  599   5.297   8.357   3.619
    29ADP  H103  600   5.334   8.347   3.712
    29ADP  C161  601   5.186   8.456   3.603
    29ADP  C162  602   5.199   8.515   3.483
    29ADP   H83  603   5.125   8.570   3.429
    29ADP  C163  604   5.332   8.480   3.426
    29ADP   H84  605   5.373   8.522   3.337
    29ADP  C164  606   5.099   8.511   3.723
    29ADP  C165  607   5.022   8.646   3.706
    29ADP  C166  608   5.010   8.735   3.814
    29ADP   H85  609   5.060   8.713   3.906
    29ADP  C167  610   4.941   8.854   3.803
    29ADP   H86  611   4.923   8.913   3.890
    29ADP  C168  612   4.886   8.892   3.682
    29ADP  C169  613   4.891   8.803   3.575
    29ADP   H87  614   4.851   8.832   3.480
    29ADP  C170  615   4.955   8.681   3.588
    29ADP   H88  616   4.938   8.606   3.514
    29ADP  C104  617   4.852   9.040   3.661
    29ADP   O31  618   4.867   9.139   3.745
    29ADP   O29  619   4.738   9.180   3.836
    29ADP  C103  620   4.764   9.255   3.947
    29ADP   O30  621   4.836   9.355   3.927
    29ADP   Co5  622   4.837   9.332   3.756
    29ADP   O15  623   4.946   9.415   3.628
    29ADP   C50  624   4.894   9.383   3.519
    29ADP   C49  625   4.958   9.363   3.381
    29ADP   C48  626   4.861   9.343   3.282
    29ADP   H22  627   4.760   9.375   3.297
    29ADP   C47  628   4.896   9.309   3.159
    29ADP   H21  629   4.819   9.272   3.093
    29ADP   C46  630   5.031   9.300   3.123
    29ADP   C52  631   5.129   9.331   3.220
    29ADP   H24  632   5.232   9.337   3.192
    29ADP   C51  633   5.094   9.357   3.347
    29ADP   H23  634   5.169   9.363   3.424
    29ADP   C41  635   5.055   9.277   2.972
    29ADP   C40  636   4.956   9.330   2.863
    29ADP   C39  637   4.867   9.449   2.900
    29ADP   H18  638   4.889   9.525   2.973
    29ADP   C38  639   4.760   9.443   2.825
    29ADP   H17  640   4.667   9.492   2.848
    29ADP   C37  641   4.781   9.339   2.716
    29ADP    N3  642   4.908   9.268   2.756
    29ADP   C42  643   5.145   9.180   2.939
    29ADP   C43  644   5.233   9.101   3.036
    29ADP   H19  645   5.228   9.105   3.143
    29ADP   C44  646   5.313   9.021   2.967
    29ADP   H20  647   5.382   8.951   3.010
    29ADP   C45  648   5.287   9.040   2.817
    29ADP    N2  649   5.182   9.143   2.802
    29ADP   H26  650   5.103   9.103   2.756
    29ADP   O16  651   4.771   9.356   3.526
    29ADP   Co4  652   4.713   9.222   3.647
    29ADP   O32  653   4.790   9.084   3.567
    29ADP   O23  654   4.549   9.269   3.624
    29ADP   C98  655   4.547   9.377   3.679
    29ADP   O24  656   4.659   9.418   3.743
    29ADP   C97  657   4.420   9.460   3.664
    29ADP   C96  658   4.410   9.585   3.727
    29ADP   H48  659   4.492   9.623   3.784
    29ADP   C95  660   4.291   9.659   3.715
    29ADP   H47  661   4.283   9.754   3.764
    29ADP   C94  662   4.187   9.612   3.633
    29ADP  C100  663   4.193   9.480   3.585
    29ADP   H50  664   4.106   9.432   3.546
    29ADP   C99  665   4.311   9.407   3.593
    29ADP   H49  666   4.323   9.319   3.533
    29ADP   C89  667   4.043   9.667   3.618
    29ADP   C90  668   3.989   9.689   3.475
    29ADP   C91  669   4.060   9.627   3.354
    29ADP   H45  670   4.165   9.607   3.347
    29ADP   C92  671   3.974   9.619   3.255
    29ADP   H46  672   3.989   9.566   3.163
    29ADP   C93  673   3.847   9.692   3.299
    29ADP    N6  674   3.867   9.729   3.441
    29ADP   C88  675   3.981   9.722   3.724
    29ADP   C87  676   4.027   9.704   3.870
    29ADP   H44  677   4.112   9.648   3.903
    29ADP   C86  678   3.942   9.766   3.949
    29ADP   H43  679   3.949   9.768   4.056
    29ADP   C85  680   3.830   9.827   3.864
    29ADP    N7  681   3.853   9.797   3.721
    29ADP  H112  682   3.846   9.873   3.657
    29ADP   C77  683   3.729   9.906   3.913
    29ADP   C76  684   3.596   9.920   3.829
    29ADP   C75  685   3.489  10.024   3.861
    29ADP   H38  686   3.484  10.085   3.950
    29ADP   C74  687   3.401  10.025   3.763
    29ADP   H37  688   3.319  10.094   3.755
    29ADP   C73  689   3.438   9.918   3.659
    29ADP    N8  690   3.564   9.857   3.712
    29ADP   C78  691   3.758   9.988   4.043
    29ADP   C79  692   3.886  10.034   4.077
    29ADP   H39  693   3.960  10.039   4.001
    29ADP   C80  694   3.920  10.077   4.206
    29ADP   H40  695   4.022  10.103   4.226
    29ADP   C81  696   3.828  10.082   4.310
    29ADP   C82  697   3.700  10.039   4.277
    29ADP   H41  698   3.623  10.046   4.351
    29ADP   C83  699   3.666   9.992   4.148
    29ADP   H42  700   3.568   9.954   4.132
    29ADP   C84  701   3.867  10.137   4.449
    29ADP   O21  702   3.980  10.186   4.468
    29ADP  Co17  703   3.990  10.219   4.650
    29ADP   O40  704   4.013  10.051   4.698
    29ADP  C135  705   3.942   9.964   4.758
    29ADP   O39  706   3.820   9.993   4.785
    29ADP  Co16  707   3.808  10.163   4.740
    29ADP   O22  708   3.787  10.129   4.546
    29ADP   O69  709   3.933  10.239   4.887
    29ADP  C210  710   4.050  10.286   4.887
    29ADP   O70  711   4.111  10.294   4.777
    29ADP  H114  712   4.098  10.315   4.978
    29ADP   O71  713   3.683  10.306   4.744
    29ADP  C211  714   3.743  10.400   4.687
    29ADP   O72  715   3.861  10.381   4.648
    29ADP  H115  716   3.694  10.493   4.668
    29ADP  C132  717   3.994   9.818   4.772
    29ADP  C131  718   3.909   9.712   4.800
    29ADP   H66  719   3.807   9.732   4.827
    29ADP  C130  720   3.955   9.581   4.797
    29ADP   H65  721   3.882   9.503   4.802
    29ADP  C129  722   4.089   9.548   4.774
    29ADP  C134  723   4.175   9.658   4.760
    29ADP   H68  724   4.280   9.642   4.765
    29ADP  C133  725   4.129   9.789   4.753
    29ADP   H67  726   4.196   9.866   4.723
    29ADP  C128  727   4.148   9.399   4.780
    29ADP  C127  728   4.270   9.364   4.688
    29ADP  C126  729   4.320   9.444   4.592
    29ADP   H64  730   4.284   9.540   4.563
    29ADP  C125  731   4.429   9.374   4.518
    29ADP   H63  732   4.487   9.420   4.442
    29ADP  C124  733   4.439   9.247   4.563
    29ADP   N12  734   4.348   9.236   4.681
    29ADP   H77  735   4.294   9.152   4.688
    29ADP  C119  736   4.534   9.139   4.505
    29ADP  C120  737   4.600   9.165   4.365
    29ADP  C121  738   4.680   9.293   4.339
    29ADP   H61  739   4.704   9.358   4.420
    29ADP  C212  740   4.729   9.327   4.199
    29ADP  H124  741   4.771   9.423   4.179
    29ADP  C122  742   4.701   9.231   4.084
    29ADP  C203  743   4.615   9.106   4.105
    29ADP  H105  744   4.596   9.039   4.024
    29ADP  C123  745   4.563   9.076   4.245
    29ADP   H62  746   4.497   8.993   4.259
    29ADP  C116  747   4.531   9.011   4.552
    29ADP    N9  748   4.460   8.957   4.672
    29ADP  C115  749   4.496   8.830   4.685
    29ADP  C118  750   4.596   8.792   4.574
    29ADP   H60  751   4.633   8.694   4.553
    29ADP  C117  752   4.619   8.898   4.501
    29ADP   H59  753   4.694   8.905   4.426
    29ADP  C114  754   4.426   8.716   4.763
    29ADP  C144  755   4.308   8.743   4.831
    29ADP  C143  756   4.230   8.642   4.913
    29ADP   H72  757   4.266   8.548   4.948
    29ADP  C142  758   4.120   8.698   4.957
    29ADP   H71  759   4.032   8.642   4.982
    29ADP  C141  760   4.127   8.850   4.939
    29ADP   N10  761   4.240   8.877   4.845
    29ADP   H78  762   4.203   8.904   4.756
    29ADP  C140  763   4.039   8.941   4.997
    29ADP  C139  764   4.036   9.089   4.934
    29ADP  C138  765   3.933   9.193   4.981
    29ADP   H70  766   3.835   9.171   5.018
    29ADP  C137  767   3.979   9.313   4.955
    29ADP   H69  768   3.945   9.403   5.002
    29ADP  C136  769   4.098   9.299   4.863
    29ADP   N11  770   4.129   9.151   4.862
    29ADP  C145  771   3.970   8.908   5.142
    29ADP  C146  772   3.897   9.003   5.217
    29ADP   H73  773   3.932   9.104   5.218
    29ADP  C147  774   3.805   8.970   5.317
    29ADP   H74  775   3.740   9.045   5.358
    29ADP  C148  776   3.791   8.837   5.357
    29ADP  C150  777   3.869   8.741   5.294
    29ADP   H75  778   3.856   8.638   5.318
    29ADP  C151  779   3.959   8.777   5.193
    29ADP   H76  780   4.041   8.711   5.182
    29ADP  C149  781   3.696   8.795   5.469
    29ADP   O41  782   3.684   8.683   5.519
    29ADP  Co12  783   3.582   8.701   5.685
    29ADP   O61  784   3.718   8.705   5.802
    29ADP  C206  785   3.621   8.714   5.910
    29ADP   O62  786   3.493   8.709   5.841
    29ADP  H108  787   3.640   8.727   6.015
    29ADP   O55  788   3.456   8.558   5.730
    29ADP  C202  789   3.451   8.476   5.638
    29ADP  H123  790   3.430   8.371   5.637
    29ADP   O56  791   3.484   8.553   5.548
    29ADP  Co13  792   3.485   8.742   5.625
    29ADP   O42  793   3.601   8.858   5.520
    29ADP   O63  794   3.496   8.918   5.661
    29ADP  C207  795   3.351   8.926   5.638
    29ADP   O64  796   3.314   8.790   5.601
    29ADP  H109  797   3.288   9.013   5.643
    29ADP  C111  798   4.503   8.577   4.773
    29ADP  C110  799   4.436   8.455   4.782
    29ADP   H56  800   4.333   8.449   4.753
    29ADP  C109  801   4.501   8.337   4.821
    29ADP   H55  802   4.444   8.248   4.837
    29ADP  C108  803   4.637   8.336   4.848
    29ADP  C113  804   4.706   8.456   4.840
    29ADP   H58  805   4.812   8.457   4.852
    29ADP  C112  806   4.639   8.574   4.805
    29ADP   H57  807   4.695   8.665   4.803
    29ADP  C107  808   4.714   8.201   4.848
    29ADP   O37  809   4.832   8.191   4.890
    29ADP   Co8  810   4.876   8.018   4.872
    29ADP   O45  811   4.929   8.020   4.697
    29ADP  C182  812   4.870   8.009   4.587
    29ADP   O46  813   4.765   7.940   4.588
    29ADP   Co9  814   4.715   7.929   4.760
    29ADP   O38  815   4.668   8.103   4.785
    29ADP   O51  816   4.847   7.788   4.806
    29ADP  C200  817   4.965   7.790   4.875
    29ADP   O52  818   5.015   7.905   4.928
    29ADP  H121  819   5.020   7.699   4.886
    29ADP   O53  820   4.571   7.860   4.859
    29ADP  C201  821   4.619   7.890   4.982
    29ADP   O54  822   4.739   7.953   4.999
    29ADP  H122  823   4.560   7.865   5.069
    29ADP  C179  824   4.948   8.035   4.455
    29ADP  C178  825   5.087   8.048   4.457
    29ADP   H92  826   5.142   8.014   4.542
    29ADP  C177  827   5.156   8.101   4.348
    29ADP   H91  828   5.262   8.114   4.356
    29ADP  C176  829   5.090   8.142   4.231
    29ADP  C181  830   4.951   8.123   4.229
    29ADP   H94  831   4.897   8.143   4.139
    29ADP  C180  832   4.881   8.073   4.338
    29ADP   H93  833   4.773   8.072   4.336
    29ADP  C175  834   5.172   8.178   4.099
    29ADP  C174  835   5.121   8.291   4.005
    29ADP  C173  836   5.000   8.378   4.043
    29ADP   H90  837   4.954   8.385   4.139
    29ADP  C172  838   4.968   8.451   3.938
    29ADP   H89  839   4.881   8.512   3.929
    29ADP  C171  840   5.073   8.428   3.829
    29ADP   N16  841   5.162   8.321   3.882
    29ADP  C183  842   5.288   8.112   4.065
    29ADP  C184  843   5.334   7.978   4.121
    29ADP   H95  844   5.277   7.915   4.187
    29ADP  C185  845   5.453   7.948   4.073
    29ADP   H96  846   5.505   7.856   4.091
    29ADP  C186  847   5.502   8.060   3.979
    29ADP   N15  848   5.394   8.163   3.971
    29ADP  H104  849   5.421   8.259   3.982
    29ADP  C187  850   5.629   8.069   3.923
    29ADP  C188  851   5.641   8.162   3.792
    29ADP  C189  852   5.763   8.158   3.698
    29ADP   H97  853   5.865   8.165   3.727
    29ADP  C190  854   5.726   8.194   3.578
    29ADP   H98  855   5.782   8.177   3.488
    29ADP  C191  856   5.590   8.257   3.589
    29ADP   N14  857   5.542   8.225   3.728
    29ADP  C192  858   5.758   8.019   4.008
    29ADP  C193  859   5.750   7.966   4.139
    29ADP   H99  860   5.666   7.992   4.200
    29ADP  C194  861   5.856   7.898   4.202
    29ADP  H100  862   5.840   7.850   4.296
    29ADP  C195  863   5.981   7.887   4.139
    29ADP  C197  864   5.993   7.943   4.013
    29ADP  H101  865   6.086   7.935   3.960
    29ADP  C198  866   5.887   8.008   3.952
    29ADP  H102  867   5.918   8.075   3.877
    29ADP  C196  868   6.104   7.814   4.200
    29ADP   O47  869   6.216   7.825   4.144
    29ADP  Co10  870   6.331   7.733   4.252
    29ADP   O50  871   6.307   7.853   4.419
    29ADP  C199  872   6.250   7.838   4.529
    29ADP  H120  873   6.240   7.920   4.598
    29ADP   O49  874   6.200   7.726   4.557
    29ADP  Co11  875   6.223   7.621   4.399
    29ADP   O48  876   6.090   7.725   4.286
    29ADP   O57  877   6.181   7.448   4.330
    29ADP  C204  878   6.226   7.448   4.213
    29ADP   O58  879   6.290   7.549   4.173
    29ADP  H107  880   6.206   7.366   4.146
    29ADP   O59  881   6.424   7.588   4.424
    29ADP  C205  882   6.529   7.629   4.367
    29ADP   O60  883   6.517   7.708   4.270
    29ADP  H106  884   6.626   7.596   4.399
    39ADP    O4  885  12.022  13.760  11.936
    39ADP    C2  886  12.052  13.648  11.895
    39ADP  H116  887  11.990  13.570  11.856
    39ADP    O3  888  12.172  13.647  11.921
    39ADP   Co6  889  12.257  13.834  11.924
    39ADP   O33  890  12.367  13.804  11.788
    39ADP  C105  891  12.426  13.907  11.816
    39ADP   O34  892  12.364  13.962  11.920
    39ADP   H53  893  12.514  13.946  11.767
    39ADP   Co7  894  12.179  13.891  11.988
    39ADP   O35  895  12.124  13.977  11.856
    39ADP  C106  896  12.069  14.067  11.940
    39ADP   O36  897  12.090  14.033  12.051
    39ADP   H54  898  12.018  14.157  11.912
    39ADP   O20  899  12.203  13.763  12.145
    39ADP   C72  900  12.296  13.809  12.209
    39ADP   O19  901  12.307  13.922  12.159
    39ADP   C69  902  12.380  13.747  12.322
    39ADP   C68  903  12.485  13.823  12.373
    39ADP   H34  904  12.535  13.892  12.308
    39ADP   C67  905  12.536  13.797  12.500
    39ADP   H33  906  12.602  13.870  12.542
    39ADP   C66  907  12.493  13.689  12.579
    39ADP   C71  908  12.392  13.610  12.521
    39ADP   H36  909  12.365  13.516  12.566
    39ADP   C70  910  12.333  13.640  12.398
    39ADP   H35  911  12.245  13.587  12.366
    39ADP   C65  912  12.579  13.635  12.703
    39ADP   C62  913  12.508  13.544  12.812
    39ADP    N5  914  12.579  13.467  12.916
    39ADP  H113  915  12.598  13.525  12.995
    39ADP   C61  916  12.488  13.355  12.957
    39ADP   C64  917  12.367  13.381  12.903
    39ADP   H32  918  12.279  13.322  12.916
    39ADP   C63  919  12.379  13.502  12.814
    39ADP   H31  920  12.296  13.556  12.774
    39ADP   C60  921  12.528  13.241  13.055
    39ADP   C57  922  12.445  13.107  13.079
    39ADP   C56  923  12.308  13.081  13.062
    39ADP   H28  924  12.240  13.163  13.050
    39ADP   C55  925  12.260  12.957  13.072
    39ADP   H27  926  12.155  12.940  13.058
    39ADP   C54  927  12.344  12.849  13.099
    39ADP   C59  928  12.481  12.874  13.108
    39ADP   H30  929  12.549  12.795  13.135
    39ADP   C58  930  12.528  12.996  13.096
    39ADP   H29  931  12.635  13.009  13.095
    39ADP   C53  932  12.305  12.703  13.138
    39ADP   O17  933  12.184  12.669  13.150
    39ADP   Co1  934  12.197  12.485  13.174
    39ADP    O2  935  12.246  12.453  13.002
    39ADP    C1  936  12.353  12.422  12.942
    39ADP  H117  937  12.359  12.425  12.835
    39ADP    O1  938  12.454  12.395  13.011
    39ADP    Co  939  12.400  12.426  13.175
    39ADP   O18  940  12.394  12.615  13.153
    39ADP    O5  941  12.301  12.276  13.192
    39ADP    C3  942  12.178  12.248  13.198
    39ADP    O6  943  12.095  12.342  13.187
    39ADP  H118  944  12.146  12.147  13.213
    39ADP   O14  945  12.465  12.429  13.333
    39ADP   C36  946  12.366  12.468  13.401
    39ADP   O13  947  12.255  12.490  13.346
    39ADP   C33  948  12.387  12.480  13.556
    39ADP   C32  949  12.513  12.459  13.608
    39ADP   H14  950  12.598  12.471  13.544
    39ADP   C31  951  12.536  12.441  13.743
    39ADP   H13  952  12.632  12.403  13.770
    39ADP   C30  953  12.440  12.456  13.843
    39ADP   C35  954  12.313  12.485  13.790
    39ADP   H16  955  12.235  12.515  13.856
    39ADP   C34  956  12.287  12.493  13.652
    39ADP   H15  957  12.185  12.502  13.620
    39ADP   C29  958  12.484  12.466  13.998
    39ADP   C28  959  12.387  12.420  14.111
    39ADP   C27  960  12.257  12.387  14.100
    39ADP   H12  961  12.198  12.388  14.011
    39ADP   C26  962  12.209  12.329  14.230
    39ADP   H11  963  12.106  12.320  14.257
    39ADP   C25  964  12.314  12.308  14.313
    39ADP    N4  965  12.430  12.374  14.247
    39ADP   H25  966  12.459  12.452  14.302
    39ADP   C17  967  12.314  12.223  14.448
    39ADP   C18  968  12.209  12.099  14.461
    39ADP   C19  969  12.103  12.078  14.371
    39ADP    H7  970  12.118  12.103  14.268
    39ADP   C20  971  11.992  11.997  14.400
    39ADP    H8  972  11.913  11.988  14.329
    39ADP   C21  973  11.982  11.929  14.522
    39ADP   C22  974  12.089  11.943  14.610
    39ADP    H9  975  12.084  11.897  14.706
    39ADP   C23  976  12.200  12.018  14.576
    39ADP   H10  977  12.291  11.978  14.615
    39ADP   C24  978  11.877  11.819  14.550
    39ADP   O11  979  11.796  11.781  14.462
    39ADP   Co3  980  11.698  11.647  14.548
    39ADP    O8  981  11.852  11.507  14.556
    39ADP    C4  982  11.925  11.461  14.647
    39ADP  H119  983  12.007  11.395  14.625
    39ADP    O7  984  11.903  11.497  14.766
    39ADP   Co2  985  11.761  11.626  14.752
    39ADP   O12  986  11.869  11.769  14.665
    39ADP   O26  987  11.611  11.491  14.716
    39ADP  C101  988  11.539  11.463  14.617
    39ADP   O25  989  11.559  11.524  14.509
    39ADP   H52  990  11.461  11.389  14.625
    39ADP   O28  991  11.661  11.742  14.865
    39ADP  C102  992  11.585  11.805  14.787
    39ADP   O27  993  11.586  11.774  14.666
    39ADP   H51  994  11.526  11.887  14.823
    39ADP   C14  995  12.422  12.243  14.534
    39ADP    N1  996  12.526  12.353  14.532
    39ADP   C13  997  12.609  12.332  14.635
    39ADP   C16  998  12.575  12.200  14.702
    39ADP    H6  999  12.638  12.146  14.770
    39ADP   C15 1000  12.462  12.157  14.654
    39ADP    H5 1001  12.394  12.107  14.718
    39ADP   C12 1002  12.741  12.405  14.684
    39ADP    C9 1003  12.791  12.388  14.832
    39ADP    C8 1004  12.924  12.404  14.873
    39ADP    H2 1005  13.000  12.424  14.800
    39ADP    C7 1006  12.962  12.389  15.007
    39ADP    H1 1007  13.062  12.412  15.036
    39ADP    C6 1008  12.868  12.354  15.104
    39ADP   C11 1009  12.736  12.343  15.064
    39ADP    H4 1010  12.664  12.303  15.132
    39ADP   C10 1011  12.698  12.364  14.933
    39ADP    H3 1012  12.594  12.371  14.912
    39ADP    C5 1013  12.904  12.318  15.250
    39ADP    O9 1014  12.799  12.285  15.331
    39ADP  Co14 1015  12.897  12.341  15.483
    39ADP   O43 1016  12.919  12.536  15.434
    39ADP  C152 1017  13.022  12.609  15.433
    39ADP   O44 1018  13.139  12.564  15.449
    39ADP  Co15 1019  13.102  12.384  15.478
    39ADP   O10 1020  13.030  12.342  15.296
    39ADP   O66 1021  13.195  12.238  15.501
    39ADP  C208 1022  13.104  12.153  15.514
    39ADP   O65 1023  12.982  12.186  15.516
    39ADP  H110 1024  13.131  12.049  15.523
    39ADP   O68 1025  13.057  12.411  15.648
    39ADP  C209 1026  12.946  12.409  15.708
    39ADP   O67 1027  12.843  12.373  15.647
    39ADP  H111 1028  12.939  12.438  15.811
    39ADP  C153 1029  13.009  12.762  15.401
    39ADP  C154 1030  13.121  12.842  15.419
    39ADP   H79 1031  13.201  12.808  15.482
    39ADP  C155 1032  13.126  12.971  15.370
    39ADP   H80 1033  13.218  13.025  15.380
    39ADP  C156 1034  13.019  13.032  15.304
    39ADP  C157 1035  12.906  12.951  15.289
    39ADP   H81 1036  12.818  12.992  15.244
    39ADP  C158 1037  12.901  12.818  15.333
    39ADP   H82 1038  12.819  12.756  15.305
    39ADP  C159 1039  13.011  13.191  15.293
    39ADP  C160 1040  12.954  13.253  15.160
    39ADP   N13 1041  12.940  13.398  15.127
    39ADP  H103 1042  13.014  13.458  15.160
    39ADP  C161 1043  12.919  13.397  14.978
    39ADP  C162 1044  12.884  13.271  14.943
    39ADP   H83 1045  12.837  13.241  14.852
    39ADP  C163 1046  12.907  13.180  15.057
    39ADP   H84 1047  12.896  13.074  15.053
    39ADP  C164 1048  12.972  13.508  14.880
    39ADP  C165 1049  12.988  13.475  14.728
    39ADP  C166 1050  13.094  13.529  14.655
    39ADP   H85 1051  13.169  13.587  14.706
    39ADP  C167 1052  13.111  13.506  14.520
    39ADP   H86 1053  13.186  13.559  14.465
    39ADP  C168 1054  13.024  13.420  14.453
    39ADP  C169 1055  12.914  13.370  14.522
    39ADP   H87 1056  12.847  13.303  14.472
    39ADP  C170 1057  12.895  13.401  14.656
    39ADP   H88 1058  12.799  13.380  14.700
    39ADP  C104 1059  13.069  13.360  14.320
    39ADP   O31 1060  13.183  13.378  14.257
    39ADP   O29 1061  13.187  13.494  14.142
    39ADP  C103 1062  13.310  13.538  14.104
    39ADP   O30 1063  13.392  13.448  14.078
    39ADP   Co5 1064  13.274  13.322  14.094
    39ADP   O15 1065  13.302  13.138  14.103
    39ADP   C50 1066  13.187  13.090  14.091
    39ADP   C49 1067  13.128  12.960  14.146
    39ADP   C48 1068  12.999  12.936  14.096
    39ADP   H22 1069  12.967  12.982  14.004
    39ADP   C47 1070  12.925  12.837  14.143
    39ADP   H21 1071  12.821  12.837  14.119
    39ADP   C46 1072  12.976  12.749  14.239
    39ADP   C52 1073  13.110  12.766  14.283
    39ADP   H24 1074  13.155  12.693  14.346
    39ADP   C51 1075  13.182  12.872  14.242
    39ADP   H23 1076  13.276  12.894  14.288
    39ADP   C41 1077  12.883  12.629  14.270
    39ADP   C40 1078  12.788  12.568  14.163
    39ADP   C39 1079  12.821  12.592  14.015
    39ADP   H18 1080  12.918  12.609  13.974
    39ADP   C38 1081  12.709  12.585  13.948
    39ADP   H17 1082  12.694  12.627  13.850
    39ADP   C37 1083  12.599  12.530  14.038
    39ADP    N3 1084  12.661  12.531  14.176
    39ADP   C42 1085  12.864  12.600  14.401
    39ADP   C43 1086  12.933  12.667  14.520
    39ADP   H19 1087  12.999  12.751  14.516
    39ADP   C44 1088  12.895  12.608  14.633
    39ADP   H20 1089  12.925  12.638  14.731
    39ADP   C45 1090  12.796  12.495  14.599
    39ADP    N2 1091  12.781  12.490  14.452
    39ADP   H26 1092  12.685  12.508  14.429
    39ADP   O16 1093  13.106  13.164  14.029
    39ADP   Co4 1094  13.077  13.340  14.091
    39ADP   O32 1095  12.999  13.298  14.244
    39ADP   O23 1096  12.993  13.381  13.947
    39ADP   C98 1097  13.082  13.381  13.866
    39ADP   O24 1098  13.208  13.361  13.911
    39ADP   C97 1099  13.044  13.394  13.719
    39ADP   C96 1100  13.143  13.397  13.620
    39ADP   H48 1101  13.246  13.387  13.646
    39ADP   C95 1102  13.105  13.413  13.485
    39ADP   H47 1103  13.181  13.416  13.410
    39ADP   C94 1104  12.969  13.416  13.449
    39ADP  C100 1105  12.873  13.429  13.552
    39ADP   H50 1106  12.773  13.459  13.529
    39ADP   C99 1107  12.909  13.410  13.685
    39ADP   H49 1108  12.832  13.393  13.758
    39ADP   C89 1109  12.905  13.449  13.313
    39ADP   C90 1110  12.797  13.353  13.258
    39ADP   C91 1111  12.731  13.250  13.350
    39ADP   H45 1112  12.776  13.205  13.436
    39ADP   C92 1113  12.615  13.216  13.297
    39ADP   H46 1114  12.539  13.158  13.345
    39ADP   C93 1115  12.608  13.280  13.158
    39ADP    N6 1116  12.728  13.367  13.146
    39ADP   C88 1117  12.965  13.539  13.232
    39ADP   C87 1118  13.071  13.639  13.277
    39ADP   H44 1119  13.112  13.648  13.376
    39ADP   C86 1120  13.105  13.716  13.175
    39ADP   H43 1121  13.176  13.795  13.179
    39ADP   C85 1122  13.020  13.677  13.054
    39ADP    N7 1123  12.929  13.566  13.090
    39ADP  H112 1124  12.927  13.487  13.028
    39ADP   C77 1125  13.034  13.729  12.928
    39ADP   C76 1126  12.913  13.721  12.828
    39ADP   C75 1127  12.925  13.756  12.680
    39ADP   H38 1128  13.009  13.803  12.633
    39ADP   C74 1129  12.813  13.719  12.619
    39ADP   H37 1130  12.797  13.725  12.513
    39ADP   C73 1131  12.714  13.663  12.722
    39ADP    N8 1132  12.788  13.669  12.852
    39ADP   C78 1133  13.175  13.783  12.889
    39ADP   C79 1134  13.294  13.730  12.940
    39ADP   H39 1135  13.291  13.632  12.984
    39ADP   C80 1136  13.418  13.795  12.934
    39ADP   H40 1137  13.502  13.751  12.984
    39ADP   C81 1138  13.434  13.919  12.872
    39ADP   C82 1139  13.317  13.972  12.817
    39ADP   H41 1140  13.324  14.064  12.763
    39ADP   C83 1141  13.192  13.907  12.826
    39ADP   H42 1142  13.106  13.958  12.788
    39ADP   C84 1143  13.572  13.985  12.862
    39ADP   O21 1144  13.674  13.925  12.903
    39ADP  Co17 1145  13.812  14.048  12.893
    39ADP   O40 1146  13.760  14.148  13.029
    39ADP  C135 1147  13.713  14.266  13.042
    39ADP   O39 1148  13.678  14.329  12.936
    39ADP  Co16 1149  13.739  14.226  12.807
    39ADP   O22 1150  13.587  14.099  12.809
    39ADP   O69 1151  13.942  14.251  12.844
    39ADP  C210 1152  14.031  14.176  12.892
    39ADP   O70 1153  13.999  14.060  12.927
    39ADP  H114 1154  14.132  14.211  12.902
    39ADP   O71 1155  13.757  14.226  12.617
    39ADP  C211 1156  13.808  14.114  12.592
    39ADP   O72 1157  13.834  14.037  12.688
    39ADP  H115 1158  13.826  14.083  12.491
    39ADP  C132 1159  13.675  14.316  13.184
    39ADP  C131 1160  13.585  14.420  13.203
    39ADP   H66 1161  13.554  14.480  13.120
    39ADP  C130 1162  13.540  14.452  13.331
    39ADP   H65 1163  13.459  14.521  13.339
    39ADP  C129 1164  13.586  14.386  13.446
    39ADP  C134 1165  13.686  14.291  13.423
    39ADP   H68 1166  13.742  14.254  13.506
    39ADP  C133 1167  13.726  14.253  13.296
    39ADP   H67 1168  13.787  14.166  13.285
    39ADP  C128 1169  13.544  14.423  13.596
    39ADP  C127 1170  13.539  14.307  13.702
    39ADP  C126 1171  13.551  14.176  13.674
    39ADP   H64 1172  13.562  14.132  13.577
    39ADP  C125 1173  13.532  14.095  13.798
    39ADP   H63 1174  13.544  13.989  13.801
    39ADP  C124 1175  13.498  14.177  13.899
    39ADP   N12 1176  13.512  14.317  13.849
    39ADP   H77 1177  13.442  14.382  13.877
    39ADP  C119 1178  13.460  14.131  14.042
    39ADP  C120 1179  13.426  13.979  14.065
    39ADP  C121 1180  13.525  13.870  14.024
    39ADP   H61 1181  13.623  13.896  13.992
    39ADP  C212 1182  13.484  13.723  14.030
    39ADP  H124 1183  13.548  13.648  13.987
    39ADP  C122 1184  13.346  13.684  14.082
    39ADP  C203 1185  13.243  13.792  14.117
    39ADP  H105 1186  13.147  13.765  14.154
    39ADP  C123 1187  13.283  13.938  14.106
    39ADP   H62 1188  13.210  14.014  14.125
    39ADP  C116 1189  13.419  14.221  14.136
    39ADP    N9 1190  13.421  14.370  14.129
    39ADP  C115 1191  13.383  14.415  14.248
    39ADP  C118 1192  13.352  14.297  14.342
    39ADP   H60 1193  13.309  14.302  14.439
    39ADP  C117 1194  13.379  14.186  14.278
    39ADP   H59 1195  13.383  14.089  14.323
    39ADP  C114 1196  13.331  14.556  14.287
    39ADP  C144 1197  13.321  14.654  14.189
    39ADP  C143 1198  13.275  14.797  14.215
    39ADP   H72 1199  13.269  14.846  14.310
    39ADP  C142 1200  13.268  14.860  14.100
    39ADP   H71 1201  13.204  14.944  14.084
    39ADP  C141 1202  13.341  14.782  13.991
    39ADP   N10 1203  13.364  14.643  14.045
    39ADP   H78 1204  13.304  14.579  13.998
    39ADP  C140 1205  13.375  14.831  13.865
    39ADP  C139 1206  13.411  14.723  13.753
    39ADP  C138 1207  13.437  14.765  13.608
    39ADP   H70 1208  13.391  14.848  13.558
    39ADP  C137 1209  13.510  14.674  13.549
    39ADP   H69 1210  13.568  14.690  13.460
    39ADP  C136 1211  13.514  14.552  13.638
    39ADP   N11 1212  13.453  14.597  13.768
    39ADP  C145 1213  13.407  14.990  13.845
    39ADP  C146 1214  13.462  15.044  13.727
    39ADP   H73 1215  13.536  14.987  13.676
    39ADP  C147 1216  13.453  15.179  13.691
    39ADP   H74 1217  13.480  15.210  13.592
    39ADP  C148 1218  13.398  15.271  13.780
    39ADP  C150 1219  13.354  15.224  13.903
    39ADP   H75 1220  13.307  15.292  13.972
    39ADP  C151 1221  13.363  15.089  13.936
    39ADP   H76 1222  13.368  15.069  14.040
    39ADP  C149 1223  13.390  15.420  13.749
    39ADP   O41 1224  13.354  15.510  13.825
    39ADP  Co12 1225  13.408  15.680  13.746
    39ADP   O61 1226  13.561  15.707  13.835
    39ADP  C206 1227  13.578  15.833  13.764
    39ADP   O62 1228  13.458  15.841  13.682
    39ADP  H108 1229  13.662  15.900  13.767
    39ADP   O55 1230  13.288  15.834  13.769
    39ADP  C202 1231  13.185  15.797  13.825
    39ADP  H123 1232  13.117  15.849  13.890
    39ADP   O56 1233  13.188  15.680  13.789
    39ADP  Co13 1234  13.337  15.663  13.650
    39ADP   O42 1235  13.398  15.478  13.639
    39ADP   O63 1236  13.458  15.614  13.526
    39ADP  C207 1237  13.364  15.660  13.423
    39ADP   O64 1238  13.248  15.705  13.500
    39ADP  H109 1239  13.376  15.657  13.316
    39ADP  C111 1240  13.307  14.584  14.442
    39ADP  C110 1241  13.210  14.673  14.488
    39ADP   H56 1242  13.130  14.703  14.423
    39ADP  C109 1243  13.208  14.719  14.620
    39ADP   H55 1244  13.140  14.796  14.648
    39ADP  C108 1245  13.301  14.673  14.712
    39ADP  C113 1246  13.398  14.584  14.669
    39ADP   H58 1247  13.462  14.536  14.740
    39ADP  C112 1248  13.402  14.543  14.536
    39ADP   H57 1249  13.482  14.478  14.505
    39ADP  C107 1250  13.273  14.688  14.864
    39ADP   O37 1251  13.361  14.670  14.951
    39ADP   Co8 1252  13.285  14.716  15.106
    39ADP   O45 1253  13.211  14.555  15.150
    39ADP  C182 1254  13.105  14.497  15.115
    39ADP   O46 1255  13.005  14.572  15.099
    39ADP   Co9 1256  13.074  14.733  15.063
    39ADP   O38 1257  13.154  14.694  14.904
    39ADP   O51 1258  13.105  14.780  15.253
    39ADP  C200 1259  13.217  14.782  15.332
    39ADP   O52 1260  13.340  14.755  15.281
    39ADP  H121 1261  13.207  14.802  15.437
    39ADP   O53 1262  13.013  14.902  15.007
    39ADP  C201 1263  13.132  14.966  15.012
    39ADP   O54 1264  13.246  14.903  15.051
    39ADP  H122 1265  13.136  15.070  14.983
    39ADP  C179 1266  13.085  14.346  15.144
    39ADP  C178 1267  13.176  14.277  15.225
    39ADP   H92 1268  13.243  14.332  15.287
    39ADP  C177 1269  13.177  14.138  15.229
    39ADP   H91 1270  13.251  14.089  15.289
    39ADP  C176 1271  13.088  14.061  15.154
    39ADP  C181 1272  12.995  14.132  15.076
    39ADP   H94 1273  12.918  14.078  15.025
    39ADP  C180 1274  12.994  14.271  15.069
    39ADP   H93 1275  12.930  14.320  14.999
    39ADP  C175 1276  13.071  13.905  15.180
    39ADP  C174 1277  13.043  13.809  15.061
    39ADP  C173 1278  13.042  13.860  14.916
    39ADP   H90 1279  13.080  13.954  14.882
    39ADP  C172 1280  12.998  13.762  14.840
    39ADP   H89 1281  12.973  13.772  14.736
    39ADP  C171 1282  12.978  13.638  14.926
    39ADP   N16 1283  13.007  13.681  15.066
    39ADP  C183 1284  13.082  13.852  15.306
    39ADP  C184 1285  13.071  13.930  15.437
    39ADP   H95 1286  13.046  14.034  15.447
    39ADP  C185 1287  13.094  13.848  15.540
    39ADP   H96 1288  13.087  13.877  15.643
    39ADP  C186 1289  13.124  13.707  15.488
    39ADP   N15 1290  13.112  13.709  15.338
    39ADP  H104 1291  13.186  13.666  15.287
    39ADP  C187 1292  13.164  13.600  15.565
    39ADP  C188 1293  13.149  13.456  15.499
    39ADP  C189 1294  13.174  13.328  15.579
    39ADP   H97 1295  13.257  13.312  15.646
    39ADP  C190 1296  13.101  13.231  15.530
    39ADP   H98 1297  13.075  13.141  15.582
    39ADP  C191 1298  13.048  13.277  15.396
    39ADP   N14 1299  13.080  13.423  15.389
    39ADP  C192 1300  13.260  13.626  15.693
    39ADP  C193 1301  13.321  13.750  15.723
    39ADP   H99 1302  13.323  13.826  15.647
    39ADP  C194 1303  13.392  13.775  15.841
    39ADP  H100 1304  13.417  13.875  15.868
    39ADP  C195 1305  13.417  13.672  15.933
    39ADP  C197 1306  13.361  13.547  15.905
    39ADP  H101 1307  13.386  13.463  15.966
    39ADP  C198 1308  13.280  13.528  15.793
    39ADP  H102 1309  13.214  13.445  15.798
    39ADP  C196 1310  13.485  13.694   0.070
    39ADP   O47 1311  13.521  13.594   0.137
    39ADP  Co10 1312  13.603  13.663   0.284
    39ADP   O50 1313  13.757  13.758   0.183
    39ADP  C199 1314  13.783  13.878   0.156
    39ADP  H120 1315  13.864  13.903   0.090
    39ADP   O49 1316  13.711  13.968   0.206
    39ADP  Co11 1317  13.571  13.875   0.297
    39ADP   O48 1318  13.481  13.805   0.128
    39ADP   O57 1319  13.412  13.911   0.396
    39ADP  C204 1320  13.365  13.797   0.424
    39ADP   O58 1321  13.431  13.696   0.392
    39ADP  H107 1322  13.270  13.788   0.472
    39ADP   O59 1323  13.685  13.815   0.457
    39ADP  C205 1324  13.732  13.705   0.497
    39ADP   O60 1325  13.708  13.602   0.430
    39ADP  H106 1326  13.791  13.700   0.587
    49ADP    O4 1327   0.690  13.203   5.649
    49ADP    C2 1328   0.781  13.123   5.664
    49ADP  H116 1329   0.823  13.082   5.754
    49ADP    O3 1330   0.811  13.103   5.547
    49ADP   Co6 1331   0.698  13.220   5.414
    49ADP   O33 1332   0.620  13.083   5.334
    49ADP  C105 1333   0.582  13.159   5.246
    49ADP   O34 1334   0.624  13.281   5.279
    49ADP   H53 1335   0.530  13.131   5.156
    49ADP   Co7 1336   0.706  13.324   5.467
    49ADP   O35 1337   0.543  13.332   5.505
    49ADP  C106 1338   0.556  13.465   5.522
    49ADP   O36 1339   0.668  13.496   5.501
    49ADP   H54 1340   0.478  13.532   5.550
    49ADP   O20 1341   0.911  13.318   5.469
    49ADP   C72 1342   0.943  13.358   5.357
    49ADP   O19 1343   0.836  13.404   5.317
    49ADP   C69 1344   1.079  13.360   5.284
    49ADP   C68 1345   1.083  13.415   5.156
    49ADP   H34 1346   0.994  13.412   5.095
    49ADP   C67 1347   1.203  13.458   5.101
    49ADP   H33 1348   1.198  13.517   5.011
    49ADP   C66 1349   1.327  13.439   5.163
    49ADP   C71 1350   1.321  13.376   5.290
    49ADP   H36 1351   1.410  13.341   5.336
    49ADP   C70 1352   1.200  13.340   5.351
    49ADP   H35 1353   1.199  13.309   5.453
    49ADP   C65 1354   1.466  13.449   5.084
    49ADP   C62 1355   1.600  13.469   5.166
    49ADP    N5 1356   1.737  13.454   5.109
    49ADP  H113 1357   1.765  13.540   5.066
    49ADP   C61 1358   1.828  13.422   5.223
    49ADP   C64 1359   1.759  13.443   5.337
    49ADP   H32 1360   1.796  13.432   5.436
    49ADP   C63 1361   1.616  13.476   5.300
    49ADP   H31 1362   1.544  13.516   5.368
    49ADP   C60 1363   1.979  13.386   5.208
    49ADP   C57 1364   2.071  13.326   5.322
    49ADP   C56 1365   2.061  13.336   5.461
    49ADP   H28 1366   1.995  13.408   5.504
    49ADP   C55 1367   2.139  13.264   5.542
    49ADP   H27 1368   2.129  13.272   5.648
    49ADP   C54 1369   2.234  13.175   5.490
    49ADP   C59 1370   2.239  13.160   5.352
    49ADP   H30 1371   2.314  13.097   5.307
    49ADP   C58 1372   2.160  13.229   5.273
    49ADP   H29 1373   2.161  13.206   5.168
    49ADP   C53 1374   2.350  13.101   5.565
    49ADP   O17 1375   2.368  13.118   5.688
    49ADP   Co1 1376   2.500  12.991   5.726
    49ADP    O2 1377   2.387  12.850   5.706
    49ADP    C1 1378   2.369  12.759   5.620
    49ADP  H117 1379   2.287  12.691   5.627
    49ADP    O1 1380   2.449  12.753   5.523
    49ADP    Co 1381   2.555  12.889   5.549
    49ADP   O18 1382   2.423  13.019   5.503
    49ADP    O5 1383   2.650  12.817   5.684
    49ADP    C3 1384   2.659  12.834   5.809
    49ADP    O6 1385   2.587  12.922   5.862
    49ADP  H118 1386   2.728  12.776   5.867
    49ADP   O14 1387   2.684  12.969   5.469
    49ADP   C36 1388   2.705  13.067   5.546
    49ADP   O13 1389   2.638  13.082   5.652
    49ADP   C33 1390   2.822  13.164   5.506
    49ADP   C32 1391   2.888  13.143   5.387
    49ADP   H14 1392   2.838  13.088   5.309
    49ADP   C31 1393   3.007  13.205   5.356
    49ADP   H13 1394   3.061  13.166   5.272
    49ADP   C30 1395   3.068  13.304   5.433
    49ADP   C35 1396   2.996  13.331   5.550
    49ADP   H16 1397   3.023  13.415   5.610
    49ADP   C34 1398   2.880  13.261   5.588
    49ADP   H15 1399   2.840  13.277   5.685
    49ADP   C29 1400   3.189  13.393   5.372
    49ADP   C28 1401   3.296  13.455   5.465
    49ADP   C27 1402   3.295  13.461   5.600
    49ADP   H12 1403   3.219  13.424   5.664
    49ADP   C26 1404   3.429  13.511   5.648
    49ADP   H11 1405   3.445  13.550   5.746
    49ADP   C25 1406   3.517  13.515   5.546
    49ADP    N4 1407   3.436  13.491   5.423
    49ADP   H25 1408   3.434  13.574   5.368
    49ADP   C17 1409   3.674  13.534   5.556
    49ADP   C18 1410   3.750  13.480   5.689
    49ADP   C19 1411   3.682  13.440   5.806
    49ADP    H7 1412   3.587  13.392   5.795
    49ADP   C20 1413   3.743  13.430   5.932
    49ADP    H8 1414   3.684  13.402   6.017
    49ADP   C21 1415   3.879  13.456   5.948
    49ADP   C22 1416   3.951  13.488   5.834
    49ADP    H9 1417   4.054  13.514   5.841
    49ADP   C23 1418   3.889  13.492   5.709
    49ADP   H10 1419   3.953  13.461   5.630
    49ADP   C24 1420   3.958  13.422   6.077
    49ADP   O11 1421   3.904  13.364   6.174
    49ADP   Co3 1422   4.044  13.344   6.297
    49ADP    O8 1423   4.150  13.201   6.190
    49ADP    C4 1424   4.256  13.201   6.124
    49ADP  H119 1425   4.287  13.114   6.068
    49ADP    O7 1426   4.326  13.306   6.122
    49ADP   Co2 1427   4.224  13.434   6.222
    49ADP   O12 1428   4.078  13.457   6.087
    49ADP   O26 1429   4.263  13.356   6.407
    49ADP  C101 1430   4.195  13.295   6.494
    49ADP   O25 1431   4.075  13.270   6.469
    49ADP   H52 1432   4.239  13.268   6.588
    49ADP   O28 1433   4.233  13.617   6.273
    49ADP  C102 1434   4.126  13.639   6.335
    49ADP   O27 1435   4.049  13.542   6.356
    49ADP   H51 1436   4.099  13.738   6.364
    49ADP   C14 1437   3.741  13.569   5.438
    49ADP    N1 1438   3.683  13.619   5.308
    49ADP   C13 1439   3.784  13.643   5.224
    49ADP   C16 1440   3.914  13.596   5.287
    49ADP    H6 1441   4.007  13.579   5.236
    49ADP   C15 1442   3.892  13.568   5.412
    49ADP    H5 1443   3.966  13.589   5.485
    49ADP   C12 1444   3.791  13.689   5.073
    49ADP    C9 1445   3.922  13.752   5.015
    49ADP    C8 1446   3.959  13.751   4.879
    49ADP    H2 1447   3.897  13.699   4.809
    49ADP    C7 1448   4.077  13.810   4.834
    49ADP    H1 1449   4.097  13.816   4.729
    49ADP    C6 1450   4.166  13.870   4.924
    49ADP   C11 1451   4.127  13.875   5.057
    49ADP    H4 1452   4.198  13.906   5.131
    49ADP   C10 1453   4.007  13.823   5.100
    49ADP    H3 1454   3.976  13.846   5.199
    49ADP    C5 1455   4.307  13.922   4.887
    49ADP    O9 1456   4.379  13.977   4.989
    49ADP  Co14 1457   4.475  14.084   4.866
    49ADP   O43 1458   4.318  14.190   4.792
    49ADP  C152 1459   4.284  14.214   4.673
    49ADP   O44 1460   4.339  14.158   4.573
    49ADP  Co15 1461   4.468  14.055   4.659
    49ADP   O10 1462   4.343  13.931   4.756
    49ADP   O66 1463   4.586  13.936   4.611
    49ADP  C208 1464   4.638  13.907   4.722
    49ADP   O65 1465   4.605  13.968   4.828
    49ADP  H110 1466   4.711  13.829   4.726
    49ADP   O68 1467   4.579  14.192   4.679
    49ADP  C209 1468   4.613  14.260   4.780
    49ADP   O67 1469   4.576  14.225   4.893
    49ADP  H111 1470   4.673  14.348   4.768
    49ADP  C153 1471   4.164  14.310   4.642
    49ADP  C154 1472   4.141  14.347   4.511
    49ADP   H79 1473   4.220  14.336   4.439
    49ADP  C155 1474   4.025  14.411   4.473
    49ADP   H80 1475   4.009  14.430   4.369
    49ADP  C156 1476   3.926  14.448   4.564
    49ADP  C157 1477   3.951  14.412   4.698
    49ADP   H81 1478   3.882  14.441   4.774
    49ADP  C158 1479   4.066  14.342   4.736
    49ADP   H82 1480   4.074  14.303   4.835
    49ADP  C159 1481   3.820  14.562   4.527
    49ADP  C160 1482   3.672  14.544   4.578
    49ADP   N13 1483   3.556  14.636   4.552
    49ADP  H103 1484   3.553  14.679   4.462
    49ADP  C161 1485   3.438  14.552   4.589
    49ADP  C162 1486   3.482  14.447   4.663
    49ADP   H83 1487   3.424  14.384   4.726
    49ADP  C163 1488   3.630  14.441   4.654
    49ADP   H84 1489   3.690  14.362   4.694
    49ADP  C164 1490   3.298  14.559   4.517
    49ADP  C165 1491   3.199  14.438   4.527
    49ADP  C166 1492   3.119  14.403   4.418
    49ADP   H85 1493   3.131  14.455   4.325
    49ADP  C167 1494   3.029  14.299   4.423
    49ADP   H86 1495   2.961  14.283   4.342
    49ADP  C168 1496   3.020  14.220   4.537
    49ADP  C169 1497   3.094  14.257   4.649
    49ADP   H87 1498   3.090  14.196   4.737
    49ADP  C170 1499   3.179  14.366   4.645
    49ADP   H88 1500   3.216  14.406   4.737
    49ADP  C104 1501   2.956  14.082   4.525
    49ADP   O31 1502   2.907  14.025   4.418
    49ADP   O29 1503   2.745  14.040   4.393
    49ADP  C103 1504   2.700  14.014   4.267
    49ADP   O30 1505   2.743  13.908   4.218
    49ADP   Co5 1506   2.820  13.858   4.364
    49ADP   O15 1507   2.942  13.718   4.389
    49ADP   C50 1508   2.951  13.709   4.514
    49ADP   C49 1509   3.068  13.662   4.601
    49ADP   C48 1510   3.029  13.651   4.737
    49ADP   H22 1511   2.926  13.639   4.763
    49ADP   C47 1512   3.120  13.627   4.830
    49ADP   H21 1513   3.090  13.643   4.932
    49ADP   C46 1514   3.254  13.606   4.797
    49ADP   C52 1515   3.291  13.607   4.660
    49ADP   H24 1516   3.390  13.578   4.632
    49ADP   C51 1517   3.201  13.639   4.565
    49ADP   H23 1518   3.233  13.656   4.464
    49ADP   C41 1519   3.342  13.563   4.916
    49ADP   C40 1520   3.286  13.480   5.036
    49ADP   C39 1521   3.158  13.399   5.013
    49ADP   H18 1522   3.125  13.358   4.919
    49ADP   C38 1523   3.098  13.385   5.128
    49ADP   H17 1524   2.994  13.362   5.140
    49ADP   C37 1525   3.192  13.431   5.239
    49ADP    N3 1526   3.306  13.497   5.166
    49ADP   C42 1527   3.462  13.626   4.929
    49ADP   C43 1528   3.521  13.729   4.831
    49ADP   H19 1529   3.473  13.769   4.745
    49ADP   C44 1530   3.642  13.764   4.874
    49ADP   H20 1531   3.704  13.837   4.826
    49ADP   C45 1532   3.675  13.689   5.003
    49ADP    N2 1533   3.561  13.600   5.034
    49ADP   H26 1534   3.522  13.627   5.123
    49ADP   O16 1535   2.849  13.749   4.576
    49ADP   Co4 1536   2.788  13.926   4.547
    49ADP   O32 1537   2.927  14.010   4.618
    49ADP   O23 1538   2.642  13.894   4.631
    49ADP   C98 1539   2.587  13.818   4.554
    49ADP   O24 1540   2.646  13.795   4.435
    49ADP   C97 1541   2.459  13.751   4.603
    49ADP   C96 1542   2.388  13.664   4.518
    49ADP   H48 1543   2.425  13.643   4.419
    49ADP   C95 1544   2.269  13.606   4.563
    49ADP   H47 1545   2.215  13.540   4.498
    49ADP   C94 1546   2.225  13.625   4.695
    49ADP  C100 1547   2.289  13.725   4.772
    49ADP   H50 1548   2.243  13.762   4.862
    49ADP   C99 1549   2.409  13.781   4.730
    49ADP   H49 1550   2.469  13.835   4.800
    49ADP   C89 1551   2.091  13.586   4.761
    49ADP   C90 1552   2.096  13.513   4.897
    49ADP   C91 1553   2.225  13.512   4.980
    49ADP   H45 1554   2.325  13.516   4.941
    49ADP   C92 1555   2.193  13.488   5.105
    49ADP   H46 1556   2.259  13.496   5.189
    49ADP   C93 1557   2.044  13.454   5.109
    49ADP    N6 1558   1.993  13.476   4.971
    49ADP   C88 1559   1.978  13.586   4.687
    49ADP   C87 1560   1.964  13.657   4.552
    49ADP   H44 1561   2.040  13.711   4.500
    49ADP   C86 1562   1.840  13.642   4.509
    49ADP   H43 1563   1.801  13.684   4.418
    49ADP   C85 1564   1.760  13.565   4.615
    49ADP    N7 1565   1.847  13.531   4.729
    49ADP  H112 1566   1.845  13.437   4.761
    49ADP   C77 1567   1.629  13.524   4.600
    49ADP   C76 1568   1.545  13.492   4.728
    49ADP   C75 1569   1.408  13.424   4.722
    49ADP   H38 1570   1.350  13.407   4.634
    49ADP   C74 1571   1.371  13.393   4.846
    49ADP   H37 1572   1.283  13.338   4.870
    49ADP   C73 1573   1.477  13.443   4.945
    49ADP    N8 1574   1.583  13.505   4.860
    49ADP   C78 1575   1.578  13.501   4.454
    49ADP   C79 1576   1.661  13.459   4.349
    49ADP   H39 1577   1.755  13.415   4.373
    49ADP   C80 1578   1.626  13.468   4.214
    49ADP   H40 1579   1.698  13.442   4.140
    49ADP   C81 1580   1.502  13.517   4.173
    49ADP   C82 1581   1.417  13.557   4.275
    49ADP   H41 1582   1.318  13.589   4.250
    49ADP   C83 1583   1.454  13.550   4.411
    49ADP   H42 1584   1.386  13.589   4.484
    49ADP   C84 1585   1.463  13.520   4.023
    49ADP   O21 1586   1.539  13.471   3.937
    49ADP  Co17 1587   1.463  13.514   3.774
    49ADP   O40 1588   1.513  13.684   3.775
    49ADP  C135 1589   1.452  13.795   3.788
    49ADP   O39 1590   1.327  13.793   3.815
    49ADP  Co16 1591   1.285  13.622   3.806
    49ADP   O22 1592   1.356  13.576   3.985
    49ADP   O69 1593   1.312  13.600   3.601
    49ADP  C210 1594   1.400  13.545   3.530
    49ADP   O70 1595   1.494  13.486   3.587
    49ADP  H114 1596   1.396  13.551   3.423
    49ADP   O71 1597   1.134  13.509   3.818
    49ADP  C211 1598   1.183  13.393   3.808
    49ADP   O72 1599   1.306  13.381   3.787
    49ADP  H115 1600   1.120  13.306   3.821
    49ADP  C132 1601   1.534  13.927   3.796
    49ADP  C131 1602   1.479  14.043   3.848
    49ADP   H66 1603   1.374  14.048   3.869
    49ADP  C130 1604   1.558  14.156   3.868
    49ADP   H65 1605   1.515  14.237   3.924
    49ADP  C129 1606   1.693  14.162   3.832
    49ADP  C134 1607   1.741  14.047   3.768
    49ADP   H68 1608   1.835  14.052   3.716
    49ADP  C133 1609   1.667  13.931   3.755
    49ADP   H67 1610   1.715  13.841   3.724
    49ADP  C128 1611   1.785  14.293   3.844
    49ADP  C127 1612   1.939  14.274   3.871
    49ADP  C126 1613   1.998  14.156   3.900
    49ADP   H64 1614   1.950  14.061   3.912
    49ADP  C125 1615   2.143  14.177   3.929
    49ADP   H63 1616   2.211  14.097   3.948
    49ADP  C124 1617   2.170  14.309   3.927
    49ADP   N12 1618   2.046  14.377   3.878
    49ADP   H77 1619   2.021  14.463   3.923
    49ADP  C119 1620   2.306  14.373   3.961
    49ADP  C120 1621   2.414  14.284   4.035
    49ADP  C121 1622   2.456  14.149   3.977
    49ADP   H61 1623   2.425  14.121   3.879
    49ADP  C212 1624   2.546  14.055   4.057
    49ADP  H124 1625   2.563  13.955   4.023
    49ADP  C122 1626   2.597  14.099   4.194
    49ADP  C203 1627   2.550  14.230   4.258
    49ADP  H105 1628   2.587  14.260   4.354
    49ADP  C123 1629   2.457  14.320   4.178
    49ADP   H62 1630   2.419  14.409   4.225
    49ADP  C116 1631   2.322  14.509   3.964
    49ADP    N9 1632   2.227  14.614   3.919
    49ADP  C115 1633   2.290  14.731   3.929
    49ADP  C118 1634   2.434  14.709   3.981
    49ADP   H60 1635   2.504  14.785   4.009
    49ADP  C117 1636   2.452  14.580   3.997
    49ADP   H59 1637   2.547  14.534   4.018
    49ADP  C114 1638   2.231  14.874   3.934
    49ADP  C144 1639   2.094  14.890   3.927
    49ADP  C143 1640   2.022  15.024   3.930
    49ADP   H72 1641   2.066  15.120   3.912
    49ADP  C142 1642   1.892  15.003   3.931
    49ADP   H71 1643   1.822  15.074   3.970
    49ADP  C141 1644   1.861  14.858   3.894
    49ADP   N10 1645   1.990  14.782   3.906
    49ADP   H78 1646   1.987  14.723   3.986
    49ADP  C140 1647   1.735  14.809   3.861
    49ADP  C139 1648   1.716  14.650   3.869
    49ADP  C138 1649   1.577  14.586   3.848
    49ADP   H70 1650   1.484  14.631   3.873
    49ADP  C137 1651   1.592  14.461   3.811
    49ADP   H69 1652   1.518  14.403   3.761
    49ADP  C136 1653   1.737  14.423   3.832
    49ADP   N11 1654   1.808  14.553   3.863
    49ADP  C145 1655   1.626  14.905   3.787
    49ADP  C146 1656   1.505  14.859   3.732
    49ADP   H73 1657   1.506  14.763   3.683
    49ADP  C147 1658   1.394  14.940   3.706
    49ADP   H74 1659   1.300  14.896   3.681
    49ADP  C148 1660   1.404  15.078   3.722
    49ADP  C150 1661   1.525  15.130   3.765
    49ADP   H75 1662   1.534  15.235   3.784
    49ADP  C151 1663   1.633  15.046   3.792
    49ADP   H76 1664   1.728  15.093   3.782
    49ADP  C149 1665   1.288  15.172   3.690
    49ADP   O41 1666   1.290  15.295   3.690
    49ADP  Co12 1667   1.129  15.358   3.599
    49ADP   O61 1668   1.198  15.388   3.436
    49ADP  C206 1669   1.067  15.434   3.391
    49ADP   O62 1670   0.986  15.425   3.512
    49ADP  H108 1671   1.037  15.461   3.292
    49ADP   O55 1672   1.043  15.521   3.667
    49ADP  C202 1673   1.100  15.557   3.770
    49ADP  H123 1674   1.112  15.654   3.814
    49ADP   O56 1675   1.143  15.447   3.804
    49ADP  Co13 1676   1.058  15.308   3.682
    49ADP   O42 1677   1.167  15.147   3.676
    49ADP   O63 1678   1.001  15.162   3.593
    49ADP  C207 1679   0.883  15.161   3.680
    49ADP   O64 1680   0.905  15.274   3.770
    49ADP  H109 1681   0.801  15.092   3.679
    49ADP  C111 1682   2.334  14.996   3.931
    49ADP  C110 1683   2.308  15.117   3.994
    49ADP   H56 1684   2.232  15.122   4.070
    49ADP  C109 1685   2.382  15.232   3.967
    49ADP   H55 1686   2.352  15.325   4.010
    49ADP  C108 1687   2.490  15.229   3.879
    49ADP  C113 1688   2.517  15.109   3.815
    49ADP   H58 1689   2.604  15.101   3.753
    49ADP  C112 1690   2.440  14.996   3.839
    49ADP   H57 1691   2.463  14.906   3.785
    49ADP  C107 1692   2.595  15.343   3.883
    49ADP   O37 1693   2.683  15.357   3.794
    49ADP   Co8 1694   2.779  15.501   3.841
    49ADP   O45 1695   2.895  15.422   3.957
    49ADP  C182 1696   2.892  15.393   4.079
    49ADP   O46 1697   2.821  15.468   4.151
    49ADP   Co9 1698   2.711  15.553   4.039
    49ADP   O38 1699   2.609  15.411   3.987
    49ADP   O51 1700   2.846  15.686   3.980
    49ADP  C200 1701   2.920  15.699   3.866
    49ADP   O52 1702   2.909  15.611   3.763
    49ADP  H121 1703   2.991  15.779   3.858
    49ADP   O53 1704   2.565  15.672   4.050
    49ADP  C201 1705   2.548  15.690   3.917
    49ADP   O54 1706   2.627  15.627   3.824
    49ADP  H122 1707   2.469  15.754   3.882
    49ADP  C179 1708   3.006  15.307   4.142
    49ADP  C178 1709   3.121  15.280   4.068
    49ADP   H92 1710   3.144  15.340   3.982
    49ADP  C177 1711   3.209  15.180   4.106
    49ADP   H91 1712   3.294  15.160   4.044
    49ADP  C176 1713   3.188  15.102   4.220
    49ADP  C181 1714   3.075  15.134   4.296
    49ADP   H94 1715   3.059  15.085   4.390
    49ADP  C180 1716   2.984  15.232   4.258
    49ADP   H93 1717   2.892  15.244   4.312
    49ADP  C175 1718   3.303  15.007   4.278
    49ADP  C174 1719   3.265  14.872   4.344
    49ADP  C173 1720   3.119  14.822   4.346
    49ADP   H90 1721   3.038  14.860   4.288
    49ADP  C172 1722   3.114  14.716   4.424
    49ADP   H89 1723   3.025  14.667   4.455
    49ADP  C171 1724   3.256  14.681   4.469
    49ADP   N16 1725   3.342  14.790   4.415
    49ADP  C183 1726   3.436  15.041   4.270
    49ADP  C184 1727   3.491  15.181   4.243
    49ADP   H95 1728   3.433  15.271   4.236
    49ADP  C185 1729   3.623  15.175   4.234
    49ADP   H96 1730   3.687  15.260   4.221
    49ADP  C186 1731   3.670  15.030   4.251
    49ADP   N15 1732   3.550  14.945   4.279
    49ADP  H104 1733   3.543  14.860   4.226
    49ADP  C187 1734   3.801  14.986   4.235
    49ADP  C188 1735   3.834  14.843   4.298
    49ADP  C189 1736   3.978  14.789   4.301
    49ADP   H97 1737   4.048  14.794   4.221
    49ADP  C190 1738   3.991  14.708   4.404
    49ADP   H98 1739   4.084  14.680   4.448
    49ADP  C191 1740   3.853  14.676   4.456
    49ADP   N14 1741   3.761  14.772   4.385
    49ADP  C192 1742   3.896  15.055   4.124
    49ADP  C193 1743   3.850  15.147   4.027
    49ADP   H99 1744   3.744  15.157   4.010
    49ADP  C194 1745   3.936  15.215   3.940
    49ADP  H100 1746   3.898  15.298   3.883
    49ADP  C195 1747   4.073  15.187   3.937
    49ADP  C197 1748   4.120  15.095   4.030
    49ADP  H101 1749   4.222  15.062   4.024
    49ADP  C198 1750   4.035  15.037   4.124
    49ADP  H102 1751   4.083  15.000   4.212
    49ADP  C196 1752   4.175  15.266   3.851
    49ADP   O47 1753   4.292  15.222   3.839
    49ADP  Co10 1754   4.374  15.340   3.724
    49ADP   O50 1755   4.251  15.305   3.562
    49ADP  C199 1756   4.160  15.370   3.505
    49ADP  H120 1757   4.100  15.325   3.428
    49ADP   O49 1758   4.137  15.488   3.544
    49ADP  Co11 1759   4.252  15.513   3.694
    49ADP   O48 1760   4.153  15.385   3.817
    49ADP   O57 1761   4.293  15.646   3.825
    49ADP  C204 1762   4.381  15.593   3.898
    49ADP   O58 1763   4.423  15.479   3.867
    49ADP  H107 1764   4.416  15.642   3.986
    49ADP   O59 1765   4.426  15.534   3.585
    49ADP  C205 1766   4.528  15.464   3.567
    49ADP   O60 1767   4.535  15.353   3.626
    49ADP  H106 1768   4.608  15.498   3.504
    59ADP    O4 1769   0.088   2.557   4.239
    59ADP    C2 1770   0.069   2.674   4.204
    59ADP  H116 1771   0.122   2.763   4.231
    59ADP    O3 1772  15.966   2.661   4.138
    59ADP   Co6 1773  15.947   2.476   4.052
    59ADP   O33 1774  15.953   2.534   3.885
    59ADP  C105 1775  15.916   2.423   3.847
    59ADP   O34 1776  15.903   2.347   3.956
    59ADP   H53 1777  15.896   2.394   3.746
    59ADP   Co7 1778  15.973   2.408   4.143
    59ADP   O35 1779   0.120   2.365   4.078
    59ADP  C106 1780   0.125   2.259   4.161
    59ADP   O36 1781   0.028   2.260   4.229
    59ADP   H54 1782   0.201   2.184   4.163
    59ADP   O20 1783  15.821   2.487   4.255
    59ADP   C72 1784  15.724   2.420   4.226
    59ADP   O19 1785  15.776   2.323   4.169
    59ADP   C69 1786  15.574   2.444   4.253
    59ADP   C68 1787  15.484   2.351   4.203
    59ADP   H34 1788  15.507   2.299   4.113
    59ADP   C67 1789  15.357   2.338   4.260
    59ADP   H33 1790  15.298   2.253   4.231
    59ADP   C66 1791  15.309   2.424   4.361
    59ADP   C71 1792  15.401   2.522   4.403
    59ADP   H36 1793  15.368   2.602   4.467
    59ADP   C70 1794  15.532   2.530   4.354
    59ADP   H35 1795  15.603   2.595   4.402
    59ADP   C65 1796  15.153   2.438   4.394
    59ADP   C62 1797  15.109   2.500   4.533
    59ADP    N5 1798  14.971   2.542   4.567
    59ADP  H113 1799  14.919   2.463   4.599
    59ADP   C61 1800  14.981   2.644   4.675
    59ADP   C64 1801  15.108   2.642   4.720
    59ADP   H32 1802  15.149   2.700   4.799
    59ADP   C63 1803  15.188   2.548   4.631
    59ADP   H31 1804  15.286   2.513   4.654
    59ADP   C60 1805  14.861   2.725   4.733
    59ADP   C57 1806  14.871   2.852   4.828
    59ADP   C56 1807  14.972   2.891   4.916
    59ADP   H28 1808  15.048   2.821   4.943
    59ADP   C55 1809  14.970   3.011   4.974
    59ADP   H27 1810  15.048   3.039   5.042
    59ADP   C54 1811  14.867   3.102   4.949
    59ADP   C59 1812  14.770   3.066   4.856
    59ADP   H30 1813  14.686   3.130   4.838
    59ADP   C58 1814  14.774   2.949   4.796
    59ADP   H29 1815  14.703   2.929   4.719
    59ADP   C53 1816  14.835   3.236   5.024
    59ADP   O17 1817  14.905   3.273   5.122
    59ADP   Co1 1818  14.836   3.442   5.159
    59ADP    O2 1819  14.908   3.519   5.010
    59ADP    C1 1820  14.865   3.558   4.898
    59ADP  H117 1821  14.933   3.583   4.819
    59ADP    O1 1822  14.741   3.561   4.880
    59ADP    Co 1823  14.677   3.486   5.026
    59ADP   O18 1824  14.742   3.312   4.983
    59ADP    O5 1825  14.700   3.631   5.132
    59ADP    C3 1826  14.777   3.663   5.226
    59ADP    O6 1827  14.865   3.580   5.262
    59ADP  H118 1828  14.766   3.757   5.276
    59ADP   O14 1829  14.526   3.434   5.089
    59ADP   C36 1830  14.561   3.384   5.200
    59ADP   O13 1831  14.682   3.385   5.236
    59ADP   C33 1832  14.446   3.329   5.291
    59ADP   C32 1833  14.317   3.328   5.241
    59ADP   H14 1834  14.303   3.329   5.135
    59ADP   C31 1835  14.206   3.309   5.321
    59ADP   H13 1836  14.111   3.332   5.277
    59ADP   C30 1837  14.210   3.274   5.456
    59ADP   C35 1838  14.342   3.267   5.504
    59ADP   H16 1839  14.359   3.228   5.602
    59ADP   C34 1840  14.455   3.297   5.426
    59ADP   H15 1841  14.550   3.304   5.474
    59ADP   C29 1842  14.077   3.220   5.531
    59ADP   C28 1843  14.060   3.238   5.684
    59ADP   C27 1844  14.152   3.281   5.772
    59ADP   H12 1845  14.250   3.318   5.749
    59ADP   C26 1846  14.089   3.295   5.908
    59ADP   H11 1847  14.145   3.293   5.999
    59ADP   C25 1848  13.955   3.286   5.898
    59ADP    N4 1849  13.930   3.238   5.759
    59ADP   H25 1850  13.893   3.145   5.762
    59ADP   C17 1851  13.848   3.322   6.010
    59ADP   C18 1852  13.887   3.432   6.124
    59ADP   C19 1853  14.019   3.478   6.146
    59ADP    H7 1854  14.087   3.481   6.063
    59ADP   C20 1855  14.058   3.553   6.258
    59ADP    H8 1856  14.160   3.583   6.269
    59ADP   C21 1857  13.966   3.590   6.356
    59ADP   C22 1858  13.835   3.545   6.338
    59ADP    H9 1859  13.763   3.561   6.415
    59ADP   C23 1860  13.798   3.477   6.223
    59ADP   H10 1861  13.700   3.505   6.191
    59ADP   C24 1862  13.987   3.712   6.448
    59ADP   O11 1863  14.086   3.788   6.436
    59ADP   Co3 1864  14.072   3.903   6.583
    59ADP    O8 1865  13.925   4.026   6.502
    59ADP    C4 1866  13.803   4.044   6.523
    59ADP  H119 1867  13.746   4.112   6.462
    59ADP    O7 1868  13.748   3.981   6.616
    59ADP   Co2 1869  13.886   3.868   6.687
    59ADP   O12 1870  13.897   3.745   6.530
    59ADP   O26 1871  13.989   4.016   6.785
    59ADP  C101 1872  14.100   4.072   6.768
    59ADP   O25 1873  14.170   4.040   6.669
    59ADP   H52 1874  14.135   4.146   6.838
    59ADP   O28 1875  13.909   3.734   6.820
    59ADP  C102 1876  14.029   3.697   6.808
    59ADP   O27 1877  14.102   3.758   6.727
    59ADP   H51 1878  14.065   3.612   6.863
    59ADP   C14 1879  13.716   3.280   5.986
    59ADP    N1 1880  13.668   3.172   5.892
    59ADP   C13 1881  13.535   3.166   5.902
    59ADP   C16 1882  13.484   3.281   5.986
    59ADP    H6 1883  13.383   3.316   5.991
    59ADP   C15 1884  13.586   3.337   6.045
    59ADP    H5 1885  13.574   3.373   6.144
    59ADP   C12 1886  13.426   3.075   5.832
    59ADP    C9 1887  13.287   3.053   5.901
    59ADP    C8 1888  13.169   3.015   5.835
    59ADP    H2 1889  13.169   3.010   5.728
    59ADP    C7 1890  13.050   2.990   5.904
    59ADP    H1 1891  12.965   2.952   5.851
    59ADP    C6 1892  13.043   3.005   6.042
    59ADP   C11 1893  13.161   3.038   6.108
    59ADP    H4 1894  13.157   3.062   6.212
    59ADP   C10 1895  13.279   3.056   6.040
    59ADP    H3 1896  13.368   3.064   6.098
    59ADP    C5 1897  12.913   2.994   6.125
    59ADP    O9 1898  12.927   3.010   6.260
    59ADP  Co14 1899  12.770   2.909   6.291
    59ADP   O43 1900  12.833   2.734   6.209
    59ADP  C152 1901  12.776   2.658   6.125
    59ADP   O44 1902  12.671   2.690   6.063
    59ADP  Co15 1903  12.637   2.857   6.139
    59ADP   O10 1904  12.798   2.952   6.066
    59ADP   O66 1905  12.521   2.985   6.114
    59ADP  C208 1906  12.557   3.068   6.200
    59ADP   O65 1907  12.652   3.042   6.280
    59ADP  H110 1908  12.508   3.163   6.205
    59ADP   O68 1909  12.564   2.787   6.285
    59ADP  C209 1910  12.605   2.777   6.404
    59ADP   O67 1911  12.710   2.835   6.438
    59ADP  H111 1912  12.551   2.718   6.476
    59ADP  C153 1913  12.841   2.520   6.087
    59ADP  C154 1914  12.767   2.431   6.010
    59ADP   H79 1915  12.661   2.444   6.002
    59ADP  C155 1916  12.826   2.320   5.952
    59ADP   H80 1917  12.766   2.258   5.889
    59ADP  C156 1918  12.960   2.287   5.971
    59ADP  C157 1919  13.033   2.376   6.051
    59ADP   H81 1920  13.135   2.353   6.076
    59ADP  C158 1921  12.976   2.491   6.106
    59ADP   H82 1922  13.038   2.563   6.155
    59ADP  C159 1923  13.010   2.138   5.942
    59ADP  C160 1924  13.154   2.119   5.882
    59ADP   N13 1925  13.220   1.988   5.848
    59ADP  H103 1926  13.160   1.918   5.809
    59ADP  C161 1927  13.335   2.030   5.762
    59ADP  C162 1928  13.355   2.163   5.782
    59ADP   H83 1929  13.443   2.218   5.758
    59ADP  C163 1930  13.240   2.219   5.857
    59ADP   H84 1931  13.226   2.323   5.877
    59ADP  C164 1932  13.390   1.947   5.641
    59ADP  C165 1933  13.473   2.018   5.529
    59ADP  C166 1934  13.459   1.979   5.395
    59ADP   H85 1935  13.386   1.905   5.369
    59ADP  C167 1936  13.532   2.038   5.294
    59ADP   H86 1937  13.528   1.998   5.195
    59ADP  C168 1938  13.618   2.143   5.322
    59ADP  C169 1939  13.638   2.180   5.455
    59ADP   H87 1940  13.702   2.262   5.478
    59ADP  C170 1941  13.569   2.115   5.557
    59ADP   H88 1942  13.603   2.128   5.657
    59ADP  C104 1943  13.661   2.234   5.207
    59ADP   O31 1944  13.627   2.227   5.081
    59ADP   O29 1945  13.729   2.146   4.981
    59ADP  C103 1946  13.677   2.106   4.861
    59ADP   O30 1947  13.615   2.195   4.799
    59ADP   Co5 1948  13.658   2.319   4.912
    59ADP   O15 1949  13.590   2.492   4.926
    59ADP   C50 1950  13.667   2.549   5.005
    59ADP   C49 1951  13.641   2.662   5.105
    59ADP   C48 1952  13.761   2.707   5.164
    59ADP   H22 1953  13.855   2.689   5.116
    59ADP   C47 1954  13.758   2.795   5.264
    59ADP   H21 1955  13.848   2.808   5.320
    59ADP   C46 1956  13.637   2.850   5.308
    59ADP   C52 1957  13.518   2.812   5.241
    59ADP   H24 1958  13.426   2.863   5.264
    59ADP   C51 1959  13.519   2.717   5.146
    59ADP   H23 1960  13.427   2.678   5.108
    59ADP   C41 1961  13.653   2.963   5.412
    59ADP   C40 1962  13.778   3.056   5.415
    59ADP   C39 1963  13.859   3.071   5.285
    59ADP   H18 1964  13.822   3.059   5.186
    59ADP   C38 1965  13.981   3.104   5.319
    59ADP   H17 1966  14.067   3.091   5.256
    59ADP   C37 1967  13.984   3.140   5.467
    59ADP    N3 1968  13.850   3.097   5.519
    59ADP   C42 1969  13.572   2.956   5.521
    59ADP   C43 1970  13.459   2.855   5.544
    59ADP   H19 1971  13.436   2.771   5.483
    59ADP   C44 1972  13.398   2.884   5.659
    59ADP   H20 1973  13.318   2.827   5.701
    59ADP   C45 1974  13.464   3.007   5.721
    59ADP    N2 1975  13.572   3.053   5.631
    59ADP   H26 1976  13.659   3.048   5.680
    59ADP   O16 1977  13.783   2.499   5.008
    59ADP   Co4 1978  13.803   2.315   5.046
    59ADP   O32 1979  13.746   2.319   5.214
    59ADP   O23 1980  13.969   2.320   5.000
    59ADP   C98 1981  13.960   2.337   4.881
    59ADP   O24 1982  13.837   2.335   4.826
    59ADP   C97 1983  14.089   2.366   4.804
    59ADP   C96 1984  14.086   2.383   4.665
    59ADP   H48 1985  13.993   2.379   4.612
    59ADP   C95 1986  14.206   2.407   4.596
    59ADP   H47 1987  14.204   2.420   4.490
    59ADP   C94 1988  14.327   2.422   4.667
    59ADP  C100 1989  14.329   2.387   4.803
    59ADP   H50 1990  14.422   2.371   4.854
    59ADP   C99 1991  14.211   2.368   4.873
    59ADP   H49 1992  14.212   2.369   4.981
    59ADP   C89 1993  14.471   2.431   4.612
    59ADP   C90 1994  14.561   2.544   4.665
    59ADP   C91 1995  14.522   2.622   4.791
    59ADP   H45 1996  14.422   2.641   4.825
    59ADP   C92 1997  14.631   2.676   4.842
    59ADP   H46 1998  14.639   2.724   4.937
    59ADP   C93 1999  14.744   2.653   4.741
    59ADP    N6 2000  14.689   2.566   4.635
    59ADP   C88 2001  14.504   2.363   4.500
    59ADP   C87 2002  14.422   2.247   4.442
    59ADP   H44 2003  14.329   2.210   4.480
    59ADP   C86 2004  14.484   2.199   4.337
    59ADP   H43 2005  14.450   2.117   4.277
    59ADP   C85 2006  14.617   2.275   4.319
    59ADP    N7 2007  14.631   2.377   4.424
    59ADP  H112 2008  14.656   2.469   4.395
    59ADP   C77 2009  14.704   2.257   4.214
    59ADP   C76 2010  14.854   2.300   4.232
    59ADP   C75 2011  14.952   2.307   4.115
    59ADP   H38 2012  14.936   2.269   4.016
    59ADP   C74 2013  15.064   2.365   4.158
    59ADP   H37 2014  15.147   2.390   4.095
    59ADP   C73 2015  15.052   2.397   4.307
    59ADP    N8 2016  14.914   2.351   4.345
    59ADP   C78 2017  14.644   2.206   4.079
    59ADP   C79 2018  14.513   2.233   4.038
    59ADP   H39 2019  14.461   2.314   4.084
    59ADP   C80 2020  14.448   2.163   3.935
    59ADP   H40 2021  14.345   2.186   3.915
    59ADP   C81 2022  14.510   2.062   3.864
    59ADP   C82 2023  14.641   2.034   3.901
    59ADP   H41 2024  14.696   1.962   3.845
    59ADP   C83 2025  14.705   2.103   4.007
    59ADP   H42 2026  14.804   2.071   4.035
    59ADP   C84 2027  14.438   1.990   3.747
    59ADP   O21 2028  14.324   2.028   3.710
    59ADP  Co17 2029  14.269   1.905   3.584
    59ADP   O40 2030  14.229   1.777   3.699
    59ADP  C135 2031  14.280   1.664   3.730
    59ADP   O39 2032  14.390   1.630   3.674
    59ADP  Co16 2033  14.420   1.759   3.559
    59ADP   O22 2034  14.488   1.888   3.692
    59ADP   O69 2035  14.263   1.714   3.430
    59ADP  C210 2036  14.152   1.767   3.406
    59ADP   O70 2037  14.122   1.873   3.467
    59ADP  H114 2038  14.083   1.723   3.337
    59ADP   O71 2039  14.543   1.807   3.423
    59ADP  C211 2040  14.503   1.920   3.385
    59ADP   O72 2041  14.399   1.967   3.436
    59ADP  H115 2042  14.559   1.975   3.312
    59ADP  C132 2043  14.221   1.584   3.850
    59ADP  C131 2044  14.293   1.483   3.912
    59ADP   H66 2045  14.385   1.449   3.868
    59ADP  C130 2046  14.246   1.423   4.027
    59ADP   H65 2047  14.312   1.358   4.080
    59ADP  C129 2048  14.121   1.454   4.084
    59ADP  C134 2049  14.046   1.547   4.011
    59ADP   H68 2050  13.942   1.559   4.035
    59ADP  C133 2051  14.095   1.614   3.901
    59ADP   H67 2052  14.042   1.698   3.862
    59ADP  C128 2053  14.058   1.380   4.212
    59ADP  C127 2054  13.963   1.462   4.306
    59ADP  C126 2055  13.943   1.596   4.298
    59ADP   H64 2056  13.989   1.664   4.230
    59ADP  C125 2057  13.855   1.640   4.410
    59ADP   H63 2058  13.820   1.741   4.420
    59ADP  C124 2059  13.830   1.536   4.492
    59ADP   N12 2060  13.886   1.415   4.425
    59ADP   H77 2061  13.932   1.349   4.484
    59ADP  C119 2062  13.750   1.544   4.624
    59ADP  C120 2063  13.724   1.686   4.688
    59ADP  C121 2064  13.657   1.796   4.605
    59ADP   H61 2065  13.615   1.773   4.510
    59ADP  C212 2066  13.648   1.938   4.659
    59ADP  H124 2067  13.615   2.018   4.596
    59ADP  C122 2068  13.701   1.970   4.799
    59ADP  C203 2069  13.775   1.863   4.880
    59ADP  H105 2070  13.812   1.885   4.978
    59ADP  C123 2071  13.787   1.723   4.823
    59ADP   H62 2072  13.844   1.649   4.877
    59ADP  C116 2073  13.737   1.434   4.705
    59ADP    N9 2074  13.774   1.293   4.676
    59ADP  C115 2075  13.730   1.219   4.778
    59ADP  C118 2076  13.661   1.309   4.882
    59ADP   H60 2077  13.626   1.280   4.979
    59ADP  C117 2078  13.661   1.432   4.837
    59ADP   H59 2079  13.607   1.514   4.880
    59ADP  C114 2080  13.774   1.077   4.821
    59ADP  C144 2081  13.870   1.011   4.747
    59ADP  C143 2082  13.921   0.870   4.777
    59ADP   H72 2083  13.874   0.798   4.840
    59ADP  C142 2084  14.018   0.841   4.693
    59ADP   H71 2085  14.094   0.769   4.715
    59ADP  C141 2086  14.020   0.941   4.577
    59ADP   N10 2087  13.935   1.058   4.619
    59ADP   H78 2088  13.994   1.136   4.639
    59ADP  C140 2089  14.092   0.926   4.459
    59ADP  C139 2090  14.116   1.058   4.371
    59ADP  C138 2091  14.205   1.054   4.246
    59ADP   H70 2092  14.290   0.990   4.232
    59ADP  C137 2093  14.173   1.153   4.167
    59ADP   H69 2094  14.195   1.158   4.062
    59ADP  C136 2095  14.081   1.246   4.243
    59ADP   N11 2096  14.047   1.172   4.370
    59ADP  C145 2097  14.119   0.776   4.399
    59ADP  C146 2098  14.173   0.752   4.270
    59ADP   H73 2099  14.142   0.816   4.191
    59ADP  C147 2100  14.235   0.633   4.232
    59ADP   H74 2101  14.289   0.627   4.140
    59ADP  C148 2102  14.235   0.524   4.319
    59ADP  C150 2103  14.173   0.539   4.442
    59ADP   H75 2104  14.176   0.458   4.513
    59ADP  C151 2105  14.114   0.660   4.478
    59ADP   H76 2106  14.035   0.651   4.549
    59ADP  C149 2107  14.297   0.389   4.281
    59ADP   O41 2108  14.292   0.284   4.346
    59ADP  Co12 2109  14.347   0.139   4.228
    59ADP   O61 2110  14.185   0.080   4.178
    59ADP  C206 2111  14.249  15.976   4.098
    59ADP   O62 2112  14.391  15.998   4.124
    59ADP  H108 2113  14.204  15.906   4.031
    59ADP   O55 2114  14.451  15.992   4.306
    59ADP  C202 2115  14.478   0.019   4.423
    59ADP  H123 2116  14.495  15.956   4.508
    59ADP   O56 2117  14.473   0.141   4.413
    59ADP  Co13 2118  14.457   0.186   4.214
    59ADP   O42 2119  14.377   0.362   4.191
    59ADP   O63 2120  14.443   0.258   4.050
    59ADP  C207 2121  14.588   0.247   4.038
    59ADP   O64 2122  14.630   0.191   4.166
    59ADP  H109 2123  14.650   0.277   3.955
    59ADP  C111 2124  13.693   1.009   4.940
    59ADP  C110 2125  13.751   0.918   5.029
    59ADP   H56 2126  13.858   0.915   5.037
    59ADP  C109 2127  13.675   0.837   5.113
    59ADP   H55 2128  13.723   0.762   5.171
    59ADP  C108 2129  13.536   0.846   5.115
    59ADP  C113 2130  13.476   0.936   5.028
    59ADP   H58 2131  13.370   0.952   5.034
    59ADP  C112 2132  13.553   1.014   4.942
    59ADP   H57 2133  13.502   1.079   4.874
    59ADP  C107 2134  13.458   0.789   5.236
    59ADP   O37 2135  13.333   0.777   5.236
    59ADP   Co8 2136  13.290   0.705   5.395
    59ADP   O45 2137  13.284   0.857   5.496
    59ADP  C182 2138  13.370   0.925   5.557
    59ADP   O46 2139  13.469   0.861   5.602
    59ADP   Co9 2140  13.472   0.707   5.510
    59ADP   O38 2141  13.516   0.773   5.346
    59ADP   O51 2142  13.329   0.622   5.618
    59ADP  C200 2143  13.197   0.596   5.593
    59ADP   O52 2144  13.138   0.629   5.475
    59ADP  H121 2145  13.137   0.550   5.670
    59ADP   O53 2146  13.583   0.556   5.496
    59ADP  C201 2147  13.506   0.486   5.409
    59ADP   O54 2148  13.387   0.535   5.363
    59ADP  H122 2149  13.540   0.390   5.375
    59ADP  C179 2150  13.331   1.063   5.618
    59ADP  C178 2151  13.196   1.101   5.622
    59ADP   H92 2152  13.120   1.027   5.611
    59ADP  C177 2153  13.160   1.233   5.646
    59ADP   H91 2154  13.056   1.259   5.644
    59ADP  C176 2155  13.255   1.334   5.668
    59ADP  C181 2156  13.389   1.292   5.668
    59ADP   H94 2157  13.465   1.363   5.694
    59ADP  C180 2158  13.427   1.161   5.642
    59ADP   H93 2159  13.531   1.137   5.631
    59ADP  C175 2160  13.212   1.478   5.721
    59ADP  C174 2161  13.289   1.604   5.672
    59ADP  C173 2162  13.398   1.594   5.565
    59ADP   H90 2163  13.418   1.511   5.501
    59ADP  C172 2164  13.458   1.711   5.557
    59ADP   H89 2165  13.547   1.732   5.501
    59ADP  C171 2166  13.385   1.809   5.649
    59ADP   N16 2167  13.282   1.728   5.719
    59ADP  C183 2168  13.107   1.495   5.808
    59ADP  C184 2169  13.045   1.386   5.894
    59ADP   H95 2170  13.081   1.285   5.903
    59ADP  C185 2171  12.941   1.435   5.960
    59ADP   H96 2172  12.884   1.381   6.032
    59ADP  C186 2173  12.922   1.583   5.925
    59ADP   N15 2174  13.031   1.623   5.830
    59ADP  H104 2175  13.004   1.674   5.749
    59ADP  C187 2176  12.814   1.662   5.962
    59ADP  C188 2177  12.840   1.819   5.968
    59ADP  C189 2178  12.750   1.915   6.049
    59ADP   H97 2179  12.649   1.901   6.079
    59ADP  C190 2180  12.813   2.029   6.065
    59ADP   H98 2181  12.783   2.108   6.130
    59ADP  C191 2182  12.939   2.026   5.982
    59ADP   N14 2183  12.948   1.887   5.927
    59ADP  C192 2184  12.665   1.598   5.967
    59ADP  C193 2185  12.638   1.460   5.948
    59ADP   H99 2186  12.703   1.403   5.886
    59ADP  C194 2187  12.517   1.400   5.986
    59ADP  H100 2188  12.505   1.294   5.977
    59ADP  C195 2189  12.412   1.477   6.038
    59ADP  C197 2190  12.433   1.614   6.049
    59ADP  H101 2191  12.359   1.674   6.097
    59ADP  C198 2192  12.553   1.672   6.009
    59ADP  H102 2193  12.544   1.772   5.972
    59ADP  C196 2194  12.276   1.416   6.084
    59ADP   O47 2195  12.183   1.492   6.117
    59ADP  Co10 2196  12.040   1.380   6.148
    59ADP   O50 2197  12.024   1.309   5.955
    59ADP  C199 2198  12.050   1.199   5.899
    59ADP  H120 2199  12.042   1.188   5.793
    59ADP   O49 2200  12.088   1.103   5.971
    59ADP  Co11 2201  12.103   1.176   6.147
    59ADP   O48 2202  12.264   1.293   6.107
    59ADP   O57 2203  12.155   1.123   6.323
    59ADP  C204 2204  12.143   1.227   6.392
    59ADP   O58 2205  12.095   1.330   6.339
    59ADP  H107 2206  12.178   1.230   6.494
    59ADP   O59 2207  11.901   1.183   6.185
    59ADP  C205 2208  11.816   1.275   6.195
    59ADP   O60 2209  11.854   1.394   6.181
    59ADP  H106 2210  11.713   1.253   6.217
    69ADP    O4 2211  14.937   0.180  12.040
    69ADP    C2 2212  14.927   0.204  11.920
    69ADP  H116 2213  14.867   0.278  11.870
    69ADP    O3 2214  14.996   0.115  11.873
    69ADP   Co6 2215  15.143   0.049  12.001
    69ADP   O33 2216  15.278   0.099  11.899
    69ADP  C105 2217  15.354   0.035  11.971
    69ADP   O34 2218  15.279  15.981  12.067
    69ADP   H53 2219  15.459   0.021  11.956
    69ADP   Co7 2220  15.081   0.037  12.099
    69ADP   O35 2221  15.153   0.169  12.170
    69ADP  C106 2222  15.112   0.125  12.290
    69ADP   O36 2223  15.051   0.025  12.275
    69ADP   H54 2224  15.133   0.170  12.385
    69ADP   O20 2225  14.952  15.906  12.010
    69ADP   C72 2226  15.005  15.797  12.024
    69ADP   O19 2227  15.092  15.821  12.108
    69ADP   C69 2228  14.975  15.661  11.956
    69ADP   C68 2229  15.057  15.553  11.988
    69ADP   H34 2230  15.159  15.572  12.013
    69ADP   C67 2231  15.012  15.423  11.970
    69ADP   H33 2232  15.071  15.344  12.012
    69ADP   C66 2233  14.888  15.391  11.911
    69ADP   C71 2234  14.811  15.503  11.873
    69ADP   H36 2235  14.724  15.490  11.812
    69ADP   C70 2236  14.850  15.635  11.898
    69ADP   H35 2237  14.781  15.716  11.883
    69ADP   C65 2238  14.855  15.245  11.853
    69ADP   C62 2239  14.704  15.204  11.830
    69ADP    N5 2240  14.659  15.084  11.756
    69ADP  H113 2241  14.660  15.004  11.817
    69ADP   C61 2242  14.522  15.111  11.706
    69ADP   C64 2243  14.479  15.224  11.766
    69ADP   H32 2244  14.383  15.269  11.755
    69ADP   C63 2245  14.593  15.281  11.847
    69ADP   H31 2246  14.583  15.358  11.921
    69ADP   C60 2247  14.442  15.017  11.611
    69ADP   C57 2248  14.308  15.054  11.532
    69ADP   C56 2249  14.210  15.149  11.563
    69ADP   H28 2250  14.208  15.193  11.660
    69ADP   C55 2251  14.115  15.179  11.474
    69ADP   H27 2252  14.040  15.252  11.500
    69ADP   C54 2253  14.110  15.118  11.349
    69ADP   C59 2254  14.212  15.030  11.316
    69ADP   H30 2255  14.209  14.976  11.224
    69ADP   C58 2256  14.308  15.002  11.402
    69ADP   H29 2257  14.389  14.941  11.368
    69ADP   C53 2258  13.994  15.121  11.244
    69ADP   O17 2259  13.887  15.183  11.268
    69ADP   Co1 2260  13.797  15.171  11.105
    69ADP    O2 2261  13.909  15.286  11.019
    69ADP    C1 2262  14.001  15.276  10.934
    69ADP  H117 2263  14.061  15.360  10.907
    69ADP    O1 2264  14.023  15.163  10.883
    69ADP    Co 2265  13.912  15.058  10.968
    69ADP   O18 2266  14.008  15.065  11.132
    69ADP    O5 2267  13.763  15.112  10.881
    69ADP    C3 2268  13.660  15.180  10.910
    69ADP    O6 2269  13.652  15.229  11.025
    69ADP  H118 2270  13.582  15.194  10.838
    69ADP   O14 2271  13.874  14.891  10.977
    69ADP   C36 2272  13.786  14.889  11.067
    69ADP   O13 2273  13.748  14.997  11.122
    69ADP   C33 2274  13.723  14.750  11.102
    69ADP   C32 2275  13.773  14.637  11.040
    69ADP   H14 2276  13.873  14.640  11.000
    69ADP   C31 2277  13.709  14.516  11.043
    69ADP   H13 2278  13.743  14.441  10.975
    69ADP   C30 2279  13.595  14.487  11.118
    69ADP   C35 2280  13.548  14.601  11.187
    69ADP   H16 2281  13.472  14.589  11.261
    69ADP   C34 2282  13.607  14.728  11.177
    69ADP   H15 2283  13.558  14.811  11.221
    69ADP   C29 2284  13.547  14.335  11.141
    69ADP   C28 2285  13.398  14.301  11.167
    69ADP   C27 2286  13.297  14.387  11.190
    69ADP   H12 2287  13.304  14.494  11.197
    69ADP   C26 2288  13.166  14.313  11.188
    69ADP   H11 2289  13.075  14.351  11.229
    69ADP   C25 2290  13.185  14.187  11.142
    69ADP    N4 2291  13.333  14.169  11.136
    69ADP   H25 2292  13.361  14.102  11.205
    69ADP   C17 2293  13.073  14.084  11.096
    69ADP   C18 2294  12.934  14.142  11.034
    69ADP   C19 2295  12.898  14.279  11.042
    69ADP    H7 2296  12.975  14.352  11.036
    69ADP   C20 2297  12.767  14.325  11.025
    69ADP    H8 2298  12.745  14.429  11.036
    69ADP   C21 2299  12.663  14.236  10.996
    69ADP   C22 2300  12.696  14.103  10.980
    69ADP    H9 2301  12.620  14.030  10.963
    69ADP   C23 2302  12.828  14.060  10.992
    69ADP   H10 2303  12.851  13.979  10.927
    69ADP   C24 2304  12.522  14.282  10.950
    69ADP   O11 2305  12.494  14.403  10.932
    69ADP   Co3 2306  12.316  14.400  10.874
    69ADP    O8 2307  12.354  14.317  10.687
    69ADP    C4 2308  12.334  14.204  10.635
    69ADP  H119 2309  12.371  14.183  10.536
    69ADP    O7 2310  12.273  14.117  10.701
    69ADP   Co2 2311  12.241  14.199  10.872
    69ADP   O12 2312  12.431  14.197  10.933
    69ADP   O26 2313  12.092  14.325  10.810
    69ADP  C101 2314  12.081  14.449  10.795
    69ADP   O25 2315  12.182  14.521  10.817
    69ADP   H52 2316  11.988  14.493  10.764
    69ADP   O28 2317  12.165  14.154  11.040
    69ADP  C102 2318  12.183  14.256  11.112
    69ADP   O27 2319  12.234  14.358  11.058
    69ADP   H51 2320  12.161  14.254  11.217
    69ADP   C14 2321  13.112  13.950  11.085
    69ADP    N1 2322  13.238  13.883  11.136
    69ADP   C13 2323  13.231  13.753  11.105
    69ADP   C16 2324  13.109  13.728  11.017
    69ADP    H6 2325  13.091  13.642  10.958
    69ADP   C15 2326  13.035  13.836  11.018
    69ADP    H5 2327  12.929  13.826  11.017
    69ADP   C12 2328  13.331  13.632  11.122
    69ADP    C9 2329  13.279  13.484  11.118
    69ADP    C8 2330  13.357  13.373  11.084
    69ADP    H2 2331  13.459  13.387  11.054
    69ADP    C7 2332  13.304  13.243  11.084
    69ADP    H1 2333  13.369  13.160  11.068
    69ADP    C6 2334  13.170  13.221  11.114
    69ADP   C11 2335  13.094  13.331  11.151
    69ADP    H4 2336  12.988  13.321  11.161
    69ADP   C10 2337  13.149  13.457  11.158
    69ADP    H3 2338  13.090  13.533  11.205
    69ADP    C5 2339  13.098  13.084  11.100
    69ADP    O9 2340  12.966  13.083  11.134
    69ADP  Co14 2341  12.977  12.898  11.176
    69ADP   O43 2342  13.113  12.911  11.325
    69ADP  C152 2343  13.220  12.846  11.345
    69ADP   O44 2344  13.269  12.767  11.259
    69ADP  Co15 2345  13.140  12.780  11.124
    69ADP   O10 2346  13.171  12.971  11.076
    69ADP   O66 2347  13.122  12.718  10.962
    69ADP  C208 2348  13.012  12.768  10.930
    69ADP   O65 2349  12.943  12.834  11.012
    69ADP  H110 2350  12.976  12.754  10.829
    69ADP   O68 2351  13.030  12.666  11.206
    69ADP  C209 2352  12.921  12.684  11.267
    69ADP   O67 2353  12.866  12.796  11.265
    69ADP  H111 2354  12.876  12.604  11.322
    69ADP  C153 2355  13.303  12.867  11.476
    69ADP  C154 2356  13.409  12.782  11.501
    69ADP   H79 2357  13.415  12.689  11.449
    69ADP  C155 2358  13.501  12.809  11.601
    69ADP   H80 2359  13.586  12.745  11.610
    69ADP  C156 2360  13.489  12.918  11.687
    69ADP  C157 2361  13.380  13.002  11.662
    69ADP   H81 2362  13.362  13.086  11.727
    69ADP  C158 2363  13.290  12.979  11.557
    69ADP   H82 2364  13.218  13.054  11.533
    69ADP  C159 2365  13.565  12.919  11.828
    69ADP  C160 2366  13.625  13.054  11.879
    69ADP   N13 2367  13.702  13.078  12.006
    69ADP  H103 2368  13.764  13.004  12.033
    69ADP  C161 2369  13.765  13.211  11.983
    69ADP  C162 2370  13.701  13.271  11.880
    69ADP   H83 2371  13.702  13.375  11.855
    69ADP  C163 2372  13.613  13.171  11.813
    69ADP   H84 2373  13.558  13.190  11.723
    69ADP  C164 2374  13.908  13.253  12.037
    69ADP  C165 2375  13.985  13.370  11.968
    69ADP  C166 2376  14.124  13.365  11.955
    69ADP   H85 2377  14.176  13.276  11.984
    69ADP  C167 2378  14.197  13.468  11.898
    69ADP   H86 2379  14.304  13.465  11.900
    69ADP  C168 2380  14.131  13.578  11.846
    69ADP  C169 2381  13.994  13.589  11.864
    69ADP   H87 2382  13.941  13.673  11.822
    69ADP  C170 2383  13.923  13.488  11.928
    69ADP   H88 2384  13.823  13.509  11.960
    69ADP  C104 2385  14.206  13.666  11.746
    69ADP   O31 2386  14.328  13.651  11.700
    69ADP   O29 2387  14.447  13.735  11.775
    69ADP  C103 2388  14.574  13.692  11.753
    69ADP   O30 2389  14.603  13.673  11.634
    69ADP   Co5 2390  14.453  13.737  11.577
    69ADP   O15 2391  14.381  13.729  11.405
    69ADP   C50 2392  14.284  13.808  11.409
    69ADP   C49 2393  14.152  13.806  11.332
    69ADP   C48 2394  14.077  13.924  11.355
    69ADP   H22 2395  14.126  14.013  11.390
    69ADP   C47 2396  13.953  13.935  11.309
    69ADP   H21 2397  13.893  14.015  11.349
    69ADP   C46 2398  13.896  13.834  11.231
    69ADP   C52 2399  13.975  13.721  11.198
    69ADP   H24 2400  13.938  13.649  11.128
    69ADP   C51 2401  14.097  13.705  11.251
    69ADP   H23 2402  14.149  13.612  11.240
    69ADP   C41 2403  13.758  13.871  11.171
    69ADP   C40 2404  13.720  14.018  11.136
    69ADP   C39 2405  13.834  14.118  11.111
    69ADP   H18 2406  13.932  14.095  11.075
    69ADP   C38 2407  13.788  14.238  11.139
    69ADP   H17 2408  13.850  14.322  11.162
    69ADP   C37 2409  13.637  14.231  11.157
    69ADP    N3 2410  13.607  14.084  11.161
    69ADP   C42 2411  13.661  13.777  11.182
    69ADP   C43 2412  13.677  13.635  11.236
    69ADP   H19 2413  13.765  13.594  11.282
    69ADP   C44 2414  13.562  13.570  11.225
    69ADP   H20 2415  13.545  13.470  11.259
    69ADP   C45 2416  13.458  13.662  11.160
    69ADP    N2 2417  13.524  13.792  11.131
    69ADP   H26 2418  13.477  13.864  11.183
    69ADP   O16 2419  14.295  13.899  11.496
    69ADP   Co4 2420  14.325  13.850  11.676
    69ADP   O32 2421  14.168  13.773  11.706
    69ADP   O23 2422  14.362  14.014  11.717
    69ADP   C98 2423  14.468  14.029  11.661
    69ADP   O24 2424  14.523  13.922  11.600
    69ADP   C97 2425  14.526  14.170  11.658
    69ADP   C96 2426  14.650  14.194  11.598
    69ADP   H48 2427  14.704  14.114  11.551
    69ADP   C95 2428  14.703  14.323  11.599
    69ADP   H47 2429  14.798  14.342  11.553
    69ADP   C94 2430  14.629  14.431  11.651
    69ADP  C100 2431  14.513  14.401  11.727
    69ADP   H50 2432  14.469  14.474  11.791
    69ADP   C99 2433  14.457  14.274  11.723
    69ADP   H49 2434  14.357  14.259  11.757
    69ADP   C89 2435  14.673  14.576  11.678
    69ADP   C90 2436  14.580  14.690  11.629
    69ADP   C91 2437  14.436  14.660  11.587
    69ADP   H45 2438  14.402  14.568  11.543
    69ADP   C92 2439  14.365  14.770  11.599
    69ADP   H46 2440  14.259  14.777  11.592
    69ADP   C93 2441  14.463  14.883  11.631
    69ADP    N6 2442  14.596  14.820  11.651
    69ADP   C88 2443  14.801  14.602  11.713
    69ADP   C87 2444  14.897  14.496  11.767
    69ADP   H44 2445  14.877  14.392  11.779
    69ADP   C86 2446  15.011  14.554  11.798
    69ADP   H43 2447  15.097  14.504  11.839
    69ADP   C85 2448  14.998  14.705  11.774
    69ADP    N7 2449  14.865  14.736  11.720
    69ADP  H112 2450  14.863  14.792  11.637
    69ADP   C77 2451  15.100  14.796  11.788
    69ADP   C76 2452  15.064  14.947  11.809
    69ADP   C75 2453  15.167  15.059  11.799
    69ADP   H38 2454  15.273  15.046  11.792
    69ADP   C74 2455  15.104  15.175  11.803
    69ADP   H37 2456  15.150  15.271  11.791
    69ADP   C73 2457  14.953  15.151  11.822
    69ADP    N8 2458  14.939  15.002  11.826
    69ADP   C78 2459  15.246  14.744  11.768
    69ADP   C79 2460  15.278  14.637  11.683
    69ADP   H39 2461  15.208  14.609  11.608
    69ADP   C80 2462  15.400  14.568  11.688
    69ADP   H40 2463  15.414  14.483  11.625
    69ADP   C81 2464  15.501  14.603  11.776
    69ADP   C82 2465  15.473  14.711  11.860
    69ADP   H41 2466  15.549  14.747  11.926
    69ADP   C83 2467  15.348  14.778  11.856
    69ADP   H42 2468  15.331  14.855  11.928
    69ADP   C84 2469  15.637  14.530  11.776
    69ADP   O21 2470  15.661  14.442  11.690
    69ADP  Co17 2471  15.824  14.369  11.738
    69ADP   O40 2472  15.762  14.271  11.871
    69ADP  C135 2473  15.772  14.276  11.998
    69ADP   O39 2474  15.831  14.376  12.051
    69ADP  Co16 2475  15.895  14.464  11.912
    69ADP   O22 2476  15.723  14.551  11.866
    69ADP   O69 2477   0.035  14.322  11.854
    69ADP  C210 2478   0.042  14.240  11.759
    69ADP   O70 2479  15.949  14.238  11.675
    69ADP  H114 2480   0.124  14.171  11.752
    69ADP   O71 2481   0.002  14.615  11.873
    69ADP  C211 2482  16.000  14.621  11.747
    69ADP   O72 2483  15.938  14.532  11.684
    69ADP  H115 2484   0.046  14.703  11.696
    69ADP  C132 2485  15.689  14.176  12.085
    69ADP  C131 2486  15.665  14.201  12.219
    69ADP   H66 2487  15.716  14.281  12.269
    69ADP  C130 2488  15.579  14.119  12.292
    69ADP   H65 2489  15.550  14.152  12.389
    69ADP  C129 2490  15.519  14.005  12.237
    69ADP  C134 2491  15.556  13.976  12.105
    69ADP   H68 2492  15.533  13.880  12.064
    69ADP  C133 2493  15.634  14.062  12.029
    69ADP   H67 2494  15.643  14.045  11.924
    69ADP  C128 2495  15.427  13.902  12.320
    69ADP  C127 2496  15.312  13.826  12.243
    69ADP  C126 2497  15.273  13.852  12.116
    69ADP   H64 2498  15.312  13.927  12.052
    69ADP  C125 2499  15.155  13.769  12.081
    69ADP   H63 2500  15.111  13.768  11.984
    69ADP  C124 2501  15.116  13.699  12.190
    69ADP   N12 2502  15.220  13.721  12.295
    69ADP   H77 2503  15.187  13.733  12.388
    69ADP  C119 2504  14.991  13.608  12.197
    69ADP  C120 2505  14.883  13.620  12.083
    69ADP  C121 2506  14.923  13.607  11.936
    69ADP   H61 2507  15.021  13.574  11.910
    69ADP  C212 2508  14.822  13.638  11.825
    69ADP  H124 2509  14.855  13.643  11.723
    69ADP  C122 2510  14.679  13.677  11.862
    69ADP  C203 2511  14.639  13.698  12.008
    69ADP  H105 2512  14.539  13.725  12.033
    69ADP  C123 2513  14.742  13.672  12.117
    69ADP   H62 2514  14.715  13.692  12.219
    69ADP  C116 2515  14.954  13.547  12.313
    69ADP    N9 2516  15.030  13.539  12.442
    69ADP  C115 2517  14.961  13.458  12.522
    69ADP  C118 2518  14.834  13.407  12.451
    69ADP   H60 2519  14.756  13.350  12.495
    69ADP  C117 2520  14.834  13.455  12.329
    69ADP   H59 2521  14.766  13.425  12.252
    69ADP  C114 2522  14.970  13.445  12.676
    69ADP  C144 2523  15.059  13.524  12.746
    69ADP  C143 2524  15.080  13.521  12.897
    69ADP   H72 2525  15.047  13.444  12.963
    69ADP  C142 2526  15.166  13.614  12.930
    69ADP   H71 2527  15.169  13.658  13.028
    69ADP  C141 2528  15.238  13.667  12.806
    69ADP   N10 2529  15.160  13.619  12.687
    69ADP   H78 2530  15.113  13.697  12.645
    69ADP  C140 2531  15.352  13.747  12.807
    69ADP  C139 2532  15.386  13.827  12.673
    69ADP  C138 2533  15.502  13.928  12.669
    69ADP   H70 2534  15.534  13.988  12.752
    69ADP  C137 2535  15.544  13.941  12.546
    69ADP   H69 2536  15.640  13.979  12.517
    69ADP  C136 2537  15.443  13.875  12.455
    69ADP   N11 2538  15.350  13.800  12.547
    69ADP  C145 2539  15.462  13.730  12.927
    69ADP  C146 2540  15.590  13.789  12.924
    69ADP   H73 2541  15.642  13.793  12.831
    69ADP  C147 2542  15.667  13.814  13.038
    69ADP   H74 2543  15.754  13.877  13.032
    69ADP  C148 2544  15.624  13.766  13.161
    69ADP  C150 2545  15.504  13.697  13.167
    69ADP   H75 2546  15.466  13.664  13.262
    69ADP  C151 2547  15.429  13.675  13.052
    69ADP   H76 2548  15.367  13.589  13.055
    69ADP  C149 2549  15.707  13.781  13.288
    69ADP   O41 2550  15.680  13.731  13.398
    69ADP  Co12 2551  15.830  13.756  13.517
    69ADP   O61 2552  15.897  13.590  13.509
    69ADP  C206 2553  15.998  13.627  13.607
    69ADP   O62 2554  15.964  13.766  13.638
    69ADP  H108 2555   0.087  13.574  13.634
    69ADP   O55 2556  15.790  13.806  13.700
    69ADP  C202 2557  15.669  13.825  13.712
    69ADP  H123 2558  15.602  13.810  13.795
    69ADP   O56 2559  15.647  13.860  13.597
    69ADP  Co13 2560  15.829  13.876  13.503
    69ADP   O42 2561  15.806  13.852  13.312
    69ADP   O63 2562  15.968  13.899  13.391
    69ADP  C207 2563  15.979  14.036  13.442
    69ADP   O64 2564  15.869  14.047  13.538
    69ADP  H109 2565   0.050  14.112  13.414
    69ADP  C111 2566  14.884  13.329  12.745
    69ADP  C110 2567  14.832  13.339  12.874
    69ADP   H56 2568  14.823  13.436  12.919
    69ADP  C109 2569  14.785  13.228  12.944
    69ADP   H55 2570  14.756  13.240  13.046
    69ADP  C108 2571  14.783  13.102  12.886
    69ADP  C113 2572  14.835  13.089  12.758
    69ADP   H58 2573  14.827  12.995  12.707
    69ADP  C112 2574  14.886  13.200  12.690
    69ADP   H57 2575  14.927  13.184  12.592
    69ADP  C107 2576  14.692  12.991  12.946
    69ADP   O37 2577  14.700  12.871  12.911
    69ADP   Co8 2578  14.578  12.783  13.009
    69ADP   O45 2579  14.431  12.814  12.906
    69ADP  C182 2580  14.347  12.907  12.898
    69ADP   O46 2581  14.325  12.970  13.004
    69ADP   Co9 2582  14.465  12.935  13.111
    69ADP   O38 2583  14.594  13.024  13.017
    69ADP   O51 2584  14.398  12.758  13.167
    69ADP  C200 2585  14.434  12.630  13.133
    69ADP   O52 2586  14.534  12.605  13.045
    69ADP  H121 2587  14.380  12.548  13.176
    69ADP   O53 2588  14.529  12.991  13.278
    69ADP  C201 2589  14.636  12.908  13.284
    69ADP   O54 2590  14.666  12.822  13.183
    69ADP  H122 2591  14.700  12.912  13.370
    69ADP  C179 2592  14.243  12.907  12.782
    69ADP  C178 2593  14.229  12.794  12.700
    69ADP   H92 2594  14.267  12.700  12.734
    69ADP  C177 2595  14.161  12.802  12.579
    69ADP   H91 2596  14.156  12.714  12.518
    69ADP  C176 2597  14.103  12.920  12.533
    69ADP  C181 2598  14.114  13.031  12.619
    69ADP   H94 2599  14.063  13.122  12.593
    69ADP  C180 2600  14.184  13.026  12.739
    69ADP   H93 2601  14.200  13.116  12.795
    69ADP  C175 2602  14.003  12.921  12.409
    69ADP  C174 2603  14.002  13.041  12.311
    69ADP  C173 2604  14.103  13.157  12.324
    69ADP   H90 2605  14.192  13.157  12.384
    69ADP  C172 2606  14.067  13.252  12.241
    69ADP   H89 2607  14.110  13.349  12.236
    69ADP  C171 2608  13.949  13.202  12.158
    69ADP   N16 2609  13.914  13.068  12.215
    69ADP  C183 2610  13.918  12.816  12.385
    69ADP  C184 2611  13.877  12.709  12.485
    69ADP   H95 2612  13.903  12.707  12.589
    69ADP  C185 2613  13.800  12.619  12.425
    69ADP   H96 2614  13.754  12.536  12.474
    69ADP  C186 2615  13.782  12.657  12.278
    69ADP   N15 2616  13.855  12.785  12.252
    69ADP  H104 2617  13.915  12.788  12.172
    69ADP  C187 2618  13.718  12.579  12.183
    69ADP  C188 2619  13.677  12.653  12.047
    69ADP  C189 2620  13.595  12.580  11.939
    69ADP   H97 2621  13.609  12.479  11.907
    69ADP  C190 2622  13.525  12.669  11.873
    69ADP   H98 2623  13.439  12.647  11.813
    69ADP  C191 2624  13.578  12.806  11.908
    69ADP   N14 2625  13.671  12.784  12.024
    69ADP  C192 2626  13.730  12.419  12.191
    69ADP  C193 2627  13.819  12.350  12.276
    69ADP   H99 2628  13.898  12.404  12.324
    69ADP  C194 2629  13.819  12.210  12.290
    69ADP  H100 2630  13.873  12.165  12.370
    69ADP  C195 2631  13.735  12.131  12.210
    69ADP  C197 2632  13.648  12.196  12.124
    69ADP  H101 2633  13.592  12.139  12.053
    69ADP  C198 2634  13.640  12.335  12.121
    69ADP  H102 2635  13.549  12.376  12.084
    69ADP  C196 2636  13.718  11.978  12.231
    69ADP   O47 2637  13.656  11.911  12.145
    69ADP  Co10 2638  13.654  11.741  12.210
    69ADP   O50 2639  13.856  11.710  12.200
    69ADP  C199 2640  13.948  11.702  12.285
    69ADP  H120 2641  14.051  11.698  12.254
    69ADP   O49 2642  13.918  11.704  12.407
    69ADP  Co11 2643  13.730  11.735  12.410
    69ADP   O48 2644  13.739  11.926  12.343
    69ADP   O57 2645  13.589  11.762  12.535
    69ADP  C204 2646  13.485  11.773  12.464
    69ADP   O58 2647  13.498  11.770  12.339
    69ADP  H107 2648  13.389  11.783  12.509
    69ADP   O59 2649  13.673  11.545  12.354
    69ADP  C205 2650  13.613  11.497  12.255
    69ADP   O60 2651  13.602  11.568  12.152
    69ADP  H106 2652  13.568  11.400  12.259
    79ADP    O4 2653  14.837   4.333   9.886
    79ADP    C2 2654  14.727   4.332   9.830
    79ADP  H116 2655  14.700   4.367   9.732
    79ADP    O3 2656  14.656   4.292   9.921
    79ADP   Co6 2657  14.755   4.167  10.049
    79ADP   O33 2658  14.657   4.024  10.012
    79ADP  C105 2659  14.706   3.967  10.109
    79ADP   O34 2660  14.793   4.052  10.164
    79ADP   H53 2661  14.681   3.869  10.145
    79ADP   Co7 2662  14.852   4.228  10.068
    79ADP   O35 2663  14.945   4.123   9.979
    79ADP  C106 2664  15.055   4.173  10.039
    79ADP   O36 2665  15.022   4.258  10.114
    79ADP   H54 2666  15.155   4.139  10.024
    79ADP   O20 2667  14.744   4.388  10.139
    79ADP   C72 2668  14.730   4.366  10.258
    79ADP   O19 2669  14.810   4.274  10.276
    79ADP   C69 2670  14.639   4.434  10.362
    79ADP   C68 2671  14.640   4.384  10.492
    79ADP   H34 2672  14.662   4.280  10.507
    79ADP   C67 2673  14.598   4.462  10.599
    79ADP   H33 2674  14.617   4.426  10.697
    79ADP   C66 2675  14.541   4.590  10.582
    79ADP   C71 2676  14.535   4.635  10.448
    79ADP   H36 2677  14.478   4.722  10.424
    79ADP   C70 2678  14.586   4.561  10.340
    79ADP   H35 2679  14.594   4.606  10.244
    79ADP   C65 2680  14.453   4.660  10.696
    79ADP   C62 2681  14.431   4.817  10.690
    79ADP    N5 2682  14.333   4.891  10.773
    79ADP  H113 2683  14.373   4.913  10.862
    79ADP   C61 2684  14.302   5.017  10.700
    79ADP   C64 2685  14.391   5.029  10.600
    79ADP   H32 2686  14.397   5.110  10.530
    79ADP   C63 2687  14.474   4.903  10.595
    79ADP   H31 2688  14.564   4.893  10.539
    79ADP   C60 2689  14.193   5.120  10.745
    79ADP   C57 2690  14.138   5.241  10.657
    79ADP   C56 2691  14.197   5.311  10.552
    79ADP   H28 2692  14.302   5.300  10.533
    79ADP   C55 2693  14.127   5.398  10.478
    79ADP   H27 2694  14.175   5.449  10.397
    79ADP   C54 2695  13.993   5.422  10.505
    79ADP   C59 2696  13.931   5.347  10.605
    79ADP   H30 2697  13.830   5.366  10.632
    79ADP   C58 2698  14.000   5.259  10.675
    79ADP   H29 2699  13.946   5.198  10.745
    79ADP   C53 2700  13.901   5.535  10.447
    79ADP   O17 2701  13.947   5.621  10.367
    79ADP   Co1 2702  13.792   5.714  10.316
    79ADP    O2 2703  13.727   5.576  10.217
    79ADP    C1 2704  13.634   5.491  10.230
    79ADP  H117 2705  13.624   5.410  10.161
    79ADP    O1 2706  13.557   5.502  10.328
    79ADP    Co 2707  13.624   5.635  10.419
    79ADP   O18 2708  13.778   5.538  10.476
    79ADP    O5 2709  13.564   5.766  10.309
    79ADP    C3 2710  13.616   5.845  10.226
    79ADP    O6 2711  13.740   5.839  10.206
    79ADP  H118 2712  13.555   5.918  10.175
    79ADP   O14 2713  13.598   5.716  10.568
    79ADP   C36 2714  13.693   5.800  10.568
    79ADP   O13 2715  13.773   5.807  10.471
    79ADP   C33 2716  13.701   5.897  10.691
    79ADP   C32 2717  13.611   5.879  10.795
    79ADP   H14 2718  13.566   5.783  10.808
    79ADP   C31 2719  13.592   5.974  10.893
    79ADP   H13 2720  13.506   5.961  10.956
    79ADP   C30 2721  13.667   6.090  10.908
    79ADP   C35 2722  13.763   6.104  10.807
    79ADP   H16 2723  13.838   6.180  10.815
    79ADP   C34 2724  13.777   6.013  10.700
    79ADP   H15 2725  13.842   6.038  10.619
    79ADP   C29 2726  13.659   6.177  11.044
    79ADP   C28 2727  13.687   6.329  11.044
    79ADP   C27 2728  13.737   6.403  10.942
    79ADP   H12 2729  13.767   6.368  10.846
    79ADP   C26 2730  13.728   6.549  10.978
    79ADP   H11 2731  13.784   6.626  10.929
    79ADP   C25 2732  13.654   6.565  11.090
    79ADP    N4 2733  13.633   6.427  11.143
    79ADP   H25 2734  13.683   6.418  11.229
    79ADP   C17 2735  13.595   6.701  11.147
    79ADP   C18 2736  13.559   6.820  11.042
    79ADP   C19 2737  13.600   6.818  10.907
    79ADP    H7 2738  13.604   6.724  10.857
    79ADP   C20 2739  13.604   6.933  10.826
    79ADP    H8 2740  13.638   6.925  10.725
    79ADP   C21 2741  13.564   7.057  10.875
    79ADP   C22 2742  13.517   7.061  11.006
    79ADP    H9 2743  13.490   7.155  11.050
    79ADP   C23 2744  13.509   6.946  11.082
    79ADP   H10 2745  13.426   6.946  11.149
    79ADP   C24 2746  13.541   7.181  10.785
    79ADP   O11 2747  13.552   7.176  10.660
    79ADP   Co3 2748  13.509   7.349  10.604
    79ADP    O8 2749  13.307   7.338  10.647
    79ADP    C4 2750  13.232   7.387  10.736
    79ADP  H119 2751  13.129   7.358  10.743
    79ADP    O7 2752  13.282   7.469  10.817
    79ADP   Co2 2753  13.468   7.475  10.773
    79ADP   O12 2754  13.513   7.292  10.838
    79ADP   O26 2755  13.448   7.586  10.601
    79ADP  C101 2756  13.461   7.564  10.479
    79ADP   O25 2757  13.492   7.447  10.442
    79ADP   H52 2758  13.448   7.642  10.406
    79ADP   O28 2759  13.628   7.558  10.834
    79ADP  C102 2760  13.719   7.512  10.761
    79ADP   O27 2761  13.686   7.437  10.666
    79ADP   H51 2762  13.822   7.531  10.782
    79ADP   C14 2763  13.551   6.699  11.280
    79ADP    N1 2764  13.577   6.596  11.387
    79ADP   C13 2765  13.518   6.637  11.500
    79ADP   C16 2766  13.436   6.762  11.471
    79ADP    H6 2767  13.359   6.802  11.533
    79ADP   C15 2768  13.466   6.804  11.352
    79ADP    H5 2769  13.470   6.909  11.333
    79ADP   C12 2770  13.500   6.573  11.643
    79ADP    C9 2771  13.467   6.663  11.767
    79ADP    C8 2772  13.404   6.618  11.884
    79ADP    H2 2773  13.369   6.517  11.890
    79ADP    C7 2774  13.379   6.704  11.992
    79ADP    H1 2775  13.339   6.664  12.083
    79ADP    C6 2776  13.413   6.839  11.985
    79ADP   C11 2777  13.479   6.882  11.871
    79ADP    H4 2778  13.495   6.986  11.856
    79ADP   C10 2779  13.510   6.795  11.769
    79ADP    H3 2780  13.576   6.830  11.693
    79ADP    C5 2781  13.374   6.944  12.091
    79ADP    O9 2782  13.417   7.072  12.067
    79ADP  Co14 2783  13.416   7.111  12.252
    79ADP   O43 2784  13.554   6.974  12.311
    79ADP  C152 2785  13.550   6.888  12.404
    79ADP   O44 2786  13.445   6.863  12.470
    79ADP  Co15 2787  13.327   6.985  12.394
    79ADP   O10 2788  13.321   6.905  12.210
    79ADP   O66 2789  13.157   7.022  12.409
    79ADP  C208 2790  13.145   7.115  12.325
    79ADP   O65 2791  13.246   7.163  12.265
    79ADP  H110 2792  13.047   7.153  12.303
    79ADP   O68 2793  13.390   7.121  12.490
    79ADP  C209 2794  13.462   7.220  12.460
    79ADP   O67 2795  13.489   7.243  12.341
    79ADP  H111 2796  13.501   7.284  12.537
    79ADP  C153 2797  13.676   6.801  12.437
    79ADP  C154 2798  13.673   6.721  12.550
    79ADP   H79 2799  13.601   6.742  12.627
    79ADP  C155 2800  13.769   6.624  12.572
    79ADP   H80 2801  13.756   6.560  12.656
    79ADP  C156 2802  13.878   6.605  12.487
    79ADP  C157 2803  13.881   6.687  12.374
    79ADP   H81 2804  13.964   6.681  12.307
    79ADP  C158 2805  13.781   6.782  12.348
    79ADP   H82 2806  13.780   6.831  12.253
    79ADP  C159 2807  14.009   6.529  12.540
    79ADP  C160 2808  14.083   6.434  12.440
    79ADP   N13 2809  14.206   6.351  12.468
    79ADP  H103 2810  14.211   6.311  12.559
    79ADP  C161 2811  14.208   6.255  12.353
    79ADP  C162 2812  14.126   6.302  12.257
    79ADP   H83 2813  14.124   6.274  12.154
    79ADP  C163 2814  14.046   6.415  12.312
    79ADP   H84 2815  13.967   6.463  12.260
    79ADP  C164 2816  14.259   6.106  12.363
    79ADP  C165 2817  14.213   6.001  12.257
    79ADP  C166 2818  14.188   5.868  12.295
    79ADP   H85 2819  14.193   5.841  12.398
    79ADP  C167 2820  14.150   5.772  12.203
    79ADP   H86 2821  14.144   5.669  12.233
    79ADP  C168 2822  14.130   5.806  12.071
    79ADP  C169 2823  14.160   5.935  12.029
    79ADP   H87 2824  14.143   5.964  11.928
    79ADP  C170 2825  14.204   6.030  12.121
    79ADP   H88 2826  14.248   6.120  12.083
    79ADP  C104 2827  14.047   5.712  11.983
    79ADP   O31 2828  13.990   5.599  12.018
    79ADP   O29 2829  14.072   5.461  11.988
    79ADP  C103 2830  14.031   5.349  12.056
    79ADP   O30 2831  13.909   5.329  12.053
    79ADP   Co5 2832  13.880   5.457  11.940
    79ADP   O15 2833  13.716   5.532  11.890
    79ADP   C50 2834  13.745   5.604  11.792
    79ADP   C49 2835  13.679   5.733  11.740
    79ADP   C48 2836  13.734   5.773  11.616
    79ADP   H22 2837  13.784   5.701  11.554
    79ADP   C47 2838  13.702   5.889  11.563
    79ADP   H21 2839  13.762   5.925  11.482
    79ADP   C46 2840  13.607   5.973  11.624
    79ADP   C52 2841  13.544   5.928  11.743
    79ADP   H24 2842  13.463   5.984  11.784
    79ADP   C51 2843  13.583   5.813  11.803
    79ADP   H23 2844  13.547   5.789  11.900
    79ADP   C41 2845  13.568   6.097  11.540
    79ADP   C40 2846  13.570   6.095  11.384
    79ADP   C39 2847  13.559   5.959  11.314
    79ADP   H18 2848  13.512   5.871  11.353
    79ADP   C38 2849  13.617   5.970  11.197
    79ADP   H17 2850  13.653   5.888  11.139
    79ADP   C37 2851  13.644   6.117  11.169
    79ADP    N3 2852  13.617   6.186  11.300
    79ADP   C42 2853  13.565   6.215  11.606
    79ADP   C43 2854  13.585   6.237  11.756
    79ADP   H19 2855  13.613   6.162  11.827
    79ADP   C44 2856  13.568   6.366  11.785
    79ADP   H20 2857  13.580   6.408  11.882
    79ADP   C45 2858  13.534   6.442  11.656
    79ADP    N2 2859  13.530   6.345  11.545
    79ADP   H26 2860  13.600   6.369  11.477
    79ADP   O16 2861  13.848   5.567  11.729
    79ADP   Co4 2862  14.011   5.549  11.825
    79ADP   O32 2863  14.035   5.720  11.864
    79ADP   O23 2864  14.084   5.470  11.690
    79ADP   C98 2865  14.025   5.364  11.691
    79ADP   O24 2866  13.937   5.340  11.791
    79ADP   C97 2867  14.050   5.270  11.573
    79ADP   C96 2868  13.987   5.145  11.568
    79ADP   H48 2869  13.919   5.115  11.646
    79ADP   C95 2870  14.013   5.059  11.460
    79ADP   H47 2871  13.965   4.963  11.457
    79ADP   C94 2872  14.094   5.101  11.353
    79ADP  C100 2873  14.170   5.219  11.370
    79ADP   H50 2874  14.253   5.240  11.306
    79ADP   C99 2875  14.142   5.307  11.474
    79ADP   H49 2876  14.180   5.407  11.469
    79ADP   C89 2877  14.150   5.019  11.235
    79ADP   C90 2878  14.134   5.078  11.093
    79ADP   C91 2879  14.099   5.226  11.074
    79ADP   H45 2880  14.041   5.286  11.141
    79ADP   C92 2881  14.137   5.263  10.953
    79ADP   H46 2882  14.140   5.363  10.916
    79ADP   C93 2883  14.183   5.136  10.880
    79ADP    N6 2884  14.180   5.027  10.980
    79ADP   C88 2885  14.179   4.888  11.252
    79ADP   C87 2886  14.199   4.822  11.388
    79ADP   H44 2887  14.191   4.870  11.484
    79ADP   C86 2888  14.232   4.696  11.370
    79ADP   H43 2889  14.254   4.627  11.449
    79ADP   C85 2890  14.242   4.669  11.219
    79ADP    N7 2891  14.210   4.791  11.144
    79ADP  H112 2892  14.142   4.783  11.071
    79ADP   C77 2893  14.268   4.546  11.163
    79ADP   C76 2894  14.326   4.540  11.017
    79ADP   C75 2895  14.337   4.409  10.938
    79ADP   H38 2896  14.322   4.311  10.977
    79ADP   C74 2897  14.373   4.439  10.814
    79ADP   H37 2898  14.382   4.368  10.735
    79ADP   C73 2899  14.394   4.591  10.801
    79ADP    N8 2900  14.361   4.645  10.937
    79ADP   C78 2901  14.227   4.420  11.246
    79ADP   C79 2902  14.119   4.418  11.335
    79ADP   H39 2903  14.045   4.495  11.326
    79ADP   C80 2904  14.100   4.320  11.433
    79ADP   H40 2905  14.019   4.331  11.502
    79ADP   C81 2906  14.187   4.212  11.447
    79ADP   C82 2907  14.294   4.210  11.359
    79ADP   H41 2908  14.361   4.127  11.360
    79ADP   C83 2909  14.314   4.312  11.262
    79ADP   H42 2910  14.403   4.307  11.202
    79ADP   C84 2911  14.159   4.101  11.551
    79ADP   O21 2912  14.054   4.103  11.618
    79ADP  Co17 2913  14.071   3.964  11.741
    79ADP   O40 2914  14.185   4.048  11.847
    79ADP  C135 2915  14.309   4.035  11.875
    79ADP   O39 2916  14.376   3.950  11.808
    79ADP  Co16 2917  14.256   3.868  11.710
    79ADP   O22 2918  14.244   4.010  11.573
    79ADP   O69 2919  14.156   3.771  11.865
    79ADP  C210 2920  14.045   3.789  11.921
    79ADP   O70 2921  13.970   3.880  11.879
    79ADP  H114 2922  14.016   3.729  12.006
    79ADP   O71 2923  14.242   3.725  11.586
    79ADP  C211 2924  14.121   3.728  11.549
    79ADP   O72 2925  14.045   3.812  11.603
    79ADP  H115 2926  14.085   3.662  11.473
    79ADP  C132 2927  14.380   4.141  11.964
    79ADP  C131 2928  14.517   4.157  11.960
    79ADP   H66 2929  14.578   4.084  11.911
    79ADP  C130 2930  14.578   4.263  12.026
    79ADP   H65 2931  14.680   4.284  12.001
    79ADP  C129 2932  14.508   4.353  12.107
    79ADP  C134 2933  14.371   4.325  12.120
    79ADP   H68 2934  14.315   4.374  12.197
    79ADP  C133 2935  14.307   4.226  12.047
    79ADP   H67 2936  14.200   4.222  12.046
    79ADP  C128 2937  14.577   4.471  12.193
    79ADP  C127 2938  14.491   4.600  12.223
    79ADP  C126 2939  14.372   4.629  12.166
    79ADP   H64 2940  14.323   4.573  12.089
    79ADP  C125 2941  14.323   4.762  12.213
    79ADP   H63 2942  14.227   4.800  12.190
    79ADP  C124 2943  14.419   4.819  12.290
    79ADP   N12 2944  14.524   4.716  12.311
    79ADP   H77 2945  14.619   4.748  12.308
    79ADP  C119 2946  14.411   4.963  12.347
    79ADP  C120 2947  14.312   5.065  12.280
    79ADP  C121 2948  14.163   5.032  12.267
    79ADP   H61 2949  14.122   4.948  12.318
    79ADP  C212 2950  14.070   5.123  12.186
    79ADP  H124 2951  13.970   5.092  12.165
    79ADP  C122 2952  14.126   5.249  12.121
    79ADP  C203 2953  14.275   5.280  12.126
    79ADP  H105 2954  14.314   5.369  12.080
    79ADP  C123 2955  14.367   5.186  12.203
    79ADP   H62 2956  14.473   5.205  12.202
    79ADP  C116 2957  14.514   5.013  12.422
    79ADP    N9 2958  14.630   4.941  12.480
    79ADP  C115 2959  14.696   5.028  12.557
    79ADP  C118 2960  14.625   5.165  12.554
    79ADP   H60 2961  14.661   5.256  12.597
    79ADP  C117 2962  14.518   5.154  12.480
    79ADP   H59 2963  14.441   5.228  12.471
    79ADP  C114 2964  14.841   5.022  12.609
    79ADP  C144 2965  14.920   4.913  12.576
    79ADP  C143 2966  15.063   4.892  12.625
    79ADP   H72 2967  15.110   4.942  12.706
    79ADP  C142 2968  15.112   4.785  12.567
    79ADP   H71 2969  15.217   4.770  12.552
    79ADP  C141 2970  15.000   4.704  12.500
    79ADP   N10 2971  14.879   4.792  12.496
    79ADP   H78 2972  14.861   4.819  12.401
    79ADP  C140 2973  15.014   4.574  12.451
    79ADP  C139 2974  14.904   4.525  12.347
    79ADP  C138 2975  14.923   4.394  12.268
    79ADP   H70 2976  15.017   4.348  12.247
    79ADP  C137 2977  14.808   4.354  12.222
    79ADP   H69 2978  14.788   4.255  12.188
    79ADP  C136 2979  14.705   4.463  12.247
    79ADP   N11 2980  14.777   4.566  12.331
    79ADP  C145 2981  15.115   4.469  12.525
    79ADP  C146 2982  15.115   4.330  12.500
    79ADP   H73 2983  15.022   4.283  12.480
    79ADP  C147 2984  15.224   4.247  12.527
    79ADP   H74 2985  15.224   4.145  12.492
    79ADP  C148 2986  15.337   4.297  12.591
    79ADP  C150 2987  15.337   4.431  12.627
    79ADP   H75 2988  15.424   4.474  12.672
    79ADP  C151 2989  15.227   4.512  12.599
    79ADP   H76 2990  15.215   4.594  12.666
    79ADP  C149 2991  15.460   4.212  12.623
    79ADP   O41 2992  15.559   4.247  12.688
    79ADP  Co12 2993  15.658   4.085  12.737
    79ADP   O61 2994  15.592   4.060  12.902
    79ADP  C206 2995  15.678   3.943  12.916
    79ADP   O62 2996  15.752   3.941  12.790
    79ADP  H108 2997  15.682   3.873  12.997
    79ADP   O55 2998  15.854   4.095  12.743
    79ADP  C202 2999  15.891   4.206  12.703
    79ADP  H123 3000  15.978   4.264  12.727
    79ADP   O56 3001  15.793   4.231  12.633
    79ADP  Co13 3002  15.681   4.060  12.622
    79ADP   O42 3003  15.496   4.103  12.576
    79ADP   O63 3004  15.562   3.929  12.591
    79ADP  C207 3005  15.649   3.881  12.483
    79ADP   O64 3006  15.759   3.977  12.483
    79ADP  H109 3007  15.634   3.797  12.419
    79ADP  C111 3008  14.888   5.135  12.711
    79ADP  C110 3009  15.019   5.181  12.717
    79ADP   H56 3010  15.085   5.162  12.635
    79ADP  C109 3011  15.067   5.255  12.826
    79ADP   H55 3012  15.171   5.278  12.832
    79ADP  C108 3013  14.983   5.291  12.930
    79ADP  C113 3014  14.851   5.247  12.926
    79ADP   H58 3015  14.781   5.281  13.000
    79ADP  C112 3016  14.806   5.169  12.819
    79ADP   H57 3017  14.704   5.135  12.821
    79ADP  C107 3018  15.024   5.407  13.025
    79ADP   O37 3019  14.963   5.432  13.131
    79ADP   Co8 3020  15.047   5.572  13.205
    79ADP   O45 3021  14.966   5.707  13.115
    79ADP  C182 3022  14.985   5.763  13.004
    79ADP   O46 3023  15.104   5.765  12.964
    79ADP   Co9 3024  15.189   5.639  13.057
    79ADP   O38 3025  15.107   5.492  12.986
    79ADP   O51 3026  15.210   5.750  13.220
    79ADP  C200 3027  15.146   5.750  13.341
    79ADP   O52 3028  15.047   5.662  13.370
    79ADP  H121 3029  15.173   5.824  13.414
    79ADP   O53 3030  15.359   5.559  13.061
    79ADP  C201 3031  15.338   5.478  13.167
    79ADP   O54 3032  15.218   5.475  13.233
    79ADP  H122 3033  15.418   5.413  13.200
    79ADP  C179 3034  14.880   5.864  12.949
    79ADP  C178 3035  14.776   5.909  13.032
    79ADP   H92 3036  14.785   5.897  13.138
    79ADP  C177 3037  14.666   5.974  12.979
    79ADP   H91 3038  14.587   6.002  13.046
    79ADP  C176 3039  14.652   5.999  12.843
    79ADP  C181 3040  14.759   5.957  12.762
    79ADP   H94 3041  14.758   5.983  12.658
    79ADP  C180 3042  14.869   5.890  12.812
    79ADP   H93 3043  14.942   5.850  12.745
    79ADP  C175 3044  14.539   6.097  12.787
    79ADP  C174 3045  14.471   6.067  12.651
    79ADP  C173 3046  14.502   5.939  12.572
    79ADP   H90 3047  14.553   5.853  12.608
    79ADP  C172 3048  14.445   5.950  12.454
    79ADP   H89 3049  14.459   5.882  12.372
    79ADP  C171 3050  14.363   6.078  12.450
    79ADP   N16 3051  14.390   6.146  12.580
    79ADP  C183 3052  14.498   6.207  12.858
    79ADP  C184 3053  14.575   6.273  12.973
    79ADP   H95 3054  14.673   6.247  13.006
    79ADP  C185 3055  14.502   6.372  13.023
    79ADP   H96 3056  14.535   6.438  13.101
    79ADP  C186 3057  14.369   6.382  12.949
    79ADP   N15 3058  14.368   6.279  12.840
    79ADP  H104 3059  14.286   6.222  12.833
    79ADP  C187 3060  14.264   6.466  12.983
    79ADP  C188 3061  14.153   6.488  12.871
    79ADP  C189 3062  14.038   6.589  12.892
    79ADP   H97 3063  13.983   6.602  12.982
    79ADP  C190 3064  13.999   6.633  12.775
    79ADP   H98 3065  13.943   6.723  12.759
    79ADP  C191 3066  14.060   6.545  12.668
    79ADP   N14 3067  14.160   6.459  12.741
    79ADP  C192 3068  14.236   6.500  13.138
    79ADP  C193 3069  14.298   6.433  13.246
    79ADP   H99 3070  14.352   6.343  13.228
    79ADP  C194 3071  14.281   6.472  13.380
    79ADP  H100 3072  14.345   6.432  13.456
    79ADP  C195 3073  14.190   6.574  13.414
    79ADP  C197 3074  14.127   6.640  13.309
    79ADP  H101 3075  14.049   6.710  13.331
    79ADP  C198 3076  14.156   6.609  13.177
    79ADP  H102 3077  14.135   6.686  13.106
    79ADP  C196 3078  14.175   6.629  13.559
    79ADP   O47 3079  14.078   6.705  13.585
    79ADP  Co10 3080  14.095   6.739  13.765
    79ADP   O50 3081  14.073   6.543  13.828
    79ADP  C199 3082  14.151   6.457  13.875
    79ADP  H120 3083  14.118   6.356  13.890
    79ADP   O49 3084  14.270   6.490  13.899
    79ADP  Co11 3085  14.284   6.670  13.838
    79ADP   O48 3086  14.270   6.625  13.640
    79ADP   O57 3087  14.414   6.809  13.821
    79ADP  C204 3088  14.353   6.905  13.768
    79ADP   O58 3089  14.230   6.892  13.746
    79ADP  H107 3090  14.405   6.994  13.739
    79ADP   O59 3091  14.180   6.755  13.994
    79ADP  C205 3092  14.067   6.809  14.006
    79ADP   O60 3093  13.994   6.818  13.905
    79ADP  H106 3094  14.034   6.847  14.101
    89ADP    O4 3095  13.966  14.656   3.785
    89ADP    C2 3096  14.017  14.544   3.779
    89ADP  H116 3097  13.980  14.455   3.732
    89ADP    O3 3098  14.115  14.559   3.851
    89ADP   Co6 3099  14.182  14.753   3.856
    89ADP   O33 3100  14.340  14.719   3.782
    89ADP  C105 3101  14.377  14.831   3.814
    89ADP   O34 3102  14.274  14.891   3.875
    89ADP   H53 3103  14.475  14.872   3.800
    89ADP   Co7 3104  14.082  14.809   3.873
    89ADP   O35 3105  14.082  14.870   3.718
    89ADP  C106 3106  13.992  14.963   3.757
    89ADP   O36 3107  13.967  14.947   3.871
    89ADP   H54 3108  13.953  15.043   3.696
    89ADP   O20 3109  14.045  14.705   4.046
    89ADP   C72 3110  14.100  14.770   4.133
    89ADP   O19 3111  14.125  14.875   4.074
    89ADP   C69 3112  14.133  14.734   4.279
    89ADP   C68 3113  14.204  14.827   4.354
    89ADP   H34 3114  14.273  14.892   4.304
    89ADP   C67 3115  14.199  14.825   4.493
    89ADP   H33 3116  14.239  14.909   4.545
    89ADP   C66 3117  14.132  14.724   4.566
    89ADP   C71 3118  14.068  14.627   4.487
    89ADP   H36 3119  14.029  14.538   4.533
    89ADP   C70 3120  14.064  14.633   4.347
    89ADP   H35 3121  14.000  14.566   4.292
    89ADP   C65 3122  14.163  14.697   4.721
    89ADP   C62 3123  14.058  14.615   4.807
    89ADP    N5 3124  14.084  14.560   4.942
    89ADP  H113 3125  14.069  14.631   5.011
    89ADP   C61 3126  13.989  14.447   4.962
    89ADP   C64 3127  13.898  14.454   4.864
    89ADP   H32 3128  13.813  14.390   4.852
    89ADP   C63 3129  13.941  14.561   4.766
    89ADP   H31 3130  13.879  14.600   4.688
    89ADP   C60 3131  13.990  14.352   5.086
    89ADP   C57 3132  13.910  14.215   5.098
    89ADP   C56 3133  13.792  14.174   5.036
    89ADP   H28 3134  13.732  14.245   4.985
    89ADP   C55 3135  13.750  14.047   5.047
    89ADP   H27 3136  13.660  14.017   4.997
    89ADP   C54 3137  13.822  13.953   5.119
    89ADP   C59 3138  13.943  13.993   5.176
    89ADP   H30 3139  13.999  13.925   5.237
    89ADP   C58 3140  13.986  14.116   5.163
    89ADP   H29 3141  14.084  14.140   5.200
    89ADP   C53 3142  13.779  13.808   5.160
    89ADP   O17 3143  13.666  13.763   5.127
    89ADP   Co1 3144  13.677  13.585   5.184
    89ADP    O2 3145  13.794  13.537   5.053
    89ADP    C1 3146  13.917  13.510   5.047
    89ADP  H117 3147  13.967  13.498   4.953
    89ADP    O1 3148  13.982  13.504   5.154
    89ADP    Co 3149  13.865  13.550   5.276
    89ADP   O18 3150  13.859  13.733   5.222
    89ADP    O5 3151  13.775  13.393   5.276
    89ADP    C3 3152  13.662  13.353   5.237
    89ADP    O6 3153  13.586  13.435   5.179
    89ADP  H118 3154  13.631  13.252   5.254
    89ADP   O14 3155  13.859  13.581   5.444
    89ADP   C36 3156  13.739  13.618   5.459
    89ADP   O13 3157  13.659  13.619   5.361
    89ADP   C33 3158  13.694  13.654   5.604
    89ADP   C32 3159  13.788  13.654   5.706
    89ADP   H14 3160  13.891  13.666   5.679
    89ADP   C31 3161  13.754  13.657   5.839
    89ADP   H13 3162  13.832  13.635   5.908
    89ADP   C30 3163  13.625  13.675   5.888
    89ADP   C35 3164  13.530  13.683   5.784
    89ADP   H16 3165  13.430  13.713   5.808
    89ADP   C34 3166  13.563  13.669   5.648
    89ADP   H15 3167  13.483  13.662   5.577
    89ADP   C29 3168  13.599  13.711   6.043
    89ADP   C28 3169  13.466  13.670   6.113
    89ADP   C27 3170  13.356  13.618   6.054
    89ADP   H12 3171  13.343  13.597   5.951
    89ADP   C26 3172  13.258  13.577   6.161
    89ADP   H11 3173  13.155  13.557   6.142
    89ADP   C25 3174  13.317  13.584   6.282
    89ADP    N4 3175  13.447  13.652   6.260
    89ADP   H25 3176  13.447  13.741   6.305
    89ADP   C17 3177  13.260  13.525   6.419
    89ADP   C18 3178  13.156  13.399   6.413
    89ADP   C19 3179  13.113  13.340   6.292
    89ADP    H7 3180  13.175  13.349   6.206
    89ADP   C20 3181  13.008  13.246   6.284
    89ADP    H8 3182  12.977  13.209   6.189
    89ADP   C21 3183  12.943  13.202   6.400
    89ADP   C22 3184  12.985  13.256   6.520
    89ADP    H9 3185  12.937  13.227   6.611
    89ADP   C23 3186  13.090  13.345   6.526
    89ADP   H10 3187  13.142  13.339   6.618
    89ADP   C24 3188  12.848  13.080   6.403
    89ADP   O11 3189  12.822  13.012   6.301
    89ADP   Co3 3190  12.700  12.883   6.363
    89ADP    O8 3191  12.841  12.763   6.456
    89ADP    C4 3192  12.872  12.739   6.576
    89ADP  H119 3193  12.957  12.677   6.600
    89ADP    O7 3194  12.803  12.790   6.667
    89ADP   Co2 3195  12.674  12.900   6.575
    89ADP   O12 3196  12.804  13.038   6.514
    89ADP   O26 3197  12.557  12.748   6.507
    89ADP  C101 3198  12.533  12.697   6.395
    89ADP   O25 3199  12.593  12.743   6.295
    89ADP   H52 3200  12.462  12.617   6.384
    89ADP   O28 3201  12.533  13.021   6.616
    89ADP  C102 3202  12.493  13.063   6.505
    89ADP   O27 3203  12.545  13.015   6.401
    89ADP   H51 3204  12.420  13.141   6.498
    89ADP   C14 3205  13.317  13.572   6.537
    89ADP    N1 3206  13.424  13.677   6.558
    89ADP   C13 3207  13.453  13.681   6.689
    89ADP   C16 3208  13.377  13.570   6.760
    89ADP    H6 3209  13.401  13.528   6.855
    89ADP   C15 3210  13.287  13.524   6.678
    89ADP    H5 3211  13.189  13.502   6.713
    89ADP   C12 3212  13.554  13.768   6.776
    89ADP    C9 3213  13.540  13.778   6.932
    89ADP    C8 3214  13.644  13.811   7.020
    89ADP    H2 3215  13.743  13.828   6.981
    89ADP    C7 3216  13.625  13.818   7.159
    89ADP    H1 3217  13.703  13.855   7.221
    89ADP    C6 3218  13.501  13.788   7.215
    89ADP   C11 3219  13.397  13.759   7.128
    89ADP    H4 3220  13.307  13.716   7.166
    89ADP   C10 3221  13.415  13.762   6.992
    89ADP    H3 3222  13.327  13.764   6.931
    89ADP    C5 3223  13.472  13.779   7.367
    89ADP    O9 3224  13.343  13.747   7.401
    89ADP  Co14 3225  13.361  13.833   7.567
    89ADP   O43 3226  13.395  14.021   7.498
    89ADP  C152 3227  13.486  14.105   7.529
    89ADP   O44 3228  13.585  14.076   7.602
    89ADP  Co15 3229  13.546  13.898   7.642
    89ADP   O10 3230  13.564  13.824   7.457
    89ADP   O66 3231  13.625  13.768   7.727
    89ADP  C208 3232  13.542  13.675   7.713
    89ADP   O65 3233  13.429  13.696   7.659
    89ADP  H110 3234  13.567  13.576   7.746
    89ADP   O68 3235  13.430  13.943   7.770
    89ADP  C209 3236  13.304  13.938   7.775
    89ADP   O67 3237  13.240  13.882   7.684
    89ADP  H111 3238  13.251  13.983   7.857
    89ADP  C153 3239  13.482  14.249   7.468
    89ADP  C154 3240  13.573  14.343   7.515
    89ADP   H79 3241  13.622  14.325   7.608
    89ADP  C155 3242  13.591  14.464   7.451
    89ADP   H80 3243  13.668  14.529   7.487
    89ADP  C156 3244  13.516  14.503   7.340
    89ADP  C157 3245  13.424  14.408   7.294
    89ADP   H81 3246  13.359  14.433   7.212
    89ADP  C158 3247  13.409  14.283   7.355
    89ADP   H82 3248  13.348  14.209   7.307
    89ADP  C159 3249  13.505  14.658   7.300
    89ADP  C160 3250  13.506  14.694   7.147
    89ADP   N13 3251  13.500  14.831   7.087
    89ADP  H103 3252  13.551  14.902   7.136
    89ADP  C161 3253  13.543  14.807   6.945
    89ADP  C162 3254  13.533  14.675   6.920
    89ADP   H83 3255  13.531  14.627   6.825
    89ADP  C163 3256  13.510  14.603   7.048
    89ADP   H84 3257  13.508  14.496   7.058
    89ADP  C164 3258  13.628  14.909   6.859
    89ADP  C165 3259  13.708  14.857   6.735
    89ADP  C166 3260  13.833  14.913   6.704
    89ADP   H85 3261  13.877  14.984   6.770
    89ADP  C167 3262  13.905  14.873   6.593
    89ADP   H86 3263  13.994  14.925   6.566
    89ADP  C168 3264  13.857  14.771   6.512
    89ADP  C169 3265  13.730  14.719   6.537
    89ADP   H87 3266  13.693  14.638   6.477
    89ADP  C170 3267  13.656  14.764   6.645
    89ADP   H88 3268  13.552  14.740   6.649
    89ADP  C104 3269  13.955  14.700   6.419
    89ADP   O31 3270  14.084  14.722   6.405
    89ADP   O29 3271  14.130  14.820   6.282
    89ADP  C103 3272  14.256  14.872   6.290
    89ADP   O30 3273  14.345  14.789   6.315
    89ADP   Co5 3274  14.237  14.655   6.304
    89ADP   O15 3275  14.267  14.477   6.355
    89ADP   C50 3276  14.170  14.415   6.306
    89ADP   C49 3277  14.100  14.287   6.354
    89ADP   C48 3278  14.005  14.242   6.260
    89ADP   H22 3279  14.012  14.272   6.157
    89ADP   C47 3280  13.923  14.143   6.289
    89ADP   H21 3281  13.839  14.128   6.226
    89ADP   C46 3282  13.934  14.075   6.412
    89ADP   C52 3283  14.036  14.113   6.502
    89ADP   H24 3284  14.055  14.054   6.589
    89ADP   C51 3285  14.114  14.220   6.476
    89ADP   H23 3286  14.179  14.258   6.552
    89ADP   C41 3287  13.843  13.950   6.422
    89ADP   C40 3288  13.803  13.865   6.298
    89ADP   C39 3289  13.893  13.873   6.174
    89ADP   H18 3290  13.998  13.895   6.174
    89ADP   C38 3291  13.820  13.846   6.069
    89ADP   H17 3292  13.845  13.873   5.969
    89ADP   C37 3293  13.685  13.792   6.116
    89ADP    N3 3294  13.684  13.817   6.264
    89ADP   C42 3295  13.773  13.936   6.538
    89ADP   C43 3296  13.784  14.026   6.662
    89ADP   H19 3297  13.841  14.116   6.670
    89ADP   C44 3298  13.705  13.978   6.758
    89ADP   H20 3299  13.691  14.024   6.853
    89ADP   C45 3300  13.635  13.851   6.707
    89ADP    N2 3301  13.682  13.825   6.569
    89ADP   H26 3302  13.604  13.829   6.507
    89ADP   O16 3303  14.119  14.471   6.205
    89ADP   Co4 3304  14.058  14.650   6.220
    89ADP   O32 3305  13.925  14.620   6.333
    89ADP   O23 3306  14.039  14.660   6.049
    89ADP   C98 3307  14.154  14.659   6.012
    89ADP   O24 3308  14.251  14.660   6.106
    89ADP   C97 3309  14.179  14.649   5.862
    89ADP   C96 3310  14.310  14.651   5.812
    89ADP   H48 3311  14.393  14.656   5.880
    89ADP   C95 3312  14.332  14.645   5.674
    89ADP   H47 3313  14.432  14.646   5.636
    89ADP   C94 3314  14.223  14.627   5.586
    89ADP  C100 3315  14.092  14.643   5.637
    89ADP   H50 3316  14.009  14.658   5.571
    89ADP   C99 3317  14.070  14.646   5.774
    89ADP   H49 3318  13.971  14.630   5.812
    89ADP   C89 3319  14.220  14.634   5.432
    89ADP   C90 3320  14.149  14.520   5.356
    89ADP   C91 3321  14.057  14.423   5.431
    89ADP   H45 3322  14.066  14.394   5.533
    89ADP   C92 3323  13.974  14.369   5.343
    89ADP   H46 3324  13.888  14.310   5.366
    89ADP   C93 3325  14.021  14.413   5.204
    89ADP    N6 3326  14.130  14.511   5.225
    89ADP   C88 3327  14.303  14.718   5.367
    89ADP   C87 3328  14.376  14.835   5.434
    89ADP   H44 3329  14.373  14.862   5.537
    89ADP   C86 3330  14.445  14.901   5.342
    89ADP   H43 3331  14.504  14.988   5.360
    89ADP   C85 3332  14.419  14.836   5.205
    89ADP    N7 3333  14.327  14.722   5.221
    89ADP  H112 3334  14.353  14.636   5.177
    89ADP   C77 3335  14.480  14.873   5.088
    89ADP   C76 3336  14.411  14.837   4.951
    89ADP   C75 3337  14.482  14.852   4.817
    89ADP   H38 3338  14.575  14.901   4.800
    89ADP   C74 3339  14.407  14.795   4.723
    89ADP   H37 3340  14.435  14.784   4.621
    89ADP   C73 3341  14.277  14.743   4.787
    89ADP    N8 3342  14.290  14.775   4.933
    89ADP   C78 3343  14.622  14.937   5.099
    89ADP   C79 3344  14.712  14.907   5.202
    89ADP   H39 3345  14.697  14.817   5.258
    89ADP   C80 3346  14.824  14.986   5.232
    89ADP   H40 3347  14.883  14.960   5.318
    89ADP   C81 3348  14.856  15.100   5.160
    89ADP   C82 3349  14.769  15.131   5.056
    89ADP   H41 3350  14.792  15.214   4.992
    89ADP   C83 3351  14.655  15.052   5.027
    89ADP   H42 3352  14.589  15.086   4.950
    89ADP   C84 3353  14.984  15.181   5.191
    89ADP   O21 3354  15.065  15.140   5.277
    89ADP  Co17 3355  15.189  15.277   5.296
    89ADP   O40 3356  15.084  15.384   5.389
    89ADP  C135 3357  15.025  15.495   5.365
    89ADP   O39 3358  15.030  15.542   5.247
    89ADP  Co16 3359  15.141  15.433   5.164
    89ADP   O22 3360  15.007  15.291   5.133
    89ADP   O69 3361  15.313  15.486   5.267
    89ADP  C210 3362  15.382  15.429   5.355
    89ADP   O70 3363  15.349  15.315   5.393
    89ADP  H114 3364  15.466  15.479   5.399
    89ADP   O71 3365  15.225  15.412   4.994
    89ADP  C211 3366  15.287  15.304   5.005
    89ADP   O72 3367  15.284  15.243   5.115
    89ADP  H115 3368  15.339  15.262   4.921
    89ADP  C132 3369  14.929  15.555   5.472
    89ADP  C131 3370  14.835  15.651   5.439
    89ADP   H66 3371  14.838  15.697   5.342
    89ADP  C130 3372  14.741  15.693   5.532
    89ADP   H65 3373  14.660  15.754   5.496
    89ADP  C129 3374  14.739  15.647   5.664
    89ADP  C134 3375  14.843  15.561   5.698
    89ADP   H68 3376  14.863  15.540   5.801
    89ADP  C133 3377  14.933  15.511   5.604
    89ADP   H67 3378  14.998  15.431   5.631
    89ADP  C128 3379  14.637  15.701   5.777
    89ADP  C127 3380  14.594  15.600   5.891
    89ADP  C126 3381  14.623  15.468   5.893
    89ADP   H64 3382  14.676  15.413   5.819
    89ADP  C125 3383  14.557  15.404   6.010
    89ADP   H63 3384  14.571  15.301   6.035
    89ADP  C124 3385  14.481  15.495   6.074
    89ADP   N12 3386  14.509  15.627   6.010
    89ADP   H77 3387  14.430  15.687   5.996
    89ADP  C119 3388  14.389  15.464   6.195
    89ADP  C120 3389  14.355  15.314   6.228
    89ADP  C121 3390  14.467  15.212   6.248
    89ADP   H61 3391  14.569  15.245   6.255
    89ADP  C212 3392  14.435  15.064   6.262
    89ADP  H124 3393  14.514  14.991   6.261
    89ADP  C122 3394  14.290  15.017   6.260
    89ADP  C203 3395  14.177  15.117   6.233
    89ADP  H105 3396  14.075  15.084   6.233
    89ADP  C123 3397  14.211  15.264   6.215
    89ADP   H62 3398  14.132  15.332   6.190
    89ADP  C116 3399  14.309  15.562   6.248
    89ADP    N9 3400  14.307  15.708   6.219
    89ADP  C115 3401  14.223  15.764   6.304
    89ADP  C118 3402  14.162  15.657   6.397
    89ADP   H60 3403  14.084  15.671   6.468
    89ADP  C117 3404  14.216  15.542   6.368
    89ADP   H59 3405  14.205  15.452   6.425
    89ADP  C114 3406  14.153  15.902   6.295
    89ADP  C144 3407  14.178  15.983   6.186
    89ADP  C143 3408  14.117   0.121   6.165
    89ADP   H72 3409  14.069   0.182   6.239
    89ADP  C142 3410  14.155   0.167   6.048
    89ADP   H71 3411  14.099   0.240   5.993
    89ADP  C141 3412  14.271   0.084   5.993
    89ADP   N10 3413  14.277  15.958   6.075
    89ADP   H78 3414  14.244  15.881   6.020
    89ADP  C140 3415  14.352   0.119   5.885
    89ADP  C139 3416  14.437   0.001   5.816
    89ADP  C138 3417  14.517   0.027   5.688
    89ADP   H70 3418  14.492   0.097   5.612
    89ADP  C137 3419  14.613  15.937   5.679
    89ADP   H69 3420  14.701  15.948   5.619
    89ADP  C136 3421  14.586  15.830   5.782
    89ADP   N11 3422  14.474  15.884   5.867
    89ADP  C145 3423  14.381   0.276   5.853
    89ADP  C146 3424  14.477   0.321   5.759
    89ADP   H73 3425  14.568   0.266   5.751
    89ADP  C147 3426  14.477   0.448   5.700
    89ADP   H74 3427  14.541   0.469   5.617
    89ADP  C148 3428  14.386   0.544   5.744
    89ADP  C150 3429  14.298   0.509   5.845
    89ADP   H75 3430  14.223   0.579   5.877
    89ADP  C151 3431  14.299   0.381   5.900
    89ADP   H76 3432  14.263   0.375   6.000
    89ADP  C149 3433  14.384   0.686   5.687
    89ADP   O41 3434  14.316   0.781   5.727
    89ADP  Co12 3435  14.389   0.944   5.648
    89ADP   O61 3436  14.490   0.999   5.785
    89ADP  C206 3437  14.529   1.116   5.707
    89ADP   O62 3438  14.453   1.100   5.584
    89ADP  H108 3439  14.601   1.191   5.732
    89ADP   O55 3440  14.263   1.084   5.595
    89ADP  C202 3441  14.148   1.044   5.611
    89ADP  H123 3442  14.057   1.096   5.634
    89ADP   O56 3443  14.171   0.924   5.599
    89ADP  Co13 3444  14.365   0.906   5.536
    89ADP   O42 3445  14.434   0.730   5.583
    89ADP   O63 3446  14.528   0.855   5.481
    89ADP  C207 3447  14.484   0.876   5.343
    89ADP   O64 3448  14.344   0.917   5.358
    89ADP  H109 3449  14.539   0.861   5.253
    89ADP  C111 3450  14.067  15.949   6.421
    89ADP  C110 3451  13.954   0.030   6.409
    89ADP   H56 3452  13.906   0.040   6.314
    89ADP  C109 3453  13.898   0.095   6.519
    89ADP   H55 3454  13.818   0.165   6.504
    89ADP  C108 3455  13.948   0.077   6.648
    89ADP  C113 3456  14.060  15.996   6.662
    89ADP   H58 3457  14.096  15.972   6.760
    89ADP  C112 3458  14.119  15.935   6.551
    89ADP   H57 3459  14.206  15.875   6.566
    89ADP  C107 3460  13.861   0.112   6.770
    89ADP   O37 3461  13.906   0.117   6.887
    89ADP   Co8 3462  13.770   0.164   6.993
    89ADP   O45 3463  13.694   0.000   7.018
    89ADP  C182 3464  13.612  15.930   6.954
    89ADP   O46 3465  13.527  15.994   6.886
    89ADP   Co9 3466  13.595   0.159   6.866
    89ADP   O38 3467  13.736   0.117   6.758
    89ADP   O51 3468  13.541   0.220   7.047
    89ADP  C200 3469  13.611   0.241   7.163
    89ADP   O52 3470  13.745   0.220   7.170
    89ADP  H121 3471  13.558   0.272   7.251
    89ADP   O53 3472  13.552   0.316   6.774
    89ADP  C201 3473  13.653   0.393   6.822
    89ADP   O54 3474  13.746   0.343   6.909
    89ADP  H122 3475  13.662   0.495   6.789
    89ADP  C179 3476  13.585  15.784   6.998
    89ADP  C178 3477  13.635  15.736   7.120
    89ADP   H92 3478  13.666  15.807   7.194
    89ADP  C177 3479  13.640  15.601   7.148
    89ADP   H91 3480  13.683  15.569   7.240
    89ADP  C176 3481  13.594  15.505   7.057
    89ADP  C181 3482  13.540  15.554   6.938
    89ADP   H94 3483  13.494  15.485   6.869
    89ADP  C180 3484  13.536  15.689   6.907
    89ADP   H93 3485  13.505  15.721   6.810
    89ADP  C175 3486  13.575  15.352   7.101
    89ADP  C174 3487  13.603  15.239   6.999
    89ADP  C173 3488  13.660  15.268   6.860
    89ADP   H90 3489  13.705  15.360   6.827
    89ADP  C172 3490  13.657  15.157   6.790
    89ADP   H89 3491  13.679  15.148   6.686
    89ADP  C171 3492  13.608  15.044   6.880
    89ADP   N16 3493  13.573  15.109   7.010
    89ADP  C183 3494  13.536  15.318   7.228
    89ADP  C184 3495  13.471  15.412   7.329
    89ADP   H95 3496  13.437  15.512   7.310
    89ADP  C185 3497  13.454  15.348   7.444
    89ADP   H96 3498  13.403  15.388   7.530
    89ADP  C186 3499  13.508  15.205   7.433
    89ADP   N15 3500  13.557  15.184   7.293
    89ADP  H104 3501  13.648  15.143   7.282
    89ADP  C187 3502  13.517  15.114   7.537
    89ADP  C188 3503  13.535  14.961   7.495
    89ADP  C189 3504  13.532  14.849   7.600
    89ADP   H97 3505  13.580  14.851   7.695
    89ADP  C190 3506  13.488  14.739   7.543
    89ADP   H98 3507  13.449  14.654   7.594
    89ADP  C191 3508  13.492  14.760   7.393
    89ADP   N14 3509  13.518  14.907   7.374
    89ADP  C192 3510  13.549  15.166   7.687
    89ADP  C193 3511  13.588  15.299   7.717
    89ADP   H99 3512  13.618  15.364   7.638
    89ADP  C194 3513  13.603  15.346   7.849
    89ADP  H100 3514  13.611  15.451   7.866
    89ADP  C195 3515  13.592  15.259   7.957
    89ADP  C197 3516  13.557  15.127   7.930
    89ADP  H101 3517  13.558  15.055   8.009
    89ADP  C198 3518  13.529  15.085   7.800
    89ADP  H102 3519  13.468  14.999   7.792
    89ADP  C196 3520  13.597  15.306   8.106
    89ADP   O47 3521  13.606  15.220   8.197
    89ADP  Co10 3522  13.617  15.319   8.352
    89ADP   O50 3523  13.794  15.416   8.305
    89ADP  C199 3524  13.824  15.533   8.271
    89ADP  H120 3525  13.923  15.558   8.240
    89ADP   O49 3526  13.733  15.620   8.272
    89ADP  Co11 3527  13.573  15.525   8.313
    89ADP   O48 3528  13.564  15.423   8.138
    89ADP   O57 3529  13.386  15.556   8.333
    89ADP  C204 3530  13.337  15.443   8.360
    89ADP   O58 3531  13.416  15.346   8.374
    89ADP  H107 3532  13.231  15.429   8.367
    89ADP   O59 3533  13.613  15.501   8.514
    89ADP  C205 3534  13.645  15.404   8.587
    89ADP   O60 3535  13.656  15.291   8.535
    89ADP  H106 3536  13.660  15.418   8.693
    99ADP    O4 3537   2.846   9.336  11.014
    99ADP    C2 3538   2.752   9.376  11.084
    99ADP  H116 3539   2.737   9.470  11.132
    99ADP    O3 3540   2.685   9.273  11.092
    99ADP   Co6 3541   2.696   9.160  10.921
    99ADP   O33 3542   2.526   9.179  10.876
    99ADP  C105 3543   2.540   9.090  10.793
    99ADP   O34 3544   2.667   9.051  10.798
    99ADP   H53 3545   2.463   9.050  10.730
    99ADP   Co7 3546   2.812   9.157  10.906
    99ADP   O35 3547   2.803   9.260  10.775
    99ADP  C106 3548   2.926   9.220  10.738
    99ADP   O36 3549   2.966   9.142  10.817
    99ADP   H54 3550   2.978   9.249  10.649
    99ADP   O20 3551   2.841   9.073  11.090
    99ADP   C72 3552   2.831   8.953  11.070
    99ADP   O19 3553   2.839   8.947  10.947
    99ADP   C69 3554   2.814   8.836  11.170
    99ADP   C68 3555   2.800   8.708  11.117
    99ADP   H34 3556   2.752   8.696  11.022
    99ADP   C67 3557   2.831   8.596  11.194
    99ADP   H33 3558   2.836   8.502  11.144
    99ADP   C66 3559   2.867   8.605  11.330
    99ADP   C71 3560   2.873   8.736  11.382
    99ADP   H36 3561   2.883   8.751  11.487
    99ADP   C70 3562   2.852   8.850  11.303
    99ADP   H35 3563   2.874   8.947  11.343
    99ADP   C65 3564   2.861   8.478  11.428
    99ADP   C62 3565   2.941   8.482  11.564
    99ADP    N5 3566   2.925   8.385  11.675
    99ADP  H113 3567   2.981   8.304  11.658
    99ADP   C61 3568   2.971   8.453  11.799
    99ADP   C64 3569   3.033   8.566  11.763
    99ADP   H32 3570   3.081   8.637  11.827
    99ADP   C63 3571   3.017   8.583  11.613
    99ADP   H31 3572   3.072   8.653  11.554
    99ADP   C60 3573   2.959   8.392  11.943
    99ADP   C57 3574   2.981   8.471  12.079
    99ADP   C56 3575   3.058   8.585  12.106
    99ADP   H28 3576   3.128   8.620  12.033
    99ADP   C55 3577   3.050   8.647  12.224
    99ADP   H27 3578   3.109   8.735  12.241
    99ADP   C54 3579   2.966   8.600  12.324
    99ADP   C59 3580   2.885   8.491  12.296
    99ADP   H30 3581   2.823   8.447  12.371
    99ADP   C58 3582   2.890   8.432  12.178
    99ADP   H29 3583   2.819   8.354  12.157
    99ADP   C53 3584   2.961   8.643  12.475
    99ADP   O17 3585   3.040   8.730  12.520
    99ADP   Co1 3586   2.975   8.756  12.693
    99ADP    O2 3587   2.825   8.843  12.637
    99ADP    C1 3588   2.702   8.815  12.629
    99ADP  H117 3589   2.634   8.881  12.579
    99ADP    O1 3590   2.662   8.705  12.675
    99ADP    Co 3591   2.810   8.628  12.728
    99ADP   O18 3592   2.873   8.594  12.552
    99ADP    O5 3593   2.832   8.728  12.877
    99ADP    C3 3594   2.911   8.819  12.914
    99ADP    O6 3595   3.000   8.858  12.834
    99ADP  H118 3596   2.904   8.860  13.013
    99ADP   O14 3597   2.860   8.477  12.793
    99ADP   C36 3598   2.985   8.492  12.799
    99ADP   O13 3599   3.039   8.601  12.763
    99ADP   C33 3600   3.068   8.373  12.857
    99ADP   C32 3601   3.002   8.256  12.890
    99ADP   H14 3602   2.909   8.235  12.842
    99ADP   C31 3603   3.060   8.157  12.966
    99ADP   H13 3604   2.994   8.082  13.004
    99ADP   C30 3605   3.193   8.155  13.008
    99ADP   C35 3606   3.262   8.271  12.967
    99ADP   H16 3607   3.368   8.274  12.978
    99ADP   C34 3608   3.201   8.377  12.899
    99ADP   H15 3609   3.257   8.468  12.884
    99ADP   C29 3610   3.259   8.020  13.066
    99ADP   C28 3611   3.377   8.026  13.167
    99ADP   C27 3612   3.449   8.135  13.202
    99ADP   H12 3613   3.437   8.235  13.165
    99ADP   C26 3614   3.539   8.100  13.318
    99ADP   H11 3615   3.624   8.158  13.347
    99ADP   C25 3616   3.507   7.978  13.366
    99ADP    N4 3617   3.411   7.921  13.267
    99ADP   H25 3618   3.454   7.843  13.220
    99ADP   C17 3619   3.556   7.913  13.502
    99ADP   C18 3620   3.590   8.012  13.627
    99ADP   C19 3621   3.603   8.152  13.613
    99ADP    H7 3622   3.540   8.201  13.542
    99ADP   C20 3623   3.668   8.233  13.707
    99ADP    H8 3624   3.676   8.339  13.688
    99ADP   C21 3625   3.722   8.180  13.823
    99ADP   C22 3626   3.706   8.043  13.843
    99ADP    H9 3627   3.750   7.996  13.929
    99ADP   C23 3628   3.636   7.965  13.752
    99ADP   H10 3629   3.581   7.887  13.798
    99ADP   C24 3630   3.772   8.266  13.942
    99ADP   O11 3631   3.761   8.391  13.942
    99ADP   Co3 3632   3.831   8.441  14.109
    99ADP    O8 3633   3.675   8.366  14.223
    99ADP    C4 3634   3.661   8.267  14.299
    99ADP  H119 3635   3.565   8.243  14.341
    99ADP    O7 3636   3.761   8.195  14.324
    99ADP   Co2 3637   3.901   8.269  14.216
    99ADP   O12 3638   3.828   8.210  14.040
    99ADP   O26 3639   3.934   8.435  14.330
    99ADP  C101 3640   3.914   8.559  14.316
    99ADP   O25 3641   3.859   8.598  14.210
    99ADP   H52 3642   3.944   8.628  14.392
    99ADP   O28 3643   4.084   8.234  14.174
    99ADP  C102 3644   4.114   8.321  14.088
    99ADP   O27 3645   4.029   8.409  14.060
    99ADP   H51 3646   4.208   8.316  14.037
    99ADP   C14 3647   3.538   7.774  13.516
    99ADP    N1 3648   3.505   7.672  13.410
    99ADP   C13 3649   3.501   7.552  13.468
    99ADP   C16 3650   3.514   7.568  13.619
    99ADP    H6 3651   3.490   7.495  13.692
    99ADP   C15 3652   3.549   7.691  13.644
    99ADP    H5 3653   3.617   7.711  13.724
    99ADP   C12 3654   3.465   7.407  13.416
    99ADP    C9 3655   3.512   7.280  13.495
    99ADP    C8 3656   3.451   7.154  13.489
    99ADP    H2 3657   3.361   7.142  13.431
    99ADP    C7 3658   3.499   7.045  13.561
    99ADP    H1 3659   3.456   6.948  13.546
    99ADP    C6 3660   3.610   7.058  13.645
    99ADP   C11 3661   3.674   7.181  13.647
    99ADP    H4 3662   3.750   7.199  13.719
    99ADP   C10 3663   3.630   7.286  13.570
    99ADP    H3 3664   3.693   7.372  13.562
    99ADP    C5 3665   3.660   6.948  13.742
    99ADP    O9 3666   3.770   6.980  13.816
    99ADP  Co14 3667   3.818   6.797  13.827
    99ADP   O43 3668   3.844   6.763  13.629
    99ADP  C152 3669   3.800   6.670  13.556
    99ADP   O44 3670   3.713   6.587  13.595
    99ADP  Co15 3671   3.690   6.642  13.771
    99ADP   O10 3672   3.610   6.822  13.733
    99ADP   O66 3673   3.586   6.598  13.905
    99ADP  C208 3674   3.625   6.678  13.993
    99ADP   O65 3675   3.723   6.755  13.973
    99ADP  H110 3676   3.574   6.681  14.087
    99ADP   O68 3677   3.837   6.559  13.827
    99ADP  C209 3678   3.950   6.601  13.862
    99ADP   O67 3679   3.970   6.723  13.875
    99ADP  H111 3680   4.031   6.532  13.880
    99ADP  C153 3681   3.847   6.658  13.407
    99ADP  C154 3682   3.809   6.545  13.336
    99ADP   H79 3683   3.780   6.457  13.390
    99ADP  C155 3684   3.824   6.537  13.199
    99ADP   H80 3685   3.784   6.450  13.149
    99ADP  C156 3686   3.883   6.637  13.123
    99ADP  C157 3687   3.923   6.750  13.196
    99ADP   H81 3688   3.975   6.830  13.145
    99ADP  C158 3689   3.903   6.762  13.334
    99ADP   H82 3690   3.921   6.856  13.382
    99ADP  C159 3691   3.942   6.605  12.978
    99ADP  C160 3692   3.925   6.714  12.867
    99ADP   N13 3693   3.969   6.704  12.724
    99ADP  H103 3694   3.960   6.614  12.681
    99ADP  C161 3695   3.895   6.817  12.658
    99ADP  C162 3696   3.851   6.900  12.755
    99ADP   H83 3697   3.819   7.001  12.743
    99ADP  C163 3698   3.869   6.834  12.887
    99ADP   H84 3699   3.833   6.874  12.979
    99ADP  C164 3700   3.841   6.813  12.510
    99ADP  C165 3701   3.725   6.910  12.468
    99ADP  C166 3702   3.627   6.867  12.377
    99ADP   H85 3703   3.627   6.766  12.343
    99ADP  C167 3704   3.525   6.951  12.336
    99ADP   H86 3705   3.459   6.920  12.257
    99ADP  C168 3706   3.514   7.079  12.388
    99ADP  C169 3707   3.614   7.125  12.472
    99ADP   H87 3708   3.606   7.223  12.514
    99ADP  C170 3709   3.720   7.043  12.508
    99ADP   H88 3710   3.806   7.088  12.554
    99ADP  C104 3711   3.379   7.150  12.376
    99ADP   O31 3712   3.269   7.106  12.322
    99ADP   O29 3713   3.241   7.147  12.166
    99ADP  C103 3714   3.148   7.073  12.099
    99ADP   O30 3715   3.041   7.056  12.160
    99ADP   Co5 3716   3.085   7.164  12.288
    99ADP   O15 3717   3.001   7.189  12.453
    99ADP   C50 3718   3.056   7.291  12.500
    99ADP   C49 3719   3.081   7.333  12.645
    99ADP   C48 3720   3.132   7.464  12.653
    99ADP   H22 3721   3.116   7.533  12.573
    99ADP   C47 3722   3.174   7.513  12.769
    99ADP   H21 3723   3.233   7.602  12.766
    99ADP   C46 3724   3.164   7.438  12.887
    99ADP   C52 3725   3.103   7.310  12.880
    99ADP   H24 3726   3.082   7.257  12.971
    99ADP   C51 3727   3.067   7.256  12.762
    99ADP   H23 3728   3.037   7.154  12.756
    99ADP   C41 3729   3.202   7.516  13.015
    99ADP   C40 3730   3.182   7.670  13.027
    99ADP   C39 3731   3.079   7.737  12.935
    99ADP   H18 3732   2.993   7.690  12.893
    99ADP   C38 3733   3.115   7.862  12.919
    99ADP   H17 3734   3.084   7.924  12.838
    99ADP   C37 3735   3.226   7.895  13.019
    99ADP    N3 3736   3.265   7.761  13.076
    99ADP   C42 3737   3.283   7.451  13.102
    99ADP   C43 3738   3.332   7.306  13.092
    99ADP   H19 3739   3.315   7.240  13.010
    99ADP   C44 3740   3.404   7.276  13.200
    99ADP   H20 3741   3.453   7.183  13.216
    99ADP   C45 3742   3.410   7.398  13.292
    99ADP    N2 3743   3.331   7.507  13.230
    99ADP   H26 3744   3.391   7.585  13.212
    99ADP   O16 3745   3.104   7.368  12.412
    99ADP   Co4 3746   3.229   7.300  12.288
    99ADP   O32 3747   3.360   7.266  12.402
    99ADP   O23 3748   3.218   7.443  12.192
    99ADP   C98 3749   3.106   7.433  12.148
    99ADP   O24 3750   3.037   7.320  12.175
    99ADP   C97 3751   3.050   7.552  12.072
    99ADP   C96 3752   2.922   7.547  12.015
    99ADP   H48 3753   2.861   7.460  12.028
    99ADP   C95 3754   2.874   7.656  11.942
    99ADP   H47 3755   2.776   7.652  11.898
    99ADP   C94 3756   2.949   7.775  11.934
    99ADP  C100 3757   3.083   7.772  11.977
    99ADP   H50 3758   3.152   7.849  11.949
    99ADP   C99 3759   3.131   7.665  12.052
    99ADP   H49 3760   3.222   7.676  12.107
    99ADP   C89 3761   2.925   7.900  11.846
    99ADP   C90 3762   2.932   8.038  11.915
    99ADP   C91 3763   2.995   8.053  12.054
    99ADP   H45 3764   2.997   7.978  12.130
    99ADP   C92 3765   3.033   8.178  12.069
    99ADP   H46 3766   3.093   8.217  12.148
    99ADP   C93 3767   2.979   8.257  11.949
    99ADP    N6 3768   2.920   8.157  11.856
    99ADP   C88 3769   2.868   7.886  11.724
    99ADP   C87 3770   2.859   7.754  11.648
    99ADP   H44 3771   2.892   7.658  11.683
    99ADP   C86 3772   2.803   7.776  11.531
    99ADP   H43 3773   2.786   7.701  11.456
    99ADP   C85 3774   2.776   7.926  11.516
    99ADP    N7 3775   2.819   7.997  11.638
    99ADP  H112 3776   2.755   8.061  11.679
    99ADP   C77 3777   2.711   7.984  11.410
    99ADP   C76 3778   2.733   8.137  11.382
    99ADP   C75 3779   2.648   8.216  11.282
    99ADP   H38 3780   2.579   8.175  11.212
    99ADP   C74 3781   2.677   8.345  11.296
    99ADP   H37 3782   2.627   8.424  11.244
    99ADP   C73 3783   2.787   8.363  11.401
    99ADP    N8 3784   2.816   8.224  11.449
    99ADP   C78 3785   2.609   7.896  11.331
    99ADP   C79 3786   2.536   7.792  11.390
    99ADP   H39 3787   2.527   7.790  11.497
    99ADP   C80 3788   2.470   7.692  11.317
    99ADP   H40 3789   2.423   7.612  11.370
    99ADP   C81 3790   2.469   7.690  11.178
    99ADP   C82 3791   2.539   7.794  11.117
    99ADP   H41 3792   2.537   7.803  11.010
    99ADP   C83 3793   2.608   7.893  11.192
    99ADP   H42 3794   2.666   7.965  11.138
    99ADP   C84 3795   2.390   7.584  11.100
    99ADP   O21 3796   2.318   7.501  11.160
    99ADP  Co17 3797   2.260   7.382  11.031
    99ADP   O40 3798   2.414   7.295  11.016
    99ADP  C135 3799   2.504   7.287  10.926
    99ADP   O39 3800   2.494   7.362  10.824
    99ADP  Co16 3801   2.338   7.439  10.844
    99ADP   O22 3802   2.400   7.575  10.974
    99ADP   O69 3803   2.221   7.269  10.817
    99ADP  C210 3804   2.154   7.197  10.894
    99ADP   O70 3805   2.149   7.227  11.016
    99ADP  H114 3806   2.105   7.108  10.858
    99ADP   O71 3807   2.221   7.558  10.753
    99ADP  C211 3808   2.126   7.575  10.833
    99ADP   O72 3809   2.127   7.511  10.941
    99ADP  H115 3810   2.047   7.644  10.811
    99ADP  C132 3811   2.634   7.207  10.955
    99ADP  C131 3812   2.749   7.226  10.880
    99ADP   H66 3813   2.745   7.285  10.791
    99ADP  C130 3814   2.869   7.165  10.916
    99ADP   H65 3815   2.958   7.196  10.866
    99ADP  C129 3816   2.879   7.077  11.025
    99ADP  C134 3817   2.759   7.050  11.090
    99ADP   H68 3818   2.753   6.967  11.158
    99ADP  C133 3819   2.640   7.116  11.060
    99ADP   H67 3820   2.557   7.106  11.126
    99ADP  C128 3821   3.013   6.997  11.064
    99ADP  C127 3822   3.037   6.962  11.216
    99ADP  C126 3823   2.962   7.008  11.318
    99ADP   H64 3824   2.879   7.075  11.312
    99ADP  C125 3825   3.020   6.963  11.448
    99ADP   H63 3826   2.974   6.983  11.542
    99ADP  C124 3827   3.136   6.898  11.425
    99ADP   N12 3828   3.147   6.883  11.277
    99ADP   H77 3829   3.238   6.896  11.238
    99ADP  C119 3830   3.231   6.844  11.535
    99ADP  C120 3831   3.211   6.895  11.682
    99ADP  C121 3832   3.075   6.884  11.752
    99ADP   H61 3833   2.997   6.828  11.705
    99ADP  C212 3834   3.051   6.949  11.887
    99ADP  H124 3835   2.952   6.954  11.928
    99ADP  C122 3836   3.166   7.023  11.957
    99ADP  C203 3837   3.300   7.042  11.887
    99ADP  H105 3838   3.380   7.094  11.935
    99ADP  C123 3839   3.321   6.980  11.749
    99ADP   H62 3840   3.413   6.999  11.697
    99ADP  C116 3841   3.350   6.787  11.502
    99ADP    N9 3842   3.400   6.747  11.367
    99ADP  C115 3843   3.515   6.683  11.385
    99ADP  C118 3844   3.548   6.675  11.535
    99ADP   H60 3845   3.638   6.638  11.579
    99ADP  C117 3846   3.450   6.730  11.602
    99ADP   H59 3847   3.438   6.727  11.708
    99ADP  C114 3848   3.628   6.655  11.283
    99ADP  C144 3849   3.615   6.700  11.153
    99ADP  C143 3850   3.717   6.679  11.043
    99ADP   H72 3851   3.798   6.608  11.044
    99ADP  C142 3852   3.677   6.742  10.934
    99ADP   H71 3853   3.745   6.775  10.858
    99ADP  C141 3854   3.531   6.782  10.948
    99ADP   N10 3855   3.494   6.768  11.093
    99ADP   H78 3856   3.484   6.859  11.133
    99ADP  C140 3857   3.450   6.827  10.843
    99ADP  C139 3858   3.315   6.904  10.884
    99ADP  C138 3859   3.226   6.969  10.777
    99ADP   H70 3860   3.261   7.010  10.684
    99ADP  C137 3861   3.105   6.982  10.824
    99ADP   H69 3862   3.017   6.995  10.764
    99ADP  C136 3863   3.109   6.955  10.972
    99ADP   N11 3864   3.247   6.900  10.998
    99ADP  C145 3865   3.475   6.773  10.691
    99ADP  C146 3866   3.387   6.796  10.583
    99ADP   H73 3867   3.282   6.794  10.604
    99ADP  C147 3868   3.423   6.788  10.449
    99ADP   H74 3869   3.356   6.823  10.373
    99ADP  C148 3870   3.550   6.743  10.413
    99ADP  C150 3871   3.637   6.708  10.515
    99ADP   H75 3872   3.736   6.676  10.491
    99ADP  C151 3873   3.599   6.718  10.649
    99ADP   H76 3874   3.650   6.652  10.715
    99ADP  C149 3875   3.595   6.731  10.268
    99ADP   O41 3876   3.701   6.683  10.226
    99ADP  Co12 3877   3.679   6.648  10.035
    99ADP   O61 3878   3.636   6.475  10.040
    99ADP  C206 3879   3.627   6.474   9.895
    99ADP   O62 3880   3.665   6.611   9.859
    99ADP  H108 3881   3.590   6.397   9.831
    99ADP   O55 3882   3.835   6.674   9.919
    99ADP  C202 3883   3.928   6.720   9.986
    99ADP  H123 3884   4.034   6.710   9.976
    99ADP   O56 3885   3.860   6.776  10.072
    99ADP  Co13 3886   3.665   6.766  10.011
    99ADP   O42 3887   3.546   6.782  10.165
    99ADP   O63 3888   3.487   6.776   9.988
    99ADP  C207 3889   3.508   6.895   9.907
    99ADP   O64 3890   3.653   6.914   9.911
    99ADP  H109 3891   3.435   6.956   9.857
    99ADP  C111 3892   3.749   6.561  11.331
    99ADP  C110 3893   3.879   6.576  11.284
    99ADP   H56 3894   3.907   6.668  11.236
    99ADP  C109 3895   3.976   6.477  11.302
    99ADP   H55 3896   4.071   6.488  11.254
    99ADP  C108 3897   3.948   6.361  11.373
    99ADP  C113 3898   3.819   6.345  11.422
    99ADP   H58 3899   3.796   6.261  11.485
    99ADP  C112 3900   3.721   6.442  11.400
    99ADP   H57 3901   3.622   6.424  11.436
    99ADP  C107 3902   4.065   6.276  11.429
    99ADP   O37 3903   4.048   6.161  11.477
    99ADP   Co8 3904   4.210   6.102  11.525
    99ADP   O45 3905   4.222   6.180  11.690
    99ADP  C182 3906   4.258   6.293  11.731
    99ADP   O46 3907   4.345   6.352  11.662
    99ADP   Co9 3908   4.342   6.272  11.502
    99ADP   O38 3909   4.177   6.328  11.447
    99ADP   O51 3910   4.448   6.115  11.560
    99ADP  C200 3911   4.415   5.985  11.589
    99ADP   O52 3912   4.287   5.941  11.580
    99ADP  H121 3913   4.492   5.918  11.621
    99ADP   O53 3914   4.422   6.294  11.334
    99ADP  C201 3915   4.368   6.185  11.274
    99ADP   O54 3916   4.283   6.102  11.340
    99ADP  H122 3917   4.391   6.165  11.171
    99ADP  C179 3918   4.236   6.331  11.881
    99ADP  C178 3919   4.196   6.233  11.973
    99ADP   H92 3920   4.209   6.129  11.947
    99ADP  C177 3921   4.147   6.267  12.097
    99ADP   H91 3922   4.114   6.189  12.163
    99ADP  C176 3923   4.134   6.400  12.138
    99ADP  C181 3924   4.179   6.497  12.047
    99ADP   H94 3925   4.181   6.599  12.077
    99ADP  C180 3926   4.227   6.464  11.921
    99ADP   H93 3927   4.247   6.542  11.850
    99ADP  C175 3928   4.102   6.437  12.290
    99ADP  C174 3929   4.013   6.561  12.322
    99ADP  C173 3930   3.946   6.642  12.210
    99ADP   H90 3931   3.935   6.613  12.108
    99ADP  C172 3932   3.895   6.750  12.265
    99ADP   H89 3933   3.853   6.833  12.211
    99ADP  C171 3934   3.912   6.742  12.416
    99ADP   N16 3935   3.993   6.619  12.440
    99ADP  C183 3936   4.149   6.362  12.395
    99ADP  C184 3937   4.264   6.262  12.387
    99ADP   H95 3938   4.328   6.245  12.303
    99ADP  C185 3939   4.278   6.202  12.505
    99ADP   H96 3940   4.355   6.131  12.529
    99ADP  C186 3941   4.172   6.254  12.603
    99ADP   N15 3942   4.092   6.360  12.533
    99ADP  H104 3943   3.993   6.354  12.541
    99ADP  C187 3944   4.150   6.204  12.730
    99ADP  C188 3945   4.065   6.299  12.828
    99ADP  C189 3946   4.047   6.263  12.976
    99ADP   H97 3947   4.023   6.166  13.015
    99ADP  C190 3948   4.033   6.374  13.045
    99ADP   H98 3949   4.049   6.384  13.150
    99ADP  C191 3950   4.008   6.487  12.947
    99ADP   N14 3951   4.036   6.428  12.812
    99ADP  C192 3952   4.169   6.046  12.759
    99ADP  C193 3953   4.191   5.949  12.658
    99ADP   H99 3954   4.174   5.976  12.556
    99ADP  C194 3955   4.222   5.815  12.686
    99ADP  H100 3956   4.259   5.752  12.608
    99ADP  C195 3957   4.219   5.767  12.817
    99ADP  C197 3958   4.194   5.859  12.919
    99ADP  H101 3959   4.182   5.825  13.019
    99ADP  C198 3960   4.178   5.994  12.890
    99ADP  H102 3961   4.197   6.061  12.971
    99ADP  C196 3962   4.261   5.622  12.856
    99ADP   O47 3963   4.237   5.581  12.973
    99ADP  Co10 3964   4.295   5.406  12.972
    99ADP   O50 3965   4.162   5.338  12.828
    99ADP  C199 3966   4.173   5.304  12.707
    99ADP  H120 3967   4.086   5.286  12.647
    99ADP   O49 3968   4.288   5.298  12.657
    99ADP  Co11 3969   4.405   5.363  12.793
    99ADP   O48 3970   4.340   5.556  12.785
    99ADP   O57 3971   4.589   5.400  12.821
    99ADP  C204 3972   4.596   5.445  12.938
    99ADP   O58 3973   4.492   5.447  13.008
    99ADP  H107 3974   4.688   5.484  12.977
    99ADP   O59 3975   4.398   5.193  12.910
    99ADP  C205 3976   4.348   5.164  13.022
    99ADP   O60 3977   4.284   5.252  13.083
    99ADP  H106 3978   4.362   5.066  13.064
   109ADP    O4 3979   6.463   6.644   4.579
   109ADP    C2 3980   6.550   6.623   4.664
   109ADP  H116 3981   6.642   6.569   4.656
   109ADP    O3 3982   6.497   6.674   4.763
   109ADP   Co6 3983   6.359   6.818   4.715
   109ADP   O33 3984   6.448   6.951   4.791
   109ADP  C105 3985   6.349   7.022   4.779
   109ADP   O34 3986   6.255   6.949   4.719
   109ADP   H53 3987   6.338   7.123   4.814
   109ADP   Co7 3988   6.298   6.762   4.632
   109ADP   O35 3989   6.354   6.861   4.510
   109ADP  C106 3990   6.251   6.822   4.434
   109ADP   O36 3991   6.185   6.745   4.495
   109ADP   H54 3992   6.230   6.855   4.334
   109ADP   O20 3993   6.255   6.605   4.756
   109ADP   C72 3994   6.175   6.651   4.834
   109ADP   O19 3995   6.129   6.742   4.766
   109ADP   C69 3996   6.130   6.602   4.974
   109ADP   C68 3997   6.033   6.681   5.032
   109ADP   H34 3998   6.045   6.788   5.034
   109ADP   C67 3999   5.927   6.623   5.101
   109ADP   H33 4000   5.837   6.681   5.104
   109ADP   C66 4001   5.918   6.486   5.132
   109ADP   C71 4002   6.024   6.410   5.079
   109ADP   H36 4003   6.031   6.305   5.097
   109ADP   C70 4004   6.126   6.465   5.000
   109ADP   H35 4005   6.199   6.401   4.954
   109ADP   C65 4006   5.816   6.430   5.244
   109ADP   C62 4007   5.797   6.274   5.262
   109ADP    N5 4008   5.737   6.209   5.382
   109ADP  H113 4009   5.638   6.204   5.370
   109ADP   C61 4010   5.794   6.072   5.390
   109ADP   C64 4011   5.853   6.047   5.271
   109ADP   H32 4012   5.901   5.956   5.243
   109ADP   C63 4013   5.851   6.173   5.189
   109ADP   H31 4014   5.865   6.176   5.083
   109ADP   C60 4015   5.772   5.973   5.508
   109ADP   C57 4016   5.854   5.838   5.533
   109ADP   C56 4017   5.920   5.755   5.442
   109ADP   H28 4018   5.901   5.765   5.337
   109ADP   C55 4019   5.999   5.656   5.484
   109ADP   H27 4020   6.049   5.594   5.413
   109ADP   C54 4021   6.018   5.633   5.620
   109ADP   C59 4022   5.959   5.720   5.711
   109ADP   H30 4023   5.966   5.702   5.816
   109ADP   C58 4024   5.883   5.819   5.668
   109ADP   H29 4025   5.846   5.888   5.741
   109ADP   C53 4026   6.087   5.509   5.688
   109ADP   O17 4027   6.132   5.414   5.620
   109ADP   Co1 4028   6.218   5.310   5.749
   109ADP    O2 4029   6.354   5.428   5.773
   109ADP    C1 4030   6.387   5.511   5.862
   109ADP  H117 4031   6.466   5.581   5.846
   109ADP    O1 4032   6.320   5.513   5.969
   109ADP    Co 4033   6.193   5.397   5.940
   109ADP   O18 4034   6.102   5.507   5.814
   109ADP    O5 4035   6.295   5.250   5.961
   109ADP    C3 4036   6.342   5.160   5.886
   109ADP    O6 4037   6.319   5.167   5.763
   109ADP  H118 4038   6.400   5.080   5.927
   109ADP   O14 4039   6.052   5.339   6.017
   109ADP   C36 4040   6.005   5.261   5.930
   109ADP   O13 4041   6.067   5.240   5.822
   109ADP   C33 4042   5.871   5.188   5.966
   109ADP   C32 4043   5.809   5.219   6.085
   109ADP   H14 4044   5.829   5.314   6.130
   109ADP   C31 4045   5.711   5.140   6.141
   109ADP   H13 4046   5.689   5.158   6.244
   109ADP   C30 4047   5.653   5.029   6.080
   109ADP   C35 4048   5.710   5.003   5.954
   109ADP   H16 4049   5.664   4.930   5.891
   109ADP   C34 4050   5.817   5.077   5.901
   109ADP   H15 4051   5.864   5.042   5.811
   109ADP   C29 4052   5.520   4.962   6.141
   109ADP   C28 4053   5.489   4.812   6.120
   109ADP   C27 4054   5.556   4.725   6.040
   109ADP   H12 4055   5.640   4.747   5.978
   109ADP   C26 4056   5.505   4.585   6.066
   109ADP   H11 4057   5.521   4.503   5.999
   109ADP   C25 4058   5.425   4.585   6.175
   109ADP    N4 4059   5.402   4.728   6.208
   109ADP   H25 4060   5.306   4.751   6.191
   109ADP   C17 4061   5.372   4.457   6.254
   109ADP   C18 4062   5.464   4.322   6.254
   109ADP   C19 4063   5.573   4.304   6.167
   109ADP    H7 4064   5.634   4.389   6.143
   109ADP   C20 4065   5.628   4.178   6.137
   109ADP    H8 4066   5.707   4.171   6.066
   109ADP   C21 4067   5.578   4.062   6.197
   109ADP   C22 4068   5.476   4.078   6.289
   109ADP    H9 4069   5.430   3.992   6.334
   109ADP   C23 4070   5.427   4.204   6.321
   109ADP   H10 4071   5.396   4.212   6.422
   109ADP   C24 4072   5.652   3.926   6.193
   109ADP   O11 4073   5.765   3.914   6.139
   109ADP   Co3 4074   5.807   3.733   6.164
   109ADP    O8 4075   5.838   3.745   6.368
   109ADP    C4 4076   5.776   3.706   6.470
   109ADP  H119 4077   5.811   3.731   6.569
   109ADP    O7 4078   5.671   3.639   6.454
   109ADP   Co2 4079   5.646   3.632   6.265
   109ADP   O12 4080   5.597   3.824   6.241
   109ADP   O26 4081   5.795   3.496   6.226
   109ADP  C101 4082   5.908   3.501   6.171
   109ADP   O25 4083   5.948   3.612   6.126
   109ADP   H52 4084   5.967   3.413   6.160
   109ADP   O28 4085   5.521   3.563   6.138
   109ADP  C102 4086   5.564   3.601   6.026
   109ADP   O27 4087   5.675   3.661   6.022
   109ADP   H51 4088   5.506   3.587   5.937
   109ADP   C14 4089   5.265   4.477   6.342
   109ADP    N1 4090   5.172   4.597   6.353
   109ADP   C13 4091   5.082   4.570   6.448
   109ADP   C16 4092   5.118   4.440   6.517
   109ADP    H6 4093   5.080   4.406   6.611
   109ADP   C15 4094   5.212   4.381   6.448
   109ADP    H5 4095   5.212   4.275   6.440
   109ADP   C12 4096   4.965   4.655   6.514
   109ADP    C9 4097   4.849   4.584   6.591
   109ADP    C8 4098   4.770   4.644   6.690
   109ADP    H2 4099   4.793   4.744   6.722
   109ADP    C7 4100   4.666   4.576   6.754
   109ADP    H1 4101   4.602   4.628   6.822
   109ADP    C6 4102   4.640   4.442   6.723
   109ADP   C11 4103   4.715   4.384   6.622
   109ADP    H4 4104   4.707   4.279   6.606
   109ADP   C10 4105   4.812   4.454   6.555
   109ADP    H3 4106   4.853   4.410   6.467
   109ADP    C5 4107   4.538   4.354   6.799
   109ADP    O9 4108   4.526   4.226   6.754
   109ADP  Co14 4109   4.350   4.215   6.822
   109ADP   O43 4110   4.268   4.364   6.711
   109ADP  C152 4111   4.196   4.462   6.745
   109ADP   O44 4112   4.176   4.494   6.866
   109ADP  Co15 4113   4.270   4.358   6.952
   109ADP   O10 4114   4.453   4.409   6.890
   109ADP   O66 4115   4.311   4.319   7.117
   109ADP  C208 4116   4.377   4.214   7.102
   109ADP   O65 4117   4.390   4.161   6.988
   109ADP  H110 4118   4.424   4.169   7.187
   109ADP   O68 4119   4.137   4.241   6.932
   109ADP  C209 4120   4.125   4.140   6.857
   109ADP   O67 4121   4.222   4.100   6.789
   109ADP  H111 4122   4.031   4.089   6.851
   109ADP  C153 4123   4.134   4.557   6.636
   109ADP  C154 4124   4.041   4.652   6.676
   109ADP   H79 4125   3.993   4.642   6.771
   109ADP  C155 4126   4.001   4.754   6.591
   109ADP   H80 4127   3.934   4.828   6.629
   109ADP  C156 4128   4.047   4.764   6.460
   109ADP  C157 4129   4.139   4.666   6.420
   109ADP   H81 4130   4.172   4.664   6.318
   109ADP  C158 4131   4.183   4.566   6.506
   109ADP   H82 4132   4.264   4.502   6.476
   109ADP  C159 4133   3.966   4.853   6.355
   109ADP  C160 4134   4.047   4.932   6.246
   109ADP   N13 4135   3.990   5.020   6.139
   109ADP  H103 4136   3.910   5.075   6.165
   109ADP  C161 4137   4.110   5.097   6.092
   109ADP  C162 4138   4.220   5.032   6.135
   109ADP   H83 4139   4.320   5.043   6.098
   109ADP  C163 4140   4.181   4.928   6.234
   109ADP   H84 4141   4.249   4.869   6.290
   109ADP  C164 4142   4.105   5.247   6.043
   109ADP  C165 4143   4.235   5.333   6.046
   109ADP  C166 4144   4.229   5.469   6.078
   109ADP   H85 4145   4.136   5.511   6.110
   109ADP  C167 4146   4.341   5.549   6.079
   109ADP   H86 4147   4.331   5.655   6.092
   109ADP  C168 4148   4.466   5.494   6.053
   109ADP  C169 4149   4.474   5.361   6.014
   109ADP   H87 4150   4.570   5.318   5.994
   109ADP  C170 4151   4.360   5.283   6.007
   109ADP   H88 4152   4.365   5.189   5.955
   109ADP  C104 4153   4.589   5.572   6.098
   109ADP   O31 4154   4.594   5.687   6.161
   109ADP   O29 4155   4.613   5.821   6.069
   109ADP  C103 4156   4.582   5.940   6.127
   109ADP   O30 4157   4.631   5.957   6.240
   109ADP   Co5 4158   4.726   5.813   6.232
   109ADP   O15 4159   4.819   5.727   6.370
   109ADP   C50 4160   4.889   5.642   6.310
   109ADP   C49 4161   4.939   5.505   6.357
   109ADP   C48 4162   5.028   5.448   6.263
   109ADP   H22 4163   5.079   5.510   6.193
   109ADP   C47 4164   5.071   5.324   6.278
   109ADP   H21 4165   5.119   5.277   6.194
   109ADP   C46 4166   5.034   5.248   6.390
   109ADP   C52 4167   4.954   5.309   6.490
   109ADP   H24 4168   4.936   5.258   6.582
   109ADP   C51 4169   4.903   5.432   6.471
   109ADP   H23 4170   4.829   5.470   6.538
   109ADP   C41 4171   5.107   5.112   6.401
   109ADP   C40 4172   5.251   5.090   6.345
   109ADP   C39 4173   5.340   5.214   6.327
   109ADP   H18 4174   5.335   5.304   6.383
   109ADP   C38 4175   5.425   5.187   6.231
   109ADP   H17 4176   5.478   5.262   6.175
   109ADP   C37 4177   5.420   5.038   6.199
   109ADP    N3 4178   5.298   4.989   6.273
   109ADP   C42 4179   5.030   5.004   6.430
   109ADP   C43 4180   4.881   5.006   6.465
   109ADP   H19 4181   4.816   5.091   6.461
   109ADP   C44 4182   4.841   4.883   6.494
   109ADP   H20 4183   4.741   4.855   6.518
   109ADP   C45 4184   4.961   4.787   6.483
   109ADP    N2 4185   5.079   4.867   6.445
   109ADP   H26 4186   5.114   4.834   6.357
   109ADP   O16 4187   4.916   5.672   6.190
   109ADP   Co4 4188   4.773   5.708   6.071
   109ADP   O32 4189   4.703   5.545   6.068
   109ADP   O23 4190   4.882   5.768   5.953
   109ADP   C98 4191   4.919   5.871   6.005
   109ADP   O24 4192   4.861   5.907   6.122
   109ADP   C97 4193   5.034   5.945   5.938
   109ADP   C96 4194   5.080   6.067   5.991
   109ADP   H48 4195   5.036   6.106   6.081
   109ADP   C95 4196   5.183   6.136   5.926
   109ADP   H47 4197   5.218   6.229   5.966
   109ADP   C94 4198   5.247   6.079   5.814
   109ADP  C100 4199   5.188   5.966   5.754
   109ADP   H50 4200   5.215   5.937   5.655
   109ADP   C99 4201   5.088   5.895   5.819
   109ADP   H49 4202   5.063   5.796   5.786
   109ADP   C89 4203   5.349   6.142   5.718
   109ADP   C90 4204   5.477   6.063   5.684
   109ADP   C91 4205   5.485   5.913   5.715
   109ADP   H45 4206   5.435   5.863   5.795
   109ADP   C92 4207   5.577   5.861   5.636
   109ADP   H46 4208   5.595   5.756   5.623
   109ADP   C93 4209   5.648   5.976   5.565
   109ADP    N6 4210   5.573   6.099   5.600
   109ADP   C88 4211   5.341   6.274   5.690
   109ADP   C87 4212   5.218   6.361   5.718
   109ADP   H44 4213   5.127   6.329   5.764
   109ADP   C86 4214   5.242   6.483   5.674
   109ADP   H43 4215   5.173   6.564   5.679
   109ADP   C85 4216   5.380   6.486   5.608
   109ADP    N7 4217   5.443   6.353   5.616
   109ADP  H112 4218   5.537   6.349   5.650
   109ADP   C77 4219   5.441   6.599   5.558
   109ADP   C76 4220   5.555   6.586   5.452
   109ADP   C75 4221   5.639   6.707   5.413
   109ADP   H38 4222   5.618   6.809   5.436
   109ADP   C74 4223   5.743   6.664   5.343
   109ADP   H37 4224   5.822   6.728   5.312
   109ADP   C73 4225   5.735   6.512   5.323
   109ADP    N8 4226   5.610   6.473   5.397
   109ADP   C78 4227   5.399   6.735   5.622
   109ADP   C79 4228   5.361   6.748   5.756
   109ADP   H39 4229   5.387   6.670   5.824
   109ADP   C80 4230   5.294   6.860   5.806
   109ADP   H40 4231   5.259   6.858   5.907
   109ADP   C81 4232   5.264   6.970   5.726
   109ADP   C82 4233   5.304   6.961   5.593
   109ADP   H41 4234   5.291   7.046   5.530
   109ADP   C83 4235   5.367   6.845   5.543
   109ADP   H42 4236   5.386   6.841   5.438
   109ADP   C84 4237   5.196   7.094   5.786
   109ADP   O21 4238   5.173   7.097   5.909
   109ADP  Co17 4239   5.078   7.251   5.939
   109ADP   O40 4240   4.924   7.191   5.875
   109ADP  C135 4241   4.854   7.216   5.771
   109ADP   O39 4242   4.902   7.294   5.683
   109ADP  Co16 4243   5.051   7.352   5.756
   109ADP   O22 4244   5.158   7.191   5.715
   109ADP   O69 4245   4.968   7.466   5.907
   109ADP  C210 4246   4.965   7.453   6.032
   109ADP   O70 4247   5.006   7.345   6.082
   109ADP  H114 4248   4.940   7.534   6.096
   109ADP   O71 4249   5.192   7.474   5.721
   109ADP  C211 4250   5.270   7.460   5.819
   109ADP   O72 4251   5.238   7.379   5.910
   109ADP  H115 4252   5.361   7.516   5.825
   109ADP  C132 4253   4.727   7.131   5.742
   109ADP  C131 4254   4.672   7.123   5.614
   109ADP   H66 4255   4.706   7.190   5.538
   109ADP  C130 4256   4.570   7.034   5.586
   109ADP   H65 4257   4.544   7.018   5.484
   109ADP  C129 4258   4.511   6.952   5.684
   109ADP  C134 4259   4.559   6.973   5.814
   109ADP   H68 4260   4.504   6.934   5.897
   109ADP  C133 4261   4.667   7.056   5.842
   109ADP   H67 4262   4.711   7.054   5.940
   109ADP  C128 4263   4.385   6.855   5.659
   109ADP  C127 4264   4.373   6.725   5.747
   109ADP  C126 4265   4.468   6.680   5.831
   109ADP   H64 4266   4.565   6.722   5.847
   109ADP  C125 4267   4.426   6.550   5.891
   109ADP   H63 4268   4.482   6.499   5.965
   109ADP  C124 4269   4.310   6.510   5.834
   109ADP   N12 4270   4.263   6.624   5.749
   109ADP   H77 4271   4.223   6.600   5.661
   109ADP  C119 4272   4.238   6.376   5.862
   109ADP  C120 4273   4.319   6.262   5.935
   109ADP  C121 4274   4.388   6.288   6.069
   109ADP   H61 4275   4.369   6.379   6.121
   109ADP  C212 4276   4.481   6.185   6.130
   109ADP  H124 4277   4.541   6.209   6.215
   109ADP  C122 4278   4.503   6.051   6.059
   109ADP  C203 4279   4.441   6.025   5.922
   109ADP  H105 4280   4.456   5.931   5.872
   109ADP  C123 4281   4.352   6.131   5.860
   109ADP   H62 4282   4.313   6.116   5.761
   109ADP  C116 4283   4.125   6.341   5.794
   109ADP    N9 4284   4.042   6.425   5.703
   109ADP  C115 4285   3.935   6.353   5.671
   109ADP  C118 4286   3.941   6.215   5.740
   109ADP   H60 4287   3.874   6.133   5.724
   109ADP  C117 4288   4.048   6.211   5.815
   109ADP   H59 4289   4.071   6.135   5.886
   109ADP  C114 4290   3.838   6.371   5.551
   109ADP  C144 4291   3.859   6.476   5.463
   109ADP  C143 4292   3.770   6.507   5.343
   109ADP   H72 4293   3.672   6.469   5.326
   109ADP  C142 4294   3.822   6.607   5.276
   109ADP   H71 4295   3.804   6.623   5.172
   109ADP  C141 4296   3.930   6.677   5.360
   109ADP   N10 4297   3.963   6.584   5.474
   109ADP   H78 4298   4.054   6.544   5.458
   109ADP  C140 4299   3.987   6.801   5.331
   109ADP  C139 4300   4.126   6.836   5.404
   109ADP  C138 4301   4.204   6.963   5.368
   109ADP   H70 4302   4.206   7.010   5.272
   109ADP  C137 4303   4.283   6.995   5.468
   109ADP   H69 4304   4.325   7.092   5.484
   109ADP  C136 4305   4.285   6.879   5.565
   109ADP   N11 4306   4.177   6.785   5.517
   109ADP  C145 4307   3.900   6.914   5.252
   109ADP  C146 4308   3.943   7.048   5.235
   109ADP   H73 4309   3.996   7.094   5.316
   109ADP  C147 4310   3.894   7.134   5.137
   109ADP   H74 4311   3.943   7.228   5.118
   109ADP  C148 4312   3.787   7.095   5.057
   109ADP  C150 4313   3.733   6.968   5.078
   109ADP   H75 4314   3.655   6.933   5.014
   109ADP  C151 4315   3.786   6.884   5.175
   109ADP   H76 4316   3.717   6.812   5.214
   109ADP  C149 4317   3.725   7.187   4.952
   109ADP   O41 4318   3.624   7.166   4.885
   109ADP  Co12 4319   3.569   7.336   4.804
   109ADP   O61 4320   3.443   7.384   4.922
   109ADP  C206 4321   3.418   7.504   4.842
   109ADP   O62 4322   3.509   7.489   4.730
   109ADP  H108 4323   3.353   7.586   4.865
   109ADP   O55 4324   3.495   7.331   4.623
   109ADP  C202 4325   3.503   7.216   4.578
   109ADP  H123 4326   3.443   7.163   4.507
   109ADP   O56 4327   3.599   7.180   4.646
   109ADP  Co13 4328   3.672   7.344   4.742
   109ADP   O42 4329   3.771   7.291   4.901
   109ADP   O63 4330   3.761   7.466   4.840
   109ADP  C207 4331   3.839   7.499   4.720
   109ADP   O64 4332   3.787   7.407   4.619
   109ADP  H109 4333   3.917   7.571   4.710
   109ADP  C111 4334   3.710   6.276   5.545
   109ADP  C110 4335   3.654   6.233   5.425
   109ADP   H56 4336   3.709   6.243   5.334
   109ADP  C109 4337   3.529   6.170   5.420
   109ADP   H55 4338   3.485   6.148   5.325
   109ADP  C108 4339   3.457   6.144   5.536
   109ADP  C113 4340   3.511   6.188   5.657
   109ADP   H58 4341   3.460   6.166   5.748
   109ADP  C112 4342   3.634   6.254   5.660
   109ADP   H57 4343   3.670   6.288   5.755
   109ADP  C107 4344   3.341   6.041   5.535
   109ADP   O37 4345   3.263   6.029   5.632
   109ADP   Co8 4346   3.137   5.914   5.582
   109ADP   O45 4347   3.220   5.758   5.628
   109ADP  C182 4348   3.308   5.689   5.573
   109ADP   O46 4349   3.301   5.681   5.448
   109ADP   Co9 4350   3.210   5.827   5.398
   109ADP   O38 4351   3.333   5.954   5.445
   109ADP   O51 4352   3.032   5.751   5.439
   109ADP  C200 4353   2.943   5.770   5.541
   109ADP   O52 4354   2.968   5.859   5.641
   109ADP  H121 4355   2.854   5.710   5.545
   109ADP   O53 4356   3.162   5.914   5.238
   109ADP  C201 4357   3.086   6.012   5.294
   109ADP   O54 4358   3.073   6.024   5.429
   109ADP  H122 4359   3.036   6.082   5.230
   109ADP  C179 4360   3.381   5.580   5.657
   109ADP  C178 4361   3.335   5.548   5.785
   109ADP   H92 4362   3.236   5.577   5.814
   109ADP  C177 4363   3.413   5.477   5.875
   109ADP   H91 4364   3.375   5.459   5.973
   109ADP  C176 4365   3.541   5.432   5.841
   109ADP  C181 4366   3.585   5.461   5.711
   109ADP   H94 4367   3.678   5.421   5.677
   109ADP  C180 4368   3.509   5.535   5.621
   109ADP   H93 4369   3.552   5.567   5.529
   109ADP  C175 4370   3.616   5.325   5.932
   109ADP  C174 4371   3.771   5.333   5.948
   109ADP  C173 4372   3.851   5.449   5.887
   109ADP   H90 4373   3.812   5.541   5.850
   109ADP  C172 4374   3.979   5.419   5.897
   109ADP   H89 4375   4.059   5.474   5.852
   109ADP  C171 4376   3.992   5.289   5.977
   109ADP   N16 4377   3.853   5.242   6.000
   109ADP  C183 4378   3.549   5.225   5.999
   109ADP  C184 4379   3.407   5.180   5.968
   109ADP   H95 4380   3.346   5.212   5.886
   109ADP  C185 4381   3.370   5.088   6.057
   109ADP   H96 4382   3.277   5.035   6.054
   109ADP  C186 4383   3.484   5.063   6.157
   109ADP   N15 4384   3.600   5.148   6.117
   109ADP  H104 4385   3.644   5.201   6.189
   109ADP  C187 4386   3.474   4.986   6.272
   109ADP  C188 4387   3.612   4.924   6.325
   109ADP  C189 4388   3.615   4.802   6.419
   109ADP   H97 4389   3.537   4.764   6.480
   109ADP  C190 4390   3.738   4.754   6.422
   109ADP   H98 4391   3.767   4.662   6.467
   109ADP  C191 4392   3.828   4.849   6.345
   109ADP   N14 4393   3.736   4.952   6.286
   109ADP  C192 4394   3.339   4.988   6.360
   109ADP  C193 4395   3.220   5.053   6.320
   109ADP   H99 4396   3.227   5.138   6.256
   109ADP  C194 4397   3.095   5.026   6.377
   109ADP  H100 4398   3.006   5.071   6.336
   109ADP  C195 4399   3.084   4.938   6.485
   109ADP  C197 4400   3.201   4.881   6.534
   109ADP  H101 4401   3.196   4.806   6.610
   109ADP  C198 4402   3.325   4.911   6.477
   109ADP  H102 4403   3.408   4.906   6.543
   109ADP  C196 4404   2.947   4.901   6.551
   109ADP   O47 4405   2.946   4.830   6.655
   109ADP  Co10 4406   2.769   4.827   6.706
   109ADP   O50 4407   2.750   5.029   6.742
   109ADP  C199 4408   2.692   5.124   6.684
   109ADP  H120 4409   2.705   5.225   6.718
   109ADP   O49 4410   2.622   5.098   6.583
   109ADP  Co11 4411   2.644   4.911   6.553
   109ADP   O48 4412   2.838   4.922   6.493
   109ADP   O57 4413   2.590   4.775   6.431
   109ADP  C204 4414   2.648   4.671   6.471
   109ADP   O58 4415   2.714   4.676   6.578
   109ADP  H107 4416   2.644   4.580   6.413
   109ADP   O59 4417   2.526   4.849   6.710
   109ADP  C205 4418   2.547   4.795   6.821
   109ADP   O60 4419   2.665   4.769   6.853
   109ADP  H106 4420   2.466   4.772   6.888
   119ADP    O4 4421   8.138  11.785   2.303
   119ADP    C2 4422   8.232  11.714   2.264
   119ADP  H116 4423   8.259  11.686   2.164
   119ADP    O3 4424   8.277  11.676   2.371
   119ADP   Co6 4425   8.253  11.814   2.521
   119ADP   O33 4426   8.426  11.844   2.545
   119ADP  C105 4427   8.400  11.904   2.648
   119ADP   O34 4428   8.267  11.902   2.662
   119ADP   H53 4429   8.470  11.947   2.717
   119ADP   Co7 4430   8.141  11.840   2.507
   119ADP   O35 4431   8.177  11.991   2.446
   119ADP  C106 4432   8.050  12.029   2.472
   119ADP   O36 4433   7.991  11.938   2.519
   119ADP   H54 4434   8.010  12.127   2.457
   119ADP   O20 4435   8.085  11.645   2.534
   119ADP   C72 4436   8.074  11.633   2.655
   119ADP   O19 4437   8.071  11.751   2.692
   119ADP   C69 4438   8.062  11.506   2.741
   119ADP   C68 4439   8.054  11.523   2.879
   119ADP   H34 4440   8.103  11.606   2.924
   119ADP   C67 4441   7.998  11.424   2.959
   119ADP   H33 4442   7.977  11.449   3.061
   119ADP   C66 4443   7.957  11.299   2.909
   119ADP   C71 4444   7.974  11.282   2.770
   119ADP   H36 4445   7.962  11.186   2.726
   119ADP   C70 4446   8.022  11.384   2.687
   119ADP   H35 4447   8.016  11.373   2.580
   119ADP   C65 4448   7.934  11.172   3.005
   119ADP   C62 4449   7.848  11.050   2.951
   119ADP    N5 4450   7.839  10.918   3.017
   119ADP  H113 4451   7.769  10.920   3.088
   119ADP   C61 4452   7.801  10.819   2.912
   119ADP   C64 4453   7.764  10.889   2.803
   119ADP   H32 4454   7.729  10.849   2.711
   119ADP   C63 4455   7.791  11.036   2.829
   119ADP   H31 4456   7.755  11.115   2.768
   119ADP   C60 4457   7.793  10.665   2.934
   119ADP   C57 4458   7.780  10.555   2.819
   119ADP   C56 4459   7.726  10.566   2.690
   119ADP   H28 4460   7.667  10.651   2.664
   119ADP   C55 4461   7.740  10.467   2.602
   119ADP   H27 4462   7.699  10.477   2.503
   119ADP   C54 4463   7.808  10.350   2.635
   119ADP   C59 4464   7.867  10.342   2.760
   119ADP   H30 4465   7.916  10.252   2.792
   119ADP   C58 4466   7.856  10.441   2.846
   119ADP   H29 4467   7.912  10.435   2.938
   119ADP   C53 4468   7.813  10.215   2.556
   119ADP   O17 4469   7.750  10.200   2.447
   119ADP   Co1 4470   7.811  10.034   2.388
   119ADP    O2 4471   7.977  10.094   2.347
   119ADP    C1 4472   8.092  10.083   2.397
   119ADP  H117 4473   8.175  10.140   2.359
   119ADP    O1 4474   8.108  10.007   2.496
   119ADP    Co 4475   7.945   9.952   2.530
   119ADP   O18 4476   7.886  10.120   2.597
   119ADP    O5 4477   7.935   9.835   2.392
   119ADP    C3 4478   7.873   9.830   2.282
   119ADP    O6 4479   7.799   9.926   2.250
   119ADP  H118 4480   7.883   9.744   2.218
   119ADP   O14 4481   7.863   9.857   2.647
   119ADP   C36 4482   7.743   9.868   2.609
   119ADP   O13 4483   7.713   9.934   2.506
   119ADP   C33 4484   7.636   9.790   2.692
   119ADP   C32 4485   7.675   9.723   2.806
   119ADP   H14 4486   7.766   9.754   2.855
   119ADP   C31 4487   7.596   9.631   2.870
   119ADP   H13 4488   7.643   9.569   2.943
   119ADP   C30 4489   7.463   9.604   2.838
   119ADP   C35 4490   7.420   9.678   2.726
   119ADP   H16 4491   7.316   9.678   2.701
   119ADP   C34 4492   7.504   9.764   2.654
   119ADP   H15 4493   7.468   9.806   2.562
   119ADP   C29 4494   7.369   9.520   2.939
   119ADP   C28 4495   7.249   9.436   2.886
   119ADP   C27 4496   7.198   9.437   2.761
   119ADP   H12 4497   7.231   9.496   2.678
   119ADP   C26 4498   7.097   9.326   2.748
   119ADP   H11 4499   7.023   9.321   2.671
   119ADP   C25 4500   7.102   9.246   2.857
   119ADP    N4 4501   7.190   9.317   2.954
   119ADP   H25 4502   7.135   9.347   3.032
   119ADP   C17 4503   7.035   9.103   2.874
   119ADP   C18 4504   7.014   9.011   2.741
   119ADP   C19 4505   7.029   9.060   2.610
   119ADP    H7 4506   7.104   9.134   2.593
   119ADP   C20 4507   6.976   8.997   2.497
   119ADP    H8 4508   6.990   9.041   2.400
   119ADP   C21 4509   6.907   8.877   2.508
   119ADP   C22 4510   6.896   8.822   2.635
   119ADP    H9 4511   6.839   8.732   2.649
   119ADP   C23 4512   6.954   8.883   2.745
   119ADP   H10 4513   6.990   8.814   2.817
   119ADP   C24 4514   6.869   8.788   2.386
   119ADP   O11 4515   6.903   8.818   2.269
   119ADP   Co3 4516   6.836   8.677   2.165
   119ADP    O8 4517   6.969   8.533   2.234
   119ADP    C4 4518   6.960   8.433   2.310
   119ADP  H119 4519   7.047   8.377   2.338
   119ADP    O7 4520   6.847   8.402   2.355
   119ADP   Co2 4521   6.729   8.538   2.289
   119ADP   O12 4522   6.798   8.686   2.403
   119ADP   O26 4523   6.723   8.472   2.095
   119ADP  C101 4524   6.767   8.515   1.985
   119ADP   O25 4525   6.834   8.621   1.985
   119ADP   H52 4526   6.746   8.463   1.894
   119ADP   O28 4527   6.545   8.588   2.301
   119ADP  C102 4528   6.536   8.695   2.236
   119ADP   O27 4529   6.638   8.736   2.175
   119ADP   H51 4530   6.446   8.752   2.236
   119ADP   C14 4531   7.024   9.053   3.005
   119ADP    N1 4532   7.042   9.127   3.136
   119ADP   C13 4533   7.020   9.040   3.235
   119ADP   C16 4534   7.002   8.901   3.177
   119ADP    H6 4535   7.007   8.809   3.232
   119ADP   C15 4536   6.990   8.911   3.048
   119ADP    H5 4537   6.924   8.846   2.996
   119ADP   C12 4538   7.029   9.051   3.393
   119ADP    C9 4539   6.955   8.948   3.484
   119ADP    C8 4540   6.991   8.917   3.616
   119ADP    H2 4541   7.080   8.960   3.658
   119ADP    C7 4542   6.918   8.827   3.693
   119ADP    H1 4543   6.943   8.813   3.797
   119ADP    C6 4544   6.807   8.761   3.640
   119ADP   C11 4545   6.769   8.795   3.511
   119ADP    H4 4546   6.694   8.736   3.462
   119ADP   C10 4547   6.837   8.889   3.438
   119ADP    H3 4548   6.792   8.923   3.348
   119ADP    C5 4549   6.728   8.649   3.712
   119ADP    O9 4550   6.622   8.597   3.644
   119ADP  Co14 4551   6.541   8.543   3.806
   119ADP   O43 4552   6.519   8.726   3.890
   119ADP  C152 4553   6.546   8.767   4.007
   119ADP   O44 4554   6.616   8.700   4.088
   119ADP  Co15 4555   6.640   8.543   3.989
   119ADP   O10 4556   6.754   8.620   3.843
   119ADP   O66 4557   6.728   8.393   4.010
   119ADP  C208 4558   6.700   8.333   3.904
   119ADP   O65 4559   6.619   8.383   3.820
   119ADP  H110 4560   6.747   8.239   3.883
   119ADP   O68 4561   6.478   8.481   4.029
   119ADP  C209 4562   6.373   8.469   3.961
   119ADP   O67 4563   6.376   8.492   3.838
   119ADP  H111 4564   6.281   8.442   4.007
   119ADP  C153 4565   6.502   8.910   4.052
   119ADP  C154 4566   6.512   8.944   4.187
   119ADP   H79 4567   6.524   8.866   4.259
   119ADP  C155 4568   6.502   9.075   4.229
   119ADP   H80 4569   6.517   9.097   4.332
   119ADP  C156 4570   6.479   9.180   4.140
   119ADP  C157 4571   6.466   9.145   4.005
   119ADP   H81 4572   6.437   9.220   3.934
   119ADP  C158 4573   6.479   9.013   3.961
   119ADP   H82 4574   6.481   8.992   3.856
   119ADP  C159 4575   6.432   9.321   4.197
   119ADP  C160 4576   6.478   9.452   4.123
   119ADP   N13 4577   6.441   9.593   4.162
   119ADP  H103 4578   6.438   9.612   4.260
   119ADP  C161 4579   6.537   9.676   4.082
   119ADP  C162 4580   6.590   9.598   3.985
   119ADP   H83 4581   6.638   9.631   3.896
   119ADP  C163 4582   6.554   9.456   4.013
   119ADP   H84 4583   6.593   9.373   3.958
   119ADP  C164 4584   6.595   9.814   4.131
   119ADP  C165 4585   6.728   9.867   4.069
   119ADP  C166 4586   6.821   9.935   4.149
   119ADP   H85 4587   6.803   9.943   4.254
   119ADP  C167 4588   6.938   9.986   4.098
   119ADP   H86 4589   7.001  10.047   4.159
   119ADP  C168 4590   6.971   9.965   3.965
   119ADP  C169 4591   6.878   9.904   3.882
   119ADP   H87 4592   6.902   9.887   3.779
   119ADP  C170 4593   6.757   9.859   3.932
   119ADP   H88 4594   6.679   9.834   3.864
   119ADP  C104 4595   7.117   9.981   3.923
   119ADP   O31 4596   7.220  10.011   3.999
   119ADP   O29 4597   7.263  10.169   4.006
   119ADP  C103 4598   7.343  10.205   4.111
   119ADP   O30 4599   7.442  10.132   4.129
   119ADP   Co5 4600   7.413  10.040   3.986
   119ADP   O15 4601   7.492   9.879   3.933
   119ADP   C50 4602   7.455   9.865   3.814
   119ADP   C49 4603   7.430   9.737   3.733
   119ADP   C48 4604   7.405   9.767   3.597
   119ADP   H22 4605   7.437   9.860   3.555
   119ADP   C47 4606   7.367   9.672   3.513
   119ADP   H21 4607   7.327   9.703   3.419
   119ADP   C46 4608   7.357   9.539   3.555
   119ADP   C52 4609   7.393   9.507   3.689
   119ADP   H24 4610   7.399   9.405   3.719
   119ADP   C51 4611   7.423   9.604   3.777
   119ADP   H23 4612   7.433   9.582   3.881
   119ADP   C41 4613   7.328   9.439   3.441
   119ADP   C40 4614   7.377   9.463   3.295
   119ADP   C39 4615   7.496   9.558   3.274
   119ADP   H18 4616   7.574   9.578   3.344
   119ADP   C38 4617   7.486   9.608   3.153
   119ADP   H17 4618   7.534   9.698   3.121
   119ADP   C37 4619   7.379   9.531   3.076
   119ADP    N3 4620   7.311   9.447   3.181
   119ADP   C42 4621   7.232   9.346   3.465
   119ADP   C43 4622   7.157   9.325   3.597
   119ADP   H19 4623   7.164   9.386   3.684
   119ADP   C44 4624   7.075   9.221   3.584
   119ADP   H20 4625   7.008   9.187   3.660
   119ADP   C45 4626   7.088   9.163   3.443
   119ADP    N2 4627   7.190   9.242   3.370
   119ADP   H26 4628   7.147   9.285   3.290
   119ADP   O16 4629   7.428   9.973   3.756
   119ADP   Co4 4630   7.298  10.088   3.832
   119ADP   O32 4631   7.158   9.983   3.810
   119ADP   O23 4632   7.342  10.214   3.723
   119ADP   C98 4633   7.452  10.244   3.764
   119ADP   O24 4634   7.497  10.182   3.876
   119ADP   C97 4635   7.534  10.342   3.681
   119ADP   C96 4636   7.661  10.382   3.723
   119ADP   H48 4637   7.703  10.342   3.814
   119ADP   C95 4638   7.734  10.475   3.647
   119ADP   H47 4639   7.831  10.506   3.680
   119ADP   C94 4640   7.683  10.520   3.523
   119ADP  C100 4641   7.549  10.491   3.491
   119ADP   H50 4642   7.499  10.544   3.413
   119ADP   C99 4643   7.478  10.396   3.564
   119ADP   H49 4644   7.388  10.355   3.523
   119ADP   C89 4645   7.736  10.632   3.432
   119ADP   C90 4646   7.752  10.602   3.281
   119ADP   C91 4647   7.687  10.478   3.220
   119ADP   H45 4648   7.667  10.386   3.271
   119ADP   C92 4649   7.673  10.498   3.091
   119ADP   H46 4650   7.618  10.437   3.023
   119ADP   C93 4651   7.747  10.627   3.057
   119ADP    N6 4652   7.790  10.686   3.187
   119ADP   C88 4653   7.795  10.741   3.487
   119ADP   C87 4654   7.783  10.780   3.634
   119ADP   H44 4655   7.729  10.726   3.710
   119ADP   C86 4656   7.847  10.893   3.654
   119ADP   H43 4657   7.854  10.945   3.748
   119ADP   C85 4658   7.904  10.942   3.520
   119ADP    N7 4659   7.869  10.846   3.413
   119ADP  H112 4660   7.943  10.816   3.353
   119ADP   C77 4661   7.984  11.052   3.504
   119ADP   C76 4662   7.994  11.119   3.362
   119ADP   C75 4663   8.098  11.226   3.329
   119ADP   H38 4664   8.161  11.277   3.399
   119ADP   C74 4665   8.095  11.248   3.198
   119ADP   H37 4666   8.162  11.313   3.146
   119ADP   C73 4667   7.984  11.163   3.134
   119ADP    N8 4668   7.926  11.084   3.248
   119ADP   C78 4669   8.071  11.096   3.627
   119ADP   C79 4670   8.119  11.006   3.722
   119ADP   H39 4671   8.122  10.902   3.697
   119ADP   C80 4672   8.168  11.044   3.848
   119ADP   H40 4673   8.195  10.968   3.918
   119ADP   C81 4674   8.176  11.177   3.887
   119ADP   C82 4675   8.131  11.269   3.792
   119ADP   H41 4676   8.140  11.374   3.814
   119ADP   C83 4677   8.079  11.229   3.667
   119ADP   H42 4678   8.039  11.305   3.602
   119ADP   C84 4679   8.237  11.218   4.022
   119ADP   O21 4680   8.288  11.131   4.097
   119ADP  Co17 4681   8.327  11.218   4.256
   119ADP   O40 4682   8.160  11.228   4.313
   119ADP  C135 4683   8.076  11.322   4.329
   119ADP   O39 4684   8.106  11.438   4.286
   119ADP  Co16 4685   8.274  11.421   4.237
   119ADP   O22 4686   8.235  11.337   4.062
   119ADP   O69 4687   8.355  11.391   4.426
   119ADP  C210 4688   8.402  11.292   4.486
   119ADP   O70 4689   8.405  11.182   4.426
   119ADP  H114 4690   8.435  11.299   4.588
   119ADP   O71 4691   8.419  11.526   4.173
   119ADP  C211 4692   8.510  11.443   4.152
   119ADP   O72 4693   8.489  11.322   4.182
   119ADP  H115 4694   8.602  11.473   4.106
   119ADP  C132 4695   7.931  11.288   4.375
   119ADP  C131 4696   7.826  11.377   4.356
   119ADP   H66 4697   7.847  11.477   4.324
   119ADP  C130 4698   7.695  11.339   4.383
   119ADP   H65 4699   7.617  11.405   4.351
   119ADP  C129 4700   7.662  11.214   4.437
   119ADP  C134 4701   7.772  11.132   4.467
   119ADP   H68 4702   7.757  11.046   4.529
   119ADP  C133 4703   7.902  11.165   4.432
   119ADP   H67 4704   7.978  11.091   4.440
   119ADP  C128 4705   7.513  11.170   4.479
   119ADP  C127 4706   7.476  11.017   4.468
   119ADP  C126 4707   7.553  10.923   4.410
   119ADP   H64 4708   7.648  10.937   4.363
   119ADP  C125 4709   7.481  10.792   4.409
   119ADP   H63 4710   7.525  10.702   4.374
   119ADP  C124 4711   7.356  10.810   4.456
   119ADP   N12 4712   7.349  10.950   4.508
   119ADP   H77 4713   7.264  11.000   4.489
   119ADP  C119 4714   7.246  10.700   4.462
   119ADP  C120 4715   7.268  10.569   4.378
   119ADP  C121 4716   7.395  10.486   4.395
   119ADP   H61 4717   7.463  10.508   4.474
   119ADP  C212 4718   7.424  10.369   4.302
   119ADP  H124 4719   7.520  10.321   4.304
   119ADP  C122 4720   7.323  10.331   4.193
   119ADP  C203 4721   7.199  10.417   4.170
   119ADP  H105 4722   7.128  10.391   4.094
   119ADP  C123 4723   7.173  10.536   4.261
   119ADP   H62 4724   7.090  10.600   4.241
   119ADP  C116 4725   7.120  10.730   4.504
   119ADP    N9 4726   7.070  10.855   4.568
   119ADP  C115 4727   6.944  10.833   4.605
   119ADP  C118 4728   6.903  10.689   4.567
   119ADP   H60 4729   6.805  10.647   4.575
   119ADP  C117 4730   7.006  10.629   4.514
   119ADP   H59 4731   7.012  10.525   4.492
   119ADP  C114 4732   6.833  10.935   4.638
   119ADP  C144 4733   6.862  11.071   4.632
   119ADP  C143 4734   6.763  11.182   4.664
   119ADP   H72 4735   6.671  11.171   4.717
   119ADP  C142 4736   6.820  11.298   4.639
   119ADP   H71 4737   6.764  11.386   4.616
   119ADP  C141 4738   6.971  11.281   4.623
   119ADP   N10 4739   6.996  11.134   4.604
   119ADP   H78 4740   7.021  11.116   4.508
   119ADP  C140 4741   7.064  11.384   4.621
   119ADP  C139 4742   7.208  11.351   4.561
   119ADP  C138 4743   7.314  11.461   4.542
   119ADP   H70 4744   7.293  11.564   4.521
   119ADP  C137 4745   7.433  11.407   4.539
   119ADP   H69 4746   7.524  11.459   4.558
   119ADP  C136 4747   7.416  11.258   4.526
   119ADP   N11 4748   7.269  11.233   4.547
   119ADP  C145 4749   7.036  11.520   4.708
   119ADP  C146 4750   7.133  11.621   4.729
   119ADP   H73 4751   7.234  11.590   4.745
   119ADP  C147 4752   7.103  11.752   4.765
   119ADP   H74 4753   7.180  11.828   4.763
   119ADP  C148 4754   6.972  11.788   4.795
   119ADP  C150 4755   6.874  11.690   4.786
   119ADP   H75 4756   6.772  11.716   4.804
   119ADP  C151 4757   6.907  11.560   4.749
   119ADP   H76 4758   6.840  11.485   4.785
   119ADP  C149 4759   6.934  11.929   4.840
   119ADP   O41 4760   6.824  11.967   4.879
   119ADP  Co12 4761   6.847  12.142   4.964
   119ADP   O61 4762   6.856  12.089   5.136
   119ADP  C206 4763   6.870  12.229   5.176
   119ADP   O62 4764   6.861  12.300   5.049
   119ADP  H108 4765   6.889  12.268   5.273
   119ADP   O55 4766   6.705  12.275   4.941
   119ADP  C202 4767   6.620  12.231   4.863
   119ADP  H123 4768   6.515  12.250   4.856
   119ADP   O56 4769   6.693  12.154   4.802
   119ADP  Co13 4770   6.885  12.191   4.861
   119ADP   O42 4771   6.997  12.036   4.829
   119ADP   O63 4772   7.062  12.199   4.891
   119ADP  C207 4773   7.069  12.309   4.794
   119ADP   O64 4774   6.931  12.323   4.748
   119ADP  H109 4775   7.156  12.363   4.761
   119ADP  C111 4776   6.694  10.878   4.692
   119ADP  C110 4777   6.572  10.941   4.668
   119ADP   H56 4778   6.565  11.012   4.589
   119ADP  C109 4779   6.457  10.909   4.740
   119ADP   H55 4780   6.369  10.967   4.726
   119ADP  C108 4781   6.458  10.809   4.837
   119ADP  C113 4782   6.578  10.744   4.862
   119ADP   H58 4783   6.580  10.661   4.929
   119ADP  C112 4784   6.694  10.780   4.793
   119ADP   H57 4785   6.785  10.730   4.818
   119ADP  C107 4786   6.323  10.747   4.883
   119ADP   O37 4787   6.315  10.671   4.983
   119ADP   Co8 4788   6.142  10.626   4.998
   119ADP   O45 4789   6.137  10.489   4.878
   119ADP  C182 4790   6.122  10.481   4.754
   119ADP   O46 4791   6.051  10.570   4.701
   119ADP   Co9 4792   6.047  10.704   4.820
   119ADP   O38 4793   6.222  10.755   4.810
   119ADP   O51 4794   5.909  10.620   4.935
   119ADP  C200 4795   5.915  10.556   5.056
   119ADP   O52 4796   6.032  10.540   5.123
   119ADP  H121 4797   5.825  10.514   5.097
   119ADP   O53 4798   5.982  10.880   4.829
   119ADP  C201 4799   6.017  10.905   4.958
   119ADP   O54 4800   6.081  10.811   5.035
   119ADP  H122 4801   5.996  11.001   5.001
   119ADP  C179 4802   6.145  10.345   4.683
   119ADP  C178 4803   6.163  10.228   4.759
   119ADP   H92 4804   6.132  10.228   4.861
   119ADP  C177 4805   6.215  10.113   4.702
   119ADP   H91 4806   6.232  10.028   4.765
   119ADP  C176 4807   6.249  10.105   4.567
   119ADP  C181 4808   6.226  10.221   4.491
   119ADP   H94 4809   6.242  10.218   4.385
   119ADP  C180 4810   6.178  10.339   4.547
   119ADP   H93 4811   6.174  10.428   4.487
   119ADP  C175 4812   6.276   9.964   4.497
   119ADP  C174 4813   6.384   9.954   4.385
   119ADP  C173 4814   6.472  10.074   4.347
   119ADP   H90 4815   6.482  10.165   4.403
   119ADP  C172 4816   6.541  10.042   4.241
   119ADP   H89 4817   6.601  10.109   4.183
   119ADP  C171 4818   6.515   9.895   4.208
   119ADP   N16 4819   6.410   9.851   4.305
   119ADP  C183 4820   6.206   9.852   4.532
   119ADP  C184 4821   6.077   9.849   4.614
   119ADP   H95 4822   6.020   9.935   4.644
   119ADP  C185 4823   6.042   9.724   4.637
   119ADP   H96 4824   5.953   9.694   4.689
   119ADP  C186 4825   6.141   9.629   4.570
   119ADP   N15 4826   6.245   9.710   4.500
   119ADP  H104 4827   6.341   9.686   4.517
   119ADP  C187 4828   6.143   9.491   4.584
   119ADP  C188 4829   6.206   9.410   4.463
   119ADP  C189 4830   6.161   9.266   4.431
   119ADP   H97 4831   6.085   9.211   4.482
   119ADP  C190 4832   6.231   9.223   4.328
   119ADP   H98 4833   6.221   9.127   4.282
   119ADP  C191 4834   6.328   9.333   4.287
   119ADP   N14 4835   6.303   9.447   4.380
   119ADP  C192 4836   6.114   9.421   4.727
   119ADP  C193 4837   6.066   9.492   4.838
   119ADP   H99 4838   6.085   9.597   4.846
   119ADP  C194 4839   6.015   9.429   4.952
   119ADP  H100 4840   5.964   9.487   5.026
   119ADP  C195 4841   6.020   9.290   4.965
   119ADP  C197 4842   6.080   9.218   4.862
   119ADP  H101 4843   6.088   9.111   4.870
   119ADP  C198 4844   6.128   9.282   4.747
   119ADP  H102 4845   6.197   9.228   4.687
   119ADP  C196 4846   5.944   9.217   5.080
   119ADP   O47 4847   5.956   9.093   5.096
   119ADP  Co10 4848   5.858   9.060   5.253
   119ADP   O50 4849   5.979   9.170   5.380
   119ADP  C199 4850   5.966   9.280   5.440
   119ADP  H120 4851   6.048   9.323   5.494
   119ADP   O49 4852   5.856   9.341   5.431
   119ADP  Co11 4853   5.750   9.234   5.312
   119ADP   O48 4854   5.856   9.277   5.146
   119ADP   O57 4855   5.581   9.237   5.231
   119ADP  C204 4856   5.574   9.131   5.164
   119ADP   O58 4857   5.674   9.055   5.163
   119ADP  H107 4858   5.485   9.105   5.110
   119ADP   O59 4859   5.710   9.084   5.446
   119ADP  C205 4860   5.747   8.964   5.459
   119ADP   O60 4861   5.827   8.917   5.374
   119ADP  H106 4862   5.711   8.904   5.540
   129ADP    O4 4863  13.698   9.062   2.428
   129ADP    C2 4864  13.806   9.121   2.416
   129ADP  H116 4865  13.901   9.101   2.462
   129ADP    O3 4866  13.774   9.206   2.335
   129ADP   Co6 4867  13.568   9.203   2.319
   129ADP   O33 4868  13.559   9.084   2.188
   129ADP  C105 4869  13.442   9.114   2.171
   129ADP   O34 4870  13.410   9.203   2.264
   129ADP   H53 4871  13.381   9.087   2.087
   129ADP   Co7 4872  13.540   9.256   2.420
   129ADP   O35 4873  13.461   9.123   2.484
   129ADP  C106 4874  13.470   9.177   2.606
   129ADP   O36 4875  13.527   9.280   2.597
   129ADP   H54 4876  13.428   9.136   2.696
   129ADP   O20 4877  13.665   9.420   2.385
   129ADP   C72 4878  13.616   9.487   2.296
   129ADP   O19 4879  13.523   9.414   2.268
   129ADP   C69 4880  13.630   9.637   2.268
   129ADP   C68 4881  13.522   9.707   2.215
   129ADP   H34 4882  13.432   9.653   2.190
   129ADP   C67 4883  13.533   9.842   2.183
   129ADP   H33 4884  13.444   9.895   2.158
   129ADP   C66 4885  13.656   9.911   2.192
   129ADP   C71 4886  13.764   9.835   2.240
   129ADP   H36 4887  13.864   9.873   2.229
   129ADP   C70 4888  13.752   9.703   2.282
   129ADP   H35 4889  13.833   9.654   2.333
   129ADP   C65 4890  13.681  10.051   2.119
   129ADP   C62 4891  13.800  10.143   2.168
   129ADP    N5 4892  13.851  10.261   2.095
   129ADP  H113 4893  13.796  10.341   2.118
   129ADP   C61 4894  13.992  10.282   2.138
   129ADP   C64 4895  14.014  10.202   2.244
   129ADP   H32 4896  14.105  10.193   2.299
   129ADP   C63 4897  13.891  10.116   2.265
   129ADP   H31 4898  13.873  10.058   2.353
   129ADP   C60 4899  14.088  10.388   2.077
   129ADP   C57 4900  14.245  10.395   2.100
   129ADP   C56 4901  14.323  10.349   2.207
   129ADP   H28 4902  14.276  10.319   2.297
   129ADP   C55 4903  14.456  10.350   2.200
   129ADP   H27 4904  14.514  10.314   2.283
   129ADP   C54 4905  14.522  10.398   2.087
   129ADP   C59 4906  14.445  10.436   1.977
   129ADP   H30 4907  14.490  10.479   1.891
   129ADP   C58 4908  14.313  10.432   1.983
   129ADP   H29 4909  14.258  10.453   1.894
   129ADP   C53 4910  14.674  10.430   2.069
   129ADP   O17 4911  14.755  10.414   2.164
   129ADP   Co1 4912  14.920  10.445   2.081
   129ADP    O2 4913  14.916  10.289   1.988
   129ADP    C1 4914  14.896  10.256   1.867
   129ADP  H117 4915  14.884  10.153   1.839
   129ADP    O1 4916  14.884  10.347   1.782
   129ADP    Co 4917  14.889  10.494   1.877
   129ADP   O18 4918  14.719  10.466   1.956
   129ADP    O5 4919  15.068  10.492   1.906
   129ADP    C3 4920  15.144  10.470   2.004
   129ADP    O6 4921  15.092  10.439   2.115
   129ADP  H118 4922  15.250  10.481   1.995
   129ADP   O14 4923  14.872  10.663   1.855
   129ADP   C36 4924  14.882  10.705   1.974
   129ADP   O13 4925  14.904  10.626   2.069
   129ADP   C33 4926  14.873  10.860   1.994
   129ADP   C32 4927  14.846  10.940   1.884
   129ADP   H14 4928  14.796  10.897   1.800
   129ADP   C31 4929  14.863  11.077   1.886
   129ADP   H13 4930  14.861  11.126   1.791
   129ADP   C30 4931  14.896  11.152   1.999
   129ADP   C35 4932  14.916  11.071   2.112
   129ADP   H16 4933  14.926  11.117   2.207
   129ADP   C34 4934  14.909  10.931   2.109
   129ADP   H15 4935  14.940  10.876   2.195
   129ADP   C29 4936  14.880  11.313   1.998
   129ADP   C28 4937  14.969  11.402   2.089
   129ADP   C27 4938  15.051  11.362   2.187
   129ADP   H12 4939  15.068  11.262   2.220
   129ADP   C26 4940  15.133  11.479   2.234
   129ADP   H11 4941  15.185  11.482   2.328
   129ADP   C25 4942  15.116  11.584   2.151
   129ADP    N4 4943  15.004  11.545   2.061
   129ADP   H25 4944  14.924  11.602   2.080
   129ADP   C17 4945  15.202  11.717   2.145
   129ADP   C18 4946  15.359  11.709   2.188
   129ADP   C19 4947  15.415  11.597   2.253
   129ADP    H7 4948  15.379  11.500   2.228
   129ADP   C20 4949  15.535  11.602   2.326
   129ADP    H8 4950  15.571  11.515   2.376
   129ADP   C21 4951  15.609  11.721   2.333
   129ADP   C22 4952  15.560  11.830   2.264
   129ADP    H9 4953  15.609  11.925   2.272
   129ADP   C23 4954  15.444  11.821   2.189
   129ADP   H10 4955  15.446  11.882   2.101
   129ADP   C24 4956  15.754  11.729   2.388
   129ADP   O11 4957  15.818  11.627   2.424
   129ADP   Co3 4958  15.986  11.695   2.471
   129ADP    O8 4959   0.046  11.742   2.279
   129ADP    C4 4960   0.063  11.849   2.215
   129ADP  H119 4961   0.091  11.848   2.111
   129ADP    O7 4962   0.044  11.958   2.274
   129ADP   Co2 4963  15.988  11.909   2.451
   129ADP   O12 4964  15.809  11.841   2.400
   129ADP   O26 4965   0.172  11.847   2.517
   129ADP  C101 4966   0.224  11.737   2.549
   129ADP   O25 4967   0.157  11.632   2.532
   129ADP   H52 4968   0.323  11.734   2.592
   129ADP   O28 4969  15.933  11.991   2.613
   129ADP  C102 4970  15.904  11.896   2.689
   129ADP   O27 4971  15.926  11.779   2.649
   129ADP   H51 4972  15.857  11.914   2.784
   129ADP   C14 4973  15.147  11.826   2.075
   129ADP    N1 4974  15.004  11.845   2.029
   129ADP   C13 4975  14.997  11.965   1.970
   129ADP   C16 4976  15.135  12.025   1.958
   129ADP    H6 4977  15.164  12.106   1.895
   129ADP   C15 4978  15.217  11.954   2.030
   129ADP    H5 4979  15.296  12.002   2.083
   129ADP   C12 4980  14.880  12.041   1.893
   129ADP    C9 4981  14.886  12.196   1.874
   129ADP    C8 4982  14.820  12.267   1.773
   129ADP    H2 4983  14.766  12.213   1.698
   129ADP    C7 4984  14.828  12.406   1.763
   129ADP    H1 4985  14.768  12.457   1.690
   129ADP    C6 4986  14.905  12.480   1.853
   129ADP   C11 4987  14.967  12.410   1.956
   129ADP    H4 4988  15.038  12.460   2.018
   129ADP   C10 4989  14.953  12.274   1.969
   129ADP    H3 4990  14.988  12.229   2.059
   129ADP    C5 4991  14.932  12.631   1.841
   129ADP    O9 4992  15.010  12.686   1.939
   129ADP  Co14 4993  14.933  12.856   1.910
   129ADP   O43 4994  14.742  12.809   1.958
   129ADP  C152 4995  14.633  12.831   1.897
   129ADP   O44 4996  14.629  12.876   1.779
   129ADP  Co15 4997  14.811  12.899   1.745
   129ADP   O10 4998  14.864  12.706   1.750
   129ADP   O66 4999  14.909  12.947   1.609
   129ADP  C208 5000  15.024  12.939   1.658
   129ADP   O65 5001  15.042  12.911   1.780
   129ADP  H110 5002  15.109  12.958   1.595
   129ADP   O68 5003  14.818  13.053   1.835
   129ADP  C209 5004  14.872  13.085   1.944
   129ADP   O67 5005  14.937  13.001   2.008
   129ADP  H111 5006  14.865  13.186   1.980
   129ADP  C153 5007  14.496  12.792   1.962
   129ADP  C154 5008  14.379  12.834   1.900
   129ADP   H79 5009  14.383  12.914   1.829
   129ADP  C155 5010  14.256  12.783   1.937
   129ADP   H80 5011  14.169  12.815   1.882
   129ADP  C156 5012  14.239  12.692   2.041
   129ADP  C157 5013  14.358  12.651   2.104
   129ADP   H81 5014  14.353  12.586   2.189
   129ADP  C158 5015  14.484  12.698   2.064
   129ADP   H82 5016  14.572  12.654   2.105
   129ADP  C159 5017  14.097  12.673   2.111
   129ADP  C160 5018  14.054  12.530   2.157
   129ADP   N13 5019  13.925  12.491   2.222
   129ADP  H103 5020  13.843  12.539   2.189
   129ADP  C161 5021  13.924  12.342   2.209
   129ADP  C162 5022  14.050  12.302   2.180
   129ADP   H83 5023  14.089  12.203   2.190
   129ADP  C163 5024  14.132  12.421   2.146
   129ADP   H84 5025  14.233  12.416   2.111
   129ADP  C164 5026  13.793  12.256   2.187
   129ADP  C165 5027  13.805  12.113   2.125
   129ADP  C166 5028  13.707  12.066   2.037
   129ADP   H85 5029  13.629  12.132   2.005
   129ADP  C167 5030  13.711  11.938   1.984
   129ADP   H86 5031  13.629  11.902   1.926
   129ADP  C168 5032  13.818  11.855   2.013
   129ADP  C169 5033  13.914  11.897   2.105
   129ADP   H87 5034  13.998  11.835   2.126
   129ADP  C170 5035  13.905  12.023   2.163
   129ADP   H88 5036  13.966  12.044   2.248
   129ADP  C104 5037  13.845  11.737   1.919
   129ADP   O31 5038  13.780  11.703   1.810
   129ADP   O29 5039  13.666  11.587   1.823
   129ADP  C103 5040  13.574  11.589   1.723
   129ADP   O30 5041  13.623  11.578   1.609
   129ADP   Co5 5042  13.786  11.569   1.667
   129ADP   O15 5043  13.944  11.594   1.571
   129ADP   C50 5044  14.033  11.555   1.649
   129ADP   C49 5045  14.181  11.596   1.659
   129ADP   C48 5046  14.250  11.515   1.752
   129ADP   H22 5047  14.213  11.418   1.778
   129ADP   C47 5048  14.374  11.545   1.788
   129ADP   H21 5049  14.414  11.497   1.875
   129ADP   C46 5050  14.441  11.653   1.729
   129ADP   C52 5051  14.376  11.727   1.627
   129ADP   H24 5052  14.430  11.800   1.571
   129ADP   C51 5053  14.247  11.702   1.597
   129ADP   H23 5054  14.193  11.769   1.532
   129ADP   C41 5055  14.590  11.664   1.770
   129ADP   C40 5056  14.676  11.540   1.806
   129ADP   C39 5057  14.630  11.403   1.754
   129ADP   H18 5058  14.573  11.385   1.666
   129ADP   C38 5059  14.676  11.312   1.836
   129ADP   H17 5060  14.637  11.213   1.845
   129ADP   C37 5061  14.777  11.376   1.930
   129ADP    N3 5062  14.762  11.524   1.907
   129ADP   C42 5063  14.633  11.789   1.804
   129ADP   C43 5064  14.551  11.918   1.797
   129ADP   H19 5065  14.447  11.927   1.773
   129ADP   C44 5066  14.629  12.021   1.831
   129ADP   H20 5067  14.597  12.122   1.838
   129ADP   C45 5068  14.769  11.969   1.863
   129ADP    N2 5069  14.770  11.822   1.843
   129ADP   H26 5070  14.791  11.777   1.930
   129ADP   O16 5071  13.994  11.474   1.738
   129ADP   Co4 5072  13.848  11.519   1.847
   129ADP   O32 5073  13.926  11.650   1.938
   129ADP   O23 5074  13.841  11.356   1.903
   129ADP   C98 5075  13.800  11.299   1.804
   129ADP   O24 5076  13.767  11.374   1.697
   129ADP   C97 5077  13.798  11.146   1.811
   129ADP   C96 5078  13.744  11.071   1.706
   129ADP   H48 5079  13.707  11.120   1.618
   129ADP   C95 5080  13.733  10.932   1.719
   129ADP   H47 5081  13.690  10.874   1.639
   129ADP   C94 5082  13.784  10.867   1.833
   129ADP  C100 5083  13.824  10.946   1.942
   129ADP   H50 5084  13.836  10.903   2.040
   129ADP   C99 5085  13.841  11.083   1.928
   129ADP   H49 5086  13.899  11.137   2.000
   129ADP   C89 5087  13.767  10.720   1.878
   129ADP   C90 5088  13.893  10.643   1.924
   129ADP   C91 5089  14.022  10.719   1.960
   129ADP   H45 5090  14.053  10.811   1.916
   129ADP   C92 5091  14.094  10.643   2.039
   129ADP   H46 5092  14.180  10.674   2.094
   129ADP   C93 5093  14.027  10.506   2.043
   129ADP    N6 5094  13.899  10.519   1.970
   129ADP   C88 5095  13.653  10.653   1.847
   129ADP   C87 5096  13.523  10.720   1.805
   129ADP   H44 5097  13.506  10.826   1.794
   129ADP   C86 5098  13.431  10.627   1.786
   129ADP   H43 5099  13.330  10.647   1.757
   129ADP   C85 5100  13.492  10.490   1.819
   129ADP    N7 5101  13.632  10.507   1.861
   129ADP  H112 5102  13.699  10.447   1.818
   129ADP   C77 5103  13.427  10.370   1.803
   129ADP   C76 5104  13.478  10.245   1.884
   129ADP   C75 5105  13.432  10.102   1.854
   129ADP   H38 5106  13.353  10.074   1.788
   129ADP   C74 5107  13.506  10.019   1.926
   129ADP   H37 5108  13.501   9.912   1.919
   129ADP   C73 5109  13.603  10.099   2.014
   129ADP    N8 5110  13.577  10.242   1.980
   129ADP   C78 5111  13.317  10.362   1.693
   129ADP   C79 5112  13.318  10.440   1.577
   129ADP   H39 5113  13.410  10.487   1.547
   129ADP   C80 5114  13.206  10.457   1.493
   129ADP   H40 5115  13.214  10.525   1.411
   129ADP   C81 5116  13.085  10.395   1.518
   129ADP   C82 5117  13.082  10.314   1.632
   129ADP   H41 5118  12.994  10.257   1.652
   129ADP   C83 5119  13.194  10.299   1.717
   129ADP   H42 5120  13.182  10.241   1.806
   129ADP   C84 5121  12.966  10.410   1.422
   129ADP   O21 5122  12.979  10.473   1.315
   129ADP  Co17 5123  12.808  10.484   1.242
   129ADP   O40 5124  12.751  10.610   1.353
   129ADP  C135 5125  12.667  10.613   1.449
   129ADP   O39 5126  12.614  10.503   1.488
   129ADP  Co16 5127  12.672  10.386   1.370
   129ADP   O22 5128  12.851  10.365   1.452
   129ADP   O69 5129  12.567  10.459   1.206
   129ADP  C210 5130  12.600  10.523   1.103
   129ADP   O70 5131  12.722  10.551   1.087
   129ADP  H114 5132  12.526  10.557   1.033
   129ADP   O71 5133  12.653  10.202   1.325
   129ADP  C211 5134  12.733  10.186   1.230
   129ADP   O72 5135  12.796  10.286   1.187
   129ADP  H115 5136  12.749  10.088   1.188
   129ADP  C132 5137  12.651  10.744   1.532
   129ADP  C131 5138  12.594  10.742   1.658
   129ADP   H66 5139  12.544  10.654   1.693
   129ADP  C130 5140  12.594  10.856   1.738
   129ADP   H65 5141  12.564  10.846   1.839
   129ADP  C129 5142  12.646  10.979   1.694
   129ADP  C134 5143  12.691  10.980   1.562
   129ADP   H68 5144  12.710  11.074   1.514
   129ADP  C133 5145  12.699  10.865   1.484
   129ADP   H67 5146  12.751  10.868   1.391
   129ADP  C128 5147  12.639  11.116   1.779
   129ADP  C127 5148  12.755  11.221   1.760
   129ADP  C126 5149  12.869  11.199   1.691
   129ADP   H64 5150  12.896  11.110   1.639
   129ADP  C125 5151  12.960  11.316   1.705
   129ADP   H63 5152  13.056  11.321   1.658
   129ADP  C124 5153  12.905  11.407   1.788
   129ADP   N12 5154  12.767  11.358   1.819
   129ADP   H77 5155  12.737  11.368   1.914
   129ADP  C119 5156  12.972  11.539   1.833
   129ADP  C120 5157  13.124  11.565   1.800
   129ADP  C121 5158  13.179  11.544   1.659
   129ADP   H61 5159  13.113  11.522   1.579
   129ADP  C212 5160  13.329  11.558   1.631
   129ADP  H124 5161  13.368  11.530   1.535
   129ADP  C122 5162  13.424  11.598   1.744
   129ADP  C203 5163  13.372  11.617   1.886
   129ADP  H105 5164  13.437  11.651   1.963
   129ADP  C123 5165  13.224  11.595   1.914
   129ADP   H62 5166  13.191  11.591   2.015
   129ADP  C116 5167  12.911  11.620   1.925
   129ADP    N9 5168  12.776  11.606   1.987
   129ADP  C115 5169  12.755  11.714   2.062
   129ADP  C118 5170  12.878  11.807   2.055
   129ADP   H60 5171  12.896  11.894   2.115
   129ADP  C117 5172  12.964  11.755   1.972
   129ADP   H59 5173  13.050  11.805   1.933
   129ADP  C114 5174  12.650  11.738   2.173
   129ADP  C144 5175  12.559  11.638   2.202
   129ADP  C143 5176  12.450  11.647   2.308
   129ADP   H72 5177  12.415  11.736   2.355
   129ADP  C142 5178  12.388  11.532   2.315
   129ADP   H71 5179  12.336  11.499   2.402
   129ADP  C141 5180  12.422  11.445   2.193
   129ADP   N10 5181  12.541  11.508   2.127
   129ADP   H78 5182  12.621  11.450   2.142
   129ADP  C140 5183  12.354  11.330   2.155
   129ADP  C139 5184  12.430  11.232   2.053
   129ADP  C138 5185  12.370  11.096   2.016
   129ADP   H70 5186  12.309  11.035   2.079
   129ADP  C137 5187  12.419  11.057   1.901
   129ADP   H69 5188  12.375  10.984   1.836
   129ADP  C136 5189  12.536  11.147   1.867
   129ADP   N11 5190  12.530  11.259   1.969
   129ADP  C145 5191  12.194  11.314   2.188
   129ADP  C146 5192  12.114  11.209   2.138
   129ADP   H73 5193  12.131  11.176   2.038
   129ADP  C147 5194  11.993  11.169   2.195
   129ADP   H74 5195  11.946  11.078   2.163
   129ADP  C148 5196  11.938  11.242   2.300
   129ADP  C150 5197  12.008  11.353   2.345
   129ADP   H75 5198  11.971  11.409   2.429
   129ADP  C151 5199  12.129  11.390   2.287
   129ADP   H76 5200  12.152  11.494   2.294
   129ADP  C149 5201  11.804  11.207   2.364
   129ADP   O41 5202  11.744  11.271   2.451
   129ADP  Co12 5203  11.560  11.207   2.456
   129ADP   O61 5204  11.484  11.333   2.353
   129ADP  C206 5205  11.355  11.269   2.374
   129ADP   O62 5206  11.387  11.158   2.463
   129ADP  H108 5207  11.262  11.290   2.325
   129ADP   O55 5208  11.471  11.198   2.630
   129ADP  C202 5209  11.552  11.225   2.719
   129ADP  H123 5210  11.539  11.270   2.815
   129ADP   O56 5211  11.654  11.192   2.659
   129ADP  Co13 5212  11.595  11.096   2.488
   129ADP   O42 5213  11.736  11.103   2.354
   129ADP   O63 5214  11.578  11.007   2.333
   129ADP  C207 5215  11.564  10.884   2.410
   129ADP   O64 5216  11.577  10.928   2.548
   129ADP  H109 5217  11.554  10.783   2.373
   129ADP  C111 5218  12.643  11.884   2.238
   129ADP  C110 5219  12.606  11.905   2.371
   129ADP   H56 5220  12.609  11.823   2.440
   129ADP  C109 5221  12.573  12.032   2.419
   129ADP   H55 5222  12.534  12.042   2.518
   129ADP  C108 5223  12.578  12.144   2.337
   129ADP  C113 5224  12.614  12.125   2.204
   129ADP   H58 5225  12.628  12.210   2.140
   129ADP  C112 5226  12.643  11.997   2.156
   129ADP   H57 5227  12.667  11.987   2.052
   129ADP  C107 5228  12.585  12.285   2.400
   129ADP   O37 5229  12.571  12.390   2.333
   129ADP   Co8 5230  12.581  12.525   2.450
   129ADP   O45 5231  12.763  12.544   2.458
   129ADP  C182 5232  12.854  12.489   2.524
   129ADP   O46 5233  12.821  12.447   2.638
   129ADP   Co9 5234  12.642  12.436   2.637
   129ADP   O38 5235  12.625  12.298   2.518
   129ADP   O51 5236  12.614  12.630   2.665
   129ADP  C200 5237  12.575  12.732   2.582
   129ADP   O52 5238  12.548  12.710   2.451
   129ADP  H121 5239  12.570  12.832   2.621
   129ADP   O53 5240  12.505  12.375   2.750
   129ADP  C201 5241  12.400  12.412   2.673
   129ADP   O54 5242  12.419  12.472   2.551
   129ADP  H122 5243  12.300  12.393   2.707
   129ADP  C179 5244  13.003  12.518   2.490
   129ADP  C178 5245  13.035  12.620   2.400
   129ADP   H92 5246  12.963  12.695   2.378
   129ADP  C177 5247  13.162  12.629   2.344
   129ADP   H91 5248  13.181  12.706   2.272
   129ADP  C176 5249  13.263  12.537   2.373
   129ADP  C181 5250  13.230  12.438   2.467
   129ADP   H94 5251  13.307  12.371   2.502
   129ADP  C180 5252  13.103  12.426   2.523
   129ADP   H93 5253  13.080  12.342   2.585
   129ADP  C175 5254  13.414  12.563   2.329
   129ADP  C174 5255  13.504  12.443   2.288
   129ADP  C173 5256  13.448  12.300   2.278
   129ADP   H90 5257  13.344  12.272   2.277
   129ADP  C172 5258  13.548  12.218   2.261
   129ADP   H89 5259  13.542  12.111   2.263
   129ADP  C171 5260  13.676  12.299   2.245
   129ADP   N16 5261  13.635  12.441   2.268
   129ADP  C183 5262  13.468  12.689   2.323
   129ADP  C184 5263  13.411  12.813   2.392
   129ADP   H95 5264  13.328  12.814   2.460
   129ADP  C185 5265  13.483  12.919   2.360
   129ADP   H96 5266  13.468  13.017   2.400
   129ADP  C186 5267  13.596  12.879   2.264
   129ADP   N15 5268  13.589  12.730   2.244
   129ADP  H104 5269  13.594  12.697   2.150
   129ADP  C187 5270  13.681  12.966   2.198
   129ADP  C188 5271  13.821  12.905   2.150
   129ADP  C189 5272  13.942  12.993   2.109
   129ADP   H97 5273  13.941  13.082   2.051
   129ADP  C190 5274  14.052  12.924   2.123
   129ADP   H98 5275  14.151  12.965   2.124
   129ADP  C191 5276  14.014  12.780   2.144
   129ADP   N14 5277  13.865  12.780   2.164
   129ADP  C192 5278  13.624  13.109   2.145
   129ADP  C193 5279  13.491  13.153   2.165
   129ADP   H99 5280  13.415  13.080   2.179
   129ADP  C194 5281  13.450  13.286   2.147
   129ADP  H100 5282  13.351  13.315   2.173
   129ADP  C195 5283  13.540  13.382   2.098
   129ADP  C197 5284  13.670  13.340   2.071
   129ADP  H101 5285  13.743  13.411   2.039
   129ADP  C198 5286  13.708  13.208   2.090
   129ADP  H102 5287  13.784  13.177   2.023
   129ADP  C196 5288  13.503  13.531   2.074
   129ADP   O47 5289  13.584  13.605   2.014
   129ADP  Co10 5290  13.498  13.765   1.998
   129ADP   O50 5291  13.343  13.698   1.879
   129ADP  C199 5292  13.221  13.675   1.898
   129ADP  H120 5293  13.161  13.628   1.823
   129ADP   O49 5294  13.171  13.707   2.010
   129ADP  Co11 5295  13.319  13.767   2.115
   129ADP   O48 5296  13.406  13.585   2.133
   129ADP   O57 5297  13.357  13.828   2.292
   129ADP  C204 5298  13.482  13.847   2.293
   129ADP   O58 5299  13.545  13.833   2.185
   129ADP  H107 5300  13.533  13.871   2.384
   129ADP   O59 5301  13.339  13.949   2.022
   129ADP  C205 5302  13.424  14.000   1.944
   129ADP   O60 5303  13.522  13.931   1.909
   129ADP  H106 5304  13.412  14.101   1.909
   139ADP    O4 5305  10.392  10.027  12.984
   139ADP    C2 5306  10.438  10.008  12.871
   139ADP  H116 5307  10.528   9.959  12.841
   139ADP    O3 5308  10.357  10.071  12.803
   139ADP   Co6 5309  10.169  10.075  12.886
   139ADP   O33 5310  10.091   9.984  12.755
   139ADP  C105 5311   9.982  10.015  12.802
   139ADP   O34 5312  10.005  10.088  12.911
   139ADP   H53 5313   9.886   9.991  12.761
   139ADP   Co7 5314  10.196  10.104  12.996
   139ADP   O35 5315  10.160   9.952  13.052
   139ADP  C106 5316  10.151  10.003  13.177
   139ADP   O36 5317  10.173  10.118  13.172
   139ADP   H54 5318  10.126   9.948  13.265
   139ADP   O20 5319  10.287  10.276  12.935
   139ADP   C72 5320  10.198  10.359  12.929
   139ADP   O19 5321  10.106  10.302  12.988
   139ADP   C69 5322  10.196  10.498  12.862
   139ADP   C68 5323  10.076  10.568  12.859
   139ADP   H34 5324   9.983  10.514  12.859
   139ADP   C67 5325  10.076  10.706  12.841
   139ADP   H33 5326   9.983  10.758  12.853
   139ADP   C66 5327  10.193  10.781  12.816
   139ADP   C71 5328  10.312  10.705  12.812
   139ADP   H36 5329  10.402  10.749  12.777
   139ADP   C70 5330  10.315  10.567  12.838
   139ADP   H35 5331  10.409  10.517  12.849
   139ADP   C65 5332  10.188  10.930  12.758
   139ADP   C62 5333  10.315  11.023  12.775
   139ADP    N5 5334  10.332  11.153  12.706
   139ADP  H113 5335  10.289  11.226  12.760
   139ADP   C61 5336  10.478  11.178  12.695
   139ADP   C64 5337  10.540  11.088  12.773
   139ADP   H32 5338  10.645  11.080  12.790
   139ADP   C63 5339  10.436  10.992  12.826
   139ADP   H31 5340  10.453  10.922  12.906
   139ADP   C60 5341  10.541  11.297  12.617
   139ADP   C57 5342  10.695  11.313  12.579
   139ADP   C56 5343  10.808  11.260  12.641
   139ADP   H28 5344  10.800  11.217  12.739
   139ADP   C55 5345  10.928  11.268  12.585
   139ADP   H27 5346  11.014  11.226  12.634
   139ADP   C54 5347  10.945  11.331  12.461
   139ADP   C59 5348  10.832  11.378  12.396
   139ADP   H30 5349  10.840  11.433  12.305
   139ADP   C58 5350  10.713  11.367  12.451
   139ADP   H29 5351  10.627  11.397  12.393
   139ADP   C53 5352  11.079  11.370  12.389
   139ADP   O17 5353  11.190  11.347  12.443
   139ADP   Co1 5354  11.310  11.401  12.311
   139ADP    O2 5355  11.277  11.258  12.204
   139ADP    C1 5356  11.217  11.238  12.094
   139ADP  H117 5357  11.205  11.139  12.055
   139ADP    O1 5358  11.168  11.337  12.034
   139ADP    Co 5359  11.204  11.471  12.141
   139ADP   O18 5360  11.076  11.419  12.273
   139ADP    O5 5361  11.381  11.481  12.102
   139ADP    C3 5362  11.488  11.452  12.160
   139ADP    O6 5363  11.482  11.404  12.277
   139ADP  H118 5364  11.583  11.467  12.112
   139ADP   O14 5365  11.173  11.639  12.152
   139ADP   C36 5366  11.227  11.668  12.262
   139ADP   O13 5367  11.285  11.580  12.331
   139ADP   C33 5368  11.226  11.819  12.303
   139ADP   C32 5369  11.157  11.909  12.223
   139ADP   H14 5370  11.078  11.872  12.161
   139ADP   C31 5371  11.173  12.045  12.234
   139ADP   H13 5372  11.134  12.104  12.154
   139ADP   C30 5373  11.246  12.110  12.333
   139ADP   C35 5374  11.309  12.018  12.420
   139ADP   H16 5375  11.355  12.054  12.509
   139ADP   C34 5376  11.303  11.879  12.403
   139ADP   H15 5377  11.365  11.816  12.464
   139ADP   C29 5378  11.230  12.268  12.358
   139ADP   C28 5379  11.346  12.352  12.418
   139ADP   C27 5380  11.460  12.306  12.472
   139ADP   H12 5381  11.489  12.204  12.484
   139ADP   C26 5382  11.553  12.422  12.498
   139ADP   H11 5383  11.637  12.418  12.564
   139ADP   C25 5384  11.504  12.534  12.441
   139ADP    N4 5385  11.366  12.499  12.396
   139ADP   H25 5386  11.299  12.550  12.451
   139ADP   C17 5387  11.580  12.672  12.419
   139ADP   C18 5388  11.742  12.668  12.399
   139ADP   C19 5389  11.820  12.553  12.425
   139ADP    H7 5390  11.778  12.458  12.404
   139ADP   C20 5391  11.958  12.557  12.446
   139ADP    H8 5392  12.011  12.467  12.469
   139ADP   C21 5393  12.029  12.678  12.439
   139ADP   C22 5394  11.956  12.791  12.406
   139ADP    H9 5395  12.004  12.887  12.403
   139ADP   C23 5396  11.820  12.784  12.380
   139ADP   H10 5397  11.788  12.853  12.306
   139ADP   C24 5398  12.184  12.686  12.435
   139ADP   O11 5399  12.256  12.583  12.434
   139ADP   Co3 5400  12.430  12.651  12.424
   139ADP    O8 5401  12.416  12.722  12.229
   139ADP    C4 5402  12.407  12.835  12.177
   139ADP  H119 5403  12.392  12.846  12.071
   139ADP    O7 5404  12.415  12.937  12.251
   139ADP   Co2 5405  12.427  12.866  12.429
   139ADP   O12 5406  12.240  12.798  12.439
   139ADP   O26 5407  12.622  12.803  12.416
   139ADP  C101 5408  12.679  12.692  12.411
   139ADP   O25 5409  12.608  12.588  12.412
   139ADP   H52 5410  12.786  12.685  12.406
   139ADP   O28 5411  12.436  12.929  12.609
   139ADP  C102 5412  12.435  12.825  12.679
   139ADP   O27 5413  12.440  12.714  12.621
   139ADP   H51 5414  12.426  12.831  12.786
   139ADP   C14 5415  11.501  12.783  12.389
   139ADP    N1 5416  11.351  12.799  12.402
   139ADP   C13 5417  11.320  12.924  12.365
   139ADP   C16 5418  11.444  12.993  12.310
   139ADP    H6 5419  11.445  13.082  12.251
   139ADP   C15 5420  11.547  12.919  12.337
   139ADP    H5 5421  11.640  12.966  12.362
   139ADP   C12 5422  11.182  13.001  12.348
   139ADP    C9 5423  11.179  13.158  12.347
   139ADP    C8 5424  11.079  13.235  12.288
   139ADP    H2 5425  11.001  13.187  12.233
   139ADP    C7 5426  11.081  13.375  12.293
   139ADP    H1 5427  10.998  13.431  12.255
   139ADP    C6 5428  11.186  13.443  12.355
   139ADP   C11 5429  11.283  13.366  12.418
   139ADP    H4 5430  11.372  13.412  12.454
   139ADP   C10 5431  11.276  13.228  12.418
   139ADP    H3 5432  11.343  13.176  12.484
   139ADP    C5 5433  11.207  13.596  12.350
   139ADP    O9 5434  11.316  13.643  12.417
   139ADP  Co14 5435  11.231  13.810  12.443
   139ADP   O43 5436  11.073  13.745  12.552
   139ADP  C152 5437  10.949  13.768  12.539
   139ADP   O44 5438  10.900  13.827  12.438
   139ADP  Co15 5439  11.055  13.865  12.343
   139ADP   O10 5440  11.108  13.676  12.302
   139ADP   O66 5441  11.094  13.935  12.188
   139ADP  C208 5442  11.218  13.929  12.188
   139ADP   O65 5443  11.282  13.888  12.290
   139ADP  H110 5444  11.273  13.959  12.101
   139ADP   O68 5445  11.093  14.007  12.443
   139ADP  C209 5446  11.181  14.027  12.531
   139ADP   O67 5447  11.270  13.942  12.551
   139ADP  H111 5448  11.179  14.117  12.590
   139ADP  C153 5449  10.847  13.716  12.646
   139ADP  C154 5450  10.715  13.757  12.638
   139ADP   H79 5451  10.691  13.844  12.580
   139ADP  C155 5452  10.616  13.696  12.712
   139ADP   H80 5453  10.515  13.727  12.695
   139ADP  C156 5454  10.641  13.596  12.805
   139ADP  C157 5455  10.776  13.556  12.815
   139ADP   H81 5456  10.803  13.483  12.887
   139ADP  C158 5457  10.876  13.613  12.735
   139ADP   H82 5458  10.974  13.569  12.735
   139ADP  C159 5459  10.536  13.564  12.921
   139ADP  C160 5460  10.516  13.414  12.963
   139ADP   N13 5461  10.422  13.361  13.067
   139ADP  H103 5462  10.333  13.407  13.073
   139ADP  C161 5463  10.418  13.214  13.037
   139ADP  C162 5464  10.524  13.184  12.958
   139ADP   H83 5465  10.566  13.088  12.940
   139ADP  C163 5466  10.585  13.311  12.910
   139ADP   H84 5467  10.664  13.316  12.839
   139ADP  C164 5468  10.290  13.123  13.055
   139ADP  C165 5469  10.280  12.988  12.977
   139ADP  C166 5470  10.157  12.943  12.928
   139ADP   H85 5471  10.071  13.007  12.937
   139ADP  C167 5472  10.143  12.823  12.861
   139ADP   H86 5473  10.046  12.787  12.835
   139ADP  C168 5474  10.255  12.745  12.835
   139ADP  C169 5475  10.377  12.783  12.888
   139ADP   H87 5476  10.464  12.725  12.868
   139ADP  C170 5477  10.389  12.901  12.962
   139ADP   H88 5478  10.477  12.916  13.020
   139ADP  C104 5479  10.245  12.640  12.725
   139ADP   O31 5480  10.142  12.612  12.648
   139ADP   O29 5481  10.044  12.491  12.697
   139ADP  C103 5482   9.920  12.487  12.640
   139ADP   O30 5483   9.918  12.500  12.517
   139ADP   Co5 5484  10.090  12.492  12.503
   139ADP   O15 5485  10.197  12.531  12.355
   139ADP   C50 5486  10.311  12.491  12.389
   139ADP   C49 5487  10.450  12.541  12.349
   139ADP   C48 5488  10.552  12.457  12.398
   139ADP   H22 5489  10.530  12.356  12.426
   139ADP   C47 5490  10.679  12.491  12.387
   139ADP   H21 5491  10.750  12.437  12.446
   139ADP   C46 5492  10.716  12.609  12.320
   139ADP   C52 5493  10.615  12.688  12.261
   139ADP   H24 5494  10.642  12.770  12.198
   139ADP   C51 5495  10.485  12.658  12.279
   139ADP   H23 5496  10.409  12.727  12.249
   139ADP   C41 5497  10.869  12.625  12.301
   139ADP   C40 5498  10.964  12.502  12.287
   139ADP   C39 5499  10.904  12.369  12.241
   139ADP   H18 5500  10.817  12.357  12.180
   139ADP   C38 5501  10.979  12.273  12.287
   139ADP   H17 5502  10.947  12.171  12.300
   139ADP   C37 5503  11.108  12.333  12.343
   139ADP    N3 5504  11.083  12.481  12.344
   139ADP   C42 5505  10.921  12.747  12.330
   139ADP   C43 5506  10.842  12.872  12.369
   139ADP   H19 5507  10.737  12.878  12.387
   139ADP   C44 5508  10.926  12.974  12.383
   139ADP   H20 5509  10.898  13.073  12.414
   139ADP   C45 5510  11.069  12.926  12.354
   139ADP    N2 5511  11.063  12.783  12.318
   139ADP   H26 5512  11.116  12.730  12.385
   139ADP   O16 5513  10.309  12.398  12.475
   139ADP   Co4 5514  10.219  12.428  12.639
   139ADP   O32 5515  10.327  12.554  12.702
   139ADP   O23 5516  10.232  12.261  12.680
   139ADP   C98 5517  10.156  12.211  12.600
   139ADP   O24 5518  10.085  12.294  12.520
   139ADP   C97 5519  10.154  12.059  12.590
   139ADP   C96 5520  10.066  11.994  12.503
   139ADP   H48 5521  10.002  12.051  12.439
   139ADP   C95 5522  10.063  11.854  12.499
   139ADP   H47 5523   9.996  11.804  12.432
   139ADP   C94 5524  10.156  11.779  12.575
   139ADP  C100 5525  10.232  11.846  12.672
   139ADP   H50 5526  10.286  11.791  12.747
   139ADP   C99 5527  10.238  11.985  12.675
   139ADP   H49 5528  10.317  12.032  12.729
   139ADP   C89 5529  10.161  11.626  12.600
   139ADP   C90 5530  10.297  11.554  12.583
   139ADP   C91 5531  10.427  11.634  12.577
   139ADP   H45 5532  10.438  11.735  12.542
   139ADP   C92 5533  10.526  11.555  12.612
   139ADP   H46 5534  10.626  11.586  12.635
   139ADP   C93 5535  10.469  11.414  12.623
   139ADP    N6 5536  10.322  11.426  12.606
   139ADP   C88 5537  10.045  11.556  12.605
   139ADP   C87 5538   9.907  11.618  12.626
   139ADP   H44 5539   9.885  11.722  12.635
   139ADP   C86 5540   9.817  11.521  12.631
   139ADP   H43 5541   9.713  11.536  12.647
   139ADP   C85 5542   9.889  11.386  12.618
   139ADP    N7 5543  10.034  11.408  12.606
   139ADP  H112 5544  10.082  11.358  12.533
   139ADP   C77 5545   9.826  11.264  12.611
   139ADP   C76 5546   9.908  11.135  12.645
   139ADP   C75 5547   9.861  10.994  12.606
   139ADP   H38 5548   9.765  10.969  12.567
   139ADP   C74 5549   9.960  10.909  12.631
   139ADP   H37 5550   9.958  10.805  12.607
   139ADP   C73 5551  10.078  10.984  12.695
   139ADP    N8 5552  10.034  11.128  12.699
   139ADP   C78 5553   9.682  11.261  12.550
   139ADP   C79 5554   9.637  11.354  12.456
   139ADP   H39 5555   9.710  11.410  12.400
   139ADP   C80 5556   9.502  11.375  12.426
   139ADP   H40 5557   9.475  11.454  12.358
   139ADP   C81 5558   9.400  11.302  12.486
   139ADP   C82 5559   9.443  11.206  12.578
   139ADP   H41 5560   9.370  11.143  12.624
   139ADP   C83 5561   9.580  11.187  12.610
   139ADP   H42 5562   9.605  11.116  12.685
   139ADP   C84 5563   9.253  11.321  12.445
   139ADP   O21 5564   9.224  11.397  12.350
   139ADP  Co17 5565   9.039  11.408  12.348
   139ADP   O40 5566   9.027  11.517  12.487
   139ADP  C135 5567   8.985  11.506  12.607
   139ADP   O39 5568   8.952  11.389  12.649
   139ADP  Co16 5569   8.962  11.289  12.505
   139ADP   O22 5570   9.159  11.268  12.510
   139ADP   O69 5571   8.802  11.375  12.402
   139ADP  C210 5572   8.794  11.452  12.303
   139ADP   O70 5573   8.899  11.488  12.246
   139ADP  H114 5574   8.698  11.488  12.270
   139ADP   O71 5575   8.929  11.111  12.449
   139ADP  C211 5576   8.966  11.110  12.328
   139ADP   O72 5577   9.008  11.217  12.278
   139ADP  H115 5578   8.964  11.019  12.272
   139ADP  C132 5579   9.000  11.626  12.705
   139ADP  C131 5580   8.994  11.607  12.842
   139ADP   H66 5581   8.963  11.513  12.882
   139ADP  C130 5582   9.023  11.712  12.929
   139ADP   H65 5583   9.034  11.689  13.033
   139ADP  C129 5584   9.052  11.842  12.884
   139ADP  C134 5585   9.043  11.859  12.745
   139ADP   H68 5586   9.041  11.959  12.706
   139ADP  C133 5587   9.023  11.754  12.658
   139ADP   H67 5588   9.037  11.770  12.553
   139ADP  C128 5589   9.076  11.968  12.981
   139ADP  C127 5590   9.174  12.082  12.931
   139ADP  C126 5591   9.251  12.074  12.821
   139ADP   H64 5592   9.260  11.992  12.754
   139ADP  C125 5593   9.337  12.196  12.811
   139ADP   H63 5594   9.402  12.215  12.729
   139ADP  C124 5595   9.320  12.272  12.922
   139ADP   N12 5596   9.207  12.211  12.998
   139ADP   H77 5597   9.216  12.209  13.097
   139ADP  C119 5598   9.398  12.401  12.954
   139ADP  C120 5599   9.530  12.431  12.873
   139ADP  C121 5600   9.529  12.434  12.720
   139ADP   H61 5601   9.436  12.430  12.667
   139ADP  C212 5602   9.659  12.446  12.642
   139ADP  H124 5603   9.659  12.434  12.535
   139ADP  C122 5604   9.791  12.458  12.717
   139ADP  C203 5605   9.796  12.448  12.869
   139ADP  H105 5606   9.889  12.457  12.921
   139ADP  C123 5607   9.666  12.432  12.946
   139ADP   H62 5608   9.669  12.420  13.052
   139ADP  C116 5609   9.379  12.467  13.072
   139ADP    N9 5610   9.274  12.444  13.176
   139ADP  C115 5611   9.285  12.541  13.266
   139ADP  C118 5612   9.400  12.636  13.226
   139ADP   H60 5613   9.439  12.716  13.285
   139ADP  C117 5614   9.450  12.595  13.112
   139ADP   H59 5615   9.520  12.650  13.053
   139ADP  C114 5616   9.232  12.546  13.411
   139ADP  C144 5617   9.160  12.438  13.460
   139ADP  C143 5618   9.099  12.431  13.600
   139ADP   H72 5619   9.084  12.513  13.666
   139ADP  C142 5620   9.045  12.313  13.616
   139ADP   H71 5621   9.030  12.268  13.713
   139ADP  C141 5622   9.031  12.241  13.482
   139ADP   N10 5623   9.118  12.315  13.384
   139ADP   H78 5624   9.199  12.260  13.363
   139ADP  C140 5625   8.956  12.126  13.459
   139ADP  C139 5626   8.988  12.043  13.326
   139ADP  C138 5627   8.921  11.908  13.299
   139ADP   H70 5628   8.890  11.837  13.373
   139ADP  C137 5629   8.923  11.884  13.170
   139ADP   H69 5630   8.858  11.815  13.119
   139ADP  C136 5631   9.015  11.984  13.105
   139ADP   N11 5632   9.047  12.084  13.213
   139ADP  C145 5633   8.821  12.097  13.548
   139ADP  C146 5634   8.730  11.993  13.520
   139ADP   H73 5635   8.708  11.972  13.418
   139ADP  C147 5636   8.639  11.941  13.613
   139ADP   H74 5637   8.585  11.852  13.591
   139ADP  C148 5638   8.626  12.001  13.738
   139ADP  C150 5639   8.705  12.111  13.766
   139ADP   H75 5640   8.698  12.160  13.861
   139ADP  C151 5641   8.796  12.160  13.672
   139ADP   H76 5642   8.819  12.263  13.682
   139ADP  C149 5643   8.525  11.951  13.842
   139ADP   O41 5644   8.498  12.003  13.950
   139ADP  Co12 5645   8.334  11.919  14.018
   139ADP   O61 5646   8.215  12.043  13.966
   139ADP  C206 5647   8.109  11.964  14.028
   139ADP   O62 5648   8.182  11.852  14.086
   139ADP  H108 5649   8.004  11.981  14.024
   139ADP   O55 5650   8.321  11.888  14.211
   139ADP  C202 5651   8.428  11.916  14.265
   139ADP  H123 5652   8.450  11.950  14.364
   139ADP   O56 5653   8.500  11.899  14.167
   139ADP  Co13 5654   8.386  11.810  14.022
   139ADP   O42 5655   8.465  11.843  13.847
   139ADP   O63 5656   8.316  11.734  13.875
   139ADP  C207 5657   8.340  11.603  13.937
   139ADP   O64 5658   8.404  11.637  14.064
   139ADP  H109 5659   8.317  11.506  13.898
   139ADP  C111 5660   9.250  12.683  13.491
   139ADP  C110 5661   9.267  12.687  13.629
   139ADP   H56 5662   9.297  12.598  13.681
   139ADP  C109 5663   9.253  12.805  13.701
   139ADP   H55 5664   9.255  12.802  13.808
   139ADP  C108 5665   9.225  12.926  13.638
   139ADP  C113 5666   9.208  12.924  13.500
   139ADP   H58 5667   9.197  13.017  13.447
   139ADP  C112 5668   9.219  12.805  13.429
   139ADP   H57 5669   9.202  12.807  13.323
   139ADP  C107 5670   9.252  13.059  13.713
   139ADP   O37 5671   9.213  13.170  13.670
   139ADP   Co8 5672   9.270  13.293  13.786
   139ADP   O45 5673   9.441  13.314  13.726
   139ADP  C182 5674   9.551  13.259  13.748
   139ADP   O46 5675   9.563  13.202  13.860
   139ADP   Co9 5676   9.397  13.186  13.925
   139ADP   O38 5677   9.333  13.061  13.809
   139ADP   O51 5678   9.384  13.376  13.982
   139ADP  C200 5679   9.320  13.485  13.930
   139ADP   O52 5680   9.243  13.476  13.818
   139ADP  H121 5681   9.332  13.580  13.978
   139ADP   O53 5682   9.312  13.111  14.075
   139ADP  C201 5683   9.186  13.152  14.047
   139ADP   O54 5684   9.158  13.227  13.936
   139ADP  H122 5685   9.106  13.123  14.112
   139ADP  C179 5686   9.676  13.301  13.666
   139ADP  C178 5687   9.669  13.415  13.584
   139ADP   H92 5688   9.593  13.488  13.601
   139ADP  C177 5689   9.763  13.437  13.485
   139ADP   H91 5690   9.752  13.522  13.421
   139ADP  C176 5691   9.869  13.349  13.462
   139ADP  C181 5692   9.877  13.239  13.548
   139ADP   H94 5693   9.962  13.174  13.542
   139ADP  C180 5694   9.782  13.213  13.647
   139ADP   H93 5695   9.786  13.121  13.701
   139ADP  C175 5696   9.991  13.389  13.367
   139ADP  C174 5697  10.059  13.280  13.280
   139ADP  C173 5698  10.005  13.136  13.274
   139ADP   H90 5699   9.909  13.103  13.308
   139ADP  C172 5700  10.092  13.062  13.210
   139ADP   H89 5701  10.088  12.956  13.201
   139ADP  C171 5702  10.204  13.152  13.158
   139ADP   N16 5703  10.173  13.288  13.212
   139ADP  C183 5704  10.036  13.518  13.358
   139ADP  C184 5705  10.007  13.630  13.458
   139ADP   H95 5706   9.956  13.620  13.551
   139ADP  C185 5707  10.060  13.744  13.413
   139ADP   H96 5708  10.058  13.837  13.466
   139ADP  C186 5709  10.129  13.720  13.279
   139ADP   N15 5710  10.117  13.574  13.245
   139ADP  H104 5711  10.085  13.553  13.152
   139ADP  C187 5712  10.184  13.818  13.198
   139ADP  C188 5713  10.284  13.767  13.084
   139ADP  C189 5714  10.363  13.867  12.998
   139ADP   H97 5715  10.324  13.957  12.956
   139ADP  C190 5716  10.474  13.811  12.960
   139ADP   H98 5717  10.561  13.863  12.924
   139ADP  C191 5718  10.464  13.662  12.988
   139ADP   N14 5719  10.341  13.647  13.073
   139ADP  C192 5720  10.116  13.965  13.193
   139ADP  C193 5721   9.991  13.996  13.249
   139ADP   H99 5722   9.925  13.917  13.278
   139ADP  C194 5723   9.940  14.127  13.255
   139ADP  H100 5724   9.854  14.148  13.315
   139ADP  C195 5725  10.008  14.233  13.194
   139ADP  C197 5726  10.131  14.204  13.136
   139ADP  H101 5727  10.180  14.279  13.077
   139ADP  C198 5728  10.186  14.077  13.142
   139ADP  H102 5729  10.291  14.071  13.130
   139ADP  C196 5730   9.964  14.382  13.206
   139ADP   O47 5731  10.018  14.468  13.132
   139ADP  Co10 5732   9.929  14.624  13.173
   139ADP   O50 5733   9.740  14.560  13.116
   139ADP  C199 5734   9.636  14.527  13.178
   139ADP  H120 5735   9.553  14.484  13.127
   139ADP   O49 5736   9.634  14.542  13.303
   139ADP  Co11 5737   9.810  14.599  13.350
   139ADP   O48 5738   9.901  14.423  13.307
   139ADP   O57 5739   9.914  14.643  13.505
   139ADP  C204 5740  10.029  14.670  13.460
   139ADP   O58 5741  10.046  14.673  13.336
   139ADP  H107 5742  10.111  14.686  13.527
   139ADP   O59 5743   9.789  14.792  13.282
   139ADP  C205 5744   9.832  14.857  13.184
   139ADP   O60 5745   9.912  14.800  13.105
   139ADP  H106 5746   9.803  14.959  13.168
   149ADP    O4 5747   8.952   0.725   7.862
   149ADP    C2 5748   9.039   0.804   7.899
   149ADP  H116 5749   9.043   0.867   7.985
   149ADP    O3 5750   9.114   0.795   7.803
   149ADP   Co6 5751   9.088   0.610   7.710
   149ADP   O33 5752   9.215   0.526   7.801
   149ADP  C105 5753   9.208   0.434   7.722
   149ADP   O34 5754   9.113   0.464   7.633
   149ADP   H53 5755   9.268   0.345   7.722
   149ADP   Co7 5756   8.982   0.627   7.663
   149ADP   O35 5757   8.906   0.510   7.756
   149ADP  C106 5758   8.806   0.507   7.666
   149ADP   O36 5759   8.830   0.583   7.579
   149ADP   H54 5760   8.717   0.448   7.673
   149ADP   O20 5761   9.041   0.799   7.568
   149ADP   C72 5762   9.106   0.759   7.472
   149ADP   O19 5763   9.066   0.643   7.466
   149ADP   C69 5764   9.196   0.833   7.371
   149ADP   C68 5765   9.241   0.761   7.260
   149ADP   H34 5766   9.252   0.655   7.268
   149ADP   C67 5767   9.287   0.827   7.146
   149ADP   H33 5768   9.300   0.769   7.058
   149ADP   C66 5769   9.302   0.967   7.140
   149ADP   C71 5770   9.262   1.036   7.256
   149ADP   H36 5771   9.285   1.140   7.266
   149ADP   C70 5772   9.207   0.972   7.368
   149ADP   H35 5773   9.164   1.031   7.447
   149ADP   C65 5774   9.394   1.037   7.028
   149ADP   C62 5775   9.375   1.191   6.998
   149ADP    N5 5776   9.468   1.273   6.916
   149ADP  H113 5777   9.445   1.263   6.819
   149ADP   C61 5778   9.449   1.415   6.958
   149ADP   C64 5779   9.339   1.420   7.036
   149ADP   H32 5780   9.296   1.507   7.080
   149ADP   C63 5781   9.291   1.279   7.058
   149ADP   H31 5782   9.195   1.254   7.099
   149ADP   C60 5783   9.536   1.534   6.907
   149ADP   C57 5784   9.537   1.681   6.969
   149ADP   C56 5785   9.438   1.749   7.040
   149ADP   H28 5786   9.338   1.712   7.042
   149ADP   C55 5787   9.464   1.866   7.099
   149ADP   H27 5788   9.387   1.917   7.154
   149ADP   C54 5789   9.590   1.924   7.091
   149ADP   C59 5790   9.691   1.853   7.026
   149ADP   H30 5791   9.788   1.896   7.013
   149ADP   C58 5792   9.666   1.736   6.971
   149ADP   H29 5793   9.748   1.682   6.930
   149ADP   C53 5794   9.633   2.069   7.132
   149ADP   O17 5795   9.550   2.151   7.178
   149ADP   Co1 5796   9.658   2.295   7.228
   149ADP    O2 5797   9.730   2.207   7.370
   149ADP    C1 5798   9.841   2.153   7.396
   149ADP  H117 5799   9.855   2.094   7.484
   149ADP    O1 5800   9.935   2.167   7.313
   149ADP    Co 5801   9.860   2.252   7.181
   149ADP   O18 5802   9.755   2.104   7.125
   149ADP    O5 5803   9.857   2.414   7.261
   149ADP    C3 5804   9.769   2.489   7.311
   149ADP    O6 5805   9.649   2.450   7.310
   149ADP  H118 5806   9.795   2.585   7.352
   149ADP   O14 5807   9.900   2.306   7.023
   149ADP   C36 5808   9.790   2.354   6.984
   149ADP   O13 5809   9.689   2.357   7.060
   149ADP   C33 5810   9.788   2.418   6.841
   149ADP   C32 5811   9.901   2.407   6.762
   149ADP   H14 5812   9.971   2.329   6.782
   149ADP   C31 5813   9.919   2.482   6.647
   149ADP   H13 5814  10.018   2.483   6.606
   149ADP   C30 5815   9.823   2.565   6.590
   149ADP   C35 5816   9.705   2.569   6.666
   149ADP   H16 5817   9.618   2.616   6.625
   149ADP   C34 5818   9.689   2.502   6.789
   149ADP   H15 5819   9.602   2.521   6.848
   149ADP   C29 5820   9.841   2.620   6.439
   149ADP   C28 5821   9.776   2.755   6.396
   149ADP   C27 5822   9.687   2.829   6.465
   149ADP   H12 5823   9.646   2.806   6.560
   149ADP   C26 5824   9.667   2.960   6.394
   149ADP   H11 5825   9.584   3.026   6.412
   149ADP   C25 5826   9.760   2.975   6.297
   149ADP    N4 5827   9.826   2.842   6.285
   149ADP   H25 5828   9.803   2.801   6.197
   149ADP   C17 5829   9.794   3.108   6.217
   149ADP   C18 5830   9.774   3.251   6.292
   149ADP   C19 5831   9.704   3.264   6.415
   149ADP    H7 5832   9.712   3.185   6.486
   149ADP   C20 5833   9.652   3.386   6.461
   149ADP    H8 5834   9.599   3.389   6.554
   149ADP   C21 5835   9.670   3.504   6.389
   149ADP   C22 5836   9.744   3.496   6.272
   149ADP    H9 5837   9.757   3.582   6.211
   149ADP   C23 5838   9.800   3.375   6.231
   149ADP   H10 5839   9.893   3.387   6.182
   149ADP   C24 5840   9.639   3.645   6.446
   149ADP   O11 5841   9.600   3.661   6.564
   149ADP   Co3 5842   9.584   3.847   6.581
   149ADP    O8 5843   9.787   3.888   6.577
   149ADP    C4 5844   9.865   3.939   6.493
   149ADP  H119 5845   9.971   3.942   6.511
   149ADP    O7 5846   9.818   3.984   6.385
   149ADP   Co2 5847   9.631   3.943   6.394
   149ADP   O12 5848   9.650   3.746   6.372
   149ADP   O26 5849   9.581   4.087   6.532
   149ADP  C101 5850   9.546   4.086   6.652
   149ADP   O25 5851   9.537   3.976   6.712
   149ADP   H52 5852   9.521   4.178   6.703
   149ADP   O28 5853   9.474   3.960   6.287
   149ADP  C102 5854   9.383   3.905   6.354
   149ADP   O27 5855   9.411   3.863   6.469
   149ADP   H51 5856   9.286   3.888   6.311
   149ADP   C14 5857   9.867   3.093   6.098
   149ADP    N1 5858   9.894   2.967   6.019
   149ADP   C13 5859   9.966   3.001   5.912
   149ADP   C16 5860  10.006   3.148   5.921
   149ADP    H6 5861  10.083   3.196   5.865
   149ADP   C15 5862   9.939   3.202   6.018
   149ADP    H5 5863   9.905   3.302   6.008
   149ADP   C12 5864  10.033   2.918   5.795
   149ADP    C9 5865  10.072   2.987   5.660
   149ADP    C8 5866  10.171   2.941   5.572
   149ADP    H2 5867  10.230   2.856   5.599
   149ADP    C7 5868  10.199   3.007   5.452
   149ADP    H1 5869  10.268   2.964   5.382
   149ADP    C6 5870  10.131   3.124   5.417
   149ADP   C11 5871  10.031   3.167   5.502
   149ADP    H4 5872   9.986   3.263   5.487
   149ADP   C10 5873   9.999   3.098   5.617
   149ADP    H3 5874   9.910   3.126   5.668
   149ADP    C5 5875  10.167   3.213   5.296
   149ADP    O9 5876  10.089   3.324   5.278
   149ADP  Co14 5877  10.125   3.323   5.092
   149ADP   O43 5878  10.045   3.142   5.049
   149ADP  C152 5879  10.092   3.045   4.983
   149ADP   O44 5880  10.212   3.040   4.945
   149ADP  Co15 5881  10.274   3.204   5.006
   149ADP   O10 5882  10.256   3.169   5.202
   149ADP   O66 5883  10.428   3.287   5.011
   149ADP  C208 5884  10.396   3.394   5.067
   149ADP   O65 5885  10.275   3.420   5.096
   149ADP  H110 5886  10.472   3.465   5.092
   149ADP   O68 5887  10.204   3.292   4.868
   149ADP  C209 5888  10.104   3.369   4.858
   149ADP   O67 5889  10.045   3.407   4.961
   149ADP  H111 5890  10.070   3.401   4.762
   149ADP  C153 5891  10.003   2.920   4.952
   149ADP  C154 5892  10.053   2.823   4.865
   149ADP   H79 5893  10.133   2.849   4.800
   149ADP  C155 5894   9.992   2.700   4.853
   149ADP   H80 5895  10.040   2.627   4.791
   149ADP  C156 5896   9.875   2.665   4.919
   149ADP  C157 5897   9.824   2.764   5.005
   149ADP   H81 5898   9.731   2.747   5.055
   149ADP  C158 5899   9.887   2.887   5.023
   149ADP   H82 5900   9.853   2.953   5.100
   149ADP  C159 5901   9.784   2.545   4.866
   149ADP  C160 5902   9.714   2.453   4.972
   149ADP   N13 5903   9.628   2.333   4.945
   149ADP  H103 5904   9.655   2.276   4.868
   149ADP  C161 5905   9.621   2.266   5.079
   149ADP  C162 5906   9.660   2.355   5.173
   149ADP   H83 5907   9.640   2.351   5.277
   149ADP  C163 5908   9.720   2.473   5.105
   149ADP   H84 5909   9.767   2.554   5.157
   149ADP  C164 5910   9.614   2.109   5.099
   149ADP  C165 5911   9.657   2.047   5.236
   149ADP  C166 5912   9.721   1.923   5.243
   149ADP   H85 5913   9.747   1.872   5.152
   149ADP  C167 5914   9.759   1.866   5.363
   149ADP   H86 5915   9.796   1.766   5.366
   149ADP  C168 5916   9.739   1.936   5.482
   149ADP  C169 5917   9.669   2.055   5.478
   149ADP   H87 5918   9.653   2.110   5.569
   149ADP  C170 5919   9.625   2.107   5.358
   149ADP   H88 5920   9.550   2.182   5.359
   149ADP  C104 5921   9.822   1.897   5.604
   149ADP   O31 5922   9.911   1.801   5.610
   149ADP   O29 5923   9.851   1.656   5.652
   149ADP  C103 5924   9.927   1.545   5.631
   149ADP   O30 5925  10.048   1.561   5.652
   149ADP   Co5 5926  10.025   1.708   5.736
   149ADP   O15 5927  10.152   1.832   5.796
   149ADP   C50 5928  10.085   1.911   5.865
   149ADP   C49 5929  10.103   2.061   5.891
   149ADP   C48 5930  10.012   2.107   5.989
   149ADP   H22 5931   9.970   2.038   6.060
   149ADP   C47 5932  10.000   2.236   6.015
   149ADP   H21 5933   9.914   2.267   6.071
   149ADP   C46 5934  10.081   2.330   5.950
   149ADP   C52 5935  10.179   2.284   5.859
   149ADP   H24 5936  10.251   2.352   5.820
   149ADP   C51 5937  10.187   2.154   5.827
   149ADP   H23 5938  10.250   2.121   5.746
   149ADP   C41 5939  10.065   2.474   6.005
   149ADP   C40 5940  10.027   2.503   6.153
   149ADP   C39 5941  10.055   2.394   6.257
   149ADP   H18 5942  10.131   2.319   6.251
   149ADP   C38 5943   9.970   2.411   6.356
   149ADP   H17 5944   9.944   2.335   6.426
   149ADP   C37 5945   9.900   2.545   6.339
   149ADP    N3 5946   9.939   2.591   6.201
   149ADP   C42 5947  10.054   2.573   5.912
   149ADP   C43 5948  10.065   2.556   5.760
   149ADP   H19 5949  10.075   2.464   5.707
   149ADP   C44 5950  10.055   2.676   5.702
   149ADP   H20 5951  10.057   2.693   5.597
   149ADP   C45 5952  10.037   2.783   5.811
   149ADP    N2 5953  10.040   2.716   5.942
   149ADP   H26 5954   9.953   2.732   5.989
   149ADP   O16 5955   9.981   1.860   5.916
   149ADP   Co4 5956   9.853   1.781   5.801
   149ADP   O32 5957   9.801   1.930   5.718
   149ADP   O23 5958   9.771   1.711   5.936
   149ADP   C98 5959   9.851   1.628   5.972
   149ADP   O24 5960   9.962   1.611   5.897
   149ADP   C97 5961   9.825   1.555   6.104
   149ADP   C96 5962   9.915   1.457   6.149
   149ADP   H48 5963  10.002   1.433   6.092
   149ADP   C95 5964   9.888   1.390   6.269
   149ADP   H47 5965   9.956   1.316   6.305
   149ADP   C94 5966   9.777   1.426   6.348
   149ADP  C100 5967   9.680   1.512   6.291
   149ADP   H50 5968   9.582   1.519   6.334
   149ADP   C99 5969   9.707   1.582   6.175
   149ADP   H49 5970   9.646   1.665   6.147
   149ADP   C89 5971   9.719   1.357   6.473
   149ADP   C90 5972   9.685   1.444   6.597
   149ADP   C91 5973   9.677   1.596   6.583
   149ADP   H45 5974   9.733   1.656   6.514
   149ADP   C92 5975   9.603   1.642   6.682
   149ADP   H46 5976   9.566   1.742   6.691
   149ADP   C93 5977   9.574   1.525   6.776
   149ADP    N6 5978   9.629   1.404   6.710
   149ADP   C88 5979   9.727   1.222   6.485
   149ADP   C87 5980   9.758   1.127   6.369
   149ADP   H44 5981   9.779   1.155   6.268
   149ADP   C86 5982   9.752   1.003   6.413
   149ADP   H43 5983   9.768   0.916   6.353
   149ADP   C85 5984   9.712   1.004   6.561
   149ADP    N7 5985   9.693   1.143   6.607
   149ADP  H112 5986   9.739   1.170   6.691
   149ADP   C77 5987   9.705   0.894   6.642
   149ADP   C76 5988   9.617   0.900   6.773
   149ADP   C75 5989   9.622   0.791   6.880
   149ADP   H38 5990   9.670   0.696   6.871
   149ADP   C74 5991   9.553   0.833   6.985
   149ADP   H37 5992   9.545   0.780   7.078
   149ADP   C73 5993   9.491   0.970   6.955
   149ADP    N8 5994   9.539   1.003   6.816
   149ADP   C78 5995   9.795   0.772   6.604
   149ADP   C79 5996   9.919   0.786   6.541
   149ADP   H39 5997   9.968   0.881   6.544
   149ADP   C80 5998   9.986   0.680   6.477
   149ADP   H40 5999  10.076   0.700   6.424
   149ADP   C81 6000   9.935   0.550   6.476
   149ADP   C82 6001   9.813   0.534   6.541
   149ADP   H41 6002   9.772   0.435   6.550
   149ADP   C83 6003   9.745   0.642   6.602
   149ADP   H42 6004   9.648   0.623   6.644
   149ADP   C84 6005  10.013   0.434   6.412
   149ADP   O21 6006  10.128   0.453   6.366
   149ADP  Co17 6007  10.176   0.294   6.283
   149ADP   O40 6008  10.073   0.317   6.140
   149ADP  C135 6009   9.967   0.262   6.097
   149ADP   O39 6010   9.908   0.176   6.171
   149ADP  Co16 6011  10.019   0.155   6.306
   149ADP   O22 6012   9.963   0.319   6.401
   149ADP   O69 6013  10.173   0.064   6.199
   149ADP  C210 6014  10.286   0.102   6.160
   149ADP   O70 6015  10.324   0.218   6.189
   149ADP  H114 6016  10.348   0.038   6.100
   149ADP   O71 6017  10.039   0.051   6.462
   149ADP  C211 6018  10.143   0.097   6.516
   149ADP   O72 6019  10.206   0.188   6.457
   149ADP  H115 6020  10.175   0.061   6.612
   149ADP  C132 6021   9.897   0.319   5.970
   149ADP  C131 6022   9.765   0.290   5.941
   149ADP   H66 6023   9.713   0.216   5.998
   149ADP  C130 6024   9.700   0.352   5.834
   149ADP   H65 6025   9.594   0.340   5.827
   149ADP  C129 6026   9.766   0.440   5.747
   149ADP  C134 6027   9.903   0.455   5.771
   149ADP   H68 6028   9.965   0.499   5.696
   149ADP  C133 6029   9.966   0.402   5.882
   149ADP   H67 6030  10.065   0.435   5.908
   149ADP  C128 6031   9.695   0.511   5.621
   149ADP  C127 6032   9.749   0.651   5.573
   149ADP  C126 6033   9.847   0.721   5.635
   149ADP   H64 6034   9.888   0.703   5.731
   149ADP  C125 6035   9.870   0.847   5.560
   149ADP   H63 6036   9.968   0.887   5.549
   149ADP  C124 6037   9.766   0.870   5.478
   149ADP   N12 6038   9.697   0.738   5.464
   149ADP   H77 6039   9.598   0.740   5.451
   149ADP  C119 6040   9.735   1.004   5.408
   149ADP  C120 6041   9.772   1.140   5.485
   149ADP  C121 6042   9.904   1.155   5.562
   149ADP   H61 6043   9.971   1.075   5.574
   149ADP  C212 6044   9.952   1.288   5.614
   149ADP  H124 6045  10.038   1.293   5.678
   149ADP  C122 6046   9.870   1.412   5.588
   149ADP  C203 6047   9.729   1.400   5.530
   149ADP  H105 6048   9.667   1.487   5.521
   149ADP  C123 6049   9.680   1.264   5.482
   149ADP   H62 6050   9.578   1.253   5.452
   149ADP  C116 6051   9.645   1.007   5.305
   149ADP    N9 6052   9.574   0.892   5.242
   149ADP  C115 6053   9.518   0.936   5.130
   149ADP  C118 6054   9.553   1.085   5.109
   149ADP   H60 6055   9.516   1.149   5.031
   149ADP  C117 6056   9.630   1.123   5.208
   149ADP   H59 6057   9.684   1.215   5.211
   149ADP  C114 6058   9.396   0.876   5.055
   149ADP  C144 6059   9.342   0.757   5.100
   149ADP  C143 6060   9.224   0.686   5.035
   149ADP   H72 6061   9.185   0.703   4.937
   149ADP  C142 6062   9.191   0.581   5.109
   149ADP   H71 6063   9.093   0.539   5.110
   149ADP  C141 6064   9.303   0.550   5.208
   149ADP   N10 6065   9.394   0.669   5.211
   149ADP   H78 6066   9.384   0.717   5.298
   149ADP  C140 6067   9.313   0.432   5.283
   149ADP  C139 6068   9.409   0.435   5.411
   149ADP  C138 6069   9.415   0.317   5.509
   149ADP   H70 6070   9.335   0.250   5.531
   149ADP  C137 6071   9.530   0.320   5.573
   149ADP   H69 6072   9.574   0.236   5.622
   149ADP  C136 6073   9.596   0.452   5.544
   149ADP   N11 6074   9.513   0.515   5.435
   149ADP  C145 6075   9.256   0.292   5.222
   149ADP  C146 6076   9.283   0.166   5.280
   149ADP   H73 6077   9.380   0.149   5.322
   149ADP  C147 6078   9.205   0.052   5.259
   149ADP   H74 6079   9.218  15.965   5.320
   149ADP  C148 6080   9.102   0.055   5.165
   149ADP  C150 6081   9.080   0.173   5.097
   149ADP   H75 6082   8.998   0.180   5.028
   149ADP  C151 6083   9.158   0.286   5.122
   149ADP   H76 6084   9.165   0.354   5.040
   149ADP  C149 6085   9.017  15.931   5.134
   149ADP   O41 6086   8.933  15.920   5.045
   149ADP  Co12 6087   8.891  15.730   5.026
   149ADP   O61 6088   8.997  15.691   4.886
   149ADP  C206 6089   8.948  15.554   4.891
   149ADP   O62 6090   8.851  15.556   4.999
   149ADP  H108 6091   8.982  15.469   4.834
   149ADP   O55 6092   8.706  15.680   4.986
   149ADP  C202 6093   8.635  15.781   4.989
   149ADP  H123 6094   8.544  15.805   4.938
   149ADP   O56 6095   8.705  15.847   5.066
   149ADP  Co13 6096   8.849  15.724   5.139
   149ADP   O42 6097   9.002  15.827   5.199
   149ADP   O63 6098   8.987  15.643   5.221
   149ADP  C207 6099   8.893  15.595   5.323
   149ADP   O64 6100   8.765  15.652   5.280
   149ADP  H109 6101   8.913  15.535   5.409
   149ADP  C111 6102   9.350   0.947   4.919
   149ADP  C110 6103   9.217   0.949   4.878
   149ADP   H56 6104   9.140   0.928   4.949
   149ADP  C109 6105   9.180   0.982   4.748
   149ADP   H55 6106   9.078   0.970   4.717
   149ADP  C108 6107   9.274   1.020   4.653
   149ADP  C113 6108   9.408   1.021   4.692
   149ADP   H58 6109   9.482   1.058   4.625
   149ADP  C112 6110   9.445   0.983   4.822
   149ADP   H57 6111   9.549   0.982   4.847
   149ADP  C107 6112   9.228   1.096   4.525
   149ADP   O37 6113   9.304   1.116   4.427
   149ADP   Co8 6114   9.207   1.205   4.306
   149ADP   O45 6115   9.228   1.375   4.370
   149ADP  C182 6116   9.170   1.444   4.458
   149ADP   O46 6117   9.048   1.418   4.475
   149ADP   Co9 6118   9.022   1.255   4.405
   149ADP   O38 6119   9.119   1.158   4.526
   149ADP   O51 6120   9.013   1.319   4.218
   149ADP  C200 6121   9.102   1.315   4.114
   149ADP   O52 6122   9.223   1.256   4.126
   149ADP  H121 6123   9.076   1.364   4.022
   149ADP   O53 6124   8.883   1.129   4.394
   149ADP  C201 6125   8.949   1.037   4.319
   149ADP   O54 6126   9.077   1.058   4.277
   149ADP  H122 6127   8.900   0.945   4.294
   149ADP  C179 6128   9.229   1.581   4.500
   149ADP  C178 6129   9.334   1.638   4.427
   149ADP   H92 6130   9.354   1.602   4.328
   149ADP  C177 6131   9.409   1.742   4.479
   149ADP   H91 6132   9.491   1.780   4.422
   149ADP  C176 6133   9.383   1.797   4.605
   149ADP  C181 6134   9.274   1.742   4.675
   149ADP   H94 6135   9.244   1.787   4.767
   149ADP  C180 6136   9.200   1.636   4.626
   149ADP   H93 6137   9.126   1.590   4.688
   149ADP  C175 6138   9.452   1.933   4.652
   149ADP  C174 6139   9.491   1.952   4.801
   149ADP  C173 6140   9.476   1.839   4.904
   149ADP   H90 6141   9.457   1.736   4.883
   149ADP  C172 6142   9.500   1.890   5.023
   149ADP   H89 6143   9.484   1.839   5.116
   149ADP  C171 6144   9.544   2.035   5.007
   149ADP   N16 6145   9.531   2.064   4.861
   149ADP  C183 6146   9.479   2.034   4.563
   149ADP  C184 6147   9.417   2.050   4.424
   149ADP   H95 6148   9.339   1.990   4.383
   149ADP  C185 6149   9.472   2.155   4.364
   149ADP   H96 6150   9.443   2.192   4.267
   149ADP  C186 6151   9.577   2.219   4.455
   149ADP   N15 6152   9.579   2.144   4.585
   149ADP  H104 6153   9.668   2.117   4.620
   149ADP  C187 6154   9.662   2.322   4.418
   149ADP  C188 6155   9.736   2.398   4.538
   149ADP  C189 6156   9.823   2.522   4.511
   149ADP   H97 6157   9.892   2.534   4.431
   149ADP  C190 6158   9.822   2.599   4.618
   149ADP   H98 6159   9.848   2.702   4.620
   149ADP  C191 6160   9.762   2.519   4.732
   149ADP   N14 6161   9.706   2.395   4.668
   149ADP  C192 6162   9.717   2.330   4.267
   149ADP  C193 6163   9.703   2.226   4.172
   149ADP   H99 6164   9.670   2.130   4.205
   149ADP  C194 6165   9.743   2.240   4.038
   149ADP  H100 6166   9.711   2.167   3.966
   149ADP  C195 6167   9.810   2.354   3.995
   149ADP  C197 6168   9.827   2.458   4.087
   149ADP  H101 6169   9.888   2.542   4.061
   149ADP  C198 6170   9.774   2.448   4.215
   149ADP  H102 6171   9.757   2.540   4.266
   149ADP  C196 6172   9.847   2.380   3.846
   149ADP   O47 6173   9.926   2.474   3.818
   149ADP  Co10 6174   9.942   2.465   3.635
   149ADP   O50 6175  10.028   2.278   3.628
   149ADP  C199 6176   9.987   2.164   3.593
   149ADP  H120 6177  10.047   2.077   3.610
   149ADP   O49 6178   9.873   2.154   3.541
   149ADP  Co11 6179   9.799   2.329   3.552
   149ADP   O48 6180   9.779   2.330   3.754
   149ADP   O57 6181   9.637   2.422   3.512
   149ADP  C204 6182   9.655   2.539   3.556
   149ADP   O58 6183   9.771   2.570   3.594
   149ADP  H107 6184   9.574   2.608   3.563
   149ADP   O59 6185   9.910   2.410   3.399
   149ADP  C205 6186  10.008   2.489   3.393
   149ADP   O60 6187  10.048   2.543   3.499
   149ADP  H106 6188  10.058   2.507   3.300
   159ADP    O4 6189   7.789   0.975   7.672
   159ADP    C2 6190   7.863   0.878   7.690
   159ADP  H116 6191   7.962   0.860   7.652
   159ADP    O3 6192   7.790   0.804   7.755
   159ADP   Co6 6193   7.643   0.905   7.860
   159ADP   O33 6194   7.701   0.855   8.020
   159ADP  C105 6195   7.596   0.897   8.068
   159ADP   O34 6196   7.524   0.948   7.968
   159ADP   H53 6197   7.566   0.890   8.171
   159ADP   Co7 6198   7.605   0.977   7.777
   159ADP   O35 6199   7.673   1.110   7.852
   159ADP  C106 6200   7.592   1.189   7.779
   159ADP   O36 6201   7.526   1.122   7.709
   159ADP   H54 6202   7.585   1.296   7.787
   159ADP   O20 6203   7.558   0.822   7.652
   159ADP   C72 6204   7.445   0.790   7.684
   159ADP   O19 6205   7.411   0.886   7.755
   159ADP   C69 6206   7.361   0.666   7.647
   159ADP   C68 6207   7.234   0.654   7.704
   159ADP   H34 6208   7.216   0.698   7.800
   159ADP   C67 6209   7.138   0.574   7.645
   159ADP   H33 6210   7.037   0.582   7.681
   159ADP   C66 6211   7.164   0.491   7.534
   159ADP   C71 6212   7.296   0.500   7.484
   159ADP   H36 6213   7.330   0.429   7.412
   159ADP   C70 6214   7.392   0.588   7.536
   159ADP   H35 6215   7.484   0.603   7.484
   159ADP   C65 6216   7.069   0.369   7.493
   159ADP   C62 6217   7.078   0.309   7.347
   159ADP    N5 6218   7.016   0.182   7.304
   159ADP  H113 6219   6.921   0.198   7.278
   159ADP   C61 6220   7.093   0.134   7.185
   159ADP   C64 6221   7.174   0.234   7.146
   159ADP   H32 6222   7.240   0.234   7.063
   159ADP   C63 6223   7.162   0.347   7.247
   159ADP   H31 6224   7.199   0.445   7.232
   159ADP   C60 6225   7.070  15.997   7.115
   159ADP   C57 6226   7.167  15.931   7.007
   159ADP   C56 6227   7.257  15.990   6.919
   159ADP   H28 6228   7.254   0.096   6.902
   159ADP   C55 6229   7.342  15.917   6.847
   159ADP   H27 6230   7.412  15.964   6.781
   159ADP   C54 6231   7.344  15.778   6.859
   159ADP   C59 6232   7.259  15.719   6.952
   159ADP   H30 6233   7.254  15.612   6.960
   159ADP   C58 6234   7.178  15.792   7.024
   159ADP   H29 6235   7.121  15.743   7.101
   159ADP   C53 6236   7.417  15.674   6.767
   159ADP   O17 6237   7.486  15.711   6.668
   159ADP   Co1 6238   7.566  15.552   6.613
   159ADP    O2 6239   7.678  15.544   6.756
   159ADP    C1 6240   7.685  15.475   6.862
   159ADP  H117 6241   7.757  15.499   6.939
   159ADP    O1 6242   7.604  15.380   6.877
   159ADP    Co 6243   7.501  15.392   6.736
   159ADP   O18 6244   7.414  15.550   6.796
   159ADP    O5 6245   7.620  15.324   6.618
   159ADP    C3 6246   7.690  15.369   6.524
   159ADP    O6 6247   7.684  15.492   6.498
   159ADP  H118 6248   7.753  15.303   6.466
   159ADP   O14 6249   7.360  15.318   6.673
   159ADP   C36 6250   7.340  15.386   6.569
   159ADP   O13 6251   7.418  15.479   6.536
   159ADP   C33 6252   7.217  15.345   6.481
   159ADP   C32 6253   7.133  15.244   6.526
   159ADP   H14 6254   7.131  15.223   6.631
   159ADP   C31 6255   7.041  15.183   6.445
   159ADP   H13 6256   6.997  15.093   6.482
   159ADP   C30 6257   7.010  15.222   6.314
   159ADP   C35 6258   7.089  15.330   6.272
   159ADP   H16 6259   7.065  15.380   6.181
   159ADP   C34 6260   7.192  15.386   6.350
   159ADP   H15 6261   7.258  15.458   6.305
   159ADP   C29 6262   6.877  15.166   6.241
   159ADP   C28 6263   6.871  15.155   6.086
   159ADP   C27 6264   6.960  15.203   5.997
   159ADP   H12 6265   7.048  15.259   6.018
   159ADP   C26 6266   6.925  15.151   5.860
   159ADP   H11 6267   6.962  15.194   5.769
   159ADP   C25 6268   6.831  15.055   5.869
   159ADP    N4 6269   6.784  15.060   6.010
   159ADP   H25 6270   6.689  15.093   6.013
   159ADP   C17 6271   6.785  14.954   5.756
   159ADP   C18 6272   6.894  14.910   5.643
   159ADP   C19 6273   7.018  14.975   5.626
   159ADP    H7 6274   7.068  15.013   5.712
   159ADP   C20 6275   7.095  14.966   5.508
   159ADP    H8 6276   7.187  15.020   5.500
   159ADP   C21 6277   7.052  14.888   5.401
   159ADP   C22 6278   6.934  14.816   5.418
   159ADP    H9 6279   6.895  14.759   5.337
   159ADP   C23 6280   6.864  14.822   5.537
   159ADP   H10 6281   6.817  14.730   5.562
   159ADP   C24 6282   7.141  14.852   5.279
   159ADP   O11 6283   7.262  14.888   5.273
   159ADP   Co3 6284   7.322  14.814   5.112
   159ADP    O8 6285   7.316  14.616   5.175
   159ADP    C4 6286   7.244  14.516   5.150
   159ADP  H119 6287   7.259  14.423   5.202
   159ADP    O7 6288   7.152  14.528   5.066
   159ADP   Co2 6289   7.160  14.714   5.009
   159ADP   O12 6290   7.091  14.792   5.181
   159ADP   O26 6291   7.333  14.696   4.897
   159ADP  C101 6292   7.451  14.736   4.909
   159ADP   O25 6293   7.483  14.800   5.013
   159ADP   H52 6294   7.523  14.720   4.831
   159ADP   O28 6295   7.073  14.838   4.892
   159ADP  C102 6296   7.130  14.948   4.913
   159ADP   O27 6297   7.230  14.950   4.989
   159ADP   H51 6298   7.091  15.039   4.872
   159ADP   C14 6299   6.664  14.886   5.776
   159ADP    N1 6300   6.555  14.916   5.876
   159ADP   C13 6301   6.457  14.827   5.857
   159ADP   C16 6302   6.500  14.724   5.755
   159ADP    H6 6303   6.454  14.629   5.738
   159ADP   C15 6304   6.610  14.765   5.699
   159ADP    H5 6305   6.627  14.747   5.596
   159ADP   C12 6306   6.320  14.799   5.932
   159ADP    C9 6307   6.205  14.720   5.861
   159ADP    C8 6308   6.104  14.648   5.926
   159ADP    H2 6309   6.106  14.640   6.033
   159ADP    C7 6310   6.003  14.582   5.856
   159ADP    H1 6311   5.922  14.536   5.909
   159ADP    C6 6312   6.001  14.582   5.716
   159ADP   C11 6313   6.099  14.657   5.652
   159ADP    H4 6314   6.110  14.647   5.546
   159ADP   C10 6315   6.194  14.727   5.722
   159ADP    H3 6316   6.254  14.797   5.667
   159ADP    C5 6317   5.904  14.499   5.630
   159ADP    O9 6318   5.918  14.513   5.495
   159ADP  Co14 6319   5.736  14.465   5.469
   159ADP   O43 6320   5.652  14.618   5.572
   159ADP  C152 6321   5.562  14.617   5.661
   159ADP   O44 6322   5.519  14.511   5.715
   159ADP  Co15 6323   5.618  14.383   5.620
   159ADP   O10 6324   5.799  14.434   5.688
   159ADP   O66 6325   5.638  14.210   5.626
   159ADP  C208 6326   5.721  14.192   5.534
   159ADP   O65 6327   5.759  14.288   5.460
   159ADP  H110 6328   5.762  14.094   5.519
   159ADP   O68 6329   5.509  14.390   5.480
   159ADP  C209 6330   5.523  14.439   5.364
   159ADP   O67 6331   5.633  14.483   5.328
   159ADP  H111 6332   5.439  14.443   5.297
   159ADP  C153 6333   5.505  14.752   5.717
   159ADP  C154 6334   5.394  14.748   5.801
   159ADP   H79 6335   5.334  14.659   5.804
   159ADP  C155 6336   5.353  14.859   5.873
   159ADP   H80 6337   5.271  14.849   5.940
   159ADP  C156 6338   5.417  14.983   5.862
   159ADP  C157 6339   5.527  14.987   5.775
   159ADP   H81 6340   5.576  15.080   5.756
   159ADP  C158 6341   5.571  14.874   5.706
   159ADP   H82 6342   5.664  14.878   5.652
   159ADP  C159 6343   5.341  15.116   5.908
   159ADP  C160 6344   5.424  15.230   5.974
   159ADP   N13 6345   5.372  15.361   6.025
   159ADP  H103 6346   5.282  15.359   6.069
   159ADP  C161 6347   5.485  15.411   6.110
   159ADP  C162 6348   5.596  15.342   6.078
   159ADP   H83 6349   5.697  15.368   6.099
   159ADP  C163 6350   5.557  15.226   5.993
   159ADP   H84 6351   5.625  15.149   5.961
   159ADP  C164 6352   5.465  15.495   6.242
   159ADP  C165 6353   5.579  15.499   6.349
   159ADP  C166 6354   5.549  15.501   6.485
   159ADP   H85 6355   5.447  15.492   6.516
   159ADP  C167 6356   5.647  15.507   6.582
   159ADP   H86 6357   5.620  15.521   6.685
   159ADP  C168 6358   5.780  15.505   6.546
   159ADP  C169 6359   5.814  15.509   6.411
   159ADP   H87 6360   5.916  15.505   6.382
   159ADP  C170 6361   5.714  15.510   6.314
   159ADP   H88 6362   5.741  15.537   6.214
   159ADP  C104 6363   5.883  15.466   6.652
   159ADP   O31 6364   5.862  15.433   6.777
   159ADP   O29 6365   5.875  15.552   6.889
   159ADP  C103 6366   5.818  15.528   7.010
   159ADP   O30 6367   5.846  15.418   7.060
   159ADP   Co5 6368   5.961  15.380   6.937
   159ADP   O15 6369   6.044  15.216   6.902
   159ADP   C50 6370   6.133  15.244   6.819
   159ADP   C49 6371   6.196  15.160   6.707
   159ADP   C48 6372   6.305  15.226   6.648
   159ADP   H22 6373   6.357  15.304   6.701
   159ADP   C47 6374   6.364  15.177   6.540
   159ADP   H21 6375   6.430  15.241   6.485
   159ADP   C46 6376   6.322  15.055   6.486
   159ADP   C52 6377   6.219  14.983   6.552
   159ADP   H24 6378   6.195  14.883   6.520
   159ADP   C51 6379   6.154  15.036   6.656
   159ADP   H23 6380   6.066  14.990   6.695
   159ADP   C41 6381   6.411  15.003   6.370
   159ADP   C40 6382   6.563  15.036   6.362
   159ADP   C39 6383   6.636  15.074   6.492
   159ADP   H18 6384   6.608  15.043   6.591
   159ADP   C38 6385   6.739  15.148   6.460
   159ADP   H17 6386   6.789  15.215   6.528
   159ADP   C37 6387   6.759  15.143   6.309
   159ADP    N3 6388   6.636  15.074   6.257
   159ADP   C42 6389   6.347  14.957   6.260
   159ADP   C43 6390   6.195  14.942   6.243
   159ADP   H19 6391   6.120  14.973   6.313
   159ADP   C44 6392   6.169  14.887   6.125
   159ADP   H20 6393   6.072  14.869   6.086
   159ADP   C45 6394   6.302  14.861   6.052
   159ADP    N2 6395   6.412  14.904   6.140
   159ADP   H26 6396   6.464  14.977   6.095
   159ADP   O16 6397   6.173  15.364   6.826
   159ADP   Co4 6398   6.047  15.504   6.809
   159ADP   O32 6399   6.003  15.475   6.640
   159ADP   O23 6400   6.163  15.620   6.860
   159ADP   C98 6401   6.176  15.590   6.977
   159ADP   O24 6402   6.096  15.494   7.027
   159ADP   C97 6403   6.287  15.660   7.054
   159ADP   C96 6404   6.307  15.633   7.191
   159ADP   H48 6405   6.245  15.561   7.240
   159ADP   C95 6406   6.407  15.701   7.261
   159ADP   H47 6407   6.422  15.680   7.365
   159ADP   C94 6408   6.495  15.788   7.194
   159ADP  C100 6409   6.463  15.826   7.062
   159ADP   H50 6410   6.510  15.910   7.016
   159ADP   C99 6411   6.366  15.757   6.990
   159ADP   H49 6412   6.362  15.767   6.883
   159ADP   C89 6413   6.599  15.885   7.252
   159ADP   C90 6414   6.742  15.883   7.191
   159ADP   C91 6415   6.767  15.814   7.056
   159ADP   H45 6416   6.713  15.731   7.017
   159ADP   C92 6417   6.876  15.866   7.004
   159ADP   H46 6418   6.912  15.850   6.905
   159ADP   C93 6419   6.939  15.956   7.110
   159ADP    N6 6420   6.843  15.962   7.223
   159ADP   C88 6421   6.577  15.943   7.372
   159ADP   C87 6422   6.439  15.952   7.439
   159ADP   H44 6423   6.348  15.910   7.402
   159ADP   C86 6424   6.451   0.020   7.551
   159ADP   H43 6425   6.370   0.043   7.617
   159ADP   C85 6426   6.596   0.068   7.566
   159ADP    N7 6427   6.676   0.022   7.450
   159ADP  H112 6428   6.763  15.977   7.471
   159ADP   C77 6429   6.646   0.134   7.674
   159ADP   C76 6430   6.777   0.220   7.658
   159ADP   C75 6431   6.854   0.277   7.777
   159ADP   H38 6432   6.820   0.279   7.878
   159ADP   C74 6433   6.969   0.326   7.733
   159ADP   H37 6434   7.046   0.365   7.795
   159ADP   C73 6435   6.976   0.311   7.580
   159ADP    N8 6436   6.848   0.242   7.543
   159ADP   C78 6437   6.576   0.110   7.812
   159ADP   C79 6438   6.512  15.990   7.845
   159ADP   H39 6439   6.536  15.902   7.789
   159ADP   C80 6440   6.420  15.977   7.950
   159ADP   H40 6441   6.369  15.884   7.963
   159ADP   C81 6442   6.388   0.083   8.034
   159ADP   C82 6443   6.453   0.203   8.005
   159ADP   H41 6444   6.438   0.287   8.070
   159ADP   C83 6445   6.543   0.216   7.897
   159ADP   H42 6446   6.583   0.313   7.876
   159ADP   C84 6447   6.296   0.063   8.156
   159ADP   O21 6448   6.255  15.949   8.187
   159ADP  Co17 6449   6.131  15.976   8.322
   159ADP   O40 6450   6.002   0.041   8.220
   159ADP  C135 6451   5.949   0.155   8.205
   159ADP   O39 6452   6.001   0.255   8.265
   159ADP  Co16 6453   6.123   0.182   8.368
   159ADP   O22 6454   6.261   0.161   8.227
   159ADP   O69 6455   5.992   0.081   8.495
   159ADP  C210 6456   5.960  15.960   8.510
   159ADP   O70 6457   6.017  15.874   8.437
   159ADP  H114 6458   5.884  15.931   8.580
   159ADP   O71 6459   6.247   0.230   8.504
   159ADP  C211 6460   6.307   0.122   8.529
   159ADP   O72 6461   6.271   0.018   8.469
   159ADP  H115 6462   6.391   0.121   8.597
   159ADP  C132 6463   5.840   0.175   8.095
   159ADP  C131 6464   5.809   0.301   8.046
   159ADP   H66 6465   5.848   0.388   8.095
   159ADP  C130 6466   5.724   0.316   7.937
   159ADP   H65 6467   5.720   0.412   7.891
   159ADP  C129 6468   5.659   0.208   7.877
   159ADP  C134 6469   5.681   0.084   7.938
   159ADP   H68 6470   5.615   0.003   7.916
   159ADP  C133 6471   5.773   0.067   8.040
   159ADP   H67 6472   5.804  15.967   8.067
   159ADP  C128 6473   5.556   0.222   7.753
   159ADP  C127 6474   5.545   0.103   7.650
   159ADP  C126 6475   5.624  15.993   7.649
   159ADP   H64 6476   5.700  15.967   7.719
   159ADP  C125 6477   5.597  15.913   7.526
   159ADP   H63 6478   5.649  15.822   7.504
   159ADP  C124 6479   5.506  15.976   7.449
   159ADP   N12 6480   5.460   0.094   7.528
   159ADP   H77 6481   5.446   0.179   7.477
   159ADP  C119 6482   5.459  15.929   7.310
   159ADP  C120 6483   5.546  15.823   7.231
   159ADP  C121 6484   5.588  15.692   7.297
   159ADP   H61 6485   5.547  15.664   7.392
   159ADP  C212 6486   5.685  15.597   7.228
   159ADP  H124 6487   5.726  15.514   7.281
   159ADP  C122 6488   5.736  15.630   7.088
   159ADP  C203 6489   5.701  15.764   7.022
   159ADP  H105 6490   5.736  15.787   6.923
   159ADP  C123 6491   5.609  15.860   7.095
   159ADP   H62 6492   5.589  15.956   7.052
   159ADP  C116 6493   5.367   0.001   7.239
   159ADP    N9 6494   5.286   0.118   7.284
   159ADP  C115 6495   5.196   0.143   7.189
   159ADP  C118 6496   5.212   0.042   7.074
   159ADP   H60 6497   5.160   0.044   6.980
   159ADP  C117 6498   5.307  15.958   7.105
   159ADP   H59 6499   5.330  15.868   7.052
   159ADP  C114 6500   5.116   0.272   7.164
   159ADP  C144 6501   5.133   0.380   7.248
   159ADP  C143 6502   5.060   0.513   7.236
   159ADP   H72 6503   4.971   0.531   7.179
   159ADP  C142 6504   5.107   0.596   7.326
   159ADP   H71 6505   5.102   0.703   7.315
   159ADP  C141 6506   5.190   0.521   7.430
   159ADP   N10 6507   5.219   0.385   7.372
   159ADP   H78 6508   5.315   0.380   7.346
   159ADP  C140 6509   5.233   0.573   7.552
   159ADP  C139 6510   5.353   0.495   7.625
   159ADP  C138 6511   5.418   0.554   7.751
   159ADP   H70 6512   5.429   0.658   7.773
   159ADP  C137 6513   5.472   0.457   7.820
   159ADP   H69 6514   5.497   0.462   7.924
   159ADP  C136 6515   5.473   0.332   7.734
   159ADP   N11 6516   5.389   0.367   7.614
   159ADP  C145 6517   5.144   0.686   7.629
   159ADP  C146 6518   5.169   0.729   7.761
   159ADP   H73 6519   5.202   0.656   7.832
   159ADP  C147 6520   5.122   0.850   7.814
   159ADP   H74 6521   5.159   0.885   7.908
   159ADP  C148 6522   5.036   0.929   7.740
   159ADP  C150 6523   4.998   0.885   7.614
   159ADP   H75 6524   4.935   0.947   7.553
   159ADP  C151 6525   5.047   0.765   7.563
   159ADP   H76 6526   4.984   0.719   7.491
   159ADP  C149 6527   4.978   1.060   7.794
   159ADP   O41 6528   4.893   1.132   7.741
   159ADP  Co12 6529   4.827   1.257   7.876
   159ADP   O61 6530   4.679   1.169   7.926
   159ADP  C206 6531   4.649   1.278   8.019
   159ADP   O62 6532   4.757   1.372   7.996
   159ADP  H108 6533   4.570   1.283   8.091
   159ADP   O55 6534   4.782   1.439   7.818
   159ADP  C202 6535   4.814   1.453   7.700
   159ADP  H123 6536   4.774   1.516   7.623
   159ADP   O56 6537   4.902   1.368   7.697
   159ADP  Co13 6538   4.936   1.307   7.888
   159ADP   O42 6539   5.016   1.130   7.890
   159ADP   O63 6540   4.990   1.233   8.043
   159ADP  C207 6541   5.079   1.348   8.062
   159ADP   O64 6542   5.057   1.428   7.942
   159ADP  H109 6543   5.147   1.367   8.143
   159ADP  C111 6544   5.004   0.268   7.049
   159ADP  C110 6545   4.970   0.380   6.974
   159ADP   H56 6546   5.037   0.463   6.970
   159ADP  C109 6547   4.854   0.384   6.897
   159ADP   H55 6548   4.825   0.476   6.849
   159ADP  C108 6549   4.769   0.274   6.888
   159ADP  C113 6550   4.801   0.161   6.963
   159ADP   H58 6551   4.742   0.072   6.952
   159ADP  C112 6552   4.915   0.160   7.043
   159ADP   H57 6553   4.935   0.072   7.101
   159ADP  C107 6554   4.667   0.265   6.771
   159ADP   O37 6555   4.575   0.179   6.768
   159ADP   Co8 6556   4.484   0.210   6.617
   159ADP   O45 6557   4.589   0.116   6.500
   159ADP  C182 6558   4.693   0.142   6.435
   159ADP   O46 6559   4.708   0.262   6.401
   159ADP   Co9 6560   4.600   0.356   6.508
   159ADP   O38 6561   4.688   0.330   6.666
   159ADP   O51 6562   4.435   0.316   6.405
   159ADP  C200 6563   4.330   0.232   6.428
   159ADP   O52 6564   4.323   0.154   6.539
   159ADP  H121 6565   4.252   0.225   6.355
   159ADP   O53 6566   4.562   0.537   6.543
   159ADP  C201 6567   4.463   0.517   6.634
   159ADP   O54 6568   4.424   0.391   6.670
   159ADP  H122 6569   4.416   0.602   6.680
   159ADP  C179 6570   4.766   0.028   6.358
   159ADP  C178 6571   4.706  15.902   6.345
   159ADP   H92 6572   4.601  15.893   6.362
   159ADP  C177 6573   4.779  15.791   6.305
   159ADP   H91 6574   4.730  15.696   6.301
   159ADP  C176 6575   4.916  15.798   6.276
   159ADP  C181 6576   4.973  15.926   6.286
   159ADP   H94 6577   5.075  15.939   6.255
   159ADP  C180 6578   4.902   0.038   6.327
   159ADP   H93 6579   4.954   0.130   6.345
   159ADP  C175 6580   4.992  15.676   6.207
   159ADP  C174 6581   5.140  15.647   6.244
   159ADP  C173 6582   5.211  15.725   6.356
   159ADP   H90 6583   5.165  15.787   6.429
   159ADP  C172 6584   5.339  15.692   6.353
   159ADP   H89 6585   5.416  15.739   6.410
   159ADP  C171 6586   5.359  15.582   6.249
   159ADP   N16 6587   5.225  15.565   6.184
   159ADP  C183 6588   4.931  15.595   6.114
   159ADP  C184 6589   4.803  15.629   6.038
   159ADP   H95 6590   4.751  15.722   6.041
   159ADP  C185 6591   4.767  15.525   5.964
   159ADP   H96 6592   4.685  15.525   5.896
   159ADP  C186 6593   4.867  15.410   5.982
   159ADP   N15 6594   4.975  15.457   6.076
   159ADP  H104 6595   5.000  15.395   6.150
   159ADP  C187 6596   4.852  15.281   5.932
   159ADP  C188 6597   4.988  15.197   5.913
   159ADP  C189 6598   4.996  15.073   5.822
   159ADP   H97 6599   4.920  15.002   5.801
   159ADP  C190 6600   5.122  15.050   5.792
   159ADP   H98 6601   5.156  14.983   5.716
   159ADP  C191 6602   5.208  15.141   5.877
   159ADP   N14 6603   5.112  15.233   5.948
   159ADP  C192 6604   4.705  15.213   5.927
   159ADP  C193 6605   4.586  15.281   5.962
   159ADP   H99 6606   4.591  15.360   6.034
   159ADP  C194 6607   4.458  15.234   5.927
   159ADP  H100 6608   4.372  15.294   5.950
   159ADP  C195 6609   4.443  15.112   5.861
   159ADP  C197 6610   4.558  15.040   5.832
   159ADP  H101 6611   4.551  14.950   5.774
   159ADP  C198 6612   4.684  15.086   5.870
   159ADP  H102 6613   4.753  15.009   5.893
   159ADP  C196 6614   4.304  15.054   5.819
   159ADP   O47 6615   4.298  14.937   5.774
   159ADP  Co10 6616   4.119  14.907   5.750
   159ADP   O50 6617   4.065  14.922   5.949
   159ADP  C199 6618   4.004  15.008   6.017
   159ADP  H120 6619   3.997  15.000   6.123
   159ADP   O49 6620   3.953  15.107   5.957
   159ADP  Co11 6621   4.007  15.087   5.775
   159ADP   O48 6622   4.203  15.128   5.808
   159ADP   O57 6623   3.993  15.179   5.608
   159ADP  C204 6624   4.059  15.108   5.527
   159ADP   O58 6625   4.106  14.999   5.568
   159ADP  H107 6626   4.078  15.142   5.427
   159ADP   O59 6627   3.877  14.935   5.729
   159ADP  C205 6628   3.889  14.812   5.705
   159ADP   O60 6629   4.004  14.762   5.708
   159ADP  H106 6630   3.804  14.751   5.683
   169ADP    O4 6631  15.357   1.474   8.663
   169ADP    C2 6632  15.407   1.444   8.553
   169ADP  H116 6633  15.366   1.454   8.455
   169ADP    O3 6634  15.510   1.390   8.590
   169ADP   Co6 6635  15.581   1.462   8.769
   169ADP   O33 6636  15.731   1.529   8.702
   169ADP  C105 6637  15.773   1.544   8.816
   169ADP   O34 6638  15.676   1.503   8.899
   169ADP   H53 6639  15.870   1.580   8.844
   169ADP   Co7 6640  15.483   1.460   8.832
   169ADP   O35 6641  15.471   1.626   8.830
   169ADP  C106 6642  15.386   1.619   8.934
   169ADP   O36 6643  15.370   1.506   8.963
   169ADP   H54 6644  15.344   1.703   8.986
   169ADP   O20 6645  15.460   1.259   8.802
   169ADP   C72 6646  15.525   1.208   8.891
   169ADP   O19 6647  15.543   1.303   8.967
   169ADP   C69 6648  15.571   1.062   8.909
   169ADP   C68 6649  15.650   1.033   9.021
   169ADP   H34 6650  15.715   1.108   9.060
   169ADP   C67 6651  15.657   0.903   9.070
   169ADP   H33 6652  15.702   0.889   9.166
   169ADP   C66 6653  15.596   0.793   9.006
   169ADP   C71 6654  15.524   0.825   8.889
   169ADP   H36 6655  15.489   0.747   8.825
   169ADP   C70 6656  15.508   0.957   8.843
   169ADP   H35 6657  15.439   0.977   8.764
   169ADP   C65 6658  15.639   0.641   9.037
   169ADP   C62 6659  15.541   0.524   8.996
   169ADP    N5 6660  15.577   0.380   8.995
   169ADP  H113 6661  15.566   0.342   9.087
   169ADP   C61 6662  15.484   0.313   8.900
   169ADP   C64 6663  15.387   0.401   8.870
   169ADP   H32 6664  15.302   0.383   8.807
   169ADP   C63 6665  15.421   0.533   8.934
   169ADP   H31 6666  15.353   0.615   8.942
   169ADP   C60 6667  15.494   0.163   8.858
   169ADP   C57 6668  15.415   0.095   8.738
   169ADP   C56 6669  15.293   0.129   8.679
   169ADP   H28 6670  15.229   0.200   8.728
   169ADP   C55 6671  15.251   0.070   8.568
   169ADP   H27 6672  15.158   0.099   8.524
   169ADP   C54 6673  15.327  15.970   8.506
   169ADP   C59 6674  15.451  15.941   8.560
   169ADP   H30 6675  15.511  15.861   8.520
   169ADP   C58 6676  15.494   0.002   8.669
   169ADP   H29 6677  15.594  15.983   8.701
   169ADP   C53 6678  15.285  15.873   8.391
   169ADP   O17 6679  15.169  15.877   8.342
   169ADP   Co1 6680  15.183  15.759   8.198
   169ADP    O2 6681  15.287  15.870   8.100
   169ADP    C1 6682  15.409  15.875   8.067
   169ADP  H117 6683  15.450  15.961   8.017
   169ADP    O1 6684  15.484  15.779   8.099
   169ADP    Co 6685  15.378  15.675   8.192
   169ADP   O18 6686  15.369  15.793   8.342
   169ADP    O5 6687  15.287  15.609   8.051
   169ADP    C3 6688  15.170  15.621   8.003
   169ADP    O6 6689  15.090  15.700   8.061
   169ADP  H118 6690  15.140  15.566   7.917
   169ADP   O14 6691  15.387  15.531   8.284
   169ADP   C36 6692  15.269  15.521   8.328
   169ADP   O13 6693  15.181  15.606   8.297
   169ADP   C33 6694  15.237  15.396   8.417
   169ADP   C32 6695  15.340  15.310   8.450
   169ADP   H14 6696  15.441  15.347   8.447
   169ADP   C31 6697  15.318  15.185   8.503
   169ADP   H13 6698  15.402  15.119   8.504
   169ADP   C30 6699  15.194  15.135   8.543
   169ADP   C35 6700  15.091  15.226   8.517
   169ADP   H16 6701  14.994  15.207   8.557
   169ADP   C34 6702  15.111  15.350   8.452
   169ADP   H15 6703  15.025  15.407   8.423
   169ADP   C29 6704  15.184  15.003   8.635
   169ADP   C28 6705  15.059  14.912   8.629
   169ADP   C27 6706  14.942  14.937   8.568
   169ADP   H12 6707  14.916  15.025   8.513
   169ADP   C26 6708  14.856  14.813   8.570
   169ADP   H11 6709  14.751  14.813   8.553
   169ADP   C25 6710  14.929  14.707   8.613
   169ADP    N4 6711  15.057  14.766   8.663
   169ADP   H25 6712  15.062  14.755   8.762
   169ADP   C17 6713  14.890  14.554   8.606
   169ADP   C18 6714  14.793  14.505   8.484
   169ADP   C19 6715  14.724  14.595   8.400
   169ADP    H7 6716  14.771  14.688   8.375
   169ADP   C20 6717  14.613  14.558   8.322
   169ADP    H8 6718  14.563  14.632   8.262
   169ADP   C21 6719  14.567  14.427   8.320
   169ADP   C22 6720  14.637  14.334   8.396
   169ADP    H9 6721  14.602  14.233   8.403
   169ADP   C23 6722  14.749  14.372   8.468
   169ADP   H10 6723  14.823  14.295   8.473
   169ADP   C24 6724  14.463  14.374   8.217
   169ADP   O11 6725  14.418  14.446   8.125
   169ADP   Co3 6726  14.304  14.331   8.030
   169ADP    O8 6727  14.453  14.213   7.948
   169ADP    C4 6728  14.495  14.096   7.968
   169ADP  H119 6729  14.582  14.059   7.917
   169ADP    O7 6730  14.434  14.024   8.050
   169ADP   Co2 6731  14.298  14.138   8.123
   169ADP   O12 6732  14.421  14.256   8.227
   169ADP   O26 6733  14.174  14.136   7.960
   169ADP  C101 6734  14.141  14.220   7.873
   169ADP   O25 6735  14.192  14.335   7.878
   169ADP   H52 6736  14.070  14.195   7.796
   169ADP   O28 6737  14.160  14.132   8.255
   169ADP  C102 6738  14.112  14.247   8.256
   169ADP   O27 6739  14.153  14.331   8.171
   169ADP   H51 6740  14.040  14.276   8.331
   169ADP   C14 6741  14.963  14.465   8.686
   169ADP    N1 6742  15.056  14.497   8.801
   169ADP   C13 6743  15.102  14.382   8.850
   169ADP   C16 6744  15.055  14.267   8.761
   169ADP    H6 6745  15.095  14.168   8.760
   169ADP   C15 6746  14.966  14.313   8.678
   169ADP    H5 6747  14.883  14.252   8.651
   169ADP   C12 6748  15.206  14.346   8.963
   169ADP    C9 6749  15.205  14.203   9.029
   169ADP    C8 6750  15.316  14.144   9.091
   169ADP    H2 6751  15.411  14.193   9.090
   169ADP    C7 6752  15.308  14.017   9.151
   169ADP    H1 6753  15.391  13.979   9.206
   169ADP    C6 6754  15.189  13.944   9.147
   169ADP   C11 6755  15.079  14.005   9.089
   169ADP    H4 6756  14.990  13.948   9.072
   169ADP   C10 6757  15.086  14.132   9.037
   169ADP    H3 6758  14.994  14.181   9.011
   169ADP    C5 6759  15.174  13.798   9.195
   169ADP    O9 6760  15.050  13.744   9.183
   169ADP  Co14 6761  15.086  13.623   9.325
   169ADP   O43 6762  15.117  13.760   9.472
   169ADP  C152 6763  15.211  13.770   9.556
   169ADP   O44 6764  15.316  13.701   9.550
   169ADP  Co15 6765  15.277  13.594   9.402
   169ADP   O10 6766  15.276  13.738   9.264
   169ADP   O66 6767  15.362  13.473   9.309
   169ADP  C208 6768  15.276  13.444   9.223
   169ADP   O65 6769  15.160  13.493   9.228
   169ADP  H110 6770  15.302  13.376   9.144
   169ADP   O68 6771  15.175  13.483   9.498
   169ADP  C209 6772  15.051  13.466   9.502
   169ADP   O67 6773  14.977  13.524   9.420
   169ADP  H111 6774  15.007  13.403   9.577
   169ADP  C153 6775  15.204  13.879   9.669
   169ADP  C154 6776  15.299  13.875   9.771
   169ADP   H79 6777  15.355  13.786   9.786
   169ADP  C155 6778  15.314  13.981   9.859
   169ADP   H80 6779  15.392  13.975   9.931
   169ADP  C156 6780  15.233  14.095   9.855
   169ADP  C157 6781  15.136  14.096   9.754
   169ADP   H81 6782  15.065  14.176   9.750
   169ADP  C158 6783  15.123  13.992   9.662
   169ADP   H82 6784  15.057  14.004   9.578
   169ADP  C159 6785  15.224  14.191   9.983
   169ADP  C160 6786  15.210  14.345   9.959
   169ADP   N13 6787  15.200  14.451  10.064
   169ADP  H103 6788  15.256  14.437  10.146
   169ADP  C161 6789  15.227  14.577   9.987
   169ADP  C162 6790  15.211  14.550   9.856
   169ADP   H83 6791  15.197  14.620   9.777
   169ADP  C163 6792  15.202  14.403   9.838
   169ADP   H84 6793  15.198  14.354   9.743
   169ADP  C164 6794  15.302  14.702  10.047
   169ADP  C165 6795  15.369  14.804   9.949
   169ADP  C166 6796  15.491  14.864   9.984
   169ADP   H85 6797  15.541  14.833  10.073
   169ADP  C167 6798  15.552  14.957   9.902
   169ADP   H86 6799  15.639  15.010   9.937
   169ADP  C168 6800  15.497  14.989   9.779
   169ADP  C169 6801  15.373  14.935   9.746
   169ADP   H87 6802  15.330  14.958   9.651
   169ADP  C170 6803  15.309  14.847   9.831
   169ADP   H88 6804  15.206  14.826   9.814
   169ADP  C104 6805  15.587  15.054   9.674
   169ADP   O31 6806  15.713  15.085   9.684
   169ADP   O29 6807  15.749  15.239   9.729
   169ADP  C103 6808  15.876  15.261   9.775
   169ADP   O30 6809  15.966  15.214   9.703
   169ADP   Co5 6810  15.856  15.166   9.578
   169ADP   O15 6811  15.889  15.057   9.430
   169ADP   C50 6812  15.787  15.071   9.360
   169ADP   C49 6813  15.719  14.973   9.263
   169ADP   C48 6814  15.615  15.035   9.191
   169ADP   H22 6815  15.612  15.142   9.181
   169ADP   C47 6816  15.535  14.965   9.113
   169ADP   H21 6817  15.444  15.011   9.080
   169ADP   C46 6818  15.556  14.827   9.095
   169ADP   C52 6819  15.666  14.766   9.159
   169ADP   H24 6820  15.692  14.665   9.136
   169ADP   C51 6821  15.743  14.836   9.245
   169ADP   H23 6822  15.816  14.786   9.306
   169ADP   C41 6823  15.464  14.763   8.988
   169ADP   C40 6824  15.412  14.844   8.865
   169ADP   C39 6825  15.491  14.968   8.822
   169ADP   H18 6826  15.595  14.985   8.837
   169ADP   C38 6827  15.408  15.048   8.760
   169ADP   H17 6828  15.424  15.153   8.747
   169ADP   C37 6829  15.277  14.974   8.733
   169ADP    N3 6830  15.290  14.847   8.812
   169ADP   C42 6831  15.405  14.646   9.021
   169ADP   C43 6832  15.427  14.566   9.150
   169ADP   H19 6833  15.486  14.597   9.234
   169ADP   C44 6834  15.357  14.453   9.145
   169ADP   H20 6835  15.352  14.381   9.224
   169ADP   C45 6836  15.282  14.447   9.012
   169ADP    N2 6837  15.315  14.569   8.934
   169ADP   H26 6838  15.232  14.621   8.918
   169ADP   O16 6839  15.727  15.181   9.376
   169ADP   Co4 6840  15.670  15.228   9.550
   169ADP   O32 6841  15.548  15.101   9.570
   169ADP   O23 6842  15.635  15.389   9.499
   169ADP   C98 6843  15.747  15.432   9.479
   169ADP   O24 6844  15.852  15.353   9.510
   169ADP   C97 6845  15.757  15.569   9.412
   169ADP   C96 6846  15.883  15.626   9.389
   169ADP   H48 6847  15.972  15.573   9.415
   169ADP   C95 6848  15.891  15.753   9.331
   169ADP   H47 6849  15.987  15.797   9.313
   169ADP   C94 6850  15.774  15.819   9.287
   169ADP  C100 6851  15.650  15.767   9.328
   169ADP   H50 6852  15.561  15.827   9.321
   169ADP   C99 6853  15.640  15.640   9.382
   169ADP   H49 6854  15.545  15.591   9.386
   169ADP   C89 6855  15.757  15.964   9.238
   169ADP   C90 6856  15.678  15.987   9.107
   169ADP   C91 6857  15.590  15.875   9.049
   169ADP   H45 6858  15.607  15.770   9.060
   169ADP   C92 6859  15.500  15.930   8.971
   169ADP   H46 6860  15.415  15.880   8.928
   169ADP   C93 6861  15.535   0.078   8.958
   169ADP    N6 6862  15.647   0.103   9.051
   169ADP   C88 6863  15.836   0.062   9.288
   169ADP   C87 6864  15.916   0.049   9.418
   169ADP   H44 6865  15.922  15.963   9.481
   169ADP   C86 6866  15.977   0.164   9.442
   169ADP   H43 6867   0.039   0.183   9.527
   169ADP   C85 6868  15.938   0.264   9.333
   169ADP    N7 6869  15.846   0.201   9.237
   169ADP  H112 6870  15.867   0.211   9.139
   169ADP   C77 6871  15.989   0.391   9.321
   169ADP   C76 6872  15.908   0.499   9.240
   169ADP   C75 6873  15.967   0.634   9.201
   169ADP   H38 6874   0.059   0.676   9.237
   169ADP   C74 6875  15.883   0.694   9.117
   169ADP   H37 6876  15.903   0.787   9.068
   169ADP   C73 6877  15.759   0.606   9.098
   169ADP    N8 6878  15.785   0.484   9.181
   169ADP   C78 6879   0.132   0.416   9.379
   169ADP   C79 6880   0.231   0.317   9.385
   169ADP   H39 6881   0.220   0.230   9.323
   169ADP   C80 6882   0.346   0.327   9.464
   169ADP   H40 6883   0.413   0.243   9.469
   169ADP   C81 6884   0.373   0.439   9.542
   169ADP   C82 6885   0.278   0.540   9.535
   169ADP   H41 6886   0.296   0.632   9.587
   169ADP   C83 6887   0.160   0.528   9.458
   169ADP   H42 6888   0.088   0.607   9.464
   169ADP   C84 6889   0.504   0.451   9.623
   169ADP   O21 6890   0.592   0.362   9.614
   169ADP  Co17 6891   0.720   0.405   9.741
   169ADP   O40 6892   0.625   0.351   9.881
   169ADP  C135 6893   0.566   0.410   9.977
   169ADP   O39 6894   0.561   0.537   9.977
   169ADP  Co16 6895   0.661   0.582   9.840
   169ADP   O22 6896   0.523   0.546   9.703
   169ADP   O69 6897   0.844   0.520   9.919
   169ADP  C210 6898   0.920   0.423   9.895
   169ADP   O70 6899   0.888   0.342   9.806
   169ADP  H114 6900   1.010   0.408   9.953
   169ADP   O71 6901   0.729   0.737   9.754
   169ADP  C211 6902   0.791   0.691   9.654
   169ADP   O72 6903   0.797   0.567   9.639
   169ADP  H115 6904   0.834   0.758   9.582
   169ADP  C132 6905   0.481   0.326  10.077
   169ADP  C131 6906   0.385   0.385  10.157
   169ADP   H66 6907   0.379   0.492  10.163
   169ADP  C130 6908   0.300   0.307  10.235
   169ADP   H65 6909   0.217   0.356  10.282
   169ADP  C129 6910   0.310   0.168  10.241
   169ADP  C134 6911   0.416   0.112  10.169
   169ADP   H68 6912   0.444   0.011  10.187
   169ADP  C133 6913   0.496   0.188  10.085
   169ADP   H67 6914   0.562   0.138  10.016
   169ADP  C128 6915   0.219   0.075  10.337
   169ADP  C127 6916   0.185  15.929  10.287
   169ADP  C126 6917   0.213  15.881  10.164
   169ADP   H64 6918   0.257  15.934  10.083
   169ADP  C125 6919   0.158  15.743  10.150
   169ADP   H63 6920   0.173  15.682  10.064
   169ADP  C124 6921   0.088  15.712  10.261
   169ADP   N12 6922   0.112  15.822  10.360
   169ADP   H77 6923   0.033  15.851  10.414
   169ADP  C119 6924   0.007  15.581  10.282
   169ADP  C120 6925  15.975  15.492  10.156
   169ADP  C121 6926   0.087  15.444  10.064
   169ADP   H61 6927   0.189  15.458  10.092
   169ADP  C212 6928   0.055  15.373   9.933
   169ADP  H124 6929   0.132  15.353   9.862
   169ADP  C122 6930  15.909  15.346   9.896
   169ADP  C203 6931  15.795  15.399   9.983
   169ADP  H105 6932  15.693  15.379   9.957
   169ADP  C123 6933  15.829  15.474  10.111
   169ADP   H62 6934  15.750  15.516  10.169
   169ADP  C116 6935  15.933  15.563  10.394
   169ADP    N9 6936  15.929  15.646  10.518
   169ADP  C115 6937  15.853  15.581  10.606
   169ADP  C118 6938  15.800  15.450  10.544
   169ADP   H60 6939  15.728  15.384  10.587
   169ADP  C117 6940  15.851  15.438  10.425
   169ADP   H59 6941  15.845  15.350  10.364
   169ADP  C114 6942  15.784  15.636  10.733
   169ADP  C144 6943  15.801  15.768  10.768
   169ADP  C143 6944  15.741  15.833  10.893
   169ADP   H72 6945  15.701  15.782  10.978
   169ADP  C142 6946  15.769  15.962  10.891
   169ADP   H71 6947  15.710   0.035  10.942
   169ADP  C141 6948  15.878  15.991  10.788
   169ADP   N10 6949  15.889  15.870  10.700
   169ADP   H78 6950  15.850  15.891  10.610
   169ADP  C140 6951  15.950   0.110  10.778
   169ADP  C139 6952   0.027   0.136  10.640
   169ADP  C138 6953   0.097   0.270  10.612
   169ADP   H70 6954   0.066   0.365  10.650
   169ADP  C137 6955   0.190   0.252  10.522
   169ADP   H69 6956   0.273   0.317  10.505
   169ADP  C136 6957   0.171   0.115  10.461
   169ADP   N11 6958   0.067   0.048  10.548
   169ADP  C145 6959  15.979   0.200  10.911
   169ADP  C146 6960   0.065   0.312  10.913
   169ADP   H73 6961   0.155   0.306  10.855
   169ADP  C147 6962   0.061   0.412  11.010
   169ADP   H74 6963   0.117   0.503  10.996
   169ADP  C148 6964  15.976   0.400  11.119
   169ADP  C150 6965  15.898   0.286  11.128
   169ADP   H75 6966  15.828   0.276  11.209
   169ADP  C151 6967  15.903   0.188  11.029
   169ADP   H76 6968  15.876   0.090  11.062
   169ADP  C149 6969  15.971   0.505  11.230
   169ADP   O41 6970  15.908   0.497  11.336
   169ADP  Co12 6971  15.975   0.637  11.456
   169ADP   O61 6972   0.090   0.539  11.553
   169ADP  C206 6973   0.122   0.657  11.631
   169ADP   O62 6974   0.036   0.760  11.573
   169ADP  H108 6975   0.197   0.668  11.707
   169ADP   O55 6976  15.847   0.728  11.572
   169ADP  C202 6977  15.733   0.690  11.545
   169ADP  H123 6978  15.645   0.682  11.606
   169ADP   O56 6979  15.754   0.658  11.429
   169ADP  Co13 6980  15.941   0.724  11.380
   169ADP   O42 6981   0.012   0.622  11.231
   169ADP   O63 6982   0.098   0.769  11.305
   169ADP  C207 6983   0.042   0.901  11.276
   169ADP   O64 6984  15.905   0.891  11.326
   169ADP  H109 6985   0.089   0.983  11.226
   169ADP  C111 6986  15.711  15.529  10.827
   169ADP  C110 6987  15.599  15.561  10.903
   169ADP   H56 6988  15.541  15.647  10.879
   169ADP  C109 6989  15.556  15.478  11.008
   169ADP   H55 6990  15.476  15.511  11.071
   169ADP  C108 6991  15.622  15.359  11.036
   169ADP  C113 6992  15.733  15.326  10.961
   169ADP   H58 6993  15.780  15.231  10.974
   169ADP  C112 6994  15.778  15.411  10.860
   169ADP   H57 6995  15.866  15.383  10.806
   169ADP  C107 6996  15.554  15.252  11.124
   169ADP   O37 6997  15.616  15.151  11.165
   169ADP   Co8 6998  15.499  15.051  11.254
   169ADP   O45 6999  15.421  14.965  11.112
   169ADP  C182 7000  15.326  14.990  11.034
   169ADP   O46 7001  15.236  15.065  11.080
   169ADP   Co9 7002  15.308  15.145  11.224
   169ADP   O38 7003  15.429  15.251  11.139
   169ADP   O51 7004  15.285  14.988  11.342
   169ADP  C200 7005  15.372  14.898  11.396
   169ADP   O52 7006  15.504  14.898  11.363
   169ADP  H121 7007  15.336  14.827  11.468
   169ADP   O53 7008  15.258  15.277  11.348
   169ADP  C201 7009  15.368  15.270  11.426
   169ADP   O54 7010  15.470  15.183  11.399
   169ADP  H122 7011  15.377  15.337  11.510
   169ADP  C179 7012  15.296  14.894  10.915
   169ADP  C178 7013  15.360  14.770  10.910
   169ADP   H92 7014  15.400  14.728  11.000
   169ADP  C177 7015  15.366  14.696  10.792
   169ADP   H91 7016  15.422  14.605  10.792
   169ADP  C176 7017  15.306  14.740  10.674
   169ADP  C181 7018  15.237  14.862  10.682
   169ADP   H94 7019  15.181  14.895  10.597
   169ADP  C180 7020  15.234  14.939  10.798
   169ADP   H93 7021  15.191  15.037  10.795
   169ADP  C175 7022  15.288  14.640  10.549
   169ADP  C174 7023  15.297  14.696  10.405
   169ADP  C173 7024  15.334  14.842  10.377
   169ADP   H90 7025  15.373  14.912  10.447
   169ADP  C172 7026  15.321  14.863  10.248
   169ADP   H89 7027  15.329  14.958  10.199
   169ADP  C171 7028  15.285  14.731  10.180
   169ADP   N16 7029  15.268  14.633  10.291
   169ADP  C183 7030  15.268  14.505  10.566
   169ADP  C184 7031  15.224  14.440  10.697
   169ADP   H95 7032  15.191  14.492  10.785
   169ADP  C185 7033  15.223  14.309  10.683
   169ADP   H96 7034  15.191  14.242  10.759
   169ADP  C186 7035  15.262  14.269  10.540
   169ADP   N15 7036  15.286  14.397  10.463
   169ADP  H104 7037  15.368  14.401  10.407
   169ADP  C187 7038  15.279  14.139  10.494
   169ADP  C188 7039  15.271  14.119  10.334
   169ADP  C189 7040  15.249  13.981  10.268
   169ADP   H97 7041  15.290  13.887  10.298
   169ADP  C190 7042  15.201  13.998  10.148
   169ADP   H98 7043  15.156  13.922  10.087
   169ADP  C191 7044  15.214  14.144  10.113
   169ADP   N14 7045  15.255  14.213  10.240
   169ADP  C192 7046  15.331  14.022  10.594
   169ADP  C193 7047  15.356  14.043  10.732
   169ADP   H99 7048  15.389  14.139  10.763
   169ADP  C194 7049  15.367  13.939  10.826
   169ADP  H100 7050  15.371  13.962  10.930
   169ADP  C195 7051  15.363  13.806  10.784
   169ADP  C197 7052  15.347  13.782  10.648
   169ADP  H101 7053  15.337  13.681  10.613
   169ADP  C198 7054  15.337  13.886  10.557
   169ADP  H102 7055  15.377  13.863  10.462
   169ADP  C196 7056  15.380  13.686  10.882
   169ADP   O47 7057  15.395  13.570  10.835
   169ADP  Co10 7058  15.427  13.466  10.983
   169ADP   O50 7059  15.600  13.561  11.044
   169ADP  C199 7060  15.630  13.638  11.139
   169ADP  H120 7061  15.727  13.683  11.145
   169ADP   O49 7062  15.542  13.663  11.225
   169ADP  Co11 7063  15.384  13.575  11.162
   169ADP   O48 7064  15.354  13.697  11.004
   169ADP   O57 7065  15.201  13.552  11.210
   169ADP  C204 7066  15.152  13.482  11.118
   169ADP   O58 7067  15.230  13.437  11.030
   169ADP  H107 7068  15.047  13.465  11.111
   169ADP   O59 7069  15.445  13.384  11.213
   169ADP  C205 7070  15.481  13.283  11.148
   169ADP   O60 7071  15.485  13.290  11.023
   169ADP  H106 7072  15.506  13.192  11.199
   179ADP    O4 7073   8.566  10.491  10.712
   179ADP    C2 7074   8.532  10.435  10.817
   179ADP  H116 7075   8.514  10.331  10.835
   179ADP    O3 7076   8.516  10.532  10.890
   179ADP   Co6 7077   8.636  10.691  10.842
   179ADP   O33 7078   8.729  10.689  10.992
   179ADP  C105 7079   8.775  10.799  10.963
   179ADP   O34 7080   8.724  10.832  10.844
   179ADP   H53 7081   8.841  10.858  11.023
   179ADP   Co7 7082   8.617  10.696  10.726
   179ADP   O35 7083   8.770  10.640  10.692
   179ADP  C106 7084   8.758  10.688  10.567
   179ADP   O36 7085   8.651  10.737  10.556
   179ADP   H54 7086   8.834  10.686  10.492
   179ADP   O20 7087   8.416  10.720  10.752
   179ADP   C72 7088   8.401  10.840  10.767
   179ADP   O19 7089   8.509  10.884  10.727
   179ADP   C69 7090   8.279  10.918  10.817
   179ADP   C68 7091   8.287  11.057  10.826
   179ADP   H34 7092   8.383  11.102  10.844
   179ADP   C67 7093   8.172  11.135  10.832
   179ADP   H33 7094   8.183  11.240  10.819
   179ADP   C66 7095   8.042  11.080  10.841
   179ADP   C71 7096   8.039  10.938  10.840
   179ADP   H36 7097   7.950  10.888  10.870
   179ADP   C70 7098   8.153  10.859  10.823
   179ADP   H35 7099   8.142  10.755  10.800
   179ADP   C65 7100   7.914  11.168  10.882
   179ADP   C62 7101   7.768  11.113  10.849
   179ADP    N5 7102   7.639  11.178  10.884
   179ADP  H113 7103   7.620  11.254  10.821
   179ADP   C61 7104   7.532  11.075  10.871
   179ADP   C64 7105   7.590  10.962  10.830
   179ADP   H32 7106   7.543  10.866  10.822
   179ADP   C63 7107   7.736  10.989  10.806
   179ADP   H31 7108   7.794  10.932  10.737
   179ADP   C60 7109   7.380  11.095  10.899
   179ADP   C57 7110   7.270  10.979  10.904
   179ADP   C56 7111   7.272  10.854  10.842
   179ADP   H28 7112   7.335  10.840  10.756
   179ADP   C55 7113   7.192  10.755  10.881
   179ADP   H27 7114   7.197  10.660  10.832
   179ADP   C54 7115   7.102  10.772  10.986
   179ADP   C59 7116   7.102  10.895  11.051
   179ADP   H30 7117   7.031  10.915  11.128
   179ADP   C58 7118   7.183  10.992  11.013
   179ADP   H29 7119   7.181  11.083  11.069
   179ADP   C53 7120   6.981  10.682  11.028
   179ADP   O17 7121   6.948  10.582  10.959
   179ADP   Co1 7122   6.813  10.504  11.062
   179ADP    O2 7123   6.928  10.435  11.184
   179ADP    C1 7124   6.961  10.462  11.303
   179ADP  H117 7125   7.043  10.411  11.350
   179ADP    O1 7126   6.898  10.552  11.363
   179ADP    Co 7127   6.788  10.613  11.242
   179ADP   O18 7128   6.925  10.699  11.141
   179ADP    O5 7129   6.672  10.474  11.247
   179ADP    C3 7130   6.644  10.377  11.171
   179ADP    O6 7131   6.705  10.366  11.062
   179ADP  H118 7132   6.569  10.306  11.201
   179ADP   O14 7133   6.674  10.739  11.224
   179ADP   C36 7134   6.638  10.725  11.104
   179ADP   O13 7135   6.687  10.633  11.032
   179ADP   C33 7136   6.527  10.821  11.051
   179ADP   C32 7137   6.481  10.923  11.133
   179ADP   H14 7138   6.545  10.957  11.212
   179ADP   C31 7139   6.366  10.994  11.107
   179ADP   H13 7140   6.328  11.054  11.187
   179ADP   C30 7141   6.289  10.982  10.991
   179ADP   C35 7142   6.340  10.884  10.904
   179ADP   H16 7143   6.300  10.877  10.806
   179ADP   C34 7144   6.451  10.804  10.935
   179ADP   H15 7145   6.474  10.721  10.871
   179ADP   C29 7146   6.175  11.091  10.956
   179ADP   C28 7147   6.052  11.053  10.868
   179ADP   C27 7148   6.033  10.939  10.800
   179ADP   H12 7149   6.099  10.855  10.795
   179ADP   C26 7150   5.892  10.936  10.746
   179ADP   H11 7151   5.860  10.872  10.668
   179ADP   C25 7152   5.821  11.037  10.800
   179ADP    N4 7153   5.920  11.122  10.871
   179ADP   H25 7154   5.927  11.210  10.825
   179ADP   C17 7155   5.663  11.056  10.795
   179ADP   C18 7156   5.570  10.923  10.790
   179ADP   C19 7157   5.623  10.795  10.764
   179ADP    H7 7158   5.719  10.770  10.803
   179ADP   C20 7159   5.546  10.688  10.717
   179ADP    H8 7160   5.593  10.594  10.695
   179ADP   C21 7161   5.408  10.701  10.699
   179ADP   C22 7162   5.352  10.824  10.732
   179ADP    H9 7163   5.247  10.840  10.715
   179ADP   C23 7164   5.429  10.926  10.782
   179ADP   H10 7165   5.378  10.986  10.854
   179ADP   C24 7166   5.315  10.580  10.678
   179ADP   O11 7167   5.359  10.463  10.681
   179ADP   Co3 7168   5.212  10.359  10.651
   179ADP    O8 7169   5.123  10.390  10.836
   179ADP    C4 7170   5.022  10.454  10.876
   179ADP  H119 7171   4.999  10.461  10.980
   179ADP    O7 7172   4.950  10.511  10.791
   179ADP   Co2 7173   5.037  10.480  10.623
   179ADP   O12 7174   5.193  10.598  10.657
   179ADP   O26 7175   4.986  10.285  10.603
   179ADP  C101 7176   5.046  10.176  10.614
   179ADP   O25 7177   5.169  10.177  10.636
   179ADP   H52 7178   4.993  10.083  10.606
   179ADP   O28 7179   5.015  10.526  10.440
   179ADP  C102 7180   5.114  10.475  10.382
   179ADP   O27 7181   5.194  10.405  10.450
   179ADP   H51 7182   5.133  10.494  10.278
   179ADP   C14 7183   5.612  11.183  10.826
   179ADP    N1 7184   5.687  11.314  10.835
   179ADP   C13 7185   5.598  11.409  10.864
   179ADP   C16 7186   5.462  11.346  10.891
   179ADP    H6 7187   5.379  11.394  10.939
   179ADP   C15 7188   5.468  11.221  10.856
   179ADP    H5 7189   5.382  11.176  10.812
   179ADP   C12 7190   5.611  11.564  10.895
   179ADP    C9 7191   5.488  11.659  10.879
   179ADP    C8 7192   5.472  11.781  10.945
   179ADP    H2 7193   5.545  11.812  11.017
   179ADP    C7 7194   5.359  11.861  10.926
   179ADP    H1 7195   5.354  11.958  10.971
   179ADP    C6 7196   5.256  11.821  10.841
   179ADP   C11 7197   5.274  11.702  10.771
   179ADP    H4 7198   5.193  11.660  10.716
   179ADP   C10 7199   5.389  11.627  10.786
   179ADP    H3 7200   5.404  11.547  10.717
   179ADP    C5 7201   5.120  11.893  10.826
   179ADP    O9 7202   5.032  11.838  10.738
   179ADP  Co14 7203   4.951  12.007  10.709
   179ADP   O43 7204   5.113  12.104  10.635
   179ADP  C152 7205   5.163  12.216  10.666
   179ADP   O44 7206   5.125  12.283  10.766
   179ADP  Co15 7207   4.989  12.173  10.830
   179ADP   O10 7208   5.103  12.017  10.882
   179ADP   O66 7209   4.883  12.172  10.969
   179ADP  C208 7210   4.818  12.067  10.949
   179ADP   O65 7211   4.832  12.000  10.842
   179ADP  H110 7212   4.749  12.033  11.023
   179ADP   O68 7213   4.872  12.233  10.710
   179ADP  C209 7214   4.822  12.181  10.607
   179ADP   O67 7215   4.843  12.060  10.582
   179ADP  H111 7216   4.764  12.240  10.539
   179ADP  C153 7217   5.282  12.275  10.583
   179ADP  C154 7218   5.322  12.405  10.609
   179ADP   H79 7219   5.256  12.471  10.661
   179ADP  C155 7220   5.441  12.456  10.558
   179ADP   H80 7221   5.471  12.554  10.589
   179ADP  C156 7222   5.524  12.383  10.473
   179ADP  C157 7223   5.481  12.252  10.446
   179ADP   H81 7224   5.537  12.192  10.377
   179ADP  C158 7225   5.364  12.198  10.501
   179ADP   H82 7226   5.344  12.094  10.489
   179ADP  C159 7227   5.631  12.457  10.380
   179ADP  C160 7228   5.769  12.387  10.356
   179ADP   N13 7229   5.883  12.439  10.275
   179ADP  H103 7230   5.898  12.538  10.279
   179ADP  C161 7231   5.998  12.354  10.320
   179ADP  C162 7232   5.947  12.245  10.382
   179ADP   H83 7233   5.997  12.154  10.403
   179ADP  C163 7234   5.802  12.267  10.407
   179ADP   H84 7235   5.741  12.202  10.466
   179ADP  C164 7236   6.146  12.405  10.333
   179ADP  C165 7237   6.244  12.328  10.427
   179ADP  C166 7238   6.340  12.399  10.501
   179ADP   H85 7239   6.335  12.506  10.505
   179ADP  C167 7240   6.438  12.336  10.574
   179ADP   H86 7241   6.518  12.392  10.617
   179ADP  C168 7242   6.440  12.198  10.582
   179ADP  C169 7243   6.348  12.125  10.508
   179ADP   H87 7244   6.343  12.018  10.519
   179ADP  C170 7245   6.254  12.189  10.428
   179ADP   H88 7246   6.200  12.132  10.356
   179ADP  C104 7247   6.521  12.134  10.694
   179ADP   O31 7248   6.591  12.194  10.787
   179ADP   O29 7249   6.754  12.190  10.786
   179ADP  C103 7250   6.816  12.282  10.866
   179ADP   O30 7251   6.788  12.274  10.988
   179ADP   Co5 7252   6.670  12.150  10.964
   179ADP   O15 7253   6.545  12.080  11.087
   179ADP   C50 7254   6.518  11.967  11.042
   179ADP   C49 7255   6.394  11.879  11.064
   179ADP   C48 7256   6.414  11.749  11.011
   179ADP   H22 7257   6.513  11.710  11.001
   179ADP   C47 7258   6.312  11.665  10.999
   179ADP   H21 7259   6.326  11.580  10.937
   179ADP   C46 7260   6.185  11.701  11.045
   179ADP   C52 7261   6.168  11.826  11.109
   179ADP   H24 7262   6.075  11.848  11.158
   179ADP   C51 7263   6.268  11.915  11.114
   179ADP   H23 7264   6.251  12.015  11.147
   179ADP   C41 7265   6.081  11.586  11.036
   179ADP   C40 7266   6.122  11.436  11.048
   179ADP   C39 7267   6.253  11.403  11.120
   179ADP   H18 7268   6.300  11.461  11.196
   179ADP   C38 7269   6.298  11.289  11.072
   179ADP   H17 7270   6.399  11.257  11.078
   179ADP   C37 7271   6.188  11.225  10.987
   179ADP    N3 7272   6.084  11.333  10.973
   179ADP   C42 7273   5.960  11.620  10.985
   179ADP   C43 7274   5.913  11.760  10.945
   179ADP   H19 7275   5.973  11.849  10.943
   179ADP   C44 7276   5.786  11.755  10.906
   179ADP   H20 7277   5.730  11.839  10.870
   179ADP   C45 7278   5.737  11.611  10.916
   179ADP    N2 7279   5.847  11.527  10.968
   179ADP   H26 7280   5.871  11.458  10.900
   179ADP   O16 7281   6.602  11.919  10.961
   179ADP   Co4 7282   6.672  12.015  10.818
   179ADP   O32 7283   6.528  12.016  10.717
   179ADP   O23 7284   6.799  11.900  10.805
   179ADP   C98 7285   6.867  11.929  10.900
   179ADP   O24 7286   6.825  12.027  10.982
   179ADP   C97 7287   6.992  11.845  10.922
   179ADP   C96 7288   7.078  11.870  11.030
   179ADP   H48 7289   7.056  11.948  11.099
   179ADP   C95 7290   7.194  11.792  11.044
   179ADP   H47 7291   7.260  11.810  11.127
   179ADP   C94 7292   7.219  11.685  10.956
   179ADP  C100 7293   7.143  11.677  10.838
   179ADP   H50 7294   7.176  11.619  10.754
   179ADP   C99 7295   7.025  11.749  10.825
   179ADP   H49 7296   6.953  11.718  10.752
   179ADP   C89 7297   7.343  11.595  10.941
   179ADP   C90 7298   7.318  11.443  10.927
   179ADP   C91 7299   7.176  11.387  10.907
   179ADP   H45 7300   7.086  11.435  10.939
   179ADP   C92 7301   7.186  11.263  10.866
   179ADP   H46 7302   7.107  11.203  10.828
   179ADP   C93 7303   7.333  11.223  10.879
   179ADP    N6 7304   7.408  11.348  10.909
   179ADP   C88 7305   7.465  11.645  10.968
   179ADP   C87 7306   7.496  11.795  10.976
   179ADP   H44 7307   7.426  11.875  10.963
   179ADP   C86 7308   7.625  11.811  11.000
   179ADP   H43 7309   7.675  11.905  11.005
   179ADP   C85 7310   7.691  11.672  11.010
   179ADP    N7 7311   7.590  11.567  10.985
   179ADP  H112 7312   7.587  11.491  11.050
   179ADP   C77 7313   7.822  11.650  11.044
   179ADP   C76 7314   7.887  11.512  11.007
   179ADP   C75 7315   8.027  11.472  11.054
   179ADP   H38 7316   8.099  11.537  11.100
   179ADP   C74 7317   8.046  11.344  11.025
   179ADP   H37 7318   8.132  11.288  11.053
   179ADP   C73 7319   7.923  11.289  10.951
   179ADP    N8 7320   7.828  11.404  10.945
   179ADP   C78 7321   7.896  11.763  11.123
   179ADP   C79 7322   7.832  11.846  11.216
   179ADP   H39 7323   7.737  11.815  11.255
   179ADP   C80 7324   7.887  11.966  11.264
   179ADP   H40 7325   7.827  12.029  11.325
   179ADP   C81 7326   8.013  12.010  11.226
   179ADP   C82 7327   8.080  11.928  11.136
   179ADP   H41 7328   8.180  11.953  11.108
   179ADP   C83 7329   8.023  11.809  11.085
   179ADP   H42 7330   8.076  11.755  11.010
   179ADP   C84 7331   8.076  12.136  11.290
   179ADP   O21 7332   8.017  12.194  11.383
   179ADP  Co17 7333   8.116  12.348  11.417
   179ADP   O40 7334   8.058  12.435  11.273
   179ADP  C135 7335   8.111  12.470  11.163
   179ADP   O39 7336   8.231  12.433  11.137
   179ADP  Co16 7337   8.281  12.353  11.286
   179ADP   O22 7338   8.186  12.183  11.249
   179ADP   O69 7339   8.287  12.524  11.405
   179ADP  C210 7340   8.214  12.569  11.496
   179ADP   O70 7341   8.112  12.503  11.529
   179ADP  H114 7342   8.235  12.663  11.543
   179ADP   O71 7343   8.435  12.271  11.361
   179ADP  C211 7344   8.395  12.232  11.473
   179ADP   O72 7345   8.276  12.254  11.506
   179ADP  H115 7346   8.461  12.180  11.541
   179ADP  C132 7347   8.024  12.537  11.052
   179ADP  C131 7348   8.068  12.545  10.921
   179ADP   H66 7349   8.169  12.518  10.897
   179ADP  C130 7350   7.984  12.590  10.820
   179ADP   H65 7351   8.016  12.575  10.719
   179ADP  C129 7352   7.854  12.636  10.844
   179ADP  C134 7353   7.818  12.640  10.980
   179ADP   H68 7354   7.731  12.696  11.009
   179ADP  C133 7355   7.898  12.587  11.080
   179ADP   H67 7356   7.857  12.575  11.178
   179ADP  C128 7357   7.756  12.696  10.731
   179ADP  C127 7358   7.600  12.679  10.751
   179ADP  C126 7359   7.542  12.604  10.846
   179ADP   H64 7360   7.591  12.544  10.919
   179ADP  C125 7361   7.394  12.606  10.828
   179ADP   H63 7362   7.326  12.558  10.896
   179ADP  C124 7363   7.363  12.674  10.716
   179ADP   N12 7364   7.490  12.735  10.667
   179ADP   H77 7365   7.504  12.733  10.568
   179ADP  C119 7366   7.220  12.692  10.658
   179ADP  C120 7367   7.106  12.598  10.712
   179ADP  C121 7368   7.078  12.586  10.862
   179ADP   H61 7369   7.123  12.655  10.930
   179ADP  C212 7370   6.986  12.477  10.915
   179ADP  H124 7371   6.977  12.460  11.020
   179ADP  C122 7372   6.916  12.383  10.817
   179ADP  C203 7373   6.945  12.390  10.667
   179ADP  H105 7374   6.893  12.326  10.599
   179ADP  C123 7375   7.042  12.495  10.616
   179ADP   H62 7376   7.068  12.495  10.512
   179ADP  C116 7377   7.200  12.756  10.540
   179ADP    N9 7378   7.296  12.834  10.457
   179ADP  C115 7379   7.228  12.888  10.357
   179ADP  C118 7380   7.079  12.848  10.366
   179ADP   H60 7381   7.004  12.867  10.293
   179ADP  C117 7382   7.063  12.777  10.475
   179ADP   H59 7383   6.968  12.748  10.516
   179ADP  C114 7384   7.281  12.943  10.222
   179ADP  C144 7385   7.417  12.940  10.197
   179ADP  C143 7386   7.482  12.991  10.069
   179ADP   H72 7387   7.438  13.055   9.996
   179ADP  C142 7388   7.611  12.965  10.074
   179ADP   H71 7389   7.672  12.956   9.987
   179ADP  C141 7390   7.652  12.925  10.216
   179ADP   N10 7391   7.525  12.896  10.291
   179ADP   H78 7392   7.518  12.797  10.306
   179ADP  C140 7393   7.783  12.917  10.263
   179ADP  C139 7394   7.807  12.832  10.397
   179ADP  C138 7395   7.949  12.805  10.449
   179ADP   H70 7396   8.036  12.794  10.388
   179ADP  C137 7397   7.944  12.782  10.578
   179ADP   H69 7398   8.027  12.792  10.645
   179ADP  C136 7399   7.800  12.762  10.617
   179ADP   N11 7400   7.720  12.802  10.494
   179ADP  C145 7401   7.899  13.015  10.201
   179ADP  C146 7402   8.028  13.027  10.255
   179ADP   H73 7403   8.038  13.025  10.362
   179ADP  C147 7404   8.139  13.075  10.185
   179ADP   H74 7405   8.237  13.065  10.226
   179ADP  C148 7406   8.122  13.127  10.057
   179ADP  C150 7407   7.994  13.129  10.003
   179ADP   H75 7408   7.979  13.163   9.903
   179ADP  C151 7409   7.886  13.078  10.076
   179ADP   H76 7410   7.792  13.120  10.049
   179ADP  C149 7411   8.238  13.186   9.977
   179ADP   O41 7412   8.232  13.244   9.868
   179ADP  Co12 7413   8.403  13.335   9.839
   179ADP   O61 7414   8.357  13.500   9.895
   179ADP  C206 7415   8.491  13.546   9.864
   179ADP   O62 7416   8.555  13.427   9.808
   179ADP  H108 7417   8.535  13.642   9.883
   179ADP   O55 7418   8.473  13.343   9.657
   179ADP  C202 7419   8.402  13.276   9.582
   179ADP  H123 7420   8.382  13.284   9.477
   179ADP   O56 7421   8.357  13.200   9.668
   179ADP  Co13 7422   8.463  13.231   9.839
   179ADP   O42 7423   8.361  13.172   9.993
   179ADP   O63 7424   8.536  13.233  10.003
   179ADP  C207 7425   8.641  13.144   9.953
   179ADP   O64 7426   8.603  13.121   9.814
   179ADP  H109 7427   8.724  13.103  10.006
   179ADP  C111 7428   7.175  13.015  10.127
   179ADP  C110 7429   7.186  13.014   9.988
   179ADP   H56 7430   7.248  12.941   9.941
   179ADP  C109 7431   7.113  13.102   9.907
   179ADP   H55 7432   7.132  13.104   9.802
   179ADP  C108 7433   7.022  13.191   9.962
   179ADP  C113 7434   7.008  13.193  10.100
   179ADP   H58 7435   6.930  13.252  10.144
   179ADP  C112 7436   7.084  13.108  10.180
   179ADP   H57 7437   7.071  13.114  10.286
   179ADP  C107 7438   6.914  13.255   9.870
   179ADP   O37 7439   6.841  13.351   9.906
   179ADP   Co8 7440   6.736  13.390   9.766
   179ADP   O45 7441   6.602  13.269   9.797
   179ADP  C182 7442   6.591  13.147   9.774
   179ADP   O46 7443   6.642  13.107   9.666
   179ADP   Co9 7444   6.766  13.229   9.626
   179ADP   O38 7445   6.880  13.196   9.765
   179ADP   O51 7446   6.639  13.358   9.548
   179ADP  C200 7447   6.585  13.475   9.594
   179ADP   O52 7448   6.619  13.527   9.714
   179ADP  H121 7449   6.511  13.526   9.534
   179ADP   O53 7450   6.904  13.251   9.500
   179ADP  C201 7451   6.943  13.375   9.539
   179ADP   O54 7452   6.885  13.438   9.645
   179ADP  H122 7453   7.022  13.424   9.486
   179ADP  C179 7454   6.475  13.066   9.838
   179ADP  C178 7455   6.365  13.129   9.898
   179ADP   H92 7456   6.347  13.233   9.877
   179ADP  C177 7457   6.275  13.059   9.977
   179ADP   H91 7458   6.196  13.112  10.025
   179ADP  C176 7459   6.288  12.921  10.001
   179ADP  C181 7460   6.398  12.861   9.938
   179ADP   H94 7461   6.408  12.754   9.942
   179ADP  C180 7462   6.490  12.930   9.861
   179ADP   H93 7463   6.578  12.880   9.827
   179ADP  C175 7464   6.168  12.834  10.061
   179ADP  C174 7465   6.199  12.705  10.144
   179ADP  C173 7466   6.342  12.661  10.176
   179ADP   H90 7467   6.430  12.722  10.172
   179ADP  C172 7468   6.338  12.539  10.225
   179ADP   H89 7469   6.422  12.476  10.241
   179ADP  C171 7470   6.192  12.500  10.244
   179ADP   N16 7471   6.113  12.612  10.184
   179ADP  C183 7472   6.037  12.870  10.046
   179ADP  C184 7473   5.981  12.966   9.940
   179ADP   H95 7474   6.035  13.005   9.857
   179ADP  C185 7475   5.852  12.986   9.962
   179ADP   H96 7476   5.788  13.047   9.902
   179ADP  C186 7477   5.807  12.905  10.084
   179ADP   N15 7478   5.924  12.827  10.135
   179ADP  H104 7479   5.941  12.831  10.234
   179ADP  C187 7480   5.682  12.912  10.143
   179ADP  C188 7481   5.641  12.791  10.239
   179ADP  C189 7482   5.499  12.779  10.297
   179ADP   H97 7483   5.439  12.859  10.333
   179ADP  C190 7484   5.474  12.653  10.325
   179ADP   H98 7485   5.378  12.612  10.342
   179ADP  C191 7486   5.605  12.577  10.316
   179ADP   N14 7487   5.703  12.674  10.255
   179ADP  C192 7488   5.608  13.055  10.153
   179ADP  C193 7489   5.670  13.179  10.126
   179ADP   H99 7490   5.775  13.184  10.109
   179ADP  C194 7491   5.599  13.301  10.129
   179ADP  H100 7492   5.645  13.390  10.092
   179ADP  C195 7493   5.464  13.305  10.168
   179ADP  C197 7494   5.403  13.184  10.198
   179ADP  H101 7495   5.306  13.183  10.244
   179ADP  C198 7496   5.471  13.064  10.182
   179ADP  H102 7497   5.410  12.979  10.163
   179ADP  C196 7498   5.370  13.427  10.140
   179ADP   O47 7499   5.257  13.429  10.194
   179ADP  Co10 7500   5.185  13.590  10.139
   179ADP   O50 7501   5.327  13.710  10.227
   179ADP  C199 7502   5.423  13.778  10.184
   179ADP  H120 7503   5.495  13.821  10.251
   179ADP   O49 7504   5.436  13.791  10.059
   179ADP  Co11 7505   5.304  13.677   9.984
   179ADP   O48 7506   5.391  13.502  10.043
   179ADP   O57 7507   5.242  13.616   9.812
   179ADP  C204 7508   5.143  13.543   9.838
   179ADP   O58 7509   5.114  13.520   9.958
   179ADP  H107 7510   5.084  13.501   9.758
   179ADP   O59 7511   5.144  13.800  10.022
   179ADP  C205 7512   5.047  13.795  10.103
   179ADP   O60 7513   5.038  13.696  10.179
   179ADP  H106 7514   4.974  13.874  10.106
   189ADP    O4 7515  10.671  10.626   7.653
   189ADP    C2 7516  10.564  10.678   7.686
   189ADP  H116 7517  10.539  10.781   7.702
   189ADP    O3 7518  10.496  10.577   7.707
   189ADP   Co6 7519  10.545  10.423   7.581
   189ADP   O33 7520  10.390  10.421   7.495
   189ADP  C105 7521  10.422  10.314   7.445
   189ADP   O34 7522  10.544  10.284   7.489
   189ADP   H53 7523  10.362  10.254   7.379
   189ADP   Co7 7524  10.661  10.423   7.593
   189ADP   O35 7525  10.684  10.486   7.441
   189ADP  C106 7526  10.812  10.444   7.445
   189ADP   O36 7527  10.832  10.393   7.549
   189ADP   H54 7528  10.883  10.452   7.365
   189ADP   O20 7529  10.646  10.392   7.795
   189ADP   C72 7530  10.638  10.271   7.806
   189ADP   O19 7531  10.676  10.233   7.695
   189ADP   C69 7532  10.596  10.185   7.927
   189ADP   C68 7533  10.592  10.047   7.910
   189ADP   H34 7534  10.567  10.007   7.814
   189ADP   C67 7535  10.603   9.962   8.020
   189ADP   H33 7536  10.619   9.858   8.000
   189ADP   C66 7537  10.607  10.008   8.153
   189ADP   C71 7538  10.602  10.149   8.167
   189ADP   H36 7539  10.587  10.192   8.263
   189ADP   C70 7540  10.600  10.236   8.057
   189ADP   H35 7541  10.614  10.341   8.072
   189ADP   C65 7542  10.576   9.913   8.278
   189ADP   C62 7543  10.622   9.957   8.422
   189ADP    N5 7544  10.579   9.893   8.548
   189ADP  H113 7545  10.637   9.813   8.567
   189ADP   C61 7546  10.595   9.993   8.657
   189ADP   C64 7547  10.665  10.096   8.606
   189ADP   H32 7548  10.696  10.184   8.658
   189ADP   C63 7549  10.685  10.072   8.458
   189ADP   H31 7550  10.753  10.126   8.396
   189ADP   C60 7551  10.549   9.973   8.804
   189ADP   C57 7552  10.539  10.087   8.915
   189ADP   C56 7553  10.609  10.207   8.927
   189ADP   H28 7554  10.695  10.225   8.866
   189ADP   C55 7555  10.574  10.298   9.019
   189ADP   H27 7556  10.628  10.390   9.025
   189ADP   C54 7557  10.468  10.275   9.106
   189ADP   C59 7558  10.394  10.159   9.090
   189ADP   H30 7559  10.315  10.134   9.157
   189ADP   C58 7560  10.426  10.071   8.997
   189ADP   H29 7561  10.361   9.987   8.982
   189ADP   C53 7562  10.428  10.356   9.234
   189ADP   O17 7563  10.495  10.456   9.271
   189ADP   Co1 7564  10.391  10.524   9.410
   189ADP    O2 7565  10.260  10.585   9.300
   189ADP    C1 7566  10.143  10.550   9.270
   189ADP  H117 7567  10.089  10.596   9.190
   189ADP    O1 7568  10.091  10.455   9.335
   189ADP    Co 7569  10.221  10.402   9.439
   189ADP   O18 7570  10.324  10.326   9.298
   189ADP    O5 7571  10.209  10.539   9.557
   189ADP    C3 7572  10.278  10.640   9.585
   189ADP    O6 7573  10.384  10.661   9.519
   189ADP  H118 7574  10.249  10.706   9.665
   189ADP   O14 7575  10.252  10.277   9.553
   189ADP   C36 7576  10.373  10.299   9.583
   189ADP   O13 7577  10.435  10.397   9.533
   189ADP   C33 7578  10.438  10.205   9.689
   189ADP   C32 7579  10.365  10.097   9.736
   189ADP   H14 7580  10.285  10.060   9.676
   189ADP   C31 7581  10.402  10.025   9.847
   189ADP   H13 7582  10.328   9.960   9.888
   189ADP   C30 7583  10.522  10.041   9.917
   189ADP   C35 7584  10.599  10.146   9.864
   189ADP   H16 7585  10.700  10.158   9.898
   189ADP   C34 7586  10.558  10.227   9.757
   189ADP   H15 7587  10.616  10.313   9.732
   189ADP   C29 7588  10.570   9.931  10.024
   189ADP   C28 7589  10.662   9.970  10.144
   189ADP   C27 7590  10.724  10.088  10.163
   189ADP   H12 7591  10.722  10.174  10.099
   189ADP   C26 7592  10.784  10.090  10.302
   189ADP   H11 7593  10.861  10.158  10.333
   189ADP   C25 7594  10.740   9.984  10.373
   189ADP    N4 7595  10.669   9.897  10.274
   189ADP   H25 7596  10.721   9.813  10.261
   189ADP   C17 7597  10.754   9.960  10.529
   189ADP   C18 7598  10.760  10.091  10.627
   189ADP   C19 7599  10.778  10.223  10.578
   189ADP    H7 7600  10.734  10.248  10.484
   189ADP   C20 7601  10.820  10.330  10.658
   189ADP    H8 7602  10.833  10.427  10.615
   189ADP   C21 7603  10.845  10.312  10.795
   189ADP   C22 7604  10.822  10.185  10.847
   189ADP    H9 7605  10.843  10.165  10.949
   189ADP   C23 7606  10.775  10.083  10.767
   189ADP   H10 7607  10.709  10.017  10.819
   189ADP   C24 7608  10.865  10.429  10.894
   189ADP   O11 7609  10.857  10.549  10.858
   189ADP   Co3 7610  10.886  10.645  11.016
   189ADP    O8 7611  10.706  10.595  11.107
   189ADP    C4 7612  10.672  10.520  11.202
   189ADP  H119 7613  10.569  10.504  11.226
   189ADP    O7 7614  10.763  10.462  11.267
   189ADP   Co2 7615  10.926  10.511  11.179
   189ADP   O12 7616  10.895  10.405  11.014
   189ADP   O26 7617  10.933  10.704  11.249
   189ADP  C101 7618  10.919  10.817  11.198
   189ADP   O25 7619  10.891  10.825  11.075
   189ADP   H52 7620  10.931  10.906  11.256
   189ADP   O28 7621  11.113  10.476  11.192
   189ADP  C102 7622  11.164  10.538  11.095
   189ADP   O27 7623  11.089  10.611  11.025
   189ADP   H51 7624  11.267  10.525  11.070
   189ADP   C14 7625  10.730   9.831  10.576
   189ADP    N1 7626  10.720   9.701  10.498
   189ADP   C13 7627  10.694   9.603  10.586
   189ADP   C16 7628  10.669   9.663  10.723
   189ADP    H6 7629  10.623   9.614  10.806
   189ADP   C15 7630  10.705   9.788  10.720
   189ADP    H5 7631  10.756   9.829  10.805
   189ADP   C12 7632  10.671   9.447  10.570
   189ADP    C9 7633  10.689   9.350  10.692
   189ADP    C8 7634  10.636   9.221  10.702
   189ADP    H2 7635  10.565   9.187  10.628
   189ADP    C7 7636  10.667   9.135  10.808
   189ADP    H1 7637  10.632   9.034  10.807
   189ADP    C6 7638  10.750   9.178  10.912
   189ADP   C11 7639  10.803   9.305  10.902
   189ADP    H4 7640  10.860   9.346  10.983
   189ADP   C10 7641  10.777   9.385  10.794
   189ADP    H3 7642  10.839   9.471  10.782
   189ADP    C5 7643  10.784   9.096  11.039
   189ADP    O9 7644  10.873   9.154  11.125
   189ADP  Co14 7645  10.917   8.985  11.198
   189ADP   O43 7646  10.988   8.898  11.029
   189ADP  C152 7647  10.961   8.786  10.977
   189ADP   O44 7648  10.868   8.712  11.018
   189ADP  Co15 7649  10.804   8.814  11.161
   189ADP   O10 7650  10.737   8.969  11.054
   189ADP   O66 7651  10.671   8.803  11.273
   189ADP  C208 7652  10.688   8.906  11.341
   189ADP   O65 7653  10.790   8.980  11.324
   189ADP  H110 7654  10.615   8.934  11.414
   189ADP   O68 7655  10.933   8.757  11.270
   189ADP  C209 7656  11.035   8.814  11.317
   189ADP   O67 7657  11.052   8.936  11.298
   189ADP  H111 7658  11.108   8.758  11.371
   189ADP  C153 7659  11.039   8.737  10.850
   189ADP  C154 7660  11.018   8.608  10.805
   189ADP   H79 7661  10.973   8.536  10.871
   189ADP  C155 7662  11.065   8.565  10.683
   189ADP   H80 7663  11.039   8.467  10.650
   189ADP  C156 7664  11.142   8.646  10.599
   189ADP  C157 7665  11.164   8.777  10.646
   189ADP   H81 7666  11.227   8.843  10.589
   189ADP  C158 7667  11.112   8.822  10.767
   189ADP   H82 7668  11.120   8.926  10.792
   189ADP  C159 7669  11.234   8.581  10.485
   189ADP  C160 7670  11.245   8.656  10.348
   189ADP   N13 7671  11.323   8.611  10.227
   189ADP  H103 7672  11.322   8.513  10.209
   189ADP  C161 7673  11.267   8.698  10.118
   189ADP  C162 7674  11.202   8.801  10.176
   189ADP   H83 7675  11.174   8.893  10.130
   189ADP  C163 7676  11.187   8.774  10.321
   189ADP   H84 7677  11.130   8.835  10.388
   189ADP  C164 7678  11.250   8.651   9.968
   189ADP  C165 7679  11.149   8.727   9.876
   189ADP  C166 7680  11.074   8.657   9.781
   189ADP   H85 7681  11.080   8.550   9.777
   189ADP  C167 7682  10.986   8.721   9.695
   189ADP   H86 7683  10.940   8.666   9.615
   189ADP  C168 7684  10.965   8.857   9.706
   189ADP  C169 7685  11.043   8.930   9.795
   189ADP   H87 7686  11.026   9.035   9.806
   189ADP  C170 7687  11.136   8.866   9.876
   189ADP   H88 7688  11.209   8.926   9.926
   189ADP  C104 7689  10.838   8.916   9.644
   189ADP   O31 7690  10.743   8.853   9.580
   189ADP   O29 7691  10.753   8.850   9.416
   189ADP  C103 7692  10.678   8.755   9.353
   189ADP   O30 7693  10.559   8.751   9.389
   189ADP   Co5 7694  10.573   8.890   9.490
   189ADP   O15 7695  10.453   8.954   9.619
   189ADP   C50 7696  10.497   9.068   9.647
   189ADP   C49 7697  10.489   9.147   9.778
   189ADP   C48 7698  10.538   9.278   9.762
   189ADP   H22 7699  10.543   9.323   9.664
   189ADP   C47 7700  10.553   9.358   9.866
   189ADP   H21 7701  10.612   9.447   9.853
   189ADP   C46 7702  10.514   9.317   9.994
   189ADP   C52 7703  10.455   9.190  10.009
   189ADP   H24 7704  10.411   9.162  10.103
   189ADP   C51 7705  10.447   9.105   9.905
   189ADP   H23 7706  10.416   9.003   9.920
   189ADP   C41 7707  10.522   9.429  10.101
   189ADP   C40 7708  10.502   9.579  10.066
   189ADP   C39 7709  10.424   9.613   9.938
   189ADP   H18 7710  10.348   9.552   9.892
   189ADP   C38 7711  10.463   9.731   9.897
   189ADP   H17 7712  10.451   9.768   9.797
   189ADP   C37 7713  10.548   9.795  10.006
   189ADP    N3 7714  10.572   9.685  10.106
   189ADP   C42 7715  10.578   9.395  10.220
   189ADP   C43 7716  10.626   9.255  10.262
   189ADP   H19 7717  10.629   9.168  10.200
   189ADP   C44 7718  10.667   9.259  10.389
   189ADP   H20 7719  10.709   9.177  10.442
   189ADP   C45 7720  10.651   9.402  10.443
   189ADP    N2 7721  10.592   9.485  10.336
   189ADP   H26 7722  10.655   9.559  10.313
   189ADP   O16 7723  10.565   9.121   9.555
   189ADP   Co4 7724  10.715   9.028   9.486
   189ADP   O32 7725  10.815   9.034   9.632
   189ADP   O23 7726  10.728   9.140   9.356
   189ADP   C98 7727  10.630   9.112   9.291
   189ADP   O24 7728  10.554   9.008   9.331
   189ADP   C97 7729  10.595   9.204   9.175
   189ADP   C96 7730  10.484   9.177   9.093
   189ADP   H48 7731  10.421   9.093   9.115
   189ADP   C95 7732  10.456   9.260   8.984
   189ADP   H47 7733  10.371   9.240   8.922
   189ADP   C94 7734  10.533   9.376   8.962
   189ADP  C100 7735  10.653   9.392   9.034
   189ADP   H50 7736  10.727   9.463   9.003
   189ADP   C99 7737  10.680   9.312   9.145
   189ADP   H49 7738  10.756   9.342   9.214
   189ADP   C89 7739  10.532   9.472   8.841
   189ADP   C90 7740  10.524   9.624   8.869
   189ADP   C91 7741  10.553   9.679   9.009
   189ADP   H45 7742  10.535   9.627   9.101
   189ADP   C92 7743  10.587   9.805   8.998
   189ADP   H46 7744  10.628   9.867   9.075
   189ADP   C93 7745  10.565   9.846   8.852
   189ADP    N6 7746  10.528   9.721   8.779
   189ADP   C88 7747  10.505   9.423   8.718
   189ADP   C87 7748  10.513   9.275   8.680
   189ADP   H44 7749  10.536   9.194   8.746
   189ADP   C86 7750  10.486   9.262   8.552
   189ADP   H43 7751  10.486   9.169   8.499
   189ADP   C85 7752  10.464   9.402   8.491
   189ADP    N7 7753  10.479   9.504   8.596
   189ADP  H112 7754  10.408   9.574   8.602
   189ADP   C77 7755  10.426   9.426   8.362
   189ADP   C76 7756  10.457   9.566   8.299
   189ADP   C75 7757  10.399   9.611   8.164
   189ADP   H38 7758  10.347   9.550   8.094
   189ADP   C74 7759  10.426   9.740   8.148
   189ADP   H37 7760  10.391   9.799   8.066
   189ADP   C73 7761  10.509   9.791   8.266
   189ADP    N8 7762  10.523   9.672   8.357
   189ADP   C78 7763  10.343   9.315   8.290
   189ADP   C79 7764  10.259   9.225   8.358
   189ADP   H39 7765  10.227   9.251   8.457
   189ADP   C80 7766  10.209   9.107   8.301
   189ADP   H40 7767  10.152   9.040   8.362
   189ADP   C81 7768  10.237   9.071   8.170
   189ADP   C82 7769  10.317   9.160   8.100
   189ADP   H41 7770  10.331   9.145   7.995
   189ADP   C83 7771  10.370   9.277   8.159
   189ADP   H42 7772  10.439   9.335   8.101
   189ADP   C84 7773  10.180   8.942   8.107
   189ADP   O21 7774  10.099   8.871   8.172
   189ADP  Co17 7775  10.071   8.720   8.069
   189ADP   O40 7776  10.223   8.641   8.113
   189ADP  C135 7777  10.332   8.614   8.051
   189ADP   O39 7778  10.347   8.660   7.933
   189ADP  Co16 7779  10.191   8.731   7.896
   189ADP   O22 7780  10.224   8.898   7.997
   189ADP   O69 7781  10.082   8.555   7.888
   189ADP  C210 7782   9.997   8.502   7.964
   189ADP   O70 7783   9.965   8.562   8.069
   189ADP  H114 7784   9.957   8.405   7.942
   189ADP   O71 7785  10.102   8.819   7.753
   189ADP  C211 7786   9.990   8.849   7.801
   189ADP   O72 7787   9.965   8.816   7.920
   189ADP  H115 7788   9.918   8.904   7.743
   189ADP  C132 7789  10.450   8.551   8.130
   189ADP  C131 7790  10.580   8.556   8.081
   189ADP   H66 7791  10.597   8.588   7.980
   189ADP  C130 7792  10.687   8.512   8.158
   189ADP   H65 7793  10.785   8.534   8.123
   189ADP  C129 7794  10.670   8.456   8.286
   189ADP  C134 7795  10.537   8.441   8.326
   189ADP   H68 7796  10.515   8.379   8.411
   189ADP  C133 7797  10.430   8.492   8.254
   189ADP   H67 7798  10.333   8.496   8.299
   189ADP  C128 7799  10.790   8.397   8.375
   189ADP  C127 7800  10.777   8.405   8.532
   189ADP  C126 7801  10.680   8.473   8.597
   189ADP   H64 7802  10.602   8.532   8.554
   189ADP  C125 7803  10.705   8.467   8.744
   189ADP   H63 7804  10.638   8.509   8.816
   189ADP  C124 7805  10.822   8.405   8.767
   189ADP   N12 7806  10.869   8.351   8.636
   189ADP   H77 7807  10.967   8.360   8.617
   189ADP  C119 7808  10.887   8.387   8.906
   189ADP  C120 7809  10.835   8.475   9.026
   189ADP  C121 7810  10.686   8.476   9.062
   189ADP   H61 7811  10.620   8.406   9.017
   189ADP  C212 7812  10.632   8.574   9.166
   189ADP  H124 7813  10.526   8.584   9.180
   189ADP  C122 7814  10.728   8.669   9.238
   189ADP  C203 7815  10.875   8.675   9.198
   189ADP  H105 7816  10.942   8.742   9.248
   189ADP  C123 7817  10.927   8.580   9.091
   189ADP   H62 7818  11.029   8.588   9.059
   189ADP  C116 7819  11.010   8.329   8.918
   189ADP    N9 7820  11.090   8.257   8.814
   189ADP  C115 7821  11.196   8.205   8.875
   189ADP  C118 7822  11.193   8.240   9.025
   189ADP   H60 7823  11.270   8.220   9.097
   189ADP  C117 7824  11.084   8.307   9.050
   189ADP   H59 7825  11.047   8.331   9.147
   189ADP  C114 7826  11.330   8.157   8.813
   189ADP  C144 7827  11.349   8.168   8.677
   189ADP  C143 7828  11.476   8.126   8.604
   189ADP   H72 7829  11.553   8.062   8.642
   189ADP  C142 7830  11.464   8.158   8.476
   189ADP   H71 7831  11.548   8.175   8.413
   189ADP  C141 7832  11.319   8.191   8.443
   189ADP   N10 7833  11.247   8.210   8.574
   189ADP   H78 7834  11.227   8.307   8.586
   189ADP  C140 7835  11.266   8.203   8.315
   189ADP  C139 7836  11.126   8.279   8.301
   189ADP  C138 7837  11.066   8.309   8.163
   189ADP   H70 7838  11.122   8.328   8.073
   189ADP  C137 7839  10.937   8.326   8.175
   189ADP   H69 7840  10.866   8.318   8.095
   189ADP  C136 7841  10.904   8.337   8.322
   189ADP   N11 7842  11.032   8.300   8.393
   189ADP  C145 7843  11.328   8.112   8.193
   189ADP  C146 7844  11.268   8.101   8.065
   189ADP   H73 7845  11.161   8.100   8.060
   189ADP  C147 7846  11.335   8.057   7.951
   189ADP   H74 7847  11.289   8.066   7.855
   189ADP  C148 7848  11.466   8.011   7.961
   189ADP  C150 7849  11.525   8.009   8.086
   189ADP   H75 7850  11.627   7.978   8.096
   189ADP  C151 7851  11.456   8.054   8.198
   189ADP   H76 7852  11.488   8.011   8.290
   189ADP  C149 7853  11.545   7.962   7.839
   189ADP   O41 7854  11.658   7.912   7.839
   189ADP  Co12 7855  11.692   7.833   7.663
   189ADP   O61 7856  11.666   7.661   7.702
   189ADP  C206 7857  11.695   7.627   7.563
   189ADP   O62 7858  11.728   7.756   7.504
   189ADP  H108 7859  11.681   7.533   7.514
   189ADP   O55 7860  11.870   7.856   7.585
   189ADP  C202 7861  11.937   7.926   7.660
   189ADP  H123 7862  12.042   7.925   7.683
   189ADP   O56 7863  11.845   7.991   7.708
   189ADP  Co13 7864  11.675   7.939   7.607
   189ADP   O42 7865  11.519   7.972   7.718
   189ADP   O63 7866  11.509   7.918   7.541
   189ADP  C207 7867  11.542   8.018   7.439
   189ADP   O64 7868  11.678   8.058   7.473
   189ADP  H109 7869  11.480   8.054   7.359
   189ADP  C111 7870  11.434   8.086   8.912
   189ADP  C110 7871  11.572   8.095   8.894
   189ADP   H56 7872  11.612   8.172   8.832
   189ADP  C109 7873  11.661   8.011   8.961
   189ADP   H55 7874  11.765   8.014   8.936
   189ADP  C108 7875  11.615   7.917   9.053
   189ADP  C113 7876  11.478   7.906   9.072
   189ADP   H58 7877  11.440   7.841   9.149
   189ADP  C112 7878  11.390   7.988   9.001
   189ADP   H57 7879  11.285   7.974   9.016
   189ADP  C107 7880  11.715   7.856   9.156
   189ADP   O37 7881  11.685   7.758   9.228
   189ADP   Co8 7882  11.831   7.723   9.326
   189ADP   O45 7883  11.805   7.842   9.462
   189ADP  C182 7884  11.831   7.964   9.478
   189ADP   O46 7885  11.933   8.007   9.417
   189ADP   Co9 7886  11.966   7.886   9.289
   189ADP   O38 7887  11.820   7.918   9.184
   189ADP   O51 7888  12.054   7.757   9.410
   189ADP  C200 7889  12.014   7.638   9.464
   189ADP   O52 7890  11.891   7.586   9.439
   189ADP  H121 7891  12.081   7.585   9.530
   189ADP   O53 7892  12.084   7.868   9.144
   189ADP  C201 7893  12.045   7.743   9.105
   189ADP   O54 7894  11.945   7.677   9.170
   189ADP  H122 7895  12.093   7.697   9.021
   189ADP  C179 7896  11.776   8.039   9.602
   189ADP  C178 7897  11.714   7.967   9.706
   189ADP   H92 7898  11.730   7.862   9.713
   189ADP  C177 7899  11.637   8.031   9.802
   189ADP   H91 7900  11.588   7.972   9.876
   189ADP  C176 7901  11.617   8.170   9.801
   189ADP  C181 7902  11.683   8.241   9.699
   189ADP   H94 7903  11.680   8.348   9.700
   189ADP  C180 7904  11.759   8.178   9.601
   189ADP   H93 7905  11.797   8.235   9.519
   189ADP  C175 7906  11.550   8.244   9.925
   189ADP  C174 7907  11.459   8.368   9.901
   189ADP  C173 7908  11.421   8.413   9.759
   189ADP   H90 7909  11.433   8.357   9.669
   189ADP  C172 7910  11.359   8.528   9.769
   189ADP   H89 7911  11.332   8.591   9.686
   189ADP  C171 7912  11.341   8.562   9.916
   189ADP   N16 7913  11.412   8.454   9.991
   189ADP  C183 7914  11.571   8.202  10.054
   189ADP  C184 7915  11.683   8.109  10.101
   189ADP   H95 7916  11.764   8.074  10.041
   189ADP  C185 7917  11.667   8.084  10.231
   189ADP   H96 7918  11.735   8.026  10.290
   189ADP  C186 7919  11.542   8.155  10.283
   189ADP   N15 7920  11.482   8.234  10.171
   189ADP  H104 7921  11.384   8.225  10.157
   189ADP  C187 7922  11.489   8.139  10.410
   189ADP  C188 7923  11.386   8.254  10.457
   189ADP  C189 7924  11.334   8.259  10.601
   189ADP   H97 7925  11.298   8.176  10.657
   189ADP  C190 7926  11.308   8.384  10.632
   189ADP   H98 7927  11.299   8.423  10.731
   189ADP  C191 7928  11.306   8.464  10.504
   189ADP   N14 7929  11.364   8.372  10.400
   189ADP  C192 7930  11.497   7.996  10.484
   189ADP  C193 7931  11.543   7.878  10.422
   189ADP   H99 7932  11.550   7.875  10.315
   189ADP  C194 7933  11.566   7.757  10.491
   189ADP  H100 7934  11.620   7.678  10.443
   189ADP  C195 7935  11.532   7.745  10.626
   189ADP  C197 7936  11.483   7.859  10.689
   189ADP  H101 7937  11.448   7.852  10.790
   189ADP  C198 7938  11.472   7.980  10.622
   189ADP  H102 7939  11.467   8.066  10.685
   189ADP  C196 7940  11.563   7.619  10.712
   189ADP   O47 7941  11.513   7.610  10.827
   189ADP  Co10 7942  11.565   7.444  10.886
   189ADP   O50 7943  11.469   7.335  10.740
   189ADP  C199 7944  11.507   7.270  10.640
   189ADP  H120 7945  11.436   7.230  10.570
   189ADP   O49 7946  11.631   7.256  10.621
   189ADP  Co11 7947  11.714   7.360  10.757
   189ADP   O48 7948  11.656   7.541  10.682
   189ADP   O57 7949  11.888   7.413  10.815
   189ADP  C204 7950  11.868   7.488  10.914
   189ADP   O58 7951  11.749   7.504  10.954
   189ADP  H107 7952  11.949   7.540  10.961
   189ADP   O59 7953  11.677   7.229  10.911
   189ADP  C205 7954  11.601   7.228  11.011
   189ADP   O60 7955  11.527   7.327  11.030
   189ADP  H106 7956  11.600   7.145  11.079
   199ADP    O4 7957   7.693   1.367  12.504
   199ADP    C2 7958   7.643   1.445  12.585
   199ADP  H116 7959   7.690   1.500  12.664
   199ADP    O3 7960   7.524   1.434  12.557
   199ADP   Co6 7961   7.490   1.376  12.363
   199ADP   O33 7962   7.402   1.522  12.316
   199ADP  C105 7963   7.367   1.466  12.214
   199ADP   O34 7964   7.422   1.345  12.214
   199ADP   H53 7965   7.302   1.506  12.138
   199ADP   Co7 7966   7.568   1.290  12.353
   199ADP   O35 7967   7.666   1.381  12.253
   199ADP  C106 7968   7.727   1.268  12.214
   199ADP   O36 7969   7.679   1.176  12.271
   199ADP   H54 7970   7.805   1.261  12.140
   199ADP   O20 7971   7.484   1.188  12.509
   199ADP   C72 7972   7.395   1.123  12.458
   199ADP   O19 7973   7.426   1.128  12.339
   199ADP   C69 7974   7.277   1.046  12.522
   199ADP   C68 7975   7.190   0.980  12.436
   199ADP   H34 7976   7.172   1.021  12.339
   199ADP   C67 7977   7.113   0.873  12.482
   199ADP   H33 7978   7.063   0.814  12.408
   199ADP   C66 7979   7.110   0.833  12.617
   199ADP   C71 7980   7.194   0.908  12.703
   199ADP   H36 7981   7.186   0.896  12.808
   199ADP   C70 7982   7.279   1.009  12.657
   199ADP   H35 7983   7.353   1.051  12.722
   199ADP   C65 7984   6.992   0.741  12.676
   199ADP   C62 7985   7.015   0.666  12.813
   199ADP    N5 7986   6.909   0.599  12.891
   199ADP  H113 7987   6.894   0.506  12.856
   199ADP   C61 7988   6.956   0.592  13.032
   199ADP   C64 7989   7.086   0.626  13.033
   199ADP   H32 7990   7.151   0.629  13.118
   199ADP   C63 7991   7.124   0.669  12.893
   199ADP   H31 7992   7.225   0.683  12.860
   199ADP   C60 7993   6.870   0.542  13.152
   199ADP   C57 7994   6.906   0.559  13.306
   199ADP   C56 7995   7.030   0.573  13.369
   199ADP   H28 7996   7.119   0.554  13.314
   199ADP   C55 7997   7.039   0.604  13.498
   199ADP   H27 7998   7.135   0.616  13.544
   199ADP   C54 7999   6.924   0.621  13.576
   199ADP   C59 8000   6.801   0.614  13.513
   199ADP   H30 8001   6.710   0.621  13.569
   199ADP   C58 8002   6.793   0.587  13.384
   199ADP   H29 8003   6.696   0.591  13.338
   199ADP   C53 8004   6.913   0.633  13.732
   199ADP   O17 8005   7.016   0.626  13.805
   199ADP   Co1 8006   6.947   0.669  13.973
   199ADP    O2 8007   6.922   0.844  13.933
   199ADP    C1 8008   6.822   0.918  13.908
   199ADP  H117 8009   6.835   1.018  13.873
   199ADP    O1 8010   6.707   0.869  13.921
   199ADP    Co 8011   6.738   0.701  13.960
   199ADP   O18 8012   6.802   0.657  13.786
   199ADP    O5 8013   6.786   0.731  14.132
   199ADP    C3 8014   6.893   0.726  14.198
   199ADP    O6 8015   7.000   0.698  14.138
   199ADP  H118 8016   6.893   0.742  14.305
   199ADP   O14 8017   6.650   0.557  13.984
   199ADP   C36 8018   6.743   0.473  14.002
   199ADP   O13 8019   6.864   0.510  14.002
   199ADP   C33 8020   6.701   0.325  14.031
   199ADP   C32 8021   6.567   0.292  14.025
   199ADP   H14 8022   6.501   0.354  13.968
   199ADP   C31 8023   6.517   0.174  14.076
   199ADP   H13 8024   6.411   0.170  14.090
   199ADP   C30 8025   6.594   0.069  14.125
   199ADP   C35 8026   6.731   0.100  14.124
   199ADP   H16 8027   6.802   0.022  14.144
   199ADP   C34 8028   6.782   0.224  14.083
   199ADP   H15 8029   6.886   0.245  14.099
   199ADP   C29 8030   6.528  15.924  14.149
   199ADP   C28 8031   6.586  15.826  14.255
   199ADP   C27 8032   6.702  15.839  14.324
   199ADP   H12 8033   6.772  15.918  14.315
   199ADP   C26 8034   6.708  15.733  14.430
   199ADP   H11 8035   6.798  15.703  14.480
   199ADP   C25 8036   6.589  15.670  14.440
   199ADP    N4 8037   6.509  15.718  14.323
   199ADP   H25 8038   6.495  15.642  14.260
   199ADP   C17 8039   6.541  15.572  14.556
   199ADP   C18 8040   6.603  15.594  14.705
   199ADP   C19 8041   6.712  15.680  14.731
   199ADP    H7 8042   6.722  15.769  14.673
   199ADP   C20 8043   6.790  15.673  14.848
   199ADP    H8 8044   6.874  15.738  14.860
   199ADP   C21 8045   6.759  15.581  14.949
   199ADP   C22 8046   6.648  15.500  14.929
   199ADP    H9 8047   6.625  15.424  15.000
   199ADP   C23 8048   6.570  15.513  14.815
   199ADP   H10 8049   6.467  15.493  14.833
   199ADP   C24 8050   6.823  15.586  15.090
   199ADP   O11 8051   6.903  15.676  15.124
   199ADP   Co3 8052   6.944  15.635  15.303
   199ADP    O8 8053   6.758  15.686  15.381
   199ADP    C4 8054   6.660  15.621  15.427
   199ADP  H119 8055   6.570  15.671  15.454
   199ADP    O7 8056   6.671  15.497  15.437
   199ADP   Co2 8057   6.843  15.455  15.364
   199ADP   O12 8058   6.797  15.495  15.173
   199ADP   O26 8059   6.954  15.525  15.521
   199ADP  C101 8060   7.031  15.623  15.540
   199ADP   O25 8061   7.048  15.704  15.446
   199ADP   H52 8062   7.082  15.635  15.633
   199ADP   O28 8063   6.951  15.304  15.327
   199ADP  C102 8064   7.053  15.349  15.270
   199ADP   O27 8065   7.065  15.474  15.261
   199ADP   H51 8066   7.124  15.283  15.224
   199ADP   C14 8067   6.430  15.491  14.529
   199ADP    N1 8068   6.360  15.465  14.397
   199ADP   C13 8069   6.259  15.380  14.420
   199ADP   C16 8070   6.246  15.356  14.570
   199ADP    H6 8071   6.162  15.314  14.620
   199ADP   C15 8072   6.350  15.407  14.629
   199ADP    H5 8073   6.392  15.358  14.714
   199ADP   C12 8074   6.144  15.322  14.327
   199ADP    C9 8075   6.062  15.195  14.368
   199ADP    C8 8076   5.934  15.161  14.320
   199ADP    H2 8077   5.884  15.229  14.253
   199ADP    C7 8078   5.867  15.045  14.360
   199ADP    H1 8079   5.776  15.017  14.312
   199ADP    C6 8080   5.923  14.960  14.455
   199ADP   C11 8081   6.051  14.992  14.499
   199ADP    H4 8082   6.091  14.940  14.583
   199ADP   C10 8083   6.120  15.101  14.453
   199ADP    H3 8084   6.224  15.106  14.474
   199ADP    C5 8085   5.853  14.838  14.520
   199ADP    O9 8086   5.929  14.770  14.611
   199ADP  Co14 8087   5.838  14.610  14.576
   199ADP   O43 8088   5.884  14.593  14.380
   199ADP  C152 8089   5.810  14.570  14.280
   199ADP   O44 8090   5.683  14.570  14.287
   199ADP  Co15 8091   5.659  14.603  14.468
   199ADP   O10 8092   5.736  14.789  14.472
   199ADP   O66 8093   5.524  14.631  14.574
   199ADP  C208 8094   5.581  14.646  14.684
   199ADP   O65 8095   5.706  14.630  14.695
   199ADP  H110 8096   5.523  14.674  14.770
   199ADP   O68 8097   5.690  14.433  14.513
   199ADP  C209 8098   5.789  14.376  14.567
   199ADP   O67 8099   5.881  14.445  14.616
   199ADP  H111 8100   5.794  14.269  14.571
   199ADP  C153 8101   5.871  14.546  14.138
   199ADP  C154 8102   5.787  14.507  14.035
   199ADP   H79 8103   5.691  14.465  14.059
   199ADP  C155 8104   5.827  14.510  13.903
   199ADP   H80 8105   5.755  14.487  13.828
   199ADP  C156 8106   5.957  14.543  13.864
   199ADP  C157 8107   6.043  14.579  13.969
   199ADP   H81 8108   6.146  14.600  13.947
   199ADP  C158 8109   6.001  14.584  14.102
   199ADP   H82 8110   6.066  14.626  14.176
   199ADP  C159 8111   6.012  14.498  13.721
   199ADP  C160 8112   6.106  14.597  13.643
   199ADP   N13 8113   6.165  14.577  13.507
   199ADP  H103 8114   6.107  14.531  13.440
   199ADP  C161 8115   6.211  14.715  13.470
   199ADP  C162 8116   6.216  14.789  13.583
   199ADP   H83 8117   6.267  14.882  13.598
   199ADP  C163 8118   6.148  14.715  13.693
   199ADP   H84 8119   6.129  14.755  13.790
   199ADP  C164 8120   6.209  14.773  13.323
   199ADP  C165 8121   6.211  14.928  13.301
   199ADP  C166 8122   6.138  14.985  13.196
   199ADP   H85 8123   6.075  14.923  13.136
   199ADP  C167 8124   6.139  15.121  13.172
   199ADP   H86 8125   6.091  15.160  13.084
   199ADP  C168 8126   6.208  15.206  13.256
   199ADP  C169 8127   6.286  15.152  13.357
   199ADP   H87 8128   6.339  15.216  13.424
   199ADP  C170 8129   6.290  15.014  13.376
   199ADP   H88 8130   6.367  14.974  13.439
   199ADP  C104 8131   6.172  15.355  13.255
   199ADP   O31 8132   6.080  15.415  13.183
   199ADP   O29 8133   6.129  15.485  13.042
   199ADP  C103 8134   6.032  15.514  12.952
   199ADP   O30 8135   5.934  15.575  12.998
   199ADP   Co5 8136   6.007  15.594  13.154
   199ADP   O15 8137   5.927  15.651  13.313
   199ADP   C50 8138   6.024  15.671  13.389
   199ADP   C49 8139   6.033  15.661  13.542
   199ADP   C48 8140   6.157  15.708  13.589
   199ADP   H22 8141   6.216  15.776  13.530
   199ADP   C47 8142   6.191  15.694  13.716
   199ADP   H21 8143   6.294  15.709  13.742
   199ADP   C46 8144   6.102  15.636  13.808
   199ADP   C52 8145   5.973  15.598  13.763
   199ADP   H24 8146   5.899  15.567  13.833
   199ADP   C51 8147   5.941  15.605  13.632
   199ADP   H23 8148   5.851  15.561  13.596
   199ADP   C41 8149   6.151  15.642  13.955
   199ADP   C40 8150   6.242  15.756  14.008
   199ADP   C39 8151   6.242  15.889  13.931
   199ADP   H18 8152   6.162  15.928  13.873
   199ADP   C38 8153   6.358  15.947  13.953
   199ADP   H17 8154   6.400   0.023  13.891
   199ADP   C37 8155   6.430  15.873  14.066
   199ADP    N3 8156   6.349  15.748  14.086
   199ADP   C42 8157   6.138  15.527  14.026
   199ADP   C43 8158   6.073  15.397  13.978
   199ADP   H19 8159   6.038  15.376  13.879
   199ADP   C44 8160   6.072  15.309  14.078
   199ADP   H20 8161   6.037  15.208  14.070
   199ADP   C45 8162   6.136  15.373  14.202
   199ADP    N2 8163   6.174  15.512  14.168
   199ADP   H26 8164   6.274  15.521  14.177
   199ADP   O16 8165   6.132  15.698  13.330
   199ADP   Co4 8166   6.198  15.577  13.200
   199ADP   O32 8167   6.234  15.442  13.310
   199ADP   O23 8168   6.315  15.692  13.148
   199ADP   C98 8169   6.244  15.774  13.094
   199ADP   O24 8170   6.112  15.748  13.085
   199ADP   C97 8171   6.310  15.905  13.050
   199ADP   C96 8172   6.234   0.003  12.985
   199ADP   H48 8173   6.130  15.989  12.969
   199ADP   C95 8174   6.297   0.121  12.942
   199ADP   H47 8175   6.240   0.196  12.892
   199ADP   C94 8176   6.433   0.144  12.972
   199ADP  C100 8177   6.509   0.037  13.022
   199ADP   H50 8178   6.616   0.041  13.021
   199ADP   C99 8179   6.448  15.922  13.069
   199ADP   H49 8180   6.503  15.854  13.131
   199ADP   C89 8181   6.526   0.256  12.922
   199ADP   C90 8182   6.611   0.333  13.026
   199ADP   C91 8183   6.628   0.277  13.167
   199ADP   H45 8184   6.558   0.216  13.220
   199ADP   C92 8185   6.737   0.330  13.219
   199ADP   H46 8186   6.785   0.299  13.310
   199ADP   C93 8187   6.786   0.437  13.122
   199ADP    N6 8188   6.700   0.428  13.002
   199ADP   C88 8189   6.509   0.306  12.797
   199ADP   C87 8190   6.428   0.236  12.687
   199ADP   H44 8191   6.375   0.144  12.696
   199ADP   C86 8192   6.436   0.308  12.576
   199ADP   H43 8193   6.391   0.282  12.483
   199ADP   C85 8194   6.527   0.429  12.602
   199ADP    N7 8195   6.575   0.427  12.741
   199ADP  H112 8196   6.567   0.511  12.794
   199ADP   C77 8197   6.551   0.530  12.512
   199ADP   C76 8198   6.680   0.618  12.529
   199ADP   C75 8199   6.703   0.746  12.449
   199ADP   H38 8200   6.646   0.780  12.366
   199ADP   C74 8201   6.809   0.808  12.500
   199ADP   H37 8202   6.844   0.904  12.468
   199ADP   C73 8203   6.870   0.724  12.613
   199ADP    N8 8204   6.780   0.604  12.623
   199ADP   C78 8205   6.441   0.558  12.405
   199ADP   C79 8206   6.305   0.535  12.428
   199ADP   H39 8207   6.271   0.527  12.529
   199ADP   C80 8208   6.209   0.529  12.326
   199ADP   H40 8209   6.108   0.504  12.351
   199ADP   C81 8210   6.241   0.547  12.192
   199ADP   C82 8211   6.376   0.572  12.167
   199ADP   H41 8212   6.407   0.594  12.067
   199ADP   C83 8213   6.473   0.576  12.270
   199ADP   H42 8214   6.575   0.588  12.243
   199ADP   C84 8215   6.134   0.545  12.082
   199ADP   O21 8216   6.012   0.535  12.113
   199ADP  Co17 8217   5.922   0.518  11.952
   199ADP   O40 8218   5.967   0.349  11.924
   199ADP  C135 8219   6.044   0.289  11.842
   199ADP   O39 8220   6.116   0.360  11.763
   199ADP  Co16 8221   6.061   0.524  11.793
   199ADP   O22 8222   6.165   0.547  11.960
   199ADP   O69 8223   5.870   0.503  11.713
   199ADP  C210 8224   5.755   0.495  11.762
   199ADP   O70 8225   5.743   0.501  11.887
   199ADP  H114 8226   5.669   0.479  11.700
   199ADP   O71 8227   6.090   0.700  11.731
   199ADP  C211 8228   6.017   0.771  11.806
   199ADP   O72 8229   5.947   0.714  11.893
   199ADP  H115 8230   6.018   0.878  11.797
   199ADP  C132 8231   6.068   0.136  11.857
   199ADP  C131 8232   6.178   0.074  11.799
   199ADP   H66 8233   6.238   0.127  11.729
   199ADP  C130 8234   6.206  15.940  11.826
   199ADP   H65 8235   6.300  15.902  11.792
   199ADP  C129 8236   6.124  15.860  11.906
   199ADP  C134 8237   6.008  15.923  11.952
   199ADP   H68 8238   5.929  15.863  11.994
   199ADP  C133 8239   5.983   0.058  11.934
   199ADP   H67 8240   5.903   0.104  11.988
   199ADP  C128 8241   6.147  15.702  11.931
   199ADP  C127 8242   6.100  15.641  12.068
   199ADP  C126 8243   6.055  15.713  12.174
   199ADP   H64 8244   6.049  15.820  12.181
   199ADP  C125 8245   6.030  15.623  12.289
   199ADP   H63 8246   5.989  15.657  12.382
   199ADP  C124 8247   6.069  15.498  12.257
   199ADP   N12 8248   6.105  15.499  12.113
   199ADP   H77 8249   6.190  15.451  12.090
   199ADP  C119 8250   6.067  15.377  12.354
   199ADP  C120 8251   6.052  15.404  12.508
   199ADP  C121 8252   5.936  15.488  12.562
   199ADP   H61 8253   5.856  15.516  12.497
   199ADP  C212 8254   5.932  15.531  12.708
   199ADP  H124 8255   5.859  15.602  12.741
   199ADP  C122 8256   6.043  15.486  12.803
   199ADP  C203 8257   6.164  15.408  12.751
   199ADP  H105 8258   6.241  15.376  12.817
   199ADP  C123 8259   6.168  15.370  12.604
   199ADP   H62 8260   6.255  15.321  12.565
   199ADP  C116 8261   6.115  15.255  12.315
   199ADP    N9 8262   6.157  15.211  12.179
   199ADP  C115 8263   6.183  15.081  12.187
   199ADP  C118 8264   6.161  15.030  12.331
   199ADP   H60 8265   6.184  14.933  12.369
   199ADP  C117 8266   6.117  15.130  12.403
   199ADP   H59 8267   6.077  15.122  12.502
   199ADP  C114 8268   6.265  14.992  12.089
   199ADP  C144 8269   6.320  15.050  11.976
   199ADP  C143 8270   6.401  14.975  11.871
   199ADP   H72 8271   6.405  14.869  11.858
   199ADP  C142 8272   6.445  15.060  11.782
   199ADP   H71 8273   6.532  15.043  11.722
   199ADP  C141 8274   6.372  15.194  11.795
   199ADP   N10 8275   6.300  15.191  11.927
   199ADP   H78 8276   6.343  15.255  11.991
   199ADP  C140 8277   6.375  15.298  11.702
   199ADP  C139 8278   6.330  15.443  11.753
   199ADP  C138 8279   6.343  15.566  11.663
   199ADP   H70 8280   6.418  15.581  11.588
   199ADP  C137 8281   6.259  15.658  11.703
   199ADP   H69 8282   6.224  15.739  11.643
   199ADP  C136 8283   6.205  15.617  11.838
   199ADP   N11 8284   6.253  15.475  11.857
   199ADP  C145 8285   6.393  15.264  11.543
   199ADP  C146 8286   6.379  15.360  11.441
   199ADP   H73 8287   6.303  15.434  11.452
   199ADP  C147 8288   6.432  15.346  11.312
   199ADP   H74 8289   6.434  15.430  11.245
   199ADP  C148 8290   6.492  15.227  11.274
   199ADP  C150 8291   6.499  15.125  11.368
   199ADP   H75 8292   6.550  15.034  11.344
   199ADP  C151 8293   6.447  15.142  11.496
   199ADP   H76 8294   6.416  15.052  11.544
   199ADP  C149 8295   6.547  15.204  11.133
   199ADP   O41 8296   6.591  15.098  11.087
   199ADP  Co12 8297   6.603  15.118  10.893
   199ADP   O61 8298   6.450  15.037  10.846
   199ADP  C206 8299   6.482  15.060  10.706
   199ADP   O62 8300   6.612  15.127  10.713
   199ADP  H108 8301   6.422  15.041  10.620
   199ADP   O55 8302   6.755  15.036  10.801
   199ADP  C202 8303   6.833  14.989  10.885
   199ADP  H123 8304   6.901  14.906  10.880
   199ADP   O56 8305   6.802  15.063  10.978
   199ADP  Co13 8306   6.682  15.209  10.903
   199ADP   O42 8307   6.572  15.286  11.044
   199ADP   O63 8308   6.575  15.350  10.869
   199ADP  C207 8309   6.694  15.425  10.827
   199ADP   O64 8310   6.803  15.329  10.848
   199ADP  H109 8311   6.700  15.526  10.793
   199ADP  C111 8312   6.268  14.835  12.118
   199ADP  C110 8313   6.377  14.755  12.085
   199ADP   H56 8314   6.472  14.800  12.066
   199ADP  C109 8315   6.367  14.616  12.081
   199ADP   H55 8316   6.450  14.558  12.044
   199ADP  C108 8317   6.249  14.550  12.115
   199ADP  C113 8318   6.139  14.628  12.149
   199ADP   H58 8319   6.050  14.581  12.184
   199ADP  C112 8320   6.149  14.768  12.148
   199ADP   H57 8321   6.061  14.824  12.171
   199ADP  C107 8322   6.253  14.400  12.152
   199ADP   O37 8323   6.149  14.331  12.165
   199ADP   Co8 8324   6.203  14.165  12.206
   199ADP   O45 8325   6.224  14.186  12.387
   199ADP  C182 8326   6.316  14.228  12.460
   199ADP   O46 8327   6.433  14.210  12.417
   199ADP   Co9 8328   6.416  14.182  12.241
   199ADP   O38 8329   6.360  14.348  12.192
   199ADP   O51 8330   6.362  13.992  12.261
   199ADP  C200 8331   6.242  13.927  12.251
   199ADP   O52 8332   6.128  13.994  12.220
   199ADP  H121 8333   6.238  13.822  12.270
   199ADP   O53 8334   6.528  14.159  12.092
   199ADP  C201 8335   6.431  14.137  12.000
   199ADP   O54 8336   6.298  14.135  12.035
   199ADP  H122 8337   6.458  14.121  11.897
   199ADP  C179 8338   6.291  14.248  12.613
   199ADP  C178 8339   6.173  14.201  12.671
   199ADP   H92 8340   6.115  14.128  12.620
   199ADP  C177 8341   6.133  14.244  12.797
   199ADP   H91 8342   6.040  14.208  12.836
   199ADP  C176 8343   6.208  14.335  12.872
   199ADP  C181 8344   6.329  14.377  12.814
   199ADP   H94 8345   6.395  14.439  12.871
   199ADP  C180 8346   6.369  14.338  12.687
   199ADP   H93 8347   6.456  14.382  12.643
   199ADP  C175 8348   6.175  14.362  13.026
   199ADP  C174 8349   6.196  14.505  13.085
   199ADP  C173 8350   6.236  14.623  12.996
   199ADP   H90 8351   6.234  14.626  12.889
   199ADP  C172 8352   6.263  14.725  13.075
   199ADP   H89 8353   6.307  14.818  13.043
   199ADP  C171 8354   6.232  14.686  13.219
   199ADP   N16 8355   6.193  14.542  13.213
   199ADP  C183 8356   6.128  14.263  13.109
   199ADP  C184 8357   6.136  14.113  13.082
   199ADP   H95 8358   6.187  14.067  13.000
   199ADP  C185 8359   6.074  14.047  13.179
   199ADP   H96 8360   6.069  13.941  13.187
   199ADP  C186 8361   6.016  14.147  13.280
   199ADP   N15 8362   6.054  14.285  13.237
   199ADP  H104 8363   5.982  14.354  13.237
   199ADP  C187 8364   5.934  14.114  13.387
   199ADP  C188 8365   5.920  14.225  13.501
   199ADP  C189 8366   5.846  14.195  13.632
   199ADP   H97 8367   5.752  14.145  13.640
   199ADP  C190 8368   5.898  14.268  13.728
   199ADP   H98 8369   5.889  14.249  13.833
   199ADP  C191 8370   5.984  14.375  13.663
   199ADP   N14 8371   5.995  14.334  13.519
   199ADP  C192 8372   5.828  13.992  13.372
   199ADP  C193 8373   5.800  13.926  13.251
   199ADP   H99 8374   5.832  13.970  13.159
   199ADP  C194 8375   5.720  13.811  13.242
   199ADP  H100 8376   5.719  13.753  13.152
   199ADP  C195 8377   5.651  13.763  13.355
   199ADP  C197 8378   5.675  13.829  13.476
   199ADP  H101 8379   5.617  13.802  13.562
   199ADP  C198 8380   5.765  13.934  13.484
   199ADP  H102 8381   5.803  13.953  13.582
   199ADP  C196 8382   5.569  13.631  13.356
   199ADP   O47 8383   5.496  13.605  13.455
   199ADP  Co10 8384   5.412  13.448  13.409
   199ADP   O50 8385   5.312  13.522  13.244
   199ADP  C199 8386   5.325  13.507  13.120
   199ADP  H120 8387   5.267  13.566  13.051
   199ADP   O49 8388   5.410  13.425  13.078
   199ADP  Co11 8389   5.500  13.362  13.234
   199ADP   O48 8390   5.594  13.538  13.276
   199ADP   O57 8391   5.643  13.246  13.284
   199ADP  C204 8392   5.649  13.254  13.409
   199ADP   O58 8393   5.564  13.324  13.469
   199ADP  H107 8394   5.727  13.204  13.463
   199ADP   O59 8395   5.348  13.240  13.299
   199ADP  C205 8396   5.266  13.243  13.394
   199ADP   O60 8397   5.271  13.340  13.473
   199ADP  H106 8398   5.194  13.165  13.407
   209ADP    O4 8399  12.982   5.439  14.850
   209ADP    C2 8400  12.887   5.424  14.927
   209ADP  H116 8401  12.881   5.440  15.033
   209ADP    O3 8402  12.803   5.378  14.851
   209ADP   Co6 8403  12.823   5.448  14.660
   209ADP   O33 8404  12.669   5.534  14.656
   209ADP  C105 8405  12.681   5.548  14.535
   209ADP   O34 8406  12.798   5.492  14.501
   209ADP   H53 8407  12.611   5.594  14.468
   209ADP   Co7 8408  12.938   5.432  14.644
   209ADP   O35 8409  12.969   5.595  14.651
   209ADP  C106 8410  13.087   5.574  14.592
   209ADP   O36 8411  13.100   5.458  14.573
   209ADP   H54 8412  13.158   5.649  14.563
   209ADP   O20 8413  12.922   5.232  14.680
   209ADP   C72 8414  12.890   5.184  14.572
   209ADP   O19 8415  12.923   5.275  14.495
   209ADP   C69 8416  12.833   5.046  14.537
   209ADP   C68 8417  12.807   5.019  14.403
   209ADP   H34 8418  12.775   5.100  14.340
   209ADP   C67 8419  12.804   4.888  14.356
   209ADP   H33 8420  12.802   4.874  14.250
   209ADP   C66 8421  12.817   4.776  14.440
   209ADP   C71 8422  12.836   4.806  14.576
   209ADP   H36 8423  12.830   4.729  14.649
   209ADP   C70 8424  12.848   4.937  14.624
   209ADP   H35 8425  12.879   4.954  14.725
   209ADP   C65 8426  12.771   4.630  14.394
   209ADP   C62 8427  12.826   4.504  14.473
   209ADP    N5 8428  12.774   4.366  14.459
   209ADP  H113 8429  12.817   4.321  14.380
   209ADP   C61 8430  12.809   4.293  14.584
   209ADP   C64 8431  12.896   4.370  14.652
   209ADP   H32 8432  12.942   4.346  14.745
   209ADP   C63 8433  12.909   4.502  14.580
   209ADP   H31 8434  12.985   4.575  14.601
   209ADP   C60 8435  12.762   4.148  14.618
   209ADP   C57 8436  12.774   4.077  14.760
   209ADP   C56 8437  12.863   4.101  14.865
   209ADP   H28 8438  12.951   4.160  14.848
   209ADP   C55 8439  12.846   4.043  14.984
   209ADP   H27 8440  12.915   4.062  15.063
   209ADP   C54 8441  12.738   3.957  15.007
   209ADP   C59 8442  12.646   3.940  14.905
   209ADP   H30 8443  12.565   3.870  14.917
   209ADP   C58 8444  12.661   3.999  14.789
   209ADP   H29 8445  12.583   3.990  14.717
   209ADP   C53 8446  12.714   3.863  15.130
   209ADP   O17 8447  12.798   3.856  15.224
   209ADP   Co1 8448  12.709   3.749  15.348
   209ADP    O2 8449  12.589   3.878  15.393
   209ADP    C1 8450  12.467   3.900  15.371
   209ADP  H117 8451  12.421   3.993  15.399
   209ADP    O1 8452  12.400   3.812  15.310
   209ADP    Co 8453  12.520   3.691  15.271
   209ADP   O18 8454  12.606   3.797  15.139
   209ADP    O5 8455  12.534   3.622  15.438
   209ADP    C3 8456  12.620   3.623  15.530
   209ADP    O6 8457  12.726   3.687  15.511
   209ADP  H118 8458  12.603   3.569  15.621
   209ADP   O14 8459  12.531   3.543  15.184
   209ADP   C36 8460  12.653   3.516  15.194
   209ADP   O13 8461  12.731   3.591  15.260
   209ADP   C33 8462  12.702   3.383  15.129
   209ADP   C32 8463  12.611   3.307  15.056
   209ADP   H14 8464  12.525   3.357  15.015
   209ADP   C31 8465  12.636   3.178  15.018
   209ADP   H13 8466  12.552   3.122  14.982
   209ADP   C30 8467  12.758   3.111  15.034
   209ADP   C35 8468  12.852   3.191  15.101
   209ADP   H16 8469  12.953   3.158  15.105
   209ADP   C34 8470  12.824   3.319  15.150
   209ADP   H15 8471  12.897   3.368  15.212
   209ADP   C29 8472  12.787   2.974  14.955
   209ADP   C28 8473  12.885   2.868  15.013
   209ADP   C27 8474  12.968   2.883  15.119
   209ADP   H12 8475  12.980   2.970  15.179
   209ADP   C26 8476  13.029   2.750  15.153
   209ADP   H11 8477  13.116   2.738  15.213
   209ADP   C25 8478  12.968   2.652  15.083
   209ADP    N4 8479  12.882   2.722  14.983
   209ADP   H25 8480  12.918   2.706  14.891
   209ADP   C17 8481  12.979   2.495  15.107
   209ADP   C18 8482  13.008   2.442  15.258
   209ADP   C19 8483  13.047   2.528  15.363
   209ADP    H7 8484  13.007   2.627  15.366
   209ADP   C20 8485  13.109   2.483  15.481
   209ADP    H8 8486  13.139   2.553  15.556
   209ADP   C21 8487  13.131   2.347  15.503
   209ADP   C22 8488  13.087   2.259  15.404
   209ADP    H9 8489  13.107   2.154  15.413
   209ADP   C23 8490  13.022   2.306  15.291
   209ADP   H10 8491  12.947   2.239  15.256
   209ADP   C24 8492  13.174   2.288  15.639
   209ADP   O11 8493  13.187   2.359  15.741
   209ADP   Co3 8494  13.234   2.238  15.876
   209ADP    O8 8495  13.050   2.144  15.888
   209ADP    C4 8496  13.004   2.032  15.852
   209ADP  H119 8497  12.900   2.010  15.860
   209ADP    O7 8498  13.084   1.948  15.803
   209ADP   Co2 8499  13.252   2.039  15.795
   209ADP   O12 8500  13.202   2.165  15.648
   209ADP   O26 8501  13.294   2.032  15.996
   209ADP  C101 8502  13.299   2.117   0.088
   209ADP   O25 8503  13.271   2.236   0.062
   209ADP   H52 8504  13.329   2.088   0.187
   209ADP   O28 8505  13.431   2.008  15.735
   209ADP  C102 8506  13.490   2.117  15.754
   209ADP   O27 8507  13.429   2.210  15.812
   209ADP   H51 8508  13.589   2.133  15.716
   209ADP   C14 8509  12.936   2.412  15.003
   209ADP    N1 8510  12.905   2.448  14.859
   209ADP   C13 8511  12.870   2.336  14.796
   209ADP   C16 8512  12.859   2.222  14.895
   209ADP    H6 8513  12.810   2.128  14.879
   209ADP   C15 8514  12.910   2.261  15.008
   209ADP    H5 8515  12.965   2.192  15.068
   209ADP   C12 8516  12.818   2.306  14.649
   209ADP    C9 8517  12.828   2.162  14.589
   209ADP    C8 8518  12.747   2.112  14.486
   209ADP    H2 8519  12.668   2.173  14.447
   209ADP    C7 8520  12.762   1.982  14.436
   209ADP    H1 8521  12.705   1.951  14.351
   209ADP    C6 8522  12.857   1.895  14.490
   209ADP   C11 8523  12.940   1.946  14.589
   209ADP    H4 8524  13.005   1.880  14.643
   209ADP   C10 8525  12.929   2.076  14.632
   209ADP    H3 8526  13.007   2.114  14.695
   209ADP    C5 8527  12.870   1.746  14.454
   209ADP    O9 8528  12.969   1.678  14.518
   209ADP  Co14 8529  12.980   1.554  14.375
   209ADP   O43 8530  13.033   1.685  14.229
   209ADP  C152 8531  12.985   1.702  14.113
   209ADP   O44 8532  12.879   1.646  14.073
   209ADP  Co15 8533  12.837   1.543  14.223
   209ADP   O10 8534  12.800   1.694  14.349
   209ADP   O66 8535  12.705   1.439  14.272
   209ADP  C208 8536  12.743   1.405  14.386
   209ADP   O65 8537  12.855   1.439  14.432
   209ADP  H110 8538  12.677   1.345  14.447
   209ADP   O68 8539  12.954   1.416  14.181
   209ADP  C209 8540  13.065   1.383  14.230
   209ADP   O67 8541  13.105   1.437  14.335
   209ADP  H111 8542  13.127   1.311  14.181
   209ADP  C153 8543  13.053   1.802  14.013
   209ADP  C154 8544  13.008   1.805  13.882
   209ADP   H79 8545  12.952   1.723  13.844
   209ADP  C155 8546  13.045   1.907  13.796
   209ADP   H80 8547  13.001   1.909  13.699
   209ADP  C156 8548  13.134   2.008  13.832
   209ADP  C157 8549  13.181   2.002  13.964
   209ADP   H81 8550  13.253   2.074  13.997
   209ADP  C158 8551  13.139   1.904  14.054
   209ADP   H82 8552  13.165   1.913  14.157
   209ADP  C159 8553  13.211   2.092  13.719
   209ADP  C160 8554  13.235   2.245  13.745
   209ADP   N13 8555  13.302   2.343  13.653
   209ADP  H103 8556  13.284   2.330  13.555
   209ADP  C161 8557  13.262   2.475  13.710
   209ADP  C162 8558  13.217   2.455  13.835
   209ADP   H83 8559  13.205   2.528  13.912
   209ADP  C163 8560  13.198   2.309  13.857
   209ADP   H84 8561  13.154   2.266  13.945
   209ADP  C164 8562  13.235   2.605  13.624
   209ADP  C165 8563  13.148   2.720  13.683
   209ADP  C166 8564  13.061   2.793  13.601
   209ADP   H85 8565  13.049   2.764  13.499
   209ADP  C167 8566  12.985   2.898  13.649
   209ADP   H86 8567  12.929   2.959  13.581
   209ADP  C168 8568  12.988   2.930  13.783
   209ADP  C169 8569  13.078   2.863  13.866
   209ADP   H87 8570  13.080   2.886  13.971
   209ADP  C170 8571  13.159   2.763  13.816
   209ADP   H88 8572  13.242   2.730  13.875
   209ADP  C104 8573  12.872   3.012  13.841
   209ADP   O31 8574  12.767   3.059  13.778
   209ADP   O29 8575  12.774   3.212  13.722
   209ADP  C103 8576  12.683   3.247  13.627
   209ADP   O30 8577  12.565   3.216  13.654
   209ADP   Co5 8578  12.605   3.162  13.814
   209ADP   O15 8579  12.499   3.066  13.934
   209ADP   C50 8580  12.563   3.072  14.041
   209ADP   C49 8581  12.569   2.973  14.158
   209ADP   C48 8582  12.640   3.026  14.267
   209ADP   H22 8583  12.652   3.132  14.277
   209ADP   C47 8584  12.670   2.951  14.372
   209ADP   H21 8585  12.743   2.988  14.441
   209ADP   C46 8586  12.625   2.818  14.380
   209ADP   C52 8587  12.544   2.768  14.275
   209ADP   H24 8588  12.498   2.672  14.285
   209ADP   C51 8589  12.521   2.841  14.165
   209ADP   H23 8590  12.475   2.796  14.079
   209ADP   C41 8591  12.653   2.750  14.516
   209ADP   C40 8592  12.659   2.831  14.649
   209ADP   C39 8593  12.587   2.966  14.655
   209ADP   H18 8594  12.502   2.995  14.597
   209ADP   C38 8595  12.646   3.039  14.747
   209ADP   H17 8596  12.640   3.146  14.752
   209ADP   C37 8597  12.742   2.951  14.826
   209ADP    N3 8598  12.747   2.822  14.749
   209ADP   C42 8599  12.705   2.625  14.511
   209ADP   C43 8600  12.728   2.541  14.385
   209ADP   H19 8601  12.714   2.573  14.284
   209ADP   C44 8602  12.774   2.421  14.420
   209ADP   H20 8603  12.802   2.344  14.351
   209ADP   C45 8604  12.785   2.413  14.572
   209ADP    N2 8605  12.738   2.542  14.628
   209ADP   H26 8606  12.813   2.585  14.679
   209ADP   O16 8607  12.638   3.172  14.051
   209ADP   Co4 8608  12.769   3.203  13.918
   209ADP   O32 8609  12.870   3.061  13.951
   209ADP   O23 8610  12.800   3.361  13.979
   209ADP   C98 8611  12.697   3.418  13.950
   209ADP   O24 8612  12.605   3.351  13.877
   209ADP   C97 8613  12.678   3.558  14.005
   209ADP   C96 8614  12.563   3.632  13.973
   209ADP   H48 8615  12.487   3.588  13.912
   209ADP   C95 8616  12.548   3.763  14.022
   209ADP   H47 8617  12.461   3.819  13.998
   209ADP   C94 8618  12.644   3.816  14.111
   209ADP  C100 8619  12.766   3.747  14.128
   209ADP   H50 8620  12.850   3.796  14.172
   209ADP   C99 8621  12.779   3.616  14.083
   209ADP   H49 8622  12.860   3.556  14.120
   209ADP   C89 8623  12.658   3.961  14.163
   209ADP   C90 8624  12.678   3.981  14.315
   209ADP   C91 8625  12.718   3.863  14.405
   209ADP   H45 8626  12.693   3.761  14.388
   209ADP   C92 8627  12.775   3.912  14.513
   209ADP   H46 8628  12.828   3.855  14.587
   209ADP   C93 8629  12.757   4.064  14.510
   209ADP    N6 8630  12.697   4.096  14.378
   209ADP   C88 8631  12.621   4.064  14.084
   209ADP   C87 8632  12.602   4.054  13.933
   209ADP   H44 8633  12.612   3.965  13.874
   209ADP   C86 8634  12.573   4.173  13.885
   209ADP   H43 8635  12.556   4.195  13.782
   209ADP   C85 8636  12.575   4.275  14.000
   209ADP    N7 8637  12.609   4.206  14.126
   209ADP  H112 8638  12.551   4.225  14.205
   209ADP   C77 8639  12.541   4.407  13.989
   209ADP   C76 8640  12.595   4.509  14.096
   209ADP   C75 8641  12.544   4.653  14.106
   209ADP   H38 8642  12.482   4.703  14.035
   209ADP   C74 8643  12.593   4.707  14.217
   209ADP   H37 8644  12.568   4.804  14.253
   209ADP   C73 8645  12.685   4.606  14.288
   209ADP    N8 8646  12.679   4.483  14.202
   209ADP   C78 8647  12.441   4.446  13.875
   209ADP   C79 8648  12.342   4.359  13.828
   209ADP   H39 8649  12.314   4.276  13.889
   209ADP   C80 8650  12.273   4.378  13.708
   209ADP   H40 8651  12.204   4.303  13.675
   209ADP   C81 8652  12.296   4.488  13.626
   209ADP   C82 8653  12.393   4.577  13.672
   209ADP   H41 8654  12.411   4.667  13.617
   209ADP   C83 8655  12.464   4.556  13.792
   209ADP   H42 8656  12.542   4.624  13.817
   209ADP   C84 8657  12.215   4.511  13.497
   209ADP   O21 8658  12.120   4.434  13.468
   209ADP  Co17 8659  12.065   4.485  13.298
   209ADP   O40 8660  12.201   4.411  13.212
   209ADP  C135 8661  12.302   4.456  13.150
   209ADP   O39 8662  12.324   4.582  13.152
   209ADP  Co16 8663  12.183   4.647  13.233
   209ADP   O22 8664  12.244   4.603  13.416
   209ADP   O69 8665  12.044   4.603  13.085
   209ADP  C210 8666  11.953   4.518  13.073
   209ADP   O70 8667  11.932   4.439  13.169
   209ADP  H114 8668  11.896   4.510  12.983
   209ADP   O71 8669  12.106   4.814  13.282
   209ADP  C211 8670  12.003   4.783  13.346
   209ADP   O72 8671  11.975   4.661  13.357
   209ADP  H115 8672  11.943   4.858  13.393
   209ADP  C132 8673  12.409   4.357  13.096
   209ADP  C131 8674  12.537   4.399  13.063
   209ADP   H66 8675  12.559   4.504  13.059
   209ADP  C130 8676  12.636   4.307  13.029
   209ADP   H65 8677  12.736   4.343  13.021
   209ADP  C129 8678  12.611   4.170  13.019
   209ADP  C134 8679  12.478   4.132  13.040
   209ADP   H68 8680  12.446   4.034  13.012
   209ADP  C133 8681  12.381   4.222  13.082
   209ADP   H67 8682  12.286   4.184  13.116
   209ADP  C128 8683  12.720   4.061  12.971
   209ADP  C127 8684  12.710   3.915  13.030
   209ADP  C126 8685  12.627   3.878  13.130
   209ADP   H64 8686  12.560   3.940  13.184
   209ADP  C125 8687  12.653   3.735  13.166
   209ADP   H63 8688  12.596   3.683  13.239
   209ADP  C124 8689  12.758   3.689  13.095
   209ADP   N12 8690  12.792   3.796  12.996
   209ADP   H77 8691  12.890   3.812  12.980
   209ADP  C119 8692  12.821   3.549  13.110
   209ADP  C120 8693  12.786   3.464  13.238
   209ADP  C121 8694  12.640   3.436  13.275
   209ADP   H61 8695  12.562   3.461  13.206
   209ADP  C212 8696  12.604   3.370  13.407
   209ADP  H124 8697  12.502   3.365  13.439
   209ADP  C122 8698  12.716   3.328  13.503
   209ADP  C203 8699  12.862   3.361  13.472
   209ADP  H105 8700  12.940   3.331  13.539
   209ADP  C123 8701  12.895   3.431  13.341
   209ADP   H62 8702  12.996   3.460  13.322
   209ADP  C116 8703  12.932   3.514  13.039
   209ADP    N9 8704  12.998   3.587  12.927
   209ADP  C115 8705  13.094   3.509  12.879
   209ADP  C118 8706  13.098   3.377  12.959
   209ADP   H60 8707  13.171   3.299  12.950
   209ADP  C117 8708  13.001   3.379  13.047
   209ADP   H59 8709  12.970   3.295  13.106
   209ADP  C114 8710  13.216   3.546  12.793
   209ADP  C144 8711  13.234   3.678  12.755
   209ADP  C143 8712  13.350   3.729  12.669
   209ADP   H72 8713  13.415   3.670  12.609
   209ADP  C142 8714  13.341   3.860  12.659
   209ADP   H71 8715  13.425   3.923  12.639
   209ADP  C141 8716  13.204   3.908  12.706
   209ADP   N10 8717  13.141   3.794  12.781
   209ADP   H78 8718  13.140   3.814  12.879
   209ADP  C140 8719  13.151   4.036  12.686
   209ADP  C139 8720  13.028   4.079  12.778
   209ADP  C138 8721  12.972   4.223  12.773
   209ADP   H70 8722  13.029   4.311  12.752
   209ADP  C137 8723  12.848   4.222  12.816
   209ADP   H69 8724  12.776   4.298  12.796
   209ADP  C136 8725  12.821   4.088  12.879
   209ADP   N11 8726  12.941   4.003  12.844
   209ADP  C145 8727  13.194   4.121  12.553
   209ADP  C146 8728  13.131   4.242  12.514
   209ADP   H73 8729  13.026   4.250  12.528
   209ADP  C147 8730  13.189   4.336  12.428
   209ADP   H74 8731  13.144   4.432  12.417
   209ADP  C148 8732  13.310   4.308  12.365
   209ADP  C150 8733  13.370   4.185  12.391
   209ADP   H75 8734  13.465   4.162  12.348
   209ADP  C151 8735  13.310   4.094  12.478
   209ADP   H76 8736  13.336   3.992  12.460
   209ADP  C149 8737  13.375   4.405  12.267
   209ADP   O41 8738  13.476   4.384  12.198
   209ADP  Co12 8739  13.484   4.523  12.061
   209ADP   O61 8740  13.409   4.434  11.925
   209ADP  C206 8741  13.429   4.551  11.840
   209ADP   O62 8742  13.496   4.645  11.929
   209ADP  H108 8743  13.394   4.567  11.740
   209ADP   O55 8744  13.661   4.591  12.010
   209ADP  C202 8745  13.746   4.541  12.082
   209ADP  H123 8746  13.850   4.518  12.065
   209ADP   O56 8747  13.674   4.519  12.179
   209ADP  Co13 8748  13.495   4.610  12.144
   209ADP   O42 8749  13.355   4.526  12.250
   209ADP   O63 8750  13.329   4.678  12.145
   209ADP  C207 8751  13.385   4.804  12.195
   209ADP   O64 8752  13.527   4.775  12.208
   209ADP  H109 8753  13.333   4.894  12.220
   209ADP  C111 8754  13.308   3.427  12.739
   209ADP  C110 8755  13.445   3.441  12.717
   209ADP   H56 8756  13.497   3.522  12.763
   209ADP  C109 8757  13.518   3.348  12.644
   209ADP   H55 8758  13.620   3.368  12.620
   209ADP  C108 8759  13.458   3.233  12.592
   209ADP  C113 8760  13.321   3.217  12.612
   209ADP   H58 8761  13.274   3.126  12.582
   209ADP  C112 8762  13.248   3.313  12.683
   209ADP   H57 8763  13.143   3.298  12.694
   209ADP  C107 8764  13.546   3.113  12.550
   209ADP   O37 8765  13.501   3.016  12.485
   209ADP   Co8 8766  13.639   2.905  12.458
   209ADP   O45 8767  13.636   2.814  12.616
   209ADP  C182 8768  13.683   2.835  12.730
   209ADP   O46 8769  13.790   2.901  12.734
   209ADP   Co9 8770  13.801   2.985  12.576
   209ADP   O38 8771  13.661   3.101  12.597
   209ADP   O51 8772  13.866   2.826  12.478
   209ADP  C200 8773  13.806   2.740  12.390
   209ADP   O52 8774  13.676   2.753  12.355
   209ADP  H121 8775  13.863   2.658  12.351
   209ADP   O53 8776  13.912   3.112  12.494
   209ADP  C201 8777  13.851   3.113  12.372
   209ADP   O54 8778  13.742   3.034  12.347
   209ADP  H122 8779  13.888   3.177  12.295
   209ADP  C179 8780  13.643   2.743  12.849
   209ADP  C178 8781  13.571   2.625  12.824
   209ADP   H92 8782  13.569   2.585  12.725
   209ADP  C177 8783  13.506   2.558  12.927
   209ADP   H91 8784  13.449   2.471  12.903
   209ADP  C176 8785  13.511   2.602  13.059
   209ADP  C181 8786  13.588   2.717  13.083
   209ADP   H94 8787  13.603   2.750  13.183
   209ADP  C180 8788  13.650   2.788  12.981
   209ADP   H93 8789  13.697   2.881  13.002
   209ADP  C175 8790  13.461   2.509  13.179
   209ADP  C174 8791  13.392   2.574  13.302
   209ADP  C173 8792  13.360   2.724  13.307
   209ADP   H90 8793  13.362   2.792  13.225
   209ADP  C172 8794  13.320   2.753  13.429
   209ADP   H89 8795  13.303   2.851  13.467
   209ADP  C171 8796  13.309   2.623  13.509
   209ADP   N16 8797  13.361   2.517  13.418
   209ADP  C183 8798  13.475   2.373  13.176
   209ADP  C184 8799  13.570   2.295  13.084
   209ADP   H95 8800  13.643   2.338  13.019
   209ADP  C185 8801  13.553   2.165  13.103
   209ADP   H96 8802  13.610   2.088  13.055
   209ADP  C186 8803  13.443   2.142  13.207
   209ADP   N15 8804  13.396   2.275  13.257
   209ADP  H104 8805  13.297   2.289  13.261
   209ADP  C187 8806  13.391   2.018  13.241
   209ADP  C188 8807  13.307   2.013  13.378
   209ADP  C189 8808  13.255   1.880  13.434
   209ADP   H97 8809  13.210   1.802  13.377
   209ADP  C190 8810  13.246   1.889  13.564
   209ADP   H98 8811  13.241   1.807  13.632
   209ADP  C191 8812  13.260   2.035  13.602
   209ADP   N14 8813  13.304   2.104  13.476
   209ADP  C192 8814  13.377   1.903  13.129
   209ADP  C193 8815  13.395   1.925  12.991
   209ADP   H99 8816  13.400   2.025  12.954
   209ADP  C194 8817  13.394   1.820  12.897
   209ADP  H100 8818  13.429   1.839  12.797
   209ADP  C195 8819  13.362   1.689  12.935
   209ADP  C197 8820  13.342   1.666  13.071
   209ADP  H101 8821  13.306   1.570  13.103
   209ADP  C198 8822  13.357   1.768  13.164
   209ADP  H102 8823  13.377   1.736  13.264
   209ADP  C196 8824  13.370   1.568  12.838
   209ADP   O47 8825  13.321   1.458  12.874
   209ADP  Co10 8826  13.346   1.348  12.727
   209ADP   O50 8827  13.230   1.458  12.595
   209ADP  C199 8828  13.256   1.532  12.497
   209ADP  H120 8829  13.178   1.589  12.449
   209ADP   O49 8830  13.375   1.542  12.458
   209ADP  Co11 8831  13.476   1.440  12.585
   209ADP   O48 8832  13.449   1.568  12.740
   209ADP   O57 8833  13.658   1.394  12.623
   209ADP  C204 8834  13.651   1.323  12.727
   209ADP   O58 8835  13.538   1.295  12.774
   209ADP  H107 8836  13.741   1.288  12.776
   209ADP   O59 8837  13.421   1.255  12.514
   209ADP  C205 8838  13.347   1.163  12.557
   209ADP   O60 8839  13.290   1.178  12.667
   209ADP  H106 8840  13.335   1.072  12.501
   219ADP    O4 8841   3.798   5.685  10.047
   219ADP    C2 8842   3.768   5.678  10.166
   219ADP  H116 8843   3.805   5.733  10.251
   219ADP    O3 8844   3.680   5.593  10.160
   219ADP   Co6 8845   3.751   5.446  10.035
   219ADP   O33 8846   3.624   5.460   9.913
   219ADP  C105 8847   3.662   5.355   9.864
   219ADP   O34 8848   3.767   5.314   9.935
   219ADP   H53 8849   3.616   5.302   9.783
   219ADP   Co7 8850   3.860   5.440  10.077
   219ADP   O35 8851   3.929   5.502   9.940
   219ADP  C106 8852   4.048   5.453   9.978
   219ADP   O36 8853   4.034   5.397  10.081
   219ADP   H54 8854   4.140   5.459   9.923
   219ADP   O20 8855   3.795   5.403  10.268
   219ADP   C72 8856   3.774   5.283  10.270
   219ADP   O19 8857   3.831   5.247  10.167
   219ADP   C69 8858   3.704   5.193  10.374
   219ADP   C68 8859   3.699   5.057  10.348
   219ADP   H34 8860   3.697   5.023  10.247
   219ADP   C67 8861   3.679   4.966  10.452
   219ADP   H33 8862   3.696   4.862  10.431
   219ADP   C66 8863   3.652   5.005  10.584
   219ADP   C71 8864   3.650   5.145  10.605
   219ADP   H36 8865   3.613   5.184  10.698
   219ADP   C70 8866   3.679   5.237  10.504
   219ADP   H35 8867   3.693   5.341  10.529
   219ADP   C65 8868   3.587   4.905  10.691
   219ADP   C62 8869   3.598   4.939  10.845
   219ADP    N5 8870   3.523   4.870  10.953
   219ADP  H113 8871   3.571   4.787  10.980
   219ADP   C61 8872   3.515   4.964  11.068
   219ADP   C64 8873   3.599   5.066  11.042
   219ADP   H32 8874   3.620   5.149  11.106
   219ADP   C63 8875   3.654   5.048  10.903
   219ADP   H31 8876   3.737   5.103  10.863
   219ADP   C60 8877   3.433   4.938  11.198
   219ADP   C57 8878   3.401   5.046  11.311
   219ADP   C56 8879   3.469   5.162  11.347
   219ADP   H28 8880   3.568   5.179  11.310
   219ADP   C55 8881   3.416   5.250  11.432
   219ADP   H27 8882   3.470   5.339  11.457
   219ADP   C54 8883   3.291   5.227  11.490
   219ADP   C59 8884   3.219   5.115  11.449
   219ADP   H30 8885   3.125   5.091  11.494
   219ADP   C58 8886   3.271   5.031  11.361
   219ADP   H29 8887   3.208   4.951  11.326
[truncated: 486,842 more chars]
