# Supplementary material for: Room temperature photochemical synthesis of metal–organic frameworks for enhanced photocatalysis
Source: Nat Commun. 2026 Mar 20;17:4274. doi: 10.1038/s41467-026-70927-w (PMC13168299; doi:10.1038/s41467-026-70927-w)
Supplement: Supplementary file 5 — Source Data [file 41467_2026_70927_MOESM5_ESM.xlsx]

## Sheet: Figure 2
Figure 2b			Figure 2c				Figure 2d
	phoPPF-3	PPF-3		phoPPF-3		TCPP		phoPPF-3
Reaction time (h)	Yield (%)		Wavelength (nm)	Yield (%)	Wavelength (nm)	Absorbance (a.u.)	Time (h)	Yield (%)
4	55.2886		365	47.0211	300	0.18	0	0
8	72.86		420	55.2886	300.5	0.179	2	18.6018
12	97.66		445	19.1185	301	0.177	4	18.6018
24		71.31	565	5.68387	301.5	0.176	6	31.0029
			810	0	302	0.175	8	31.0029
					302.5	0.174	10	43.4041
					303	0.173	12	43.4041
					303.5	0.172	14	62.0059
					304	0.171	16	62.0059
					304.5	0.17	18	74.4071
					305	0.169	20	74.4071
					305.5	0.166	22	99.21
					306	0.166
					306.5	0.166
					307	0.164
					307.5	0.163
					308	0.162
					308.5	0.16
					309	0.161
					309.5	0.158
					310	0.157
					310.5	0.157
					311	0.156
					311.5	0.154
					312	0.153
					312.5	0.153
					313	0.151
					313.5	0.149
					314	0.149
					314.5	0.146
					315	0.146
					315.5	0.145
					316	0.145
					316.5	0.142
					317	0.142
					317.5	0.142
					318	0.14
					318.5	0.14
					319	0.138
					319.5	0.137
					320	0.138
					320.5	0.136
					321	0.137
					321.5	0.136
					322	0.134
					322.5	0.135
					323	0.133
					323.5	0.133
					324	0.133
					324.5	0.132
					325	0.131
					325.5	0.132
					326	0.132
					326.5	0.131
					327	0.13
					327.5	0.13
					328	0.13
					328.5	0.129
					329	0.131
					329.5	0.129
					330	0.128
					330.5	0.127
					331	0.128
					331.5	0.128
					332	0.128
					332.5	0.128
					333	0.129
					333.5	0.128
					334	0.128
					334.5	0.127
					335	0.128
					335.5	0.129
					336	0.129
					336.5	0.129
					337	0.129
					337.5	0.129
					338	0.13
					338.5	0.13
					339	0.132
					339.5	0.131
					340	0.132
					340.5	0.133
					341	0.133
					341.5	0.134
					342	0.135
					342.5	0.136
					343	0.138
					343.5	0.137
					344	0.139
					344.5	0.141
					345	0.141
					345.5	0.141
					346	0.142
					346.5	0.142
					347	0.145
					347.5	0.146
					348	0.148
					348.5	0.147
					349	0.148
					349.5	0.151
					350	0.151
					350.5	0.152
					351	0.152
					351.5	0.153
					352	0.153
					352.5	0.154
					353	0.155
					353.5	0.155
					354	0.156
					354.5	0.156
					355	0.157
					355.5	0.157
					356	0.159
					356.5	0.159
					357	0.159
					357.5	0.161
					358	0.16
					358.5	0.163
					359	0.165
					359.5	0.165
					360	0.164
					360.5	0.167
					361	0.167
					361.5	0.169
					362	0.169
					362.5	0.172
					363	0.171
					363.5	0.172
					364	0.172
					364.5	0.174
					365	0.174
					365.5	0.176
					366	0.176
					366.5	0.177
					367	0.177
					367.5	0.179
					368	0.179
					368.5	0.179
					369	0.181
					369.5	0.181
					370	0.181
					370.5	0.182
					371	0.183
					371.5	0.182
					372	0.182
					372.5	0.182
					373	0.183
					373.5	0.183
					374	0.183
					374.5	0.183
					375	0.183
					375.5	0.184
					376	0.184
					376.5	0.183
					377	0.183
					377.5	0.183
					378	0.183
					378.5	0.183
					379	0.183
					379.5	0.183
					380	0.184
					380.5	0.184
					381	0.184
					381.5	0.185
					382	0.185
					382.5	0.186
					383	0.186
					383.5	0.187
					384	0.188
					384.5	0.19
					385	0.191
					385.5	0.193
					386	0.195
					386.5	0.198
					387	0.201
					387.5	0.205
					388	0.209
					388.5	0.214
					389	0.22
					389.5	0.226
					390	0.233
					390.5	0.241
					391	0.25
					391.5	0.259
					392	0.269
					392.5	0.28
					393	0.292
					393.5	0.305
					394	0.317
					394.5	0.331
					395	0.344
					395.5	0.358
					396	0.371
					396.5	0.385
					397	0.399
					397.5	0.412
					398	0.425
					398.5	0.437
					399	0.448
					399.5	0.458
					400	0.467
					400.5	0.476
					401	0.484
					401.5	0.491
					402	0.499
					402.5	0.506
					403	0.514
					403.5	0.523
					404	0.532
					404.5	0.543
					405	0.555
					405.5	0.57
					406	0.587
					406.5	0.607
					407	0.631
					407.5	0.657
					408	0.689
					408.5	0.725
					409	0.766
					409.5	0.812
					410	0.865
					410.5	0.923
					411	0.988
					411.5	1.059
					412	1.138
					412.5	1.225
					413	1.319
					413.5	1.409
					414	1.504
					414.5	1.609
					415	1.716
					415.5	1.818
					416	1.912
					416.5	1.983
					417	2.051
					417.5	2.105
					418	2.144
					418.5	2.162
					419	2.16
					419.5	2.139
					420	2.101
					420.5	2.046
					421	1.974
					421.5	1.891
					422	1.795
					422.5	1.691
					423	1.582
					423.5	1.467
					424	1.349
					424.5	1.237
					425	1.129
					425.5	1.025
					426	0.926
					426.5	0.831
					427	0.743
					427.5	0.666
					428	0.596
					428.5	0.532
					429	0.475
					429.5	0.424
					430	0.378
					430.5	0.339
					431	0.303
					431.5	0.272
					432	0.244
					432.5	0.22
					433	0.199
					433.5	0.181
					434	0.165
					434.5	0.151
					435	0.14
					435.5	0.13
					436	0.121
					436.5	0.113
					437	0.106
					437.5	0.101
					438	0.096
					438.5	0.091
					439	0.088
					439.5	0.084
					440	0.082
					440.5	0.079
					441	0.077
					441.5	0.075
					442	0.073
					442.5	0.071
					443	0.07
					443.5	0.069
					444	0.067
					444.5	0.067
					445	0.066
					445.5	0.065
					446	0.064
					446.5	0.064
					447	0.063
					447.5	0.063
					448	0.062
					448.5	0.062
					449	0.062
					449.5	0.061
					450	0.061
					450.5	0.061
					451	0.06
					451.5	0.06
					452	0.06
					452.5	0.06
					453	0.06
					453.5	0.06
					454	0.059
					454.5	0.059
					455	0.059
					455.5	0.059
					456	0.059
					456.5	0.059
					457	0.059
					457.5	0.059
					458	0.059
					458.5	0.058
					459	0.058
					459.5	0.058
					460	0.058
					460.5	0.058
					461	0.058
					461.5	0.058
					462	0.058
					462.5	0.058
					463	0.058
					463.5	0.058
					464	0.057
					464.5	0.058
					465	0.058
					465.5	0.058
					466	0.058
					466.5	0.058
					467	0.058
					467.5	0.057
					468	0.058
					468.5	0.058
					469	0.058
					469.5	0.058
					470	0.058
					470.5	0.059
					471	0.059
					471.5	0.059
					472	0.059
					472.5	0.059
					473	0.06
					473.5	0.06
					474	0.06
					474.5	0.061
					475	0.061
					475.5	0.061
					476	0.062
					476.5	0.062
					477	0.062
					477.5	0.063
					478	0.063
					478.5	0.063
					479	0.063
					479.5	0.064
					480	0.064
					480.5	0.064
					481	0.064
					481.5	0.064
					482	0.064
					482.5	0.064
					483	0.064
					483.5	0.064
					484	0.064
					484.5	0.064
					485	0.064
					485.5	0.064
					486	0.064
					486.5	0.064
					487	0.064
					487.5	0.064
					488	0.064
					488.5	0.063
					489	0.063
					489.5	0.063
					490	0.064
					490.5	0.064
					491	0.064
					491.5	0.064
					492	0.064
					492.5	0.064
					493	0.065
					493.5	0.065
					494	0.066
					494.5	0.067
					495	0.067
					495.5	0.068
					496	0.069
					496.5	0.07
					497	0.072
					497.5	0.073
					498	0.075
					498.5	0.076
					499	0.078
					499.5	0.08
					500	0.082
					500.5	0.084
					501	0.086
					501.5	0.088
					502	0.09
					502.5	0.092
					503	0.095
					503.5	0.097
					504	0.099
					504.5	0.101
					505	0.103
					505.5	0.106
					506	0.108
					506.5	0.11
					507	0.113
					507.5	0.115
					508	0.117
					508.5	0.119
					509	0.122
					509.5	0.124
					510	0.126
					510.5	0.128
					511	0.13
					511.5	0.132
					512	0.133
					512.5	0.134
					513	0.135
					513.5	0.136
					514	0.136
					514.5	0.136
					515	0.136
					515.5	0.136
					516	0.135
					516.5	0.134
					517	0.133
					517.5	0.132
					518	0.13
					518.5	0.128
					519	0.127
					519.5	0.124
					520	0.122
					520.5	0.12
					521	0.117
					521.5	0.114
					522	0.112
					522.5	0.109
					523	0.106
					523.5	0.103
					524	0.1
					524.5	0.097
					525	0.095
					525.5	0.092
					526	0.089
					526.5	0.087
					527	0.084
					527.5	0.082
					528	0.08
					528.5	0.078
					529	0.076
					529.5	0.075
					530	0.073
					530.5	0.072
					531	0.07
					531.5	0.07
					532	0.068
					532.5	0.068
					533	0.067
					533.5	0.066
					534	0.066
					534.5	0.065
					535	0.065
					535.5	0.065
					536	0.065
					536.5	0.066
					537	0.066
					537.5	0.067
					538	0.067
					538.5	0.068
					539	0.069
					539.5	0.07
					540	0.071
					540.5	0.072
					541	0.074
					541.5	0.075
					542	0.076
					542.5	0.078
					543	0.079
					543.5	0.08
					544	0.082
					544.5	0.083
					545	0.084
					545.5	0.085
					546	0.086
					546.5	0.086
					547	0.087
					547.5	0.088
					548	0.088
					548.5	0.088
					549	0.088
					549.5	0.088
					550	0.088
					550.5	0.088
					551	0.087
					551.5	0.086
					552	0.085
					552.5	0.085
					553	0.083
					553.5	0.083
					554	0.081
					554.5	0.08
					555	0.078
					555.5	0.077
					556	0.076
					556.5	0.074
					557	0.072
					557.5	0.071
					558	0.069
					558.5	0.068
					559	0.067
					559.5	0.065
					560	0.064
					560.5	0.063
					561	0.062
					561.5	0.061
					562	0.06
					562.5	0.059
					563	0.058
					563.5	0.057
					564	0.056
					564.5	0.055
					565	0.055
					565.5	0.054
					566	0.053
					566.5	0.053
					567	0.053
					567.5	0.052
					568	0.052
					568.5	0.051
					569	0.051
					569.5	0.051
					570	0.051
					570.5	0.051
					571	0.051
					571.5	0.051
					572	0.051
					572.5	0.051
					573	0.051
					573.5	0.051
					574	0.051
					574.5	0.051
					575	0.052
					575.5	0.052
					576	0.052
					576.5	0.053
					577	0.053
					577.5	0.053
					578	0.054
					578.5	0.054
					579	0.055
					579.5	0.055
					580	0.056
					580.5	0.057
					581	0.057
					581.5	0.058
					582	0.059
					582.5	0.06
					583	0.061
					583.5	0.062
					584	0.063
					584.5	0.063
					585	0.064
					585.5	0.065
					586	0.066
					586.5	0.067
					587	0.067
					587.5	0.068
					588	0.068
					588.5	0.069
					589	0.069
					589.5	0.069
					590	0.069
					590.5	0.069
					591	0.069
					591.5	0.069
					592	0.069
					592.5	0.068
					593	0.068
					593.5	0.068
					594	0.067
					594.5	0.067
					595	0.066
					595.5	0.066
					596	0.065
					596.5	0.065
					597	0.064
					597.5	0.064
					598	0.063
					598.5	0.062
					599	0.061
					599.5	0.06
					600	0.06
					600.5	0.059
					601	0.058
					601.5	0.057
					602	0.057
					602.5	0.056
					603	0.055
					603.5	0.055
					604	0.054
					604.5	0.054
					605	0.053
					605.5	0.053
					606	0.052
					606.5	0.052
					607	0.051
					607.5	0.051
					608	0.05
					608.5	0.05
					609	0.05
					609.5	0.049
					610	0.049
					610.5	0.049
					611	0.048
					611.5	0.048
					612	0.048
					612.5	0.047
					613	0.047
					613.5	0.047
					614	0.046
					614.5	0.046
					615	0.046
					615.5	0.046
					616	0.045
					616.5	0.045
					617	0.045
					617.5	0.045
					618	0.045
					618.5	0.045
					619	0.044
					619.5	0.044
					620	0.044
					620.5	0.044
					621	0.044
					621.5	0.044
					622	0.044
					622.5	0.044
					623	0.044
					623.5	0.044
					624	0.044
					624.5	0.044
					625	0.044
					625.5	0.044
					626	0.044
					626.5	0.045
					627	0.044
					627.5	0.045
					628	0.045
					628.5	0.045
					629	0.045
					629.5	0.046
					630	0.046
					630.5	0.046
					631	0.046
					631.5	0.047
					632	0.047
					632.5	0.047
					633	0.047
					633.5	0.048
					634	0.048
					634.5	0.048
					635	0.049
					635.5	0.049
					636	0.05
					636.5	0.051
					637	0.051
					637.5	0.052
					638	0.053
					638.5	0.053
					639	0.054
					639.5	0.055
					640	0.056
					640.5	0.057
					641	0.058
					641.5	0.059
					642	0.06
					642.5	0.061
					643	0.062
					643.5	0.063
					644	0.063
					644.5	0.064
					645	0.064
					645.5	0.065
					646	0.064
					646.5	0.064
					647	0.064
					647.5	0.064
					648	0.064
					648.5	0.063
					649	0.063
					649.5	0.062
					650	0.061
					650.5	0.061
					651	0.06
					651.5	0.059
					652	0.058
					652.5	0.058
					653	0.057
					653.5	0.056
					654	0.055
					654.5	0.054
					655	0.053
					655.5	0.052
					656	0.052
					656.5	0.051
					657	0.05
					657.5	0.049
					658	0.049
					658.5	0.048
					659	0.047
					659.5	0.047
					660	0.047
					660.5	0.046
					661	0.046
					661.5	0.045
					662	0.045
					662.5	0.044
					663	0.044
					663.5	0.044
					664	0.043
					664.5	0.043
					665	0.043
					665.5	0.042
					666	0.042
					666.5	0.042
					667	0.042
					667.5	0.042
					668	0.041
					668.5	0.041
					669	0.041
					669.5	0.041
					670	0.041
					670.5	0.041
					671	0.041
					671.5	0.041
					672	0.041
					672.5	0.041
					673	0.04
					673.5	0.04
					674	0.04
					674.5	0.04
					675	0.04
					675.5	0.04
					676	0.04
					676.5	0.04
					677	0.04
					677.5	0.04
					678	0.04
					678.5	0.04
					679	0.04
					679.5	0.04
					680	0.04
					680.5	0.04
					681	0.04
					681.5	0.04
					682	0.039
					682.5	0.04
					683	0.039
					683.5	0.04
					684	0.04
					684.5	0.04
					685	0.039
					685.5	0.04
					686	0.039
					686.5	0.039
					687	0.039
					687.5	0.039
					688	0.039
					688.5	0.039
					689	0.039
					689.5	0.039
					690	0.039
					690.5	0.039
					691	0.039
					691.5	0.039
					692	0.039
					692.5	0.039
					693	0.039
					693.5	0.039
					694	0.039
					694.5	0.039
					695	0.039
					695.5	0.039
					696	0.039
					696.5	0.039
					697	0.039
					697.5	0.039
					698	0.039
					698.5	0.039
					699	0.039
					699.5	0.039
					700	0.039
					700.5	0.039
					701	0.039
					701.5	0.039
					702	0.039
					702.5	0.039
					703	0.039
					703.5	0.039
					704	0.039
					704.5	0.039
					705	0.039
					705.5	0.039
					706	0.039
					706.5	0.039
					707	0.039
					707.5	0.039
					708	0.039
					708.5	0.039
					709	0.039
					709.5	0.039
					710	0.039
					710.5	0.039
					711	0.039
					711.5	0.039
					712	0.039
					712.5	0.039
					713	0.039
					713.5	0.039
					714	0.039
					714.5	0.039
					715	0.039
					715.5	0.039
					716	0.039
					716.5	0.039
					717	0.039
					717.5	0.039
					718	0.039
					718.5	0.039
					719	0.039
					719.5	0.039
					720	0.039
					720.5	0.039
					721	0.039
					721.5	0.039
					722	0.039
					722.5	0.039
					723	0.039
					723.5	0.039
					724	0.039
					724.5	0.039
					725	0.039
					725.5	0.039
					726	0.039
					726.5	0.039
					727	0.039
					727.5	0.039
					728	0.04
					728.5	0.039
					729	0.039
					729.5	0.039
					730	0.04
					730.5	0.039
					731	0.04
					731.5	0.04
					732	0.04
					732.5	0.04
					733	0.04
					733.5	0.04
					734	0.04
					734.5	0.04
					735	0.04
					735.5	0.04
					736	0.04
					736.5	0.04
					737	0.04
					737.5	0.04
					738	0.04
					738.5	0.04
					739	0.04
					739.5	0.04
					740	0.04
					740.5	0.04
					741	0.04
					741.5	0.04
					742	0.04
					742.5	0.04
					743	0.04
					743.5	0.041
					744	0.041
					744.5	0.04
					745	0.04
					745.5	0.04
					746	0.04
					746.5	0.04
					747	0.04
					747.5	0.04
					748	0.04
					748.5	0.04
					749	0.04
					749.5	0.04
					750	0.04
					750.5	0.04
					751	0.04
					751.5	0.04
					752	0.04
					752.5	0.04
					753	0.04
					753.5	0.04
					754	0.04
					754.5	0.04
					755	0.039
					755.5	0.039
					756	0.04
					756.5	0.039
					757	0.039
					757.5	0.039
					758	0.039
					758.5	0.039
					759	0.039
					759.5	0.039
					760	0.039
					760.5	0.039
					761	0.039
					761.5	0.039
					762	0.039
					762.5	0.039
					763	0.039
					763.5	0.039
					764	0.039
					764.5	0.039
					765	0.039
					765.5	0.038
					766	0.038
					766.5	0.038
					767	0.038
					767.5	0.038
					768	0.039
					768.5	0.038
					769	0.038
					769.5	0.038
					770	0.038
					770.5	0.039
					771	0.038
					771.5	0.038
					772	0.038
					772.5	0.038
					773	0.038
					773.5	0.038
					774	0.038
					774.5	0.038
					775	0.038
					775.5	0.038
					776	0.038
					776.5	0.038
					777	0.038
					777.5	0.038
					778	0.038
					778.5	0.037
					779	0.037
					779.5	0.038
					780	0.037
					780.5	0.038
					781	0.037
					781.5	0.037
					782	0.038
					782.5	0.038
					783	0.038
					783.5	0.037
					784	0.037
					784.5	0.038
					785	0.037
					785.5	0.038
					786	0.037
					786.5	0.037
					787	0.037
					787.5	0.037
					788	0.037
					788.5	0.037
					789	0.037
					789.5	0.037
					790	0.037
					790.5	0.037
					791	0.037
					791.5	0.037
					792	0.037
					792.5	0.037
					793	0.037
					793.5	0.037
					794	0.037
					794.5	0.037
					795	0.037
					795.5	0.037
					796	0.037
					796.5	0.037
					797	0.037
					797.5	0.036
					798	0.037
					798.5	0.037
					799	0.038
					799.5	0.037
					800	0.037
					800.5	0.037
					801	0.037
					801.5	0.037
					802	0.037
					802.5	0.037
					803	0.037
					803.5	0.037
					804	0.037
					804.5	0.037
					805	0.037
					805.5	0.037
					806	0.037
					806.5	0.037
					807	0.038
					807.5	0.037
					808	0.037
					808.5	0.037
					809	0.037
					809.5	0.037
					810	0.037
					810.5	0.037
					811	0.037
					811.5	0.037
					812	0.037
					812.5	0.037
					813	0.037
					813.5	0.037
					814	0.037
					814.5	0.037
					815	0.037
					815.5	0.036
					816	0.037
					816.5	0.037
					817	0.037
					817.5	0.036
					818	0.037
					818.5	0.037
					819	0.037
					819.5	0.037
					820	0.037
					820.5	0.037
					821	0.036
					821.5	0.036
					822	0.036
					822.5	0.037
					823	0.037
					823.5	0.037
					824	0.037
					824.5	0.037
					825	0.036
					825.5	0.036
					826	0.036
					826.5	0.036
					827	0.036
					827.5	0.036
					828	0.036
					828.5	0.036
					829	0.036
					829.5	0.036
					830	0.036
					830.5	0.036
					831	0.036
					831.5	0.036
					832	0.035
					832.5	0.036
					833	0.036
					833.5	0.036
					834	0.036
					834.5	0.035
					835	0.036
					835.5	0.035
					836	0.035
					836.5	0.035
					837	0.035
					837.5	0.036
					838	0.035
					838.5	0.034
					839	0.035
					839.5	0.035
					840	0.036
					840.5	0.035
					841	0.035
					841.5	0.035
					842	0.035
					842.5	0.034
					843	0.035
					843.5	0.035
					844	0.036
					844.5	0.035
					845	0.035
					845.5	0.035
					846	0.034
					846.5	0.035
					847	0.035
					847.5	0.034
					848	0.035
					848.5	0.035
					849	0.036
					849.5	0.035
					850	0.035
					850.5	0.036
					851	0.035
					851.5	0.035
					852	0.035
					852.5	0.035
					853	0.035
					853.5	0.036
					854	0.034
					854.5	0.035
					855	0.036
					855.5	0.036
					856	0.035
					856.5	0.036
					857	0.034
					857.5	0.037
					858	0.034
					858.5	0.034
					859	0.037
					859.5	0.035
					860	0.035
					860.5	0.036
					861	0.035
					861.5	0.035
					862	0.036
					862.5	0.035
					863	0.035
					863.5	0.038
					864	0.037
					864.5	0.037
					865	0.037
					865.5	0.036
					866	0.038
					866.5	0.037
					867	0.036
					867.5	0.037
					868	0.038
					868.5	0.036
					869	0.038
					869.5	0.038
					870	0.039
					870.5	0.039
					871	0.038
					871.5	0.04
					872	0.037
					872.5	0.039
					873	0.041
					873.5	0.04
					874	0.04
					874.5	0.04
					875	0.038
					875.5	0.041
					876	0.04
					876.5	0.041
					877	0.04
					877.5	0.042
					878	0.042
					878.5	0.043
					879	0.047
					879.5	0.046
					880	0.047
					880.5	0.041
					881	0.045
					881.5	0.045
					882	0.041
					882.5	0.045
					883	0.047
					883.5	0.046
					884	0.043
					884.5	0.045
					885	0.047
					885.5	0.047
					886	0.045
					886.5	0.046
					887	0.048
					887.5	0.045
					888	0.049
					888.5	0.051
					889	0.047
					889.5	0.054
					890	0.053
					890.5	0.051
					891	0.052
					891.5	0.049
					892	0.043
					892.5	0.055
					893	0.054
					893.5	0.05
					894	0.053
					894.5	0.054
					895	0.048
					895.5	0.059
					896	0.055
					896.5	0.054
					897	0.056
					897.5	0.06
					898	0.056
					898.5	0.064
					899	0.06
					899.5	0.051
					900	0.059

## Sheet: Figure 3
Figure 3a				Figure 3b													Figure 3c										Figure 3d														Figure 3e				Figure 3f
	phoPPF-3		PPF-3		phoPPF-3							PPF-3						phoPPF-3				PPF-3						phoPPF-3							PPF-3							phoPPF-3		PPF-3		phoPPF-3		PPF-3
2 theta (degree)	Intensity (a.u.)	2 theta (degree)	Intensity (a.u.)		Raw	Sum	Peak 1	Peak 2	Peak 3	Peak 4		Raw	Sum	Peak 1	Peak 2	Peak 3		Raw	Sum	Peak 1	Peak 2		Raw	Sum	Peak 1	Peak 2		Raw	Sum	Peak 1	Peak 2	Peak 3	Peak 4		Raw	Sum	Peak 1	Peak 2	Peak 3	Peak 4	Wavenumber (cm-1)	Absorbance	Wavenumber (cm-1)	Absorbance	Wavelength (nm)	Absorbance	Wavelength (nm)	Absorbance
3	12345.3	3.005	8263	Binding energy (eV)	Intensity (a.u.)						Binding energy (eV)	Intensity (a.u.)					Binding energy (eV)	Intensity (a.u.)				Binding energy (eV)	Intensity (a.u.)				Binding energy (eV)	Intensity (a.u.)						Binding energy (eV)	Intensity (a.u.)						650.375	13082	650.375	-286292	800	1.4271	800	0.9346
3.015	12345.3	3.02	8260	536	1195.72	1215.34	1203.27	1200.34	1200.15	1198.73	536	-2964.65	-2949.71	-2960.93	-2958.78	-2959.3	404	1004.63	1009.06	1008.56	1000.04	404	-892.125	-914.683	-916.053	-925.228	810	1726.28	1734.52	1732.64	1726.62	1727.71	1726.37	810	616.767	628.031	626.256	617.364	617.58	617.133	650.857	12971.2	650.857	-286235	799	1.4272	799	0.9355
3.03	12345.3	3.035	8266	535.9	1225.21	1216.19	1203.71	1200.53	1200.29	1198.82	535.9	-2918.44	-2949.23	-2960.78	-2958.59	-2959.16	403.9	1006.37	1009.49	1008.97	1000.04	403.9	-882.241	-914.241	-915.662	-925.267	809.9	1753.29	1734.85	1732.96	1726.63	1727.72	1726.37	809.9	608.723	628.578	626.785	617.373	617.586	617.135	651.34	12793.7	651.34	-286586	798	1.4277	798	0.9368
3.045	12348.2	3.05	8279	535.8	1212.05	1217.05	1204.14	1200.68	1200.38	1198.86	535.8	-2967.94	-2948.83	-2960.72	-2958.5	-2959.11	403.8	997.095	1009.94	1009.4	1000.04	403.8	-893.109	-913.789	-915.264	-925.33	809.8	1745.31	1735.08	1733.17	1726.51	1727.61	1726.25	809.8	653.469	629.221	627.41	617.44	617.651	617.197	651.822	12552.1	651.822	-287300	797	1.4273	797	0.9372
3.06	12348.7	3.065	8297	535.7	1233.82	1218	1204.65	1200.86	1200.51	1198.92	535.7	-2960.22	-2948.29	-2960.54	-2958.3	-2958.94	403.7	1032.68	1010.45	1009.89	1000.06	403.7	-863.561	-913.27	-914.801	-925.362	809.7	1737.38	1735.37	1733.45	1726.42	1727.53	1726.16	809.7	693.165	629.579	627.75	617.183	617.39	616.932	652.304	12290.5	652.304	-288234	796	1.4259	796	0.9379
3.075	12349.2	3.08	8315	535.6	1251.24	1218.99	1205.16	1201.02	1200.61	1198.95	535.6	-2988.71	-2947.74	-2960.37	-2958.09	-2958.78	403.6	1035.89	1010.89	1010.32	999.98	403.6	-891.981	-912.784	-914.375	-925.468	809.6	1743.85	1735.73	1733.79	1726.38	1727.49	1726.11	809.6	607.371	629.688	627.839	616.635	616.839	616.377	652.786	12066.9	652.786	-289206	795	1.4247	795	0.9392
3.09	12345.2	3.095	8331	535.5	1242.19	1220.04	1205.71	1201.17	1200.68	1198.96	535.5	-2943.6	-2947.1	-2960.12	-2957.82	-2958.56	403.5	1055.6	1011.37	1010.77	999.888	403.5	-883.225	-912.177	-913.832	-925.496	809.5	1791.16	1736.09	1734.13	1726.3	1727.42	1726.03	809.5	669.172	630.461	628.593	616.708	616.909	616.443	653.268	11916.9	653.268	-290081	794	1.4256	794	0.9407
3.105	12336	3.11	8341	535.4	1231.11	1221.19	1206.33	1201.35	1200.78	1198.99	535.4	-2980.49	-2946.53	-2959.96	-2957.63	-2958.43	403.4	1024.51	1011.82	1011.21	999.737	403.4	-907.675	-911.542	-913.264	-925.544	809.4	1726.49	1736.27	1734.28	1726.01	1727.13	1725.73	809.4	684.706	630.83	628.944	616.331	616.529	616.059	653.75	11832.9	653.75	-290821	793	1.4262	793	0.9407
3.12	12321.7	3.125	8348	535.3	1193.4	1222.47	1207.05	1201.57	1200.91	1199.04	535.3	-2962.16	-2945.84	-2959.7	-2957.36	-2958.2	403.3	1010.61	1012.42	1011.79	999.682	403.3	-907.339	-910.785	-912.579	-925.523	809.3	1789.63	1736.77	1734.77	1726.01	1727.14	1725.73	809.3	673.525	631.134	629.227	615.839	616.033	615.559	654.232	11769.6	654.232	-291482	792	1.4257	792	0.9399
3.135	12304.3	3.14	8351	535.2	1174.96	1223.93	1207.92	1201.86	1201.1	1199.16	535.2	-2968.19	-2945.16	-2959.47	-2957.1	-2958.01	403.2	1036.1	1013.13	1012.46	999.669	403.2	-938.223	-909.967	-911.836	-925.5	809.2	1765.91	1737.02	1735	1725.73	1726.86	1725.44	809.2	641.953	631.565	629.638	615.425	615.615	615.137	654.715	11671.6	654.715	-292164	791	1.4252	791	0.9416
3.15	12286.5	3.155	8352	535.1	1181.12	1225.56	1208.93	1202.2	1201.34	1199.31	535.1	-2949.41	-2944.42	-2959.21	-2956.82	-2957.8	403.1	1035.67	1013.81	1013.12	999.581	403.1	-891.877	-908.996	-910.947	-925.39	809.1	1710.62	1737.42	1735.38	1725.55	1726.69	1725.25	809.1	578.167	632.278	630.33	615.237	615.423	614.941	655.197	11505.1	655.197	-292937	790	1.4242	790	0.9422
3.165	12267.8	3.17	8354	535	1201.59	1227.37	1210.07	1202.55	1201.57	1199.45	535	-3009.74	-2943.68	-2958.98	-2956.57	-2957.62	403	1081.96	1014.57	1013.86	999.494	403	-854.118	-908.07	-910.106	-925.397	809	1716.72	1738.11	1736.06	1725.62	1726.77	1725.32	809	676.607	633.508	631.54	615.513	615.695	615.209	655.679	11275.1	655.679	-293792	789	1.4245	789	0.9434
3.18	12250.5	3.185	8361	534.9	1183.62	1229.37	1211.36	1202.9	1201.78	1199.57	534.9	-2959.68	-2942.77	-2958.59	-2956.17	-2957.3	402.9	1073.75	1015.27	1014.52	999.268	402.9	-914.614	-907.154	-909.283	-925.497	808.9	1755.21	1738.82	1736.75	1725.67	1726.82	1725.36	808.9	665.274	634.083	632.093	615.075	615.253	614.762	656.161	11017.9	656.161	-294642	788	1.4255	788	0.9445
3.195	12232.5	3.2	8370	534.8	1214.03	1231.71	1212.94	1203.31	1202.04	1199.72	534.8	-2933.9	-2941.91	-2958.28	-2955.87	-2957.07	402.8	1040.14	1016.08	1015.31	999.067	402.8	-917.007	-905.981	-908.208	-925.432	808.8	1756.35	1739.41	1737.31	1725.54	1726.69	1725.22	808.8	661.497	634.798	632.786	614.716	614.889	614.394	656.643	10773.8	656.643	-295364	787	1.4247	787	0.945
3.21	12218.7	3.215	8382	534.7	1250.78	1234.44	1214.85	1203.7	1202.26	1199.83	534.7	-2947.68	-2941.06	-2958.01	-2955.6	-2956.89	402.7	1041.18	1017.12	1016.32	998.97	402.7	-909.556	-904.688	-907.021	-925.354	808.7	1776.31	1740.03	1737.91	1725.4	1726.57	1725.08	808.7	713.998	635.6	633.566	614.382	614.55	614.051	657.125	10557.1	657.125	-295862	786	1.4248	786	0.9467
3.225	12210.8	3.23	8394	534.6	1233.27	1237.72	1217.26	1204.08	1202.43	1199.89	534.6	-2953.22	-2940.11	-2957.68	-2955.28	-2956.67	402.6	1077.28	1018.29	1017.45	998.871	402.6	-916.078	-903.282	-905.729	-925.289	808.6	1798.64	1740.62	1738.48	1725.17	1726.34	1724.85	808.6	635.454	636.083	634.027	613.664	613.827	613.323	657.607	10342.4	657.607	-296108	785	1.4244	785	0.9466
3.24	12203.2	3.245	8405	534.5	1154.91	1241.94	1220.53	1204.54	1202.65	1199.98	534.5	-2971.51	-2939.09	-2957.31	-2954.93	-2956.42	402.5	1073.11	1019.53	1018.66	998.663	402.5	-888.499	-901.701	-904.269	-925.198	808.5	1781.28	1741.16	1739	1724.84	1726.02	1724.51	808.5	676.775	637.199	635.121	613.512	613.67	613.162	658.089	10076.7	658.089	-296144	784	1.4227	784	0.947
3.255	12194	3.26	8413	534.4	1196.97	1247.6	1225.16	1205.17	1203.01	1200.21	534.4	-2950.99	-2937.96	-2956.86	-2954.51	-2956.12	402.4	1089.07	1021.02	1020.11	998.47	402.4	-881.088	-899.997	-902.696	-925.17	808.4	1765.51	1741.83	1739.65	1724.59	1725.77	1724.25	808.4	671.261	638.084	635.981	613.059	613.212	612.699	658.571	9712.77	658.571	-296045	783	1.4228	783	0.9499
3.27	12182.7	3.275	8417	534.3	1293.69	1255.12	1231.54	1205.82	1203.32	1200.38	534.3	-3009.53	-2936.79	-2956.42	-2954.12	-2955.85	402.3	1061.97	1022.78	1021.83	998.23	402.3	-901.433	-898.066	-900.905	-925.152	808.3	1750.24	1742.64	1740.43	1724.41	1725.6	1724.06	808.3	698.743	639.077	636.951	612.642	612.79	612.273	659.053	9241.29	659.053	-296033	782	1.4232	782	0.9508
3.285	12167.3	3.29	8414	534.2	1265.71	1265.22	1240.38	1206.42	1203.5	1200.41	534.2	-2940.99	-2935.41	-2955.81	-2953.57	-2955.44	402.2	1092.01	1025.06	1024.07	998.074	402.2	-887.611	-895.756	-898.748	-925.069	808.2	1757.01	1743.58	1741.35	1724.3	1725.49	1723.94	808.2	717.839	639.94	637.79	612.023	612.165	611.643	659.536	8709.29	659.536	-295965	781	1.423	781	0.9516
3.3	12152.7	3.305	8407	534.1	1297.31	1279.21	1252.94	1207.19	1203.74	1200.48	534.1	-2953.53	-2934.07	-2955.28	-2953.14	-2955.15	402.1	1046.32	1027.88	1026.84	997.829	402.1	-872.877	-893.041	-896.198	-925.01	808.1	1769.08	1744.56	1742.31	1724.15	1725.35	1723.79	808.1	672.165	640.736	638.561	611.261	611.396	610.87	660.018	8208.39	660.018	-295821	780	1.4227	780	0.9521
3.315	12136.7	3.32	8396	534	1302.56	1298.31	1270.41	1208.09	1203.96	1200.53	534	-3021.06	-2932.59	-2954.67	-2952.66	-2954.83	402	1068.1	1031.7	1030.62	997.726	402	-886.587	-889.753	-893.088	-924.977	808	1759.78	1745.54	1743.27	1723.95	1725.16	1723.58	808	644.202	641.936	639.735	610.826	610.955	610.424	660.5	7841.9	660.5	-295573	779	1.4229	779	0.953
3.33	12123.8	3.335	8385	533.9	1359.83	1324.14	1294.35	1209.2	1204.19	1200.57	533.9	-2991.93	-2930.83	-2953.82	-2951.99	-2954.33	401.9	1119.69	1036.68	1035.55	997.558	401.9	-838.271	-885.568	-889.097	-924.892	807.9	1824.86	1746.65	1744.35	1723.8	1725.01	1723.42	807.9	614.406	643.414	641.188	610.592	610.714	610.178	660.982	7683.45	660.982	-295220	778	1.4228	778	0.9545
3.345	12111.3	3.35	8374	533.8	1430.12	1358.38	1326.35	1210.52	1204.36	1200.53	533.8	-3088.68	-2928.96	-2952.92	-2951.35	-2953.88	401.8	1093.44	1043.21	1042.03	997.237	401.8	-877.167	-880.29	-884.029	-924.917	807.8	1787.43	1747.53	1745.21	1723.34	1724.56	1722.96	807.8	661.593	645.188	642.936	610.573	610.688	610.147	661.464	7645.74	661.464	-294811	777	1.4224	777	0.9547
3.36	12103.2	3.365	8367	533.7	1384.15	1402.66	1367.96	1212.13	1204.44	1200.4	533.7	-3032.31	-2926.66	-2951.67	-2950.46	-2953.2	401.7	1116.81	1052.14	1050.9	996.998	401.7	-820.28	-873.191	-877.161	-924.822	807.7	1747.84	1748.65	1746.31	1723.05	1724.28	1722.66	807.7	668.443	646.699	644.419	610.21	610.319	609.773	661.946	7800.5	661.946	-294423	776	1.4219	776	0.9563
3.375	12100.2	3.38	8363	533.6	1427.31	1458.71	1420.77	1214.33	1204.63	1200.35	533.6	-3019.61	-2924.22	-2950.33	-2949.64	-2952.61	401.6	1138.14	1064.13	1062.82	996.692	401.6	-833.741	-863.835	-868.058	-924.854	807.6	1686.76	1750.04	1747.67	1722.95	1724.17	1722.55	807.6	620.544	648.24	645.933	609.796	609.896	609.346	662.428	8078.56	662.428	-294132	775	1.4221	775	0.9571
3.39	12096.2	3.395	8361	533.5	1498.69	1527.26	1485.36	1217.13	1204.79	1200.25	533.5	-2989.65	-2921.45	-2948.74	-2948.81	-2952.02	401.5	1139.98	1080.15	1078.77	996.324	401.5	-784.77	-851.137	-855.636	-924.826	807.5	1789.11	1751.79	1749.39	1723.12	1724.35	1722.71	807.5	619.696	650.208	647.873	609.728	609.82	609.264	662.91	8405.92	662.91	-293968	774	1.4223	774	0.9571
3.405	12091.7	3.41	8360	533.4	1571.94	1608.42	1561.65	1220.68	1204.87	1200.05	533.4	-2980.13	-2918.26	-2946.82	-2947.98	-2951.47	401.4	1192.61	1101.42	1099.97	995.955	401.4	-840.504	-834.107	-838.911	-924.901	807.4	1773.09	1753.15	1750.73	1722.83	1724.06	1722.41	807.4	718.984	652.265	649.902	609.665	609.75	609.188	663.393	8726.58	663.393	-293909	773	1.4218	773	0.9591
3.42	12086.5	3.425	8358	533.3	1711.27	1701.29	1648.48	1225.21	1204.88	1199.75	533.3	-2970.81	-2914.46	-2944.37	-2947.12	-2950.91	401.3	1179.6	1129.07	1127.54	995.43	401.3	-760.48	-811.057	-816.197	-924.798	807.3	1788.71	1754.68	1752.23	1722.6	1723.85	1722.18	807.3	621.897	653.683	651.29	608.88	608.955	608.389	663.875	9009.62	663.875	-293893	772	1.422	772	0.9603
3.435	12078.2	3.44	8354	533.2	1786.6	1803.35	1743.1	1230.86	1204.71	1199.26	533.2	-2983.22	-2909.81	-2941.18	-2946.21	-2950.33	401.2	1210.16	1164.66	1163.04	994.949	401.2	-702.217	-780.691	-786.203	-924.87	807.2	1761.51	1756.22	1753.75	1722.31	1723.56	1721.87	807.2	675.63	655.883	653.461	608.796	608.863	608.291	664.357	9243.51	664.357	-293855	771	1.4219	771	0.9606
3.45	12069.8	3.455	8349	533.1	1916.6	1911.15	1841.72	1238.06	1204.48	1198.66	533.1	-2956.96	-2903.98	-2936.91	-2945.2	-2949.7	401.1	1251.27	1209.42	1207.7	994.381	401.1	-690.452	-741.083	-747.008	-925.054	807.1	1757.02	1757.97	1755.47	1722.14	1723.39	1721.69	807.1	611.965	657.775	655.322	608.321	608.378	607.801	664.839	9423	664.839	-293761	770	1.4214	770	0.9625
3.465	12059.5	3.47	8346	533	2098.84	2019.38	1938.72	1247.03	1204.09	1197.88	533	-2966.87	-2896.68	-2931.29	-2944.18	-2949.07	401	1252.91	1264.47	1262.66	993.693	401	-668.243	-690.183	-696.569	-925.223	807	1785.35	1759.84	1757.31	1721.99	1723.24	1721.53	807	685.874	660.208	657.723	608.306	608.353	607.771	665.321	9538.91	665.321	-293627	769	1.4212	769	0.9638
3.48	12051.3	3.485	8345	532.9	2164.93	2121.76	2027.44	1258.04	1203.49	1196.84	532.9	-2943.16	-2887.37	-2923.8	-2943.04	-2948.39	400.9	1322.01	1330.8	1328.87	993.008	400.9	-631.012	-626.158	-633.061	-925.396	806.9	1710.84	1761.67	1759.11	1721.71	1722.97	1721.24	806.9	694.222	662.182	659.666	607.753	607.79	607.202	665.803	9576.36	665.803	-293512	768	1.4205	768	0.9643
3.495	12043	3.5	8347	532.8	2195.07	2211.44	2100.66	1271.64	1202.85	1195.71	532.8	-2897.88	-2875.57	-2913.96	-2941.84	-2947.7	400.8	1411.64	1408.52	1406.47	992.12	400.8	-598.992	-547.477	-554.961	-925.603	806.8	1762.77	1763.93	1761.34	1721.77	1723.03	1721.29	806.8	692.709	664.172	661.623	607.136	607.162	606.569	666.285	9520.27	666.285	-293502	767	1.4202	767	0.965
3.51	12034.8	3.515	8355	532.7	2252.14	2281.32	2150.97	1288.19	1202.24	1194.57	532.7	-2891.34	-2860.7	-2901.22	-2940.64	-2947.07	400.7	1512.72	1497.19	1495	990.966	400.7	-478.375	-453.13	-461.274	-925.818	806.7	1754.19	1766.05	1763.43	1721.59	1722.86	1721.1	806.7	754.374	666.244	663.661	606.526	606.541	605.942	666.767	9371.72	666.767	-293684	766	1.4212	766	0.9665
3.525	12029	3.53	8368	532.6	2278.35	2325.79	2172.42	1307.97	1201.65	1193.37	532.6	-2870.1	-2841.97	-2884.81	-2939.31	-2946.39	400.6	1580.88	1595.61	1593.27	989.514	400.6	-397.807	-343.079	-351.981	-926.253	806.6	1802.79	1768.3	1765.65	1721.45	1722.72	1720.95	806.6	712.829	667.938	665.321	605.463	605.466	604.861	667.25	9171.06	667.25	-294102	765	1.4211	765	0.9673
3.54	12022.2	3.545	8381	532.5	2386.66	2342.18	2162.12	1331.21	1201.13	1192.16	532.5	-2835.61	-2818.73	-2864.1	-2937.88	-2945.7	400.5	1670.28	1701.69	1699.19	987.863	400.5	-233.213	-218.102	-227.89	-926.775	806.5	1760.28	1770.42	1767.74	1721.09	1722.37	1720.57	806.5	670.132	669.997	667.345	604.695	604.686	604.075	667.732	9008.88	667.732	-294693	764	1.4205	764	0.968
3.555	12017.7	3.56	8393	532.4	2311.49	2331.63	2121.07	1357.89	1200.59	1190.81	532.4	-2816.26	-2790.32	-2838.49	-2936.32	-2945.01	400.4	1715.97	1812.17	1809.49	985.952	400.4	-74.47	-80.552	-91.401	-927.555	806.4	1730.57	1772.82	1770.12	1720.92	1722.2	1720.39	806.4	696.767	672.429	669.742	604.233	604.211	603.595	668.214	8986.07	668.214	-295289	763	1.4202	763	0.9704
3.57	12012	3.575	8400	532.3	2277.16	2299.15	2054.23	1388.31	1200.37	1189.63	532.3	-2731.32	-2756.1	-2807.38	-2934.57	-2944.29	400.3	1819.33	1922.99	1920.1	983.914	400.3	76.415	66.058	53.884	-928.494	806.3	1806.65	1775.46	1772.72	1720.88	1722.17	1720.35	806.3	691.589	674.732	672.008	603.574	603.539	602.917	668.696	9124.8	668.696	-295725	762	1.42	762	0.971
3.585	12002	3.59	8404	532.2	2235.19	2251.51	1968.55	1422.16	1200.46	1188.55	532.2	-2685.02	-2715.86	-2770.64	-2932.7	-2943.67	400.2	1979.5	2028.81	2025.7	981.578	400.2	242.993	216.757	202.848	-929.422	806.2	1810.77	1777.84	1775.06	1720.5	1721.79	1719.95	806.2	725.858	677.126	674.364	602.949	602.9	602.271	669.178	9341.13	669.178	-295984	761	1.4192	761	0.9704
3.6	11990.3	3.605	8403	532.1	2216.25	2195.95	1871.49	1459.1	1200.96	1187.58	532.1	-2608.92	-2669.31	-2728.12	-2930.51	-2943.06	400.1	2089.73	2123.68	2120.32	978.772	400.1	369.116	365.344	349.03	-930.125	806.1	1819.82	1780.28	1777.47	1720.1	1721.39	1719.54	806.1	645.242	679.325	676.524	602.07	602.007	601.372	669.66	9525.47	669.66	-296175	760	1.4196	760	0.9723
3.615	11977.8	3.62	8398	532	2142.53	2139.1	1770.22	1498.47	1201.97	1186.7	532	-2580.01	-2616.76	-2680.26	-2927.92	-2942.51	400	2182.45	2201.48	2197.83	975.653	400	484.826	504.559	484.749	-930.073	806	1793.45	1782.77	1779.93	1719.66	1720.95	1719.08	806	662.889	682.154	679.314	601.772	601.694	601.053	670.142	9620.72	670.142	-296408	759	1.4202	759	0.9738
3.63	11969.5	3.635	8389	531.9	2080.73	2086.44	1670.79	1539.55	1203.78	1186	531.9	-2535.8	-2558.61	-2627.71	-2924.58	-2941.91	399.9	2270.52	2256.25	2252.27	972.281	399.9	612.717	626.499	601.429	-928.57	805.9	1747.77	1785.46	1782.58	1719.33	1720.63	1718.74	805.9	665.05	684.899	682.019	601.344	601.25	600.603	670.624	9627.55	670.624	-296722	758	1.4199	758	0.9746
3.645	11962.5	3.65	8380	531.8	2094.32	2041.82	1577.79	1581.34	1206.61	1185.47	531.8	-2515.26	-2495.76	-2571.74	-2920.21	-2941.28	399.8	2332.38	2283.12	2278.76	968.684	399.8	763.529	723.362	690.273	-924.654	805.8	1766.52	1788.44	1785.52	1719.21	1720.52	1718.61	805.8	648.323	687.668	684.746	600.898	600.788	600.134	671.106	9578.73	671.106	-297091	757	1.4197	757	0.9767
3.66	11956.8	3.665	8372	531.7	2045.49	2007.55	1494.42	1622.44	1210.7	1185.01	531.7	-2404.4	-2429.52	-2514.12	-2914.27	-2940.55	399.7	2377.89	2279.4	2274.57	964.96	399.7	870.956	788.65	743.407	-917.008	805.7	1783.1	1791.4	1788.45	1719.01	1720.32	1718.39	805.7	708.043	690.588	687.623	600.572	600.444	599.783	671.589	9512.99	671.589	-297450	756	1.4206	756	0.9768
3.675	11953.8	3.68	8366	531.6	1990.93	1984.56	1422.5	1661.59	1216.62	1184.71	531.6	-2333.06	-2361.55	-2457.23	-2906.3	-2939.9	399.6	2323.28	2245.17	2239.78	961.194	399.6	808.796	818.897	755.591	-903.746	805.6	1787.27	1794.36	1791.38	1718.73	1720.04	1718.09	805.6	741.072	693.1	690.092	599.809	599.663	598.996	672.071	9457.2	672.071	-297728	755	1.4198	755	0.9769
3.69	11951	3.695	8362	531.5	1994.93	1972.53	1362.68	1697.22	1225	1184.6	531.5	-2271.8	-2293.64	-2403.72	-2895.33	-2939.22	399.5	2239.26	2183.58	2177.45	957.753	399.5	849.756	814.885	725.571	-882.387	805.5	1798.56	1797.37	1794.35	1718.43	1719.74	1717.78	805.5	738.287	695.387	692.333	598.801	598.636	597.962	672.553	9415.67	672.553	-297888	754	1.4198	754	0.9786
3.705	11948.7	3.71	8363	531.4	1905.92	1970.09	1314.39	1727.65	1236.49	1184.61	531.4	-2252.31	-2227.51	-2356.52	-2880.2	-2938.46	399.4	2097.63	2099.74	2092.6	954.827	399.4	751.493	780.891	655.564	-851.145	805.4	1794.29	1800.38	1797.32	1718.08	1719.39	1717.41	805.4	704.162	697.699	694.6	597.806	597.621	596.94	673.035	9371.02	673.035	-297936	753	1.4191	753	0.9798
3.72	11941	3.725	8369	531.3	1925.37	1975.64	1276.64	1751.48	1252.17	1184.9	531.3	-2230.04	-2164.68	-2318.64	-2859.33	-2937.49	399.3	2026.63	1999.99	1991.4	952.756	399.3	647.579	724.919	551.922	-808.001	805.3	1810.48	1803.47	1800.37	1717.75	1719.06	1717.06	805.3	705.97	700.261	697.114	597.053	596.848	596.16	673.517	9296.04	673.517	-297932	752	1.4198	752	0.9817
3.735	11928	3.74	8381	531.2	1950.39	1987.19	1247.77	1767.12	1272.93	1185.32	531.2	-2084.36	-2106.32	-2293.04	-2831.03	-2936.26	399.2	1836.73	1890.65	1879.93	951.577	399.2	590.508	655.814	422.809	-752.257	805.2	1830.23	1806.53	1803.39	1717.34	1718.65	1716.63	805.2	658.912	702.8	699.604	596.282	596.056	595.361	673.999	9175.15	673.999	-297957	751	1.4201	751	0.9823
3.75	11915	3.755	8398	531.1	2017.93	2003.3	1226.08	1773.58	1299.96	1185.89	531.1	-2076.92	-2052.8	-2282.21	-2793.49	-2934.97	399.1	1786.99	1778.25	1764.34	952.028	399.1	579.888	581.403	276.831	-684.817	805.1	1858.49	1809.54	1806.36	1716.84	1718.15	1716.11	805.1	701.385	705.667	702.421	595.85	595.601	594.899	674.481	9021.08	674.481	-298074	750	1.4197	750	0.983
3.765	11904.7	3.77	8420	531	2006.53	2023.09	1209.95	1770.29	1334.42	1186.61	531	-1991.63	-2002.72	-2287	-2744.29	-2933.2	399	1680.18	1668.02	1649.35	954.191	399	537.055	507.244	122.373	-608.628	805	1877.69	1812.45	1809.22	1716.21	1717.52	1715.46	805	736.431	708.199	704.902	595.106	594.833	594.124	674.963	8876.51	674.963	-298300	749	1.419	749	0.9841
3.78	11901.7	3.785	8444	530.9	2088.8	2046.72	1198.06	1757.51	1377.67	1187.64	530.9	-1986.58	-1953.53	-2307.32	-2681.32	-2930.94	398.9	1505.96	1564.99	1539.35	958.899	398.9	466.859	435.9	-32.961	-528.647	804.9	1882.07	1815.29	1812.02	1715.49	1716.8	1714.72	804.9	716.23	710.443	707.093	594.103	593.805	593.089	675.446	8796.19	675.446	-298611	748	1.4192	748	0.9853
3.795	11901.3	3.8	8467	530.8	2043.98	2074.79	1189.11	1735.79	1430.69	1188.97	530.8	-1901.92	-1901.1	-2341.42	-2602.32	-2927.73	398.8	1404.46	1473.35	1437.72	967.129	398.8	427.987	366.463	-182.862	-452.018	804.8	1805.93	1818.13	1814.81	1714.74	1716.05	1713.95	804.8	686.218	712.789	709.384	593.24	592.917	592.193	675.928	8818.56	675.928	-298960	747	1.4196	747	0.9869
3.81	11903.5	3.815	8485	530.7	2144.27	2108.72	1182.39	1706.52	1494.42	1190.95	530.7	-1859.13	-1841.08	-2386.89	-2505.94	-2923.31	398.7	1405.28	1395.86	1346.46	979.461	398.7	253.053	294.739	-322.573	-387.774	804.7	1822.13	1821.32	1817.95	1714.35	1715.65	1713.53	804.7	729.572	715.297	711.836	592.591	592.24	591.509	676.41	8939.84	676.41	-299311	746	1.4199	746	0.9886
3.825	11908.2	3.83	8495	530.6	2129.64	2149.81	1176.99	1670.94	1569.11	1193.66	530.6	-1747.27	-1768.72	-2440.66	-2391.1	-2916.9	398.6	1326.23	1334.09	1266.39	996.296	398.6	157.255	214.876	-448.501	-345.003	804.6	1845.11	1824.43	1821.02	1713.87	1715.18	1713.04	804.6	695.142	717.427	713.908	591.622	591.243	590.504	676.892	9106.9	676.892	-299666	745	1.4189	745	0.9894
3.84	11915.2	3.845	8497	530.5	2245.57	2199.54	1172.62	1630.85	1654.65	1197.72	530.5	-1636.17	-1680.34	-2499.73	-2258.26	-2907.68	398.5	1260.35	1289.08	1198.17	1018.3	398.5	113.637	120.855	-558.9	-331.678	804.5	1781.96	1827.42	1823.96	1713.29	1714.6	1712.43	804.5	679.552	719.73	716.152	590.899	590.49	589.743	677.374	9234.24	677.374	-300059	744	1.4191	744	0.9904
3.855	11922.7	3.86	8494	530.4	2321.03	2258.79	1168.72	1587.62	1749.94	1203.62	530.4	-1538.34	-1573.1	-2561.22	-2108.89	-2894.19	398.4	1258.57	1260.41	1141.41	1045.38	398.4	5.866	10.123	-653.254	-351.002	804.4	1827.81	1830.67	1827.16	1713	1714.3	1712.12	804.4	642.833	722.062	718.422	590.285	589.845	589.09	677.856	9239.1	677.856	-300536	743	1.4186	743	0.9909
3.87	11925	3.875	8487	530.3	2365.77	2328.27	1165.16	1542.78	1853.39	1212.52	530.3	-1434.09	-1445.44	-2622.61	-1945.93	-2874.39	398.3	1249.47	1246.31	1095.07	1076.6	398.3	-95.454	-114.464	-731.776	-399.74	804.3	1802.69	1833.67	1830.11	1712.5	1713.79	1711.59	804.3	732.645	724.568	720.865	589.935	589.462	588.699	678.338	9074.41	678.338	-301119	742	1.4179	742	0.9921
3.885	11923	3.89	8479	530.2	2457.62	2408.03	1161.83	1497.76	1962.29	1225.98	530.2	-1257.79	-1297.56	-2681.79	-1774.38	-2845.66	398.2	1259.9	1244.09	1058.01	1110.44	398.2	-195.35	-246.285	-795.609	-470.14	804.2	1808.76	1836.75	1833.13	1712.11	1713.4	1711.17	804.2	705.946	726.314	722.545	588.93	588.423	587.652	678.82	8747.05	678.82	-301793	741	1.4188	741	0.9934
3.9	11921	3.905	8472	530.1	2493.9	2497.78	1158.57	1453.59	2073.17	1246.09	530.1	-1157.42	-1130.91	-2737.38	-1600.65	-2804.7	398.1	1247.77	1249.99	1028.8	1144.52	398.1	-421.257	-377.572	-846.433	-552.762	804.1	1804.35	1839.73	1836.06	1711.69	1712.98	1710.73	804.1	733.173	728.138	724.301	588.114	587.571	586.791	679.302	8312.56	679.302	-302503	740	1.4183	740	0.9941
3.915	11918.3	3.92	8469	530	2558	2596.8	1155.41	1411.34	2181.62	1275.68	530	-961.335	-948.436	-2788.09	-1432.85	-2747.32	398	1272.11	1259.62	1006.17	1175.79	398	-501.961	-500.907	-885.778	-638.324	804	1831.08	1842.66	1838.94	1711.3	1712.57	1710.3	804	743.137	729.632	725.725	587.096	586.514	585.726	679.784	7846.32	679.784	-303193	739	1.4186	739	0.9959
3.93	11915.2	3.935	8471	529.9	2606.83	2704.1	1152.26	1371.67	2282.57	1318.16	529.9	-750.825	-754.352	-2833.53	-1280.43	-2669.08	397.9	1293.83	1267.97	988.713	1200.53	397.9	-620.72	-611.378	-915.949	-719.989	803.9	1783.52	1845.39	1841.6	1710.77	1712.04	1709.75	803.9	748.259	730.914	726.934	585.999	585.378	584.581	680.267	7417.35	680.267	-303825	738	1.4185	738	0.9957
3.945	11907.5	3.95	8475	529.8	2757.03	2818.57	1149.14	1335.08	2370.51	1377.47	529.8	-602.091	-553.706	-2873.56	-1153.49	-2565.13	397.8	1283.7	1270.34	975.283	1215.2	397.8	-737.279	-705.656	-938.662	-792.613	803.8	1787.27	1848.23	1844.39	1710.47	1711.73	1709.41	803.8	746.963	732.006	727.952	584.858	584.195	583.39	680.749	7062.32	680.749	-304400	737	1.4194	737	0.9969
3.96	11897.7	3.965	8481	529.7	2862.97	2938.51	1145.86	1301.78	2439.46	1457.4	529.7	-349.94	-352.279	-2908.16	-1062.04	-2431.02	397.7	1234.97	1263.31	965.002	1217.33	397.7	-787.115	-782.53	-955.526	-853.376	803.7	1878.27	1850.95	1847.05	1710.15	1711.4	1709.06	803.7	704.09	732.945	728.813	583.721	583.014	582.2	681.231	6778.55	681.231	-304956	736	1.4187	736	0.9986
3.975	11890.3	3.98	8488	529.6	3102.9	3062.65	1142.47	1271.91	2484.39	1561.7	529.6	-209.646	-155.416	-2937.99	-1014.53	-2263.41	397.6	1252.41	1245.62	957.188	1206.49	397.6	-799.64	-842.758	-968.085	-901.672	803.6	1801.48	1853.13	1849.16	1709.41	1710.65	1708.28	803.6	682.129	734.024	729.813	582.889	582.136	581.313	681.713	6537.07	681.713	-305539	735	1.4181	735	1.0002
3.99	11886.7	3.995	8495	529.5	3247.3	3189.17	1138.77	1245.27	2501.2	1692.44	529.5	-15.131	32.767	-2963.35	-1015.86	-2060.74	397.5	1233.13	1218.13	951.015	1184.15	397.5	-878.655	-888.214	-977.528	-938.281	803.5	1841.54	1855.52	1851.49	1709.02	1710.25	1707.86	803.5	718.223	735.084	730.789	582.214	581.413	580.58	682.195	6302.13	682.195	-306168	734	1.4188	734	1.0018
4.005	11884.5	4.01	8502	529.4	3451.34	3316.85	1134.88	1221.84	2488.37	1850.27	529.4	261.68	209.916	-2985.04	-1066.55	-1824.29	397.4	1156.37	1183.67	946.119	1153.62	397.4	-911.485	-921.23	-984.535	-964.68	803.4	1841.4	1857.58	1853.48	1708.45	1709.66	1707.25	803.4	782.825	735.694	731.313	581.273	580.42	579.579	682.677	6048.38	682.677	-306823	733	1.4188	733	1.0026
4.02	11881.7	4.025	8505	529.3	3447.53	3443.88	1130.71	1201.26	2446.59	2032.82	529.3	505.377	374.813	-3003.92	-1162.63	-1558.73	397.3	1134.64	1145.73	942.326	1118.75	397.3	-969.54	-944.626	-989.869	-983.047	803.3	1819.02	1859.48	1855.31	1707.87	1709.08	1706.63	803.3	711.677	735.638	731.167	579.857	578.951	578.1	683.159	5764.03	683.159	-307450	732	1.4183	732	1.0031
4.035	11878.7	4.04	8503	529.2	3549.72	3567.47	1126.59	1183.59	2379.4	2234.41	529.2	586.209	525.875	-3020.56	-1296.06	-1272.99	397.2	1088.96	1107.32	939.215	1082.77	397.2	-940.664	-960.84	-993.928	-995.355	803.2	1789.86	1861.3	1857.06	1707.4	1708.59	1706.12	803.2	756.671	735.892	731.329	578.952	577.989	577.129	683.641	5442.81	683.641	-307994	731	1.4178	731	1.0047
4.05	11879.3	4.055	8495	529.1	3652.27	3682.55	1122.34	1168.28	2291.34	2445.61	529.1	570.341	660.067	-3035.21	-1456.84	-979.137	397.1	1087.19	1071.03	936.682	1048.48	397.1	-972.893	-972.206	-997.276	-1003.6	803.1	1838.21	1863.08	1858.76	1707.06	1708.23	1705.74	803.1	718.039	735.61	730.951	577.715	576.693	575.822	684.124	5073.14	684.124	-308428	730	1.4181	730	1.0053
4.065	11879.8	4.07	8481	529	3818.73	3781.05	1117.95	1155.01	2188.14	2652.99	529	730.042	770.414	-3048.16	-1634.39	-694.033	397	1020.18	1038.55	934.471	1017.69	397	-970.188	-980.171	-999.981	-1009.01	803	1866.45	1864.43	1860.04	1706.5	1707.65	1705.13	803	742.825	735.392	730.633	576.754	575.668	574.788	684.606	4633.15	684.606	-308780	729	1.4185	729	1.0066
4.08	11878	4.085	8465	528.9	3904.82	3851.99	1113.33	1143.32	2075.31	2840.28	528.9	891.432	845.809	-3060.2	-1819.61	-437.841	396.9	971.685	1011.13	932.697	991.713	396.9	-1044.59	-985.979	-1002.29	-1012.66	802.9	1830.17	1865.45	1860.98	1705.82	1706.94	1704.4	802.9	739.896	734.775	729.911	575.608	574.456	573.566	685.088	4095.89	685.088	-309116	728	1.4185	728	1.0078
4.095	11875	4.1	8449	528.8	3869.36	3882.27	1108.59	1133.01	1958.24	2989.47	528.8	917.655	872.426	-3071.67	-2004.28	-232.273	396.8	1033.48	989.006	931.249	970.86	396.8	-1009.42	-990.203	-1004.11	-1015.02	802.8	1875.13	1866.42	1861.87	1705.29	1706.4	1703.82	802.8	723.225	733.957	728.985	574.478	573.257	572.356	685.57	3445.28	685.57	-309511	727	1.4186	727	1.0089
4.11	11870.8	4.115	8437	528.7	3837.57	3858.82	1103.92	1123.99	1841.88	3082.98	528.7	762.342	836.044	-3082.54	-2181.11	-98.303	396.7	1005.9	971.601	929.75	954.584	396.7	-1015.27	-993.624	-1005.8	-1016.81	802.7	1867.87	1866.96	1862.32	1704.56	1705.64	1703.04	802.7	736.791	733.035	727.951	573.465	572.17	571.259	686.052	2688.94	686.052	-310013	726	1.4185	726	1.0102
4.125	11868.8	4.13	8432	528.6	3676.52	3772.19	1099.32	1116.01	1729.93	3107.93	528.6	707.996	725.862	-3092.6	-2344.8	-51.437	396.6	995.806	958.555	928.447	942.557	396.6	-979.32	-996.442	-1007.29	-1018.17	802.6	1893.27	1867.29	1862.57	1703.86	1704.92	1702.29	802.6	714.022	731.792	726.59	572.35	570.977	570.055	686.534	1863.22	686.534	-310624	725	1.4183	725	1.0113
4.14	11865.2	4.145	8440	528.5	3603.45	3621.24	1094.98	1109.06	1625.67	3060.32	528.5	585.834	538.319	-3102.22	-2491.99	-98.694	396.5	973.758	949.026	927.269	933.952	396.5	-989.34	-998.948	-1008.74	-1019.36	802.5	1877.1	1867.27	1862.45	1703.05	1704.07	1701.41	802.5	732.829	730.492	725.167	571.396	569.94	569.008	687.016	1023.75	687.016	-311307	724	1.4179	724	1.0121
4.155	11858.3	4.16	8460	528.4	3407.5	3413.85	1090.77	1102.83	1530.94	2946.21	528.4	216.086	280.021	-3111.33	-2620.8	-235.078	396.4	965.618	942.236	926.236	928.006	396.4	-1017.56	-1001.13	-1010.03	-1020.35	802.4	1849.19	1867.08	1862.17	1702.31	1703.3	1700.61	802.4	747.595	728.836	723.383	570.303	568.76	567.816	687.498	225.896	687.498	-312014	723	1.4187	723	1.0137
4.17	11850.2	4.175	8489	528.3	3219.86	3165.35	1086.88	1097.36	1447.1	2779.93	528.3	-62.2	-33.623	-3119.49	-2730.35	-445.475	396.3	933.037	937.414	925.298	923.958	396.3	-1023.35	-1003.01	-1011.15	-1021.14	802.3	1917.17	1866.77	1861.76	1701.69	1702.65	1699.93	802.3	805.322	726.855	721.268	569.099	567.463	566.509	687.981	-498.17	687.981	-312723	722	1.4182	722	1.0142
4.185	11841	4.19	8522	528.2	2870.05	2894.36	1083.3	1092.54	1374.67	2579.67	528.2	-310.574	-382.704	-3126.92	-2821.39	-709.361	396.2	944.626	934.044	924.521	921.3	396.2	-1024.43	-1004.68	-1012.17	-1021.82	802.2	1936.54	1865.9	1860.79	1700.77	1701.69	1698.94	802.2	742.153	724.242	718.515	567.471	565.737	564.771	688.463	-1152.07	688.463	-313449	721	1.4181	721	1.0149
4.2	11833.7	4.205	8554	528.1	2646.53	2618.51	1080.27	1088.54	1313.63	2363.43	528.1	-752.651	-747.296	-3133.73	-2895.59	-1005.18	396.1	964.674	931.543	923.763	919.457	396.1	-1054.82	-1006.19	-1013.1	-1022.41	802.1	1903.2	1864.7	1859.47	1699.76	1700.63	1697.85	802.1	709.204	721.878	716.004	566.297	564.459	563.481	688.945	-1771.37	688.945	-314245	720	1.4189	720	1.0169
4.215	11827.3	4.22	8581	528	2391.92	2352.96	1077.61	1085.08	1263.17	2147.03	528	-1053.21	-1108.13	-3139.52	-2954.44	-1311.72	396	977.255	929.575	922.992	918.098	396	-1021.75	-1007.49	-1013.88	-1022.86	802	1918.9	1863.39	1858.06	1698.9	1699.72	1696.92	802	716.198	719.555	713.528	565.359	563.411	562.422	689.427	-2404.2	689.427	-315164	719	1.4189	719	1.0181
4.23	11823.3	4.235	8601	527.9	2119.51	2108.98	1075.35	1082.18	1222.29	1942.86	527.9	-1501.04	-1450.63	-3144.61	-3000.51	-1612.13	395.9	958.623	927.954	922.227	917.041	395.9	-1032.28	-1008.75	-1014.68	-1023.34	801.9	1911.73	1861.77	1856.32	1697.96	1698.74	1695.9	801.9	709.732	716.992	710.804	564.37	562.305	561.304	689.909	-3087.21	689.909	-316228	718	1.4188	718	1.0187
4.245	11822	4.25	8613	527.8	1928.36	1894.02	1073.54	1079.82	1189.82	1759.6	527.8	-1706.27	-1763.4	-3148.68	-3035.7	-1892.79	395.8	974.646	926.643	921.558	916.254	395.8	-1012.9	-1009.89	-1015.4	-1023.75	801.8	1930.01	1859.95	1854.37	1697.06	1697.79	1694.92	801.8	729.524	714.294	707.936	563.427	561.238	560.225	690.391	-3830.13	690.391	-317407	717	1.4188	717	1.0205
4.26	11822.7	4.265	8616	527.7	1713.84	1712	1072.03	1077.85	1164.4	1602.42	527.7	-2064.31	-2039.29	-3152.28	-3062.55	-2144.5	395.7	1023.08	925.455	920.877	915.554	395.7	-1005.54	-1010.97	-1016.11	-1024.16	801.7	1881.74	1857.81	1852.1	1696.08	1696.75	1693.84	801.7	776.615	711.281	704.746	562.341	560.02	558.994	690.873	-4615.79	690.873	-318631	716	1.4189	716	1.0212
4.275	11826.7	4.28	8616	527.6	1642.16	1563.27	1070.86	1076.28	1144.84	1472.93	527.6	-2304.3	-2274.75	-3155.07	-3082.58	-2361.89	395.6	977.967	924.242	920.079	914.795	395.6	-998.727	-1012	-1016.8	-1024.56	801.6	1844.47	1855.66	1849.82	1695.32	1695.92	1692.98	801.6	718.872	707.762	701.039	560.911	558.449	557.411	691.355	-5412.23	691.355	-319822	715	1.4197	715	1.0223
4.29	11828.7	4.295	8614	527.5	1440.4	1445.75	1069.81	1074.88	1129.81	1370.17	527.5	-2450.82	-2469.48	-3157.31	-3097.51	-2543.16	395.5	974.526	923.258	919.449	914.235	395.5	-994.63	-1012.97	-1017.46	-1024.94	801.5	1847.63	1853.46	1847.48	1694.73	1695.26	1692.29	801.5	738.647	704.51	697.59	559.9	557.288	556.237	691.837	-6190.26	691.837	-320928	714	1.4203	714	1.0236
4.305	11830	4.31	8615	527.4	1331.61	1355.87	1069.09	1073.85	1118.53	1291.56	527.4	-2601.8	-2626.15	-3159.21	-3108.78	-2689.75	395.4	900.536	922.359	918.857	913.733	395.4	-1030.23	-1013.88	-1018.1	-1025.31	801.4	1851.47	1851.05	1844.92	1694.13	1694.59	1691.58	801.4	686.082	700.974	693.846	558.747	555.975	554.911	692.32	-6933.41	692.32	-321951	713	1.4201	713	1.0243
4.32	11831.3	4.325	8620	527.3	1206.96	1288.89	1068.55	1073.02	1110.03	1233.19	527.3	-2761.52	-2748.86	-3160.76	-3117.3	-2804.84	395.3	939.04	921.748	918.515	913.493	395.3	-1022.61	-1014.63	-1018.61	-1025.56	801.3	1817.45	1848.42	1842.13	1693.51	1693.89	1690.85	801.3	725.386	697.689	690.342	557.978	555.035	553.958	692.802	-7636.42	692.802	-322936	712	1.4201	712	1.0256
4.335	11831.7	4.34	8628	527.2	1206.27	1240.23	1068.21	1072.42	1103.7	1191.13	527.2	-2784.84	-2842.49	-3161.94	-3123.76	-2892.58	395.2	961.585	921.073	918.079	913.166	395.2	-1015.43	-1015.36	-1019.1	-1025.81	801.2	1800.58	1845.78	1839.32	1693.06	1693.35	1690.27	801.2	737.727	694.005	686.426	556.928	553.802	552.711	693.284	-8293.4	693.284	-323942	711	1.4202	711	1.0272
4.35	11832.8	4.355	8638	527.1	1187.68	1205.28	1067.88	1071.85	1098.8	1161.32	527.1	-2932.05	-2912.75	-3163.06	-3128.95	-2958.19	395.1	927.763	920.375	917.595	912.795	395.1	-1002.05	-1016.05	-1019.58	-1026.06	801.1	1869.55	1843.03	1836.4	1692.69	1692.88	1689.77	801.1	761.985	690.125	682.299	555.793	552.471	551.366	693.766	-8884.94	693.766	-325002	710	1.42	710	1.0286
4.365	11834.8	4.37	8648	527	1135.54	1180.42	1067.58	1071.33	1094.98	1140.52	527	-2968.69	-2964.31	-3163.83	-3132.96	-3005.99	395	940.656	919.822	917.234	912.549	395	-1029.66	-1016.74	-1020.07	-1026.33	801	1831.29	1839.82	1833	1692.02	1692.1	1688.95	801	701.793	685.976	677.888	554.486	550.954	549.835	694.248	-9373.82	694.248	-326098	709	1.4207	709	1.0294
4.38	11837.7	4.385	8655	526.9	1101.11	1162.73	1067.36	1070.92	1092	1126.1	526.9	-3107.62	-3001.93	-3164.51	-3136.29	-3040.47											800.9	1839.94	1836.65	1829.62	1691.53	1691.49	1688.3	800.9	701.096	682.184	673.817	553.623	549.864	548.73	694.73	-9715.53	694.73	-327170	708	1.421	708	1.0296
4.395	11839	4.4	8659	526.8	1091.53	1149.95	1067.21	1070.58	1089.61	1116.02	526.8	-3039.82	-3029.09	-3164.88	-3138.87	-3064.94											800.8	1856.93	1833.31	1826.05	1691.01	1690.84	1687.61	800.8	652.205	678.329	669.663	552.776	548.771	547.623	695.212	-9878.73	695.212	-328142	707	1.4219	707	1.0308
4.41	11840	4.415	8658	526.7	1131.39	1140.47	1067.08	1070.28	1087.64	1108.83	526.7	-3060.44	-3049.1	-3165.38	-3141.28	-3082.62											800.7	1834.84	1829.78	1822.29	1690.44	1690.1	1686.84	800.7	662.729	674.779	665.792	552.299	548.027	546.864	695.694	-9865.01	695.694	-328967	706	1.4227	706	1.0327
4.425	11840.8	4.43	8655	526.6	1098.43	1133.1	1066.89	1069.92	1085.89	1103.44	526.6	-3119.84	-3064	-3165.82	-3143.39	-3095.44											800.6	1825.57	1826.27	1818.5	1689.98	1689.46	1686.16	800.6	650.788	671.115	661.781	551.766	547.201	546.023	696.177	-9716.11	696.177	-329656	705	1.4237	705	1.0336
4.44	11839.2	4.445	8649	526.5	1059.99	1127.25	1066.75	1069.64	1084.41	1099.33	526.5	-3105.82	-3075.26	-3166.11	-3145.17	-3104.84											800.5	1830.49	1822.72	1814.66	1689.6	1688.87	1685.52	800.5	661.897	667.519	657.806	551.343	546.456	545.263	696.659	-9501.91	696.659	-330271	704	1.4244	704	1.0348
4.455	11837.7	4.46	8646	526.4	1050.39	1122.46	1066.68	1069.43	1083.16	1096.08	526.4	-3108.04	-3084.17	-3166.43	-3146.82	-3112.05											800.4	1852.86	1819.11	1810.71	1689.23	1688.25	1684.86	800.4	667.691	663.836	653.709	550.871	545.625	544.416	697.141	-9294.04	697.141	-330901	703	1.4252	703	1.0359
4.47	11835.2	4.475	8650	526.3	1036.29	1118.37	1066.63	1069.25	1082.05	1093.41	526.3	-3152.46	-3091.42	-3166.73	-3148.33	-3117.77											800.3	1785.11	1815.36	1806.57	1688.8	1687.52	1684.1	800.3	662.185	660.123	649.534	550.396	544.746	543.521	697.623	-9140.99	697.623	-331618	702	1.4256	702	1.0367
4.485	11832.7	4.49	8660	526.2	1063.2	1114.83	1066.6	1069.1	1081.08	1091.15	526.2	-3155.94	-3097.42	-3166.93	-3149.63	-3122.35											800.2	1803.27	1811.92	1802.68	1688.74	1687.11	1683.63	800.2	696.775	656.485	645.377	550.01	543.901	542.659	698.105	-9055.26	698.105	-332452	701	1.4271	701	1.0385
4.5	11831.2	4.505	8675	526.1	992.522	1111.65	1066.53	1068.92	1080.15	1089.14	526.1	-3143.97	-3102.58	-3167.11	-3150.81	-3126.21											800.1	1821.26	1808.43	1798.66	1688.68	1686.61	1683.09	800.1	661.793	652.651	640.951	549.439	542.798	541.54	698.587	-9021.02	698.587	-333386	700	1.4288	700	1.04
4.515	11829.7	4.52	8693	526	1075.23	1108.9	1066.58	1068.86	1079.41	1087.48	526	-3102.23	-3107.13	-3167.31	-3151.93	-3129.56											800	1851.5	1804.92	1794.51	1688.63	1686.02	1682.46	800	709.036	649.157	636.773	549.207	541.942	540.667	699.069	-9015.63	699.069	-334387	699	1.4294	699	1.0414
4.53	11828.5	4.535	8712	525.9	1045.31	1106.29	1066.5	1068.68	1078.61	1085.87	525.9	-3101.59	-3111.29	-3167.59	-3153.06	-3132.61											799.9	1776.54	1801.36	1790.2	1688.56	1685.29	1681.69	799.9	703.898	645.44	632.253	548.742	540.736	539.444	699.551	-9035.09	699.551	-335437	698	1.4313	698	1.0424
4.545	11827.5	4.55	8728	525.8	1068.06	1103.96	1066.47	1068.56	1077.92	1084.48	525.8	-3121.69	-3115.05	-3167.86	-3154.12	-3135.34											799.8	1737.98	1798.29	1786.2	1688.99	1684.91	1681.25	799.8	671.701	641.92	627.774	548.46	539.559	538.25	700.033	-9107.1	700.033	-336557	697	1.434	697	1.0437
4.56	11826.8	4.565	8741	525.7	1126.62	1101.79	1066.41	1068.41	1077.25	1083.18	525.7	-3139.84	-3118.43	-3168.09	-3155.06	-3137.76											799.7	1749.08	1795.58	1782.38	1689.8	1684.7	1681	799.7	693.461	638.847	623.546	548.601	538.608	537.281	700.516	-9286.81	700.516	-337814	696	1.4359	696	1.0453
4.575	11827.7	4.58	8749	525.6	990.134	1099.71	1066.26	1068.17	1076.53	1081.92	525.6	-3124.29	-3121.49	-3168.27	-3155.91	-3139.93											799.6	1800.66	1793.06	1778.51	1690.78	1684.44	1680.69	799.6	649.7	635.892	619.18	548.83	537.493	536.147	700.998	-9636.18	700.998	-339284	695	1.4387	695	1.0467
4.59	11828.8	4.595	8754	525.5	1096.9	1098.01	1066.33	1068.16	1076.07	1080.97	525.5	-3175.63	-3124.32	-3168.47	-3156.74	-3141.93											799.5	1803.22	1790.61	1774.41	1691.82	1683.94	1680.14	799.5	653.477	633.608	615.163	549.693	536.688	535.323	701.48	-10199.1	701.48	-341029	694	1.4407	694	1.0483
4.605	11832.7	4.61	8760																								799.4	1801.56	1788.52	1770.33	1693.2	1683.43	1679.58	799.4	640.76	631.744	611.154	550.932	535.85	534.467	701.962	-10984.7	701.962	-343060	693	1.4429	693	1.0486
4.62	11835	4.625	8768																								799.3	1722.11	1786.88	1766.27	1695	1682.93	1679.02	799.3	599.944	630.528	607.277	552.772	535.099	533.696	702.444	-11966.6	702.444	-345346	692	1.4467	692	1.0506
4.635	11837.3	4.64	8776																								799.2	1765.75	1786.14	1762.62	1697.65	1682.79	1678.83	799.2	571.196	630.294	603.746	555.539	534.64	533.217	702.926	-13096.8	702.926	-347829	691	1.4507	691	1.052
4.65	11840.2	4.655	8783																								799.1	1748.87	1785.8	1758.81	1700.66	1682.45	1678.43	799.1	592.725	631.103	600.477	559.293	534.387	532.944	703.408	-14327.8	703.408	-350467	690	1.4533	690	1.0532
4.665	11843.7	4.67	8786																								799	1766.7	1786.24	1755.13	1704.39	1682.18	1678.11	799	615.038	632.755	597.112	563.825	533.977	532.512	703.89	-15631.2	703.89	-353256	689	1.4578	689	1.0551
4.68	11850.7	4.685	8784																								798.9	1790.91	1787.38	1751.43	1708.76	1681.84	1677.71	798.9	647.795	635.424	593.647	569.309	533.401	531.915	704.372	-17003.6	704.372	-356234	688	1.4629	688	1.0569
4.695	11860.2	4.7	8776																								798.8	1834.34	1789.27	1747.68	1713.82	1681.38	1677.19	798.8	659.6	639.23	590.007	575.861	532.583	531.075	704.855	-18456.8	704.855	-359455	687	1.4685	687	1.0586
4.71	11870.8	4.715	8767																								798.7	1822.11	1791.88	1743.8	1719.53	1680.73	1676.47	798.7	653.061	644.519	586.349	583.82	531.673	530.144	705.337	-19999.6	705.337	-362943	686	1.4741	686	1.0597
4.725	11882.5	4.73	8761																								798.6	1852.84	1795.55	1740.04	1726.21	1680.13	1675.81	798.6	645.01	651.626	582.804	593.525	530.805	529.253	705.819	-21621.6	705.819	-366655	685	1.4806	685	1.0615
4.74	11890.5	4.745	8766																								798.5	1814.85	1800.1	1736.22	1733.69	1679.39	1675	798.5	679.984	660.741	579.39	605.157	529.99	528.414	706.301	-23287.8	706.301	-370476	684	1.4873	684	1.0626
4.755	11894.7	4.76	8785																								798.4	1821.05	1805.86	1732.66	1742.3	1678.82	1674.36	798.4	653.669	671.713	575.794	618.568	528.914	527.315	706.783	-24946.5	706.783	-374238	683	1.4948	683	1.0653
4.77	11890.2	4.775	8820																								798.3	1836.64	1812.62	1729.14	1751.84	1678.22	1673.69	798.3	700.944	685.119	572.459	634.332	528.023	526.399	707.265	-26545.6	707.265	-377771	682	1.5022	682	1.0664
4.785	11880	4.79	8866																								798.2	1817.54	1820.29	1725.64	1762.18	1677.55	1672.95	798.2	728.291	700.476	568.857	651.963	526.781	525.133	707.747	-28046.6	707.747	-380948	681	1.5105	681	1.0685
4.8	11868.8	4.805	8917																								798.1	1877.58	1828.95	1722.31	1773.42	1676.96	1672.29	798.1	750.196	717.946	565.127	671.627	525.332	523.658	708.229	-29428	708.229	-383707	680	1.5191	680	1.0705
4.815	11859.5	4.82	8964																								798	1880.23	1838.1	1718.8	1785.06	1676.1	1671.36	798	714.006	737.466	561.31	693.254	523.714	522.014	708.712	-30676.5	708.712	-386033	679	1.5285	679	1.0713
4.83	11858.8	4.835	8999																								797.9	1850.2	1847.85	1715.36	1797.2	1675.23	1670.4	797.9	683.946	759.292	557.828	717.105	522.348	520.621	709.194	-31772.8	709.194	-387922	678	1.5376	678	1.0737
4.845	11866.2	4.85	9019																								797.8	1881.02	1858.14	1712.15	1809.8	1674.49	1669.58	797.8	743.465	783.124	554.635	742.879	521.191	519.437	709.676	-32682.7	709.676	-389340	677	1.5485	677	1.0761
4.86	11882.7	4.865	9027																								797.7	1853.96	1868.45	1708.89	1822.31	1673.62	1668.62	797.7	787.467	807.894	551.083	769.507	519.594	517.811	710.158	-33359.8	710.158	-390219	676	1.5587	676	1.0777
4.875	11905	4.88	9026																								797.6	1934.97	1878.77	1705.84	1834.73	1672.86	1667.77	797.6	787.171	833.252	547.279	796.642	517.665	515.853	710.64	-33766	710.64	-390477	675	1.5702	675	1.0799
4.89	11926.7	4.895	9023																								797.5	1925.82	1888.26	1702.51	1846.23	1671.74	1666.55	797.5	799.624	858.883	543.543	823.967	515.725	513.883	711.122	-33889.8	711.122	-390064	674	1.5812	674	1.0815
4.905	11947.7	4.91	9027																								797.4	1915.24	1897.02	1699.31	1856.89	1670.65	1665.37	797.4	802.209	884.009	539.782	850.706	513.681	511.808	711.604	-33758.5	711.604	-388992	673	1.5936	673	1.0846
4.92	11963.3	4.925	9041																								797.3	1889.89	1904.68	1696.24	1866.37	1669.61	1664.23	797.3	849.812	907.926	536.063	876.158	511.604	509.699	712.086	-33432.6	712.086	-387338	672	1.6051	672	1.0862
4.935	11976	4.94	9066																								797.2	1884.11	1910.95	1693.37	1874.36	1668.69	1663.2	797.2	867.851	929.413	532.059	899.103	509.166	507.228	712.568	-32983.3	712.568	-385206	671	1.6169	671	1.0879
4.95	11989	4.955	9099																								797.1	1942.22	1915.41	1690.61	1880.44	1667.8	1662.19	797.1	993.445	947.813	527.98	918.884	506.58	504.609	713.051	-32467.8	713.051	-382691	670	1.6283	670	1.0905
4.965	12004	4.97	9136																								797	1941.42	1917.46	1687.67	1884.03	1666.63	1660.91	797	1025.26	961.426	523.04	933.803	503.062	501.056	713.533	-31911.4	713.533	-379839	669	1.6402	669	1.0936
4.98	12027.8	4.985	9169																								796.9	1919.98	1917.18	1684.81	1885.19	1665.48	1659.63	796.9	935.374	970.125	517.913	943.736	499.288	497.245	714.015	-31311.2	714.015	-376656	668	1.653	668	1.0955
4.995	12059.5	5	9197																								796.8	1851.44	1914.53	1682.13	1883.89	1664.42	1658.45	796.8	984.778	974.132	513.48	948.909	496.142	494.062	714.497	-30653.5	714.497	-373138	667	1.6644	667	1.0989
5.01	12100.7	5.015	9219																								796.7	1850.32	1909.73	1679.83	1880.37	1663.67	1657.57	796.7	1041.8	972	508.731	947.872	492.614	490.495	714.979	-29937.7	714.979	-369312	666	1.6763	666	1.1012
5.025	12149.3	5.03	9234																								796.6	1885.95	1902.61	1677.62	1874.42	1662.94	1656.69	796.6	981.553	963.535	503.605	940.438	488.647	486.488	715.461	-29191.7	715.461	-365253	665	1.688	665	1.1029
5.04	12199.3	5.045	9248																								796.5	1891.68	1893.2	1675.31	1866.12	1662.04	1655.64	796.5	926.803	949.772	498.95	927.64	485.092	482.891	715.943	-28470.9	715.943	-361074	664	1.7003	664	1.1062
5.055	12250.2	5.06	9263																								796.4	1882.79	1881.93	1673.04	1855.87	1661.12	1654.57	796.4	953.269	931.135	494.727	909.907	481.911	479.666	716.425	-27841.7	716.425	-356889	663	1.7136	663	1.1092
5.07	12299.5	5.075	9287																								796.3	1848.12	1869.21	1670.88	1844.09	1660.24	1653.53	796.3	910.524	907.71	490.344	887.326	478.515	476.225	716.908	-27360.7	716.908	-352775	662	1.7249	662	1.1117
5.085	12350.7	5.09	9320																								796.2	1807.49	1855.53	1668.94	1831.27	1659.53	1652.64	796.2	887.763	880.851	486.303	861.255	475.408	473.071	717.39	-27059.4	717.39	-348749	661	1.7353	661	1.1141
5.1	12407.2	5.105	9363																								796.1	1768.19	1841.23	1667.25	1817.77	1659.01	1651.93	796.1	865.45	851.28	482.456	832.416	472.447	470.059	717.872	-26943.3	717.872	-344783	660	1.7468	660	1.1171
5.115	12472	5.12	9415																								796	1817.12	1826.7	1665.79	1803.95	1658.68	1651.41	796	829.956	819.917	478.799	801.731	469.628	467.189	718.354	-27001.8	718.354	-340842	659	1.7573	659	1.1205
5.13	12551.2	5.135	9471																								795.9	1793.99	1811.81	1664.16	1789.71	1658.13	1650.65	795.9	762.577	787.692	475.428	770.135	467.05	464.556	718.836	-27223.4	718.836	-336919	658	1.7682	658	1.1234
5.145	12643.8	5.15	9527																								795.8	1791.73	1797.16	1662.7	1775.65	1657.7	1650	795.8	752.597	755.596	472.573	738.619	464.946	462.395	719.318	-27605.5	719.318	-333071	657	1.7776	657	1.126
5.16	12753.5	5.165	9579																								795.7	1713.07	1782.93	1661.29	1761.94	1657.28	1649.35	795.7	794.39	723.936	469.817	707.491	462.902	460.291	719.8	-28153.3	719.8	-329408	656	1.7865	656	1.1276
5.175	12879.5	5.18	9624																								795.6	1704.06	1769.65	1660.29	1749.1	1657.24	1649.07	795.6	780.208	692.883	466.783	676.926	460.542	457.867	720.282	-28866.5	720.282	-326066	655	1.7957	655	1.1318
5.19	13014.3	5.195	9661																								795.5	1727.46	1757.17	1659.38	1737.01	1657.25	1648.82	795.5	692.733	663.352	463.873	647.84	458.271	455.53	720.764	-29724.9	720.764	-323161	654	1.8029	654	1.1345
5.205	13154	5.21	9695																								795.4	1671.1	1745.46	1658.4	1725.63	1657.17	1648.46	795.4	687.763	636.224	461.618	621.117	456.624	453.813	721.247	-30678.6	721.247	-320754	653	1.8099	653	1.1366
5.22	13301.5	5.225	9730																								795.3	1667.24	1734.95	1657.72	1715.4	1657.36	1648.36	795.3	581.761	611.15	459.422	596.408	455.006	452.12	721.729	-31654.5	721.729	-318844	652	1.8155	652	1.1392
5.235	13461.7	5.24	9773																								795.2	1701.14	1725.47	1657.1	1706.13	1657.58	1648.28	795.2	615.598	589.052	458.017	574.637	454.151	451.186	722.211	-32574.5	722.211	-317385	651	1.8194	651	1.142
5.25	13637.2	5.255	9827																								795.1	1708.96	1716.85	1656.37	1697.67	1657.67	1648.04	795.1	647.267	568.957	456.389	554.834	453.049	450	722.693	-33378.6	722.693	-316309	650	1.8219	650	1.1449
5.265	13828.7	5.27	9894																								795	1703.42	1709.2	1655.62	1690.12	1657.74	1647.77	795	579.648	550.891	454.551	537.024	451.713	448.575	723.175	-34038.8	723.175	-315553	649	1.823	649	1.1476
5.28	14032.7	5.285	9971																								794.9	1683.03	1702.53	1654.94	1683.5	1657.86	1647.52	794.9	499.968	535.485	453.22	521.842	450.865	447.632	723.657	-34562.3	723.657	-315070	648	1.8227	648	1.1502
5.295	14238	5.3	10050																								794.8	1707.92	1696.87	1654.38	1677.83	1658.09	1647.36	794.8	555.43	522.696	452.488	509.244	450.597	447.262	724.139	-34978.2	724.139	-314824	647	1.8195	647	1.1531
5.31	14433.7	5.315	10122																								794.7	1688.45	1691.93	1653.73	1672.84	1658.23	1647.09	794.7	503.633	511.395	451.373	498.103	449.93	446.487	724.621	-35318.3	724.621	-314778	646	1.814	646	1.1568
5.325	14600.7	5.33	10174																								794.6	1692.97	1687.85	1653.2	1668.64	1658.48	1646.9	794.6	491.076	502.161	450.651	488.998	449.642	446.083	725.104	-35602.3	725.104	-314884	645	1.8056	645	1.1595
5.34	14717.5	5.345	10194																								794.5	1619.75	1684.43	1652.67	1665.07	1658.74	1646.7	794.5	456.559	494.524	450.037	481.462	449.45	445.769	725.586	-35831.3	725.586	-315086	644	1.7945	644	1.1623
5.355	14767.8	5.36	10174																								794.4	1618.28	1681.96	1652.49	1662.38	1659.36	1646.83	794.4	479.408	488.445	449.691	475.454	449.517	445.703	726.068	-35994.9	726.068	-315324	643	1.7824	643	1.1651
5.37	14746.3	5.375	10114																								794.3	1699.01	1680.03	1652.35	1660.19	1660.02	1646.96	794.3	545.442	483.313	449.196	470.365	449.426	445.471	726.55	-36083	726.55	-315555	642	1.7673	642	1.1692
5.385	14653.8	5.39	10017																								794.2	1598.34	1678.2	1651.86	1658.04	1660.34	1646.73	794.2	509.3	478.645	448.234	465.713	448.864	444.758	727.032	-36096.2	727.032	-315753	641	1.7507	641	1.1722
5.4	14500.5	5.405	9891																								794.1	1628.21	1677.22	1651.84	1656.69	1661.16	1646.95	794.1	408.027	475.016	447.545	462.073	448.571	444.302	727.514	-36046.8	727.514	-315914	640	1.735	640	1.1762
5.415	14302.2	5.42	9749																								794	1646.41	1676.44	1651.7	1655.5	1661.87	1647.05	794	415.942	472.769	447.604	459.787	449.024	444.581	727.996	-35951.9	727.996	-316037	639	1.7181	639	1.1807
5.43	14077.2	5.435	9603																								793.9	1651.14	1675.87	1651.5	1654.45	1662.54	1647.05	793.9	459.408	470.99	447.621	457.942	449.435	444.805	728.478	-35821.3	728.478	-316111	638	1.7029	638	1.1841
5.445	13840.8	5.45	9466																								793.8	1606.45	1675.52	1651.29	1653.58	1663.22	1647.04	793.8	434.774	469.318	447.334	456.177	449.546	444.715	728.96	-35650.7	728.96	-316106	637	1.6867	637	1.1872
5.46	13610.8	5.465	9348																								793.7	1649.8	1675.59	1651.3	1653.07	1664.15	1647.23	793.7	444.13	468.165	447.237	454.904	449.85	444.803	729.443	-35423.9	729.443	-315980	636	1.6722	636	1.1924
5.475	13399.7	5.48	9256																								793.6	1639.96	1675.63	1651.12	1652.48	1664.93	1647.23	793.6	442.161	467.217	447.082	453.808	450.104	444.825	729.925	-35121.2	729.925	-315695	635	1.6594	635	1.1966
5.49	13214.7	5.495	9189																								793.5	1631.66	1675.88	1651	1652.03	1665.8	1647.27	793.5	449.588	466.503	446.951	452.917	450.39	444.862	730.407	-34731.8	730.407	-315242	634	1.6479	634	1.1996
5.505	13055.8	5.51	9144																								793.4	1664.3	1676.3	1650.93	1651.7	1666.75	1647.34	793.4	446.915	465.911	446.775	452.119	450.642	444.846	730.889	-34258	730.889	-314644	633	1.6365	633	1.2054
5.52	12919.5	5.525	9116																								793.3	1623.14	1676.69	1650.72	1651.29	1667.6	1647.27	793.3	463.441	465.481	446.626	451.455	450.934	444.849	731.371	-33712.7	731.371	-313956	632	1.6275	632	1.2091
5.535	12800.5	5.54	9098																								793.2	1621.74	1677.38	1650.7	1651.1	1668.69	1647.39	793.2	445.762	465.052	446.364	450.759	451.127	444.733	731.853	-33106.5	731.853	-313244	631	1.6189	631	1.2144
5.55	12696.8	5.555	9085																								793.1	1652.03	1678.17	1650.7	1650.97	1669.84	1647.51	793.1	436.423	464.85	446.236	450.26	451.472	444.745	732.335	-32437.2	732.335	-312565	630	1.6118	630	1.219
5.565	12606.3	5.57	9071																								793	1708.83	1678.92	1650.57	1650.72	1670.91	1647.5	793	421.136	464.804	446.182	449.884	451.91	444.826	732.817	-31685.4	732.817	-311951	629	1.6066	629	1.2234
5.58	12526.5	5.585	9052																								792.9	1675.16	1679.51	1650.19	1650.24	1671.78	1647.23	792.9	432.845	464.948	446.246	449.664	452.487	445.019	733.299	-30820.7	733.299	-311412	628	1.603	628	1.2291
5.595	12452.5	5.6	9027																								792.8	1672.33	1680.33	1649.96	1649.93	1672.87	1647.11	792.8	458.607	465.078	446.23	449.395	453.01	445.129	733.782	-29816.1	733.782	-310953	627	1.6019	627	1.234
5.61	12388.5	5.615	9001																								792.7	1619.7	1681.24	1649.75	1649.65	1674.03	1647	792.7	376.927	465.089	446.033	448.969	453.376	445.054	734.264	-28662.5	734.264	-310583	626	1.6022	626	1.2382
5.625	12336.2	5.63	8975																								792.6	1641.15	1682.49	1649.79	1649.63	1675.49	1647.13	792.6	380.96	465.756	446.434	449.161	454.369	445.573	734.746	-27373.5	734.746	-310334	625	1.604	625	1.2433
5.64	12295.8	5.645	8951																								792.5	1666.33	1683.72	1649.73	1649.52	1676.93	1647.17	792.5	411.469	466.46	446.814	449.35	455.372	446.067	735.228	-25981.9	735.228	-310246	624	1.608	624	1.248
5.655	12262.3	5.66	8932																								792.4	1722.38	1684.92	1649.57	1649.3	1678.32	1647.09	792.4	477.743	467.005	446.978	449.338	456.193	446.344	735.71	-24524.6	735.71	-310358	623	1.6125	623	1.2534
5.67	12230.3	5.675	8918																								792.3	1692.92	1685.95	1649.15	1648.83	1679.53	1646.75	792.3	493.966	467.131	446.665	448.862	456.573	446.14	736.192	-23031.3	736.192	-310685	622	1.6198	622	1.2588
5.685	12197.7	5.69	8912																								792.2	1690.04	1687.19	1648.86	1648.51	1680.94	1646.55	792.2	481.649	467.197	446.235	448.28	456.874	445.818	736.674	-21517.7	736.674	-311205	621	1.6259	621	1.2629
5.7	12164.3	5.705	8914																								792.1	1681.76	1688.55	1648.6	1648.2	1682.45	1646.36	792.1	406.939	467.412	445.895	447.799	457.307	445.584	737.156	-19990.7	737.156	-311861	620	1.6344	620	1.2685
5.715	12131.5	5.72	8922																								792	1707.6	1690.02	1648.37	1647.94	1684.07	1646.21	792	468.451	468.232	446.1	447.872	458.329	445.894	737.639	-18457.7	737.639	-312578	619	1.6427	619	1.2731
5.73	12100.3	5.735	8932																								791.9	1752.28	1691.47	1648.03	1647.57	1685.66	1645.94	791.9	442.937	468.67	445.861	447.511	458.954	445.759	738.121	-16935.8	738.121	-313282	618	1.6514	618	1.278
5.745	12072.2	5.75	8942																								791.8	1682.99	1692.8	1647.48	1646.99	1687.13	1645.46	791.8	453.95	469.359	445.81	447.344	459.815	445.809	738.603	-15452.6	738.603	-313922	617	1.6615	617	1.2826
5.76	12052.8	5.765	8949																								791.7	1644.51	1694.55	1647.25	1646.73	1688.99	1645.3	791.7	412.181	470.035	445.68	447.106	460.651	445.781	739.085	-14038	739.085	-314471	616	1.671	616	1.2877
5.775	12042.8	5.78	8952																								791.6	1706.64	1696.56	1647.2	1646.65	1691.12	1645.31	791.6	431.244	471.084	445.855	447.181	461.847	446.057	739.567	-12710.3	739.567	-314925	615	1.6809	615	1.292
5.79	12038.8	5.795	8948																								791.5	1740.96	1698.39	1646.87	1646.3	1693.06	1645.05	791.5	447.963	472.067	445.896	447.126	462.966	446.198	740.049	-11467.4	740.049	-315283	614	1.6906	614	1.2974
5.805	12037	5.81	8936																								791.4	1668.91	1700.16	1646.38	1645.79	1694.93	1644.62	791.4	396.19	473.002	445.817	446.958	464.027	446.22	740.531	-10283.5	740.531	-315538	613	1.7012	613	1.302
5.82	12031	5.825	8919																								791.3	1738.45	1702.35	1646.21	1645.61	1697.22	1644.52	791.3	489.892	474.39	446.116	447.174	465.53	446.619	741.013	-9119.9	741.013	-315672	612	1.7107	612	1.3068
5.835	12020.7	5.84	8901																								791.2	1733.3	1704.33	1645.74	1645.11	1699.29	1644.1	791.2	416.839	475.176	445.738	446.717	466.421	446.341	741.495	-7940.27	741.495	-315672	611	1.7199	611	1.3107
5.85	12003.5	5.855	8885																								791.1	1716.57	1706.43	1645.28	1644.64	1701.48	1643.71	791.1	413.301	476.572	445.889	446.794	467.913	446.594	741.978	-6725.26	741.978	-315542	610	1.7287	610	1.3158
5.865	11981.2	5.87	8874																								791	1683.73	1708.71	1644.9	1644.24	1703.84	1643.39	791	456.815	478.078	446.07	446.906	469.506	446.876	742.46	-5478.67	742.46	-315313	609	1.7377	609	1.3201
5.88	11957	5.885	8868																								790.9	1701.38	1711.24	1644.67	1644	1706.45	1643.21	790.9	543.77	479.353	445.937	446.707	470.86	446.844	742.942	-4223.52	742.942	-315040	608	1.7467	608	1.3243
5.895	11936	5.9	8870																								790.8	1737.48	1713.79	1644.37	1643.68	1709.07	1642.96	790.8	536.142	480.082	445.17	445.879	471.66	446.181	743.424	-2989.51	743.424	-314790	607	1.7552	607	1.3289
5.91	11922	5.915	8876																								790.7	1645.67	1716.28	1643.89	1643.19	1711.63	1642.55	790.7	453.421	480.95	444.455	445.106	472.591	445.57	743.906	-1801.29	743.906	-314619	606	1.7636	606	1.3325
5.925	11915.8	5.93	8882																								790.6	1741.28	1719.3	1643.84	1643.13	1714.71	1642.55	790.6	484.858	482.509	444.339	444.935	474.205	445.558	744.388	-672.17	744.388	-314560	605	1.7723	605	1.3367
5.94	11915.8	5.945	8885																								790.5	1727.92	1721.98	1643.34	1642.63	1717.46	1642.11	790.5	453.814	483.932	443.994	444.539	475.675	445.319	744.87	393.296	744.87	-314619	604	1.7797	604	1.3404
5.955	11920.7	5.96	8881																								790.4	1758.47	1724.83	1642.91	1642.19	1720.36	1641.73	790.4	505.722	485.674	443.874	444.37	477.458	445.306	745.352	1391.02	745.352	-314783	603	1.7879	603	1.3449
5.97	11924.3	5.975	8867																								790.3	1755.94	1727.64	1642.34	1641.61	1723.23	1641.22	790.3	446.098	487.137	443.376	443.826	478.956	444.917	745.835	2308.54	745.835	-315032	602	1.7956	602	1.3485
5.985	11925.3	5.99	8845																								790.2	1733.28	1730.56	1641.78	1641.04	1726.2	1640.71	790.2	427.499	489.13	443.309	443.717	480.976	444.961	746.317	3122.61	746.317	-315351	601	1.8028	601	1.3529
6	11921.3	6.005	8817																								790.1	1717.32	1733.69	1641.32	1640.58	1729.38	1640.3	790.1	541.2	491.362	443.379	443.746	483.228	445.143	746.799	3802.93	746.799	-315736	600	1.8084	600	1.3551
6.015	11914.7	6.02	8789																								790	1725.17	1736.99	1640.93	1640.18	1732.73	1639.97	790	484.034	492.869	442.622	442.95	484.749	444.5	747.281	4323.03	747.281	-316185	599	1.8144	599	1.3595
6.03	11905.3	6.035	8766																								789.9	1714.25	1740.36	1640.5	1639.75	1736.13	1639.6	789.9	508.339	494.891	442.277	442.569	486.779	444.272	747.763	4669.73	747.763	-316688	598	1.8195	598	1.3631
6.045	11894.5	6.05	8754																								789.8	1797.61	1743.87	1640.13	1639.37	1739.68	1639.28	789.8	533.613	496.843	441.753	442.011	488.731	443.867	748.245	4849.15	748.245	-317226	597	1.8238	597	1.3656
6.06	11884.3	6.065	8754																								789.7	1799.17	1747.1	1639.37	1638.61	1742.94	1638.58	789.7	451.797	498.712	441.042	441.268	490.596	443.277	748.727	4884.7	748.727	-317765	596	1.8265	596	1.369
6.075	11877.2	6.08	8765																								789.6	1725.55	1750.41	1638.6	1637.84	1746.29	1637.86	789.6	470.044	501.282	440.923	441.119	493.155	443.282	749.209	4810.49	749.209	-318276	595	1.8283	595	1.3721
6.09	11874.2	6.095	8783																								789.5	1813.87	1754.14	1638.17	1637.41	1750.05	1637.48	789.5	497.287	503.826	440.671	440.838	495.68	443.156	749.692	4660.48	749.692	-318742	594	1.83	594	1.3753
6.105	11872	6.11	8801																								789.4	1760.38	1757.56	1637.33	1636.57	1753.5	1636.7	789.4	512.757	506.278	440.219	440.359	498.108	442.834	750.174	4460.81	750.174	-319171	593	1.8296	593	1.3786
6.12	11868.3	6.125	8812																								789.3	1774.35	1761.31	1636.73	1635.97	1757.27	1636.16	789.3	493.83	508.725	439.652	439.766	500.524	442.4	750.656	4225.9	750.656	-319590	592	1.8292	592	1.3809
6.135	11862.5	6.14	8815																								789.2	1763.66	1765.07	1636.07	1635.31	1761.05	1635.55	789.2	469.244	511.412	439.22	439.31	503.174	442.104	751.138	3959.86	751.138	-320034	591	1.8284	591	1.3834
6.15	11856.7	6.155	8810																								789.1	1760.45	1768.96	1635.45	1634.69	1764.96	1634.99	789.1	477.519	514.385	438.964	439.031	506.103	441.988	751.62	3659.87	751.62	-320531	590	1.8261	590	1.3862
6.165	11851.8	6.17	8801																								789	1818.45	1772.93	1634.85	1634.09	1768.94	1634.45	789	481.361	517.4	438.647	438.693	509.068	441.814	752.102	3318.8	752.102	-321088	589	1.8226	589	1.3892
6.18	11843.2	6.185	8791																								788.9	1804.09	1776.7	1633.97	1633.21	1772.73	1633.63	788.9	555.262	520.49	438.3	438.325	512.101	441.614	752.584	2925.82	752.584	-321694	588	1.8184	588	1.3917
6.195	11829.5	6.2	8787																								788.8	1799.59	1780.6	1633.16	1632.41	1776.64	1632.88	788.8	540.032	523.145	437.413	437.419	514.692	440.879	753.066	2464.24	753.066	-322331	587	1.8132	587	1.393
6.21	11816.7	6.215	8790																								788.7	1769.64	1784.57	1632.37	1631.62	1780.62	1632.15	788.7	538.263	526.002	436.631	436.619	517.479	440.254	753.548	1911.49	753.548	-322988	586	1.8069	586	1.3951
6.225	11810	6.23	8801																								788.6	1782.96	1788.73	1631.71	1630.96	1784.78	1631.56	788.6	454.99	528.968	435.858	435.828	520.366	439.641	754.03	1241.83	754.03	-323677	585	1.7997	585	1.3967
6.24	11808.7	6.245	8817																								788.5	1724.91	1792.88	1630.99	1630.24	1788.93	1630.9	788.5	506.267	532.626	435.685	435.639	523.94	439.635	754.513	431.979	754.513	-324427	584	1.7929	584	1.3988
6.255	11809.3	6.26	8833																								788.4	1730.17	1797.32	1630.53	1629.78	1793.37	1630.5	788.4	536.399	536.002	435.138	435.077	527.223	439.259	754.995	-530.32	754.995	-325279	583	1.786	583	1.4002
6.27	11814.8	6.275	8843																								788.3	1850.42	1801.78	1630.05	1629.3	1797.83	1630.08	788.3	577.855	539.244	434.369	434.293	530.364	438.667	755.477	-1641.77	755.477	-326259	582	1.7803	582	1.4012
6.285	11822.5	6.29	8846																								788.2	1833.97	1805.7	1629.01	1628.27	1801.75	1629.11	788.2	585.986	542.26	433.292	433.203	533.271	437.774	755.959	-2883.72	755.959	-327373	581	1.7758	581	1.402
6.3	11832	6.305	8841																								788.1	1831.99	1809.72	1628.05	1627.31	1805.76	1628.22	788.1	632.861	545.29	432.149	432.047	536.183	436.821	756.441	-4228.81	756.441	-328598	580	1.772	580	1.4033
6.315	11839.2	6.32	8830																								788	1827.43	1813.76	1627.09	1626.35	1809.78	1627.33	788	543.489	548.04	430.657	430.543	538.808	435.526	756.923	-5652.09	756.923	-329896	579	1.7695	579	1.4043
6.33	11838.7	6.335	8817																								787.9	1821.07	1817.81	1626.15	1625.41	1813.82	1626.46	787.9	519.84	551.498	429.806	429.68	542.131	434.878	757.405	-7141.51	757.405	-331229	578	1.7685	578	1.4048
6.345	11830	6.35	8805																								787.8	1843.2	1821.88	1625.23	1624.5	1817.87	1625.61	787.8	519.888	555.184	429.121	428.984	545.673	434.405	757.888	-8702.55	757.888	-332575	577	1.7679	577	1.405
6.36	11822.8	6.365	8796																								787.7	1850.14	1825.84	1624.21	1623.48	1821.8	1624.67	787.7	528.515	558.918	428.431	428.284	549.253	433.934	758.37	-10356.3	758.37	-333940	576	1.7691	576	1.4051
6.375	11820.2	6.38	8792																								787.6	1836.95	1829.74	1623.15	1622.42	1825.67	1623.69	787.6	554.27	562.634	427.673	427.517	552.804	433.406	758.852	-12129.2	758.852	-335347	575	1.7716	575	1.4064
6.39	11817	6.395	8792																								787.5	1819.9	1833.65	1622.15	1621.42	1829.56	1622.76	787.5	568.275	566.194	426.724	426.558	556.188	432.693	759.334	-14042.5	759.334	-336829	574	1.7748	574	1.4066
6.405	11816	6.41	8798																								787.4	1819.93	1837.61	1621.22	1620.5	1833.48	1621.92	787.4	592.045	569.676	425.665	425.491	559.484	431.883	759.816	-16103.8	759.816	-338413	573	1.7784	573	1.4068
6.42	11821.2	6.425	8806																								787.3	1836.81	1841.51	1620.28	1619.57	1837.34	1621.07	787.3	571.188	573.005	424.427	424.244	562.614	430.902	760.298	-18306.8	760.298	-340113	572	1.7839	572	1.4078
6.435	11827.5	6.44	8814																								787.2	1881.28	1845.26	1619.27	1618.56	1841.05	1620.15	787.2	567.099	576.488	423.331	423.141	565.886	430.076	760.78	-20635.7	760.78	-341935	571	1.7894	571	1.4084
6.45	11834.8	6.455	8822																								787.1	1842.54	1848.73	1618.05	1617.35	1844.48	1619.02	787.1	559.992	580.002	422.258	422.061	569.176	429.284	761.262	-23074.3	761.262	-343884	570	1.7957	570	1.4094
6.465	11841.2	6.47	8831																								787	1843.81	1852.3	1617	1616.3	1848	1618.07	787	580.344	583.553	421.229	421.025	572.488	428.549	761.744	-25611.2	761.744	-345973	569	1.802	569	1.4103
6.48	11846.8	6.485	8837																								786.9	1785.22	1855.76	1615.94	1615.24	1851.4	1617.11	786.9	591.917	586.935	420.045	419.835	575.617	427.672	762.226	-28237.7	762.226	-348223	568	1.8087	568	1.4113
6.495	11851	6.5	8839																								786.8	1853.06	1859.38	1615.14	1614.45	1854.97	1616.42	786.8	564.802	590.204	418.769	418.552	578.617	426.718	762.709	-30941.3	762.709	-350655	567	1.816	567	1.4134
6.51	11859.2	6.515	8835																								786.7	1888.52	1862.58	1614.04	1613.35	1858.1	1615.41	786.7	559.368	593.625	417.681	417.458	581.751	425.968	763.191	-33695.2	763.191	-353282	566	1.8238	566	1.4149
6.525	11867.3	6.53	8827																								786.6	1887.64	1865.49	1612.76	1612.08	1860.93	1614.25	786.6	612.093	597.036	416.625	416.397	584.858	425.267	763.673	-36453.4	763.673	-356099	565	1.8304	565	1.4171
6.54	11869.7	6.545	8816																								786.5	1852.59	1868.26	1611.48	1610.8	1863.62	1613.09	786.5	649.452	599.999	415.177	414.945	587.497	424.193	764.155	-39153.6	764.155	-359086	564	1.8367	564	1.4194
6.555	11872.5	6.56	8806																								786.4	1893.71	1871.03	1610.36	1609.68	1866.32	1612.09	786.4	631.389	602.613	413.448	413.211	589.766	422.856	764.637	-41729.4	764.637	-362221	563	1.8436	563	1.4214
6.57	11872.8	6.575	8799																								786.3	1856.62	1873.46	1609.04	1608.37	1868.66	1610.91	786.3	623.737	605.273	411.838	411.596	592.058	421.662	765.119	-44126.9	765.119	-365494	562	1.8498	562	1.4247
6.585	11865.8	6.59	8798																								786.2	1917.41	1875.89	1607.89	1607.22	1870.99	1609.89	786.2	620.768	607.888	410.272	410.026	594.281	420.535	765.601	-46315.7	765.601	-368917	561	1.855	561	1.4265
6.6	11856.3	6.605	8805																								786.1	1900.36	1877.86	1606.45	1605.79	1872.85	1608.6	786.1	734.462	610.42	408.717	408.467	596.392	419.446	766.083	-48290.6	766.083	-372526	560	1.8606	560	1.4292
6.615	11848	6.62	8818																								786	1931.68	1879.72	1605.09	1604.43	1874.59	1607.39	786	652.013	612.005	406.322	406.069	597.525	417.548	766.566	-50060.7	766.566	-376361	559	1.8647	559	1.4311
6.63	11845.2	6.635	8835																								785.9	1921.56	1881.23	1603.58	1602.93	1875.98	1606.04	785.9	574.054	614.059	404.511	404.255	599.092	416.268	767.048	-51635.5	767.048	-380449	558	1.8683	558	1.4334
6.645	11843.5	6.65	8850																								785.8	1899.67	1882.58	1602.11	1601.46	1877.19	1604.74	785.8	657.303	616.548	403.256	402.996	601.053	415.582	767.53	-53014.2	767.53	-384786	557	1.8711	557	1.436
6.66	11846.5	6.665	8862																								785.7	1882.11	1883.81	1600.73	1600.09	1878.28	1603.54	785.7	690.46	618.291	401.385	401.122	602.222	414.326	768.012	-54187.9	768.012	-389335	556	1.873	556	1.4381
6.675	11851.7	6.68	8868																								785.6	1884.77	1884.89	1599.42	1598.78	1879.2	1602.42	785.6	673.581	619.649	399.259	398.993	602.951	412.87	768.494	-55149.7	768.494	-394038	555	1.8743	555	1.4406
6.69	11856	6.695	8866																								785.5	1846.95	1885.73	1598.1	1597.47	1879.88	1601.3	785.5	617.671	620.98	397.24	396.973	603.587	411.586	768.976	-55909.6	768.976	-398846	554	1.8757	554	1.443
6.705	11862.5	6.71	8860																								785.4	1850.16	1886.51	1596.94	1596.32	1880.47	1600.37	785.4	575.438	622.572	395.615	395.345	604.406	410.774	769.458	-56500.7	769.458	-403732	553	1.8759	553	1.4452
6.72	11863.2	6.725	8852																								785.3	1868.78	1887.03	1595.77	1595.14	1880.79	1599.42	785.3	644.954	624.337	394.286	394.013	605.302	410.352	769.94	-56973.9	769.94	-408695	552	1.8743	552	1.4474
6.735	11858.5	6.74	8841																								785.2	1888.81	1887.22	1594.5	1593.88	1880.76	1598.41	785.2	654.294	625.472	392.441	392.167	605.449	409.532	770.423	-57381.2	770.423	-413746	551	1.873	551	1.4492
6.75	11855.8	6.755	8829																								785.1	1890.92	1887.07	1593.14	1592.53	1880.37	1597.31	785.1	603.017	626.431	390.514	390.239	605.276	408.775	770.905	-57757.2	770.905	-418877	550	1.8705	550	1.4513
6.765	11856.8	6.77	8818																								785	1853.87	1886.66	1591.76	1591.15	1879.7	1596.23	785	577.687	627.68	388.948	388.67	605.214	408.556	771.387	-58106.6	771.387	-424037	549	1.8671	549	1.4535
6.78	11863.7	6.785	8809																								784.9	1840.05	1886.18	1590.55	1589.94	1878.93	1595.34	784.9	597.079	629.068	387.555	387.276	605.069	408.731	771.869	-58407.2	771.869	-429125	548	1.8633	548	1.4547
6.795	11871	6.8	8804																								784.8	1885.07	1885.52	1589.39	1588.79	1877.94	1594.54	784.8	597.999	630.32	386.01	385.73	604.512	409.031	772.351	-58622.1	772.351	-434012	547	1.8584	547	1.4561
6.81	11881.7	6.815	8803																								784.7	1860.61	1884.42	1588.02	1587.43	1876.47	1593.57	784.7	595.75	631.625	384.448	384.167	603.67	409.65	772.833	-58717.1	772.833	-438570	546	1.8537	546	1.4578
6.825	11893.2	6.83	8806																								784.6	1898.41	1883.22	1586.76	1586.17	1874.84	1592.77	784.6	659.84	633.086	382.892	382.609	602.564	410.693	773.315	-58672.4	773.315	-442709	545	1.8488	545	1.4594
6.84	11901.7	6.845	8815																								784.5	1865.63	1881.64	1585.32	1584.73	1872.76	1591.86	784.5	653.766	634.304	380.857	380.573	600.708	411.766	773.797	-58483.2	773.797	-446380	544	1.8441	544	1.4604
6.855	11908.5	6.86	8830																								784.4	1866.99	1880.04	1584.02	1583.44	1870.55	1591.19	784.4	567.027	635.9	378.852	378.568	598.607	413.49	774.279	-58149.4	774.279	-449561	543	1.8392	543	1.4609
6.87	11910.3	6.875	8847																								784.3	1902.13	1878.28	1582.71	1582.13	1868.07	1590.63	784.3	661.761	638.592	377.465	377.179	596.852	416.582	774.761	-57665	774.761	-452223	542	1.835	542	1.4608
6.885	11911	6.89	8863																								784.2	1868.19	1876.26	1581.24	1580.66	1865.17	1590.07	784.2	631.573	641.208	375.377	375.091	594.125	419.868	775.244	-57012.5	775.244	-454303	541	1.8315	541	1.4613
6.9	11914.8	6.905	8879																								784.1	1848.21	1874.36	1579.91	1579.34	1862.16	1589.87	784.1	559.16	644.829	373.495	373.208	591.336	424.427	775.726	-56170.9	775.726	-455705	540	1.8293	540	1.4607
6.915	11919.8	6.92	8895																								784	1880.25	1872.57	1578.67	1578.11	1858.99	1590.04	784	636.022	649.949	372.126	371.839	588.798	430.746	776.208	-55129.6	776.208	-456328	539	1.8282	539	1.4593
6.93	11929	6.935	8911																								783.9	1861.47	1870.75	1577.28	1576.72	1855.43	1590.41	783.9	694.654	655.699	370.188	369.9	585.434	437.951	776.69	-53904.2	776.69	-456106	538	1.8279	538	1.4579
6.945	11936.7	6.95	8924																								783.8	1851.75	1869.25	1575.96	1575.41	1851.71	1591.33	783.8	603.033	662.438	367.809	367.521	581.378	446.396	777.172	-52541.9	777.172	-455047	537	1.8299	537	1.456
6.96	11943.7	6.965	8938																								783.7	1834.61	1868.14	1574.69	1574.14	1847.81	1592.88	783.7	678.055	671.486	366.08	365.792	577.731	457.391	777.654	-51111.8	777.654	-453232	536	1.8331	536	1.4538
6.975	11949.2	6.98	8951																								783.6	1827.85	1867.62	1573.49	1572.94	1843.77	1595.22	783.6	669.796	681.894	363.793	363.505	573.291	469.978	778.136	-49687.8	778.136	-450789	535	1.8374	535	1.451
6.99	11950.2	6.995	8965																								783.5	1858.95	1867.8	1572.31	1571.77	1839.55	1598.48	783.5	629.172	694.491	361.549	361.26	568.673	484.977	778.619	-48329.4	778.619	-447860	534	1.8424	534	1.4477
7.005	11949	7.01	8977																								783.4	1821.79	1868.72	1570.99	1570.45	1834.98	1602.66	783.4	605.922	709.758	359.585	359.296	564.122	502.858	779.101	-47072.1	779.101	-444561	533	1.8483	533	1.4435
7.02	11946	7.025	8985																								783.3	1891.92	1870.89	1569.83	1569.29	1830.39	1608.28	783.3	699.896	727.799	357.776	357.487	559.523	523.715	779.583	-45930.1	779.583	-440990	532	1.8546	532	1.4392
7.035	11942.3	7.04	8990																								783.2	1902.16	1874.03	1568.34	1567.81	1825.3	1615.04	783.2	665.61	747.923	355.27	354.981	554.039	546.843	780.065	-44907.5	780.065	-437233	531	1.8609	531	1.4347
7.05	11941.2	7.055	8994																								783.1	1932.37	1878.63	1566.8	1566.27	1820	1623.43	783.1	707.683	771.229	352.995	352.707	548.607	573.332	780.547	-44010.4	780.547	-433388	530	1.8672	530	1.4299
7.065	11942.2	7.07	8998																								783	1901	1884.79	1565.12	1564.59	1814.39	1633.54	783	844.066	797.217	350.398	350.11	542.689	602.666	781.029	-43253.5	781.029	-429574	529	1.8736	529	1.4245
7.08	11949.2	7.085	9002																								782.9	1932.85	1892.96	1563.57	1563.05	1808.78	1645.79	782.9	834.95	825.234	346.789	346.501	535.608	634.179	781.511	-42655.7	781.511	-425914	528	1.8789	528	1.4192
7.095	11959.2	7.1	9006																								782.8	1905.41	1902.97	1561.87	1561.35	1802.88	1660.01	782.8	841.697	856.29	343.22	342.932	528.424	668.875	781.993	-42229.9	781.993	-422509	527	1.8833	527	1.4135
7.11	11974.5	7.115	9014																								782.7	1933.89	1915.13	1560.29	1559.77	1796.99	1676.51	782.7	853.141	890.076	339.576	339.289	521.041	706.425	782.475	-41973	782.475	-419417	526	1.8879	526	1.4082
7.125	11994.7	7.13	9026																								782.6	1932.48	1929.19	1558.57	1558.06	1790.84	1695.01	782.6	898.135	926.354	335.823	335.536	513.431	746.582	782.957	-41861.8	782.957	-416641	525	1.8921	525	1.4034
7.14	12015.5	7.145	9041																								782.5	1951.73	1945.12	1556.85	1556.34	1784.6	1715.49	782.5	972.101	964.469	331.714	331.428	505.367	788.676	783.44	-41859.1	783.44	-414144	524	1.8954	524	1.3985
7.155	12035	7.16	9057																								782.4	1952.91	1962.62	1555.03	1554.53	1778.17	1737.62	782.4	1015.26	1003.77	327.038	326.752	496.646	832.042	783.922	-41926.2	783.922	-411883	523	1.8977	523	1.3932
7.17	12050.7	7.175	9074																								782.3	2031.96	1981.41	1553.2	1552.7	1771.65	1761.12	782.3	1074.24	1043.92	322.013	321.728	487.497	876.341	784.404	-42036.6	784.404	-409837	522	1.9	522	1.3885
7.185	12060	7.19	9096																								782.2	2008.21	2000.66	1551	1550.5	1764.69	1785.14	782.2	1160.98	1084.07	316.522	316.238	477.819	920.696	784.886	-42182.2	784.886	-408026	521	1.9017	521	1.3841
7.2	12068.2	7.205	9122																								782.1	2017.21	2020.25	1548.89	1548.4	1757.78	1809.57	782.1	1217.32	1123.27	310.36	310.076	467.415	964.158	785.368	-42370.8	785.368	-406511	520	1.9022	520	1.3799
7.215	12076.3	7.22	9154																								782	1991.2	2039.31	1546.74	1546.26	1750.76	1833.5	782	1190.4	1160.79	303.743	303.46	456.515	1005.99	785.85	-42614.4	785.85	-405365	519	1.9022	519	1.3763
7.23	12090	7.235	9189																								781.9	1991.65	2057.2	1544.7	1544.22	1743.83	1856.31	781.9	1285.75	1196.3	297.274	296.991	445.734	1045.83	786.332	-42918.4	786.332	-404648	518	1.9017	518	1.3729
7.245	12110.5	7.25	9229																								781.8	2054.81	2072.93	1542.64	1542.17	1736.84	1876.98	781.8	1353.85	1227.91	290.064	289.782	434.188	1081.79	786.814	-43276.2	786.814	-404385	517	1.9011	517	1.3698
7.26	12140.3	7.265	9273																								781.7	2076.03	2085.27	1540.29	1539.82	1729.55	1894.28	781.7	1337.95	1254.67	282.305	282.024	422.086	1112.92	787.297	-43674.6	787.297	-404563	516	1.8994	516	1.3668
7.275	12178.7	7.28	9319																								781.6	2049.28	2093.52	1537.83	1537.36	1722.13	1907.51	781.6	1391.33	1276.18	274.606	274.326	410.042	1138.8	787.779	-44106.2	787.779	-405146	515	1.8968	515	1.3639
7.29	12220.2	7.295	9364																								781.5	2033.05	2097.1	1535.48	1535.02	1714.83	1916.06	781.5	1296.82	1290.9	266.463	266.183	397.564	1157.87	788.261	-44582.8	788.261	-406094	514	1.8937	514	1.3616
7.305	12265.5	7.31	9407																								781.4	2074.14	2095.35	1533.2	1532.73	1707.6	1919.27	781.4	1306.29	1299.02	258.948	258.669	385.734	1170.32	788.743	-45139.7	788.743	-407378	513	1.89	513	1.3587
7.32	12308.7	7.325	9448																								781.3	2097.09	2087.69	1530.71	1530.25	1700.18	1916.56	781.3	1351.44	1299.11	251.31	251.032	373.805	1174.72	789.225	-45830	789.225	-408984	512	1.8858	512	1.3561
7.335	12347.3	7.34	9486																								781.2	2110.98	2074.23	1528.11	1527.66	1692.67	1908.03	781.2	1235.13	1290.46	243.287	243.01	361.53	1170.35	789.707	-46709.1	789.707	-410897	511	1.8809	511	1.3541
7.35	12389	7.355	9525																								781.1	2052.02	2055.36	1525.44	1524.98	1685.11	1894.06	781.1	1177.4	1274.12	236.054	235.777	350.083	1158.24	790.189	-47816.3	790.189	-413091	510	1.875	510	1.352
7.365	12434.8	7.37	9568																								781	2081.71	2032.06	1523.02	1522.57	1677.85	1875.62	781	1100.42	1249.87	229.188	228.912	339.056	1138.17	790.671	-49163.6	790.671	-415506	509	1.8687	509	1.3502
7.38	12492.5	7.385	9616																								780.9	2071.78	2004.76	1520.46	1520.01	1670.48	1853.14	780.9	1118.97	1218.34	222.833	222.558	328.597	1110.75	791.154	-50735.3	791.154	-418059	508	1.8621	508	1.348
7.395	12561.8	7.4	9672																								780.8	2067.72	1974.54	1517.93	1517.48	1663.2	1827.69	780.8	1204.38	1179.54	216.296	216.022	318.016	1076.02	791.636	-52497	791.636	-420655	507	1.8551	507	1.3464
7.41	12644	7.415	9738																								780.7	1976.43	1942.34	1515.4	1514.96	1655.98	1800.2	780.7	1040.87	1133.96	209.09	208.817	306.837	1034.43	792.118	-54409.4	792.118	-423213	506	1.8473	506	1.3443
7.425	12742.7	7.43	9813																								780.6	1957.4	1909.41	1513.29	1512.85	1649.22	1771.93	780.6	1028.13	1084.38	203.022	202.751	296.868	988.774	792.6	-56439.1	792.6	-425684	505	1.8392	505	1.3422
7.44	12854.7	7.445	9898																								780.5	1973.09	1876.29	1511.24	1510.81	1642.61	1743.39	780.5	1006.92	1030.87	197.003	196.733	287.028	939.098	793.082	-58560.6	793.082	-428042	504	1.8305	504	1.3407
7.455	12979.8	7.46	9989																								780.4	1910.35	1843.5	1509.12	1508.69	1635.99	1715.11	780.4	936.567	974.531	191.095	190.825	277.382	886.514	793.564	-60748.4	793.564	-430270	503	1.8214	503	1.3393
7.47	13112.2	7.475	10082																								780.3	1842.42	1811.98	1507.28	1506.85	1629.71	1688.04	780.3	949.7	916.734	185.656	185.388	268.289	832.386	794.046	-62966	794.046	-432324	502	1.8127	502	1.3378
7.485	13250.7	7.49	10178																								780.2	1786.13	1782.28	1505.74	1505.32	1623.82	1662.7	780.2	887.475	857.911	180.083	179.815	259.154	777.141	794.528	-65158.8	794.528	-434123	501	1.8042	501	1.3358
7.5	13403.5	7.505	10281																								780.1	1767.23	1754.66	1504.45	1504.03	1618.27	1639.36	780.1	791.997	799.433	174.921	174.654	250.522	722.149	795.01	-67256.3	795.01	-435548	500	1.7957	500	1.3345
7.515	13572	7.52	10396																								780	1700.98	1729.23	1503.24	1502.82	1612.88	1618.12	780	740.568	742.403	170.417	170.152	242.646	668.507	795.493	-69184.7	795.493	-436472	499	1.7874	499	1.3332
7.53	13762.2	7.535	10527																								779.9	1698.02	1706.31	1502.33	1501.91	1607.87	1599.31	779.9	722.921	687.154	166.256	165.991	235.21	616.549	795.975	-70883.4	795.975	-436795	498	1.7794	498	1.3311
7.545	13969.7	7.55	10676																								779.8	1683.27	1685.65	1501.42	1501.01	1602.96	1582.67	779.8	652.437	633.99	162.192	161.929	227.969	566.578	796.457	-72314.9	796.457	-436479	497	1.7724	497	1.3301
7.56	14194.3	7.565	10840																								779.7	1666.19	1667.27	1500.58	1500.17	1598.22	1568.21	779.7	629.54	583.822	158.612	158.35	221.314	519.5	796.939	-73464.6	796.939	-435547	496	1.7667	496	1.3295
7.575	14435.5	7.58	11013																								779.6	1646.15	1651.06	1499.82	1499.41	1593.64	1555.82	779.6	538.415	536.604	155.174	154.912	214.9	475.271	797.421	-74328.3	797.421	-434064	495	1.7617	495	1.3283
7.59	14680.2	7.595	11180																								779.5	1627.02	1636.89	1499.14	1498.74	1589.25	1545.38	779.5	452.637	493.135	152.373	152.113	209.228	434.689	797.903	-74896.5	797.903	-432103	494	1.7583	494	1.3276
7.605	14914.7	7.61	11320																								779.4	1617.92	1624.56	1498.55	1498.15	1585.04	1536.67	779.4	469.708	453.509	150.177	149.918	204.264	397.845	798.385	-75146.8	798.385	-429724	493	1.7559	493	1.3268
7.62	15124.2	7.625	11412																								779.3	1588.22	1613.82	1497.99	1497.6	1580.97	1529.46	779.3	397.695	417.019	147.841	147.583	199.259	364.038	798.867	-75049.7	798.867	-426972	492	1.7541	492	1.3257
7.635	15294.7	7.64	11443																								779.2	1565.94	1604.57	1497.57	1497.18	1577.14	1523.64	779.2	406.114	384.338	146.012	145.755	194.865	333.936	799.35	-74583.6	799.35	-423890	491	1.7528	491	1.325
7.65	15418.3	7.655	11406																								779.1	1538.87	1596.58	1497.25	1496.86	1573.5	1518.98	779.1	349.276	354.763	144.109	143.853	190.497	306.84	799.832	-73752.2	799.832	-420542	490	1.7516	490	1.3244
7.665	15490.8	7.67	11304																								779	1601.38	1589.69	1497.06	1496.67	1570.09	1515.31	779	366.811	328.664	142.606	142.351	186.63	283.119	800.314	-72590.4	800.314	-417021	489	1.75	489	1.3244
7.68	15514.5	7.685	11149																								778.9	1557.99	1583.34	1496.57	1496.18	1566.5	1512.08	778.9	339.84	305.305	140.964	140.71	182.723	262.038	800.796	-71156.4	800.796	-413439	488	1.7483	488	1.3239
7.695	15488.3	7.7	10957																								778.8	1557.14	1577.85	1496.28	1495.9	1563.2	1509.61	778.8	301.889	284.786	139.507	139.254	179.097	243.701	801.278	-69511.3	801.278	-409905	487	1.7475	487	1.3234
7.71	15419.7	7.715	10749																								778.7	1549.87	1572.92	1496	1495.62	1560	1507.6	778.7	255.894	266.985	138.315	138.064	175.834	227.985	801.76	-67702.2	801.76	-406505	486	1.7468	486	1.3236
7.725	15320.2	7.73	10543																								778.6	1515.33	1568.47	1495.74	1495.37	1556.94	1505.98	778.6	238.735	251.703	137.45	137.2	172.99	214.695	802.242	-65754.7	802.242	-403295	485	1.7452	485	1.3241
7.74	15196.3	7.745	10352																								778.5	1585.08	1564.56	1495.65	1495.27	1554.13	1504.79	778.5	283.449	238.512	136.704	136.455	170.358	203.403	802.724	-63681.5	802.724	-400305	484	1.7436	484	1.3239
7.755	15056.2	7.76	10179																								778.4	1554.04	1560.64	1495.23	1494.86	1551.11	1503.49	778.4	272.069	226.722	135.627	135.379	167.485	193.421	803.206	-61499.8	803.206	-397566	483	1.7419	483	1.3242
7.77	14906.5	7.775	10024																								778.3	1574.44	1557.11	1494.95	1494.58	1548.32	1502.49	778.3	218.023	216.514	134.625	134.378	164.772	184.936	803.688	-59246.6	803.688	-395117	482	1.739	482	1.3245
7.785	14752.7	7.79	9888																								778.2	1571.77	1553.71	1494.58	1494.22	1545.53	1501.52	778.2	223.649	208.005	134.009	133.763	162.532	178.063	804.171	-56982.4	804.171	-393017	481	1.735	481	1.3247
7.8	14601.8	7.805	9770																								778.1	1555.01	1550.51	1494.22	1493.86	1542.84	1500.65	778.1	178.279	200.567	133.348	133.103	160.329	172.18	804.653	-54779.4	804.653	-391328	480	1.7303	480	1.3246
7.815	14463.3	7.82	9669																								778	1555.2	1547.55	1493.94	1493.58	1540.33	1499.92	778	194.382	194.413	133.012	132.768	158.531	167.5	805.135	-52702.2	805.135	-390094	479	1.7251	479	1.3234
7.83	14342.7	7.835	9586																								777.9	1573.24	1544.72	1493.65	1493.29	1537.9	1499.26	777.9	190.212	188.945	132.557	132.314	156.691	163.429	805.617	-50790.7	805.617	-389324	478	1.72	478	1.3229
7.845	14236.3	7.85	9521																								777.8	1502.37	1541.95	1493.28	1492.92	1535.48	1498.55	777.8	197.591	184.18	132.129	131.888	154.951	159.987	806.099	-49053.8	806.099	-388983	477	1.7157	477	1.3227
7.86	14142.8	7.865	9473																								777.7	1535.21	1539.62	1493.23	1492.88	1533.46	1498.19	777.7	150.796	179.928	131.644	131.404	153.228	156.985	806.581	-47477.7	806.581	-389000	476	1.7115	476	1.3224
7.875	14062	7.88	9439																								777.6	1498.64	1537.26	1493.04	1492.68	1531.38	1497.72	777.6	140.992	176.484	131.497	131.257	151.909	154.724	807.063	-46042.2	807.063	-389294	475	1.7077	475	1.3226
7.89	13987.5	7.895	9414																								777.5	1487.07	1535.17	1493	1492.65	1529.56	1497.43	777.5	178.848	173.508	131.42	131.182	150.728	152.863	807.545	-44735.4	807.545	-389791	474	1.7049	474	1.3229
7.905	13914.7	7.91	9392																								777.4	1488.69	1533.23	1493.02	1492.68	1527.86	1497.22	777.4	146.707	170.585	131.066	130.829	149.334	150.992	808.028	-43558.8	808.028	-390442	473	1.7028	473	1.3231
7.92	13838.3	7.925	9367																								777.3	1491.38	1531.38	1493.04	1492.69	1526.23	1497.02	777.3	147.931	168.167	130.945	130.709	148.231	149.566	808.51	-42521.2	808.51	-391218	472	1.7011	472	1.3234
7.935	13759.5	7.94	9334																								777.2	1507.44	1529.61	1493.04	1492.7	1524.67	1496.83	777.2	114.606	165.972	130.813	130.578	147.177	148.305	808.992	-41623.1	808.992	-392096	471	1.7	471	1.324
7.95	13679.5	7.955	9293																								777.1	1530.79	1527.85	1492.97	1492.63	1523.11	1496.57	777.1	130.42	164.212	130.923	130.69	146.419	147.424	809.474	-40843.3	809.474	-393041	470	1.7	470	1.3249
7.965	13602.2	7.97	9246																								777	1526.76	1526.07	1492.79	1492.45	1521.51	1496.21	777	133.533	162.506	130.92	130.687	145.6	146.544	809.956	-40134.8	809.956	-393998	469	1.7008	469	1.3257
7.98	13529.8	7.985	9196																								776.9	1535.58	1524.38	1492.63	1492.29	1520	1495.89	776.9	147.123	160.92	130.893	130.662	144.808	145.733	810.438	-39433.2	810.438	-394897	468	1.7021	468	1.3262
7.995	13462	8	9149																								776.8	1548.29	1522.74	1492.42	1492.09	1518.51	1495.54	776.8	141.673	159.357	130.767	130.537	143.963	144.899	810.92	-38673.2	810.92	-395671	467	1.704	467	1.3263
8.01	13399.5	8.015	9107																								776.7	1548.12	1521.1	1492.16	1491.83	1517.03	1495.13	776.7	137.415	157.942	130.681	130.451	143.203	144.168	811.402	-37808	811.402	-396278	466	1.7064	466	1.3265
8.025	13345.3	8.03	9076																								776.6	1562.25	1519.54	1491.9	1491.57	1515.61	1494.74	776.6	189.108	156.652	130.624	130.396	142.515	143.519	811.885	-36818.3	811.885	-396710	465	1.7092	465	1.3259
8.04	13294.7	8.045	9058																								776.5	1500.6	1517.98	1491.57	1491.25	1514.18	1494.28	776.5	137.287	155.071	130.191	129.964	141.491	142.539	812.367	-35710	812.367	-396988	464	1.7131	464	1.3246
8.055	13244.3	8.06	9051																								776.4	1514.11	1516.76	1491.53	1491.2	1513.09	1494.12	776.4	145.474	153.941	130.132	129.906	140.879	141.973	812.849	-34500.8	812.849	-397138	463	1.7167	463	1.3234
8.07	13192.5	8.075	9052																								776.3	1507.97	1515.54	1491.42	1491.09	1511.99	1493.9	776.3	132.757	152.819	130.014	129.789	140.242	141.379	813.331	-33206	813.331	-397167	462	1.7212	462	1.3212
8.085	13140.2	8.09	9054																								776.2	1489.96	1514.41	1491.34	1491.02	1510.97	1493.71	776.2	174.03	151.854	129.987	129.763	139.731	140.908	813.813	-31829.8	813.813	-397048	461	1.7261	461	1.318
8.1	13088.2	8.105	9053																								776.1	1508.35	1513.41	1491.34	1491.02	1510.08	1493.61	776.1	169.076	150.646	129.659	129.436	138.95	140.162	814.295	-30368.7	814.295	-396725	460	1.7312	460	1.314
8.115	13035.5	8.12	9047																								776	1538.78	1512.39	1491.25	1490.94	1509.16	1493.43	776	167.659	149.525	129.365	129.143	138.233	139.474	814.777	-28822.5	814.777	-396133	459	1.7371	459	1.3098
8.13	12983.2	8.135	9037																								775.9	1564.23	1511.27	1491.03	1490.72	1508.14	1493.12	775.9	153.253	148.462	129.079	128.859	137.551	138.816	815.259	-27205.6	815.259	-395225	458	1.743	458	1.3044
8.145	12931	8.15	9023																								775.8	1571	1510.09	1490.69	1490.38	1507.05	1492.7	775.8	173.389	147.548	128.896	128.677	136.999	138.281	815.741	-25553.3	815.741	-393988	457	1.749	457	1.2983
8.16	12882.8	8.165	9005																								775.7	1567.05	1508.92	1490.32	1490.01	1505.97	1492.24	775.7	176.503	146.529	128.566	128.347	136.323	137.616	816.224	-23915	816.224	-392446	456	1.7552	456	1.2929
8.175	12841.7	8.18	8986																								775.6	1540.25	1507.81	1489.96	1489.65	1504.94	1491.81	775.6	160.672	145.525	128.21	127.993	135.644	136.944	816.706	-22341.9	816.706	-390642	455	1.7622	455	1.2862
8.19	12802.5	8.195	8969																								775.5	1575.57	1506.86	1489.73	1489.42	1504.08	1491.51	775.5	150.556	144.67	127.967	127.751	135.099	136.4	817.188	-20872.5	817.188	-388615	454	1.769	454	1.2792
8.205	12768	8.21	8952																								775.4	1518.98	1505.79	1489.33	1489.02	1503.08	1491.04	775.4	162.841	143.923	127.796	127.581	134.646	135.943	817.67	-19524.9	817.67	-386394	453	1.7762	453	1.2725
8.22	12736.7	8.225	8933																								775.3	1535.27	1505.01	1489.19	1488.88	1502.38	1490.83	775.3	134.342	143.116	127.534	127.32	134.121	135.408	818.152	-18298.3	818.152	-383996	452	1.7831	452	1.2658
8.235	12705.8	8.24	8909																								775.2	1472.06	1504.19	1488.97	1488.67	1501.63	1490.56	775.2	122.841	142.545	127.478	127.265	133.818	135.093	818.634	-17180.9	818.634	-381438	451	1.7898	451	1.2587
8.25	12677.8	8.255	8880																								775.1	1488.62	1503.7	1489.04	1488.75	1501.2	1490.57	775.1	127.067	142.086	127.506	127.294	133.615	134.872	819.116	-16160.8	819.116	-378752	450	1.7964	450	1.2521
8.265	12647.8	8.27	8847																																						819.598	-15232.6	819.598	-375991	449	1.8035	449	1.2457
8.28	12617	8.285	8813																																						820.081	-14397.4	820.081	-373216	448	1.8096	448	1.2398
8.295	12583.8	8.3	8781																																						820.563	-13656.5	820.563	-370482	447	1.8156	447	1.234
8.31	12553	8.315	8751																																						821.045	-13004	821.045	-367818	446	1.8199	446	1.2285
8.325	12526.7	8.33	8726																																						821.527	-12420.9	821.527	-365230	445	1.8244	445	1.2235
8.34	12501	8.345	8709																																						822.009	-11876.8	822.009	-362700	444	1.8279	444	1.2196
8.355	12480.3	8.36	8698																																						822.491	-11336	822.491	-360214	443	1.8298	443	1.2157
8.37	12459.3	8.375	8693																																						822.973	-10765.7	822.973	-357770	442	1.8305	442	1.2126
8.385	12434.8	8.39	8689																																						823.455	-10144	823.455	-355391	441	1.8302	441	1.2102
8.4	12410.7	8.405	8689																																						823.937	-9461.3	823.937	-353112	440	1.8297	440	1.2075
8.415	12385.8	8.42	8691																																						824.42	-8718.87	824.42	-350966	439	1.8274	439	1.2055
8.43	12362.3	8.435	8695																																						824.902	-7924.06	824.902	-348969	438	1.8242	438	1.2039
8.445	12339.2	8.45	8701																																						825.384	-7086.92	825.384	-347110	437	1.8199	437	1.2019
8.46	12323	8.465	8708																																						825.866	-6219.87	825.866	-345354	436	1.815	436	1.199
8.475	12316.8	8.48	8715																																						826.348	-5338.84	826.348	-343653	435	1.809	435	1.199
8.49	12314.5	8.495	8722																																						826.83	-4463.86	826.83	-341960	434	1.8018	434	1.1989
8.505	12314.3	8.51	8729																																						827.312	-3618.35	827.312	-340239	433	1.795	433	1.2009
8.52	12309	8.525	8733																																						827.794	-2825.71	827.794	-338466	432	1.7876	432	1.2052
8.535	12295.7	8.54	8732																																						828.277	-2104.66	828.277	-336619	431	1.78	431	1.2119
8.55	12277.7	8.555	8724																																						828.759	-1467.04	828.759	-334683	430	1.7717	430	1.2213
8.565	12256.7	8.57	8709																																						829.241	-918.29	829.241	-332640	429	1.7641	429	1.2337
8.58	12235.2	8.585	8686																																						829.723	-460.18	829.723	-330480	428	1.757	428	1.25
8.595	12216	8.6	8658																																						830.205	-94.37	830.205	-328211	427	1.751	427	1.2696
8.61	12203.7	8.615	8627																																						830.687	175.694	830.687	-325865	426	1.7464	426	1.2912
8.625	12201	8.63	8596																																						831.169	346.536	831.169	-323495	425	1.7413	425	1.3155
8.64	12201.3	8.645	8569																																						831.651	417.719	831.651	-321169	424	1.7389	424	1.342
8.655	12202.2	8.66	8548																																						832.133	396.157	832.133	-318955	423	1.7386	423	1.3687
8.67	12199	8.675	8534																																						832.615	296.96	832.615	-316909	422	1.7392	422	1.3972
8.685	12189.5	8.69	8528																																						833.098	141.422	833.098	-315068	421	1.7416	421	1.4257
8.7	12177.2	8.705	8529																																						833.58	-48.42	833.58	-313452	420	1.7449	420	1.4545
8.715	12163	8.72	8535																																						834.062	-254.4	834.062	-312067	419	1.7512	419	1.4824
8.73	12151.7	8.735	8545																																						834.544	-466.17	834.544	-310910	418	1.7574	418	1.5085
8.745	12143.2	8.75	8559																																						835.026	-679.68	835.026	-309971	417	1.7649	417	1.5312
8.76	12137.3	8.765	8575																																						835.508	-891.96	835.508	-309229	416	1.7731	416	1.5525
8.775	12137.3	8.78	8588																																						835.99	-1096.09	835.99	-308654	415	1.7817	415	1.5707
8.79	12137.5	8.795	8597																																						836.472	-1277.74	836.472	-308206	414	1.7902	414	1.5878
8.805	12137	8.81	8597																																						836.955	-1416.51	836.955	-307839	413	1.7993	413	1.6032
8.82	12133.3	8.825	8589																																						837.437	-1492.25	837.437	-307510	412	1.8076	412	1.6153
8.835	12125.8	8.84	8573																																						837.919	-1492.37	837.919	-307189	411	1.8153	411	1.6252
8.85	12117	8.855	8550																																						838.401	-1417.49	838.401	-306861	410	1.8229	410	1.6351
8.865	12105.8	8.87	8521																																						838.883	-1281.27	838.883	-306528	409	1.83	409	1.6404
8.88	12097	8.885	8493																																						839.365	-1105.09	839.365	-306201	408	1.8364	408	1.646
8.895	12089	8.9	8469																																						839.847	-909.97	839.847	-305890	407	1.8457	407	1.6511
8.91	12084.5	8.915	8452																																						840.329	-710.57	840.329	-305602	406	1.8534	406	1.6562
8.925	12085.2	8.93	8441																																						840.812	-513.56	840.812	-305332	405	1.861	405	1.6569
8.94	12085.8	8.945	8432																																						841.294	-320.89	841.294	-305076	404	1.8696	404	1.6576
8.955	12086.8	8.96	8426																																						841.776	-136.43	841.776	-304833	403	1.879	403	1.6566
8.97	12086.7	8.975	8423																																						842.258	29.633	842.258	-304613	402	1.8887	402	1.6556
8.985	12085.2	8.99	8419																																						842.74	161.464	842.74	-304435	401	1.9003	401	1.6526
9	12082.2	9.005	8414																																						843.222	240.738	843.222	-304329	400	1.9112	400	1.6485
9.015	12075.3	9.02	8407																																						843.704	254.804	843.704	-304322	399	1.9227	399	1.6461
9.03	12067.7	9.035	8401																																						844.186	201.16	844.186	-304435	398	1.933	398	1.641
9.045	12059.3	9.05	8395																																						844.668	88.165	844.668	-304677	397	1.9439	397	1.6368
9.06	12054.2	9.065	8391																																						845.151	-69.97	845.151	-305048	396	1.9556	396	1.6313
9.075	12051.5	9.08	8389																																						845.633	-260.08	845.633	-305541	395	1.9638	395	1.6259
9.09	12047.7	9.095	8389																																						846.115	-476.65	846.115	-306146	394	1.9718	394	1.6219
9.105	12044	9.11	8393																																						846.597	-722.7	846.597	-306854	393	1.9792	393	1.6186
9.12	12039.5	9.125	8402																																						847.079	-1006.53	847.079	-307650	392	1.9849	392	1.6119
9.135	12034.3	9.14	8412																																						847.561	-1333.41	847.561	-308515	391	1.9899	391	1.6065
9.15	12029.5	9.155	8424																																						848.043	-1699.21	848.043	-309419	390	1.9928	390	1.6012
9.165	12023.7	9.17	8434																																						848.525	-2086.61	848.525	-310327	389	1.9955	389	1.5978
9.18	12020.2	9.185	8438																																						849.008	-2468.59	849.008	-311199	388	1.9969	388	1.5926
9.195	12017.2	9.2	8437																																						849.49	-2814.82	849.49	-312001	387	1.9986	387	1.5883
9.21	12016.8	9.215	8431																																						849.972	-3100.36	849.972	-312708	386	1.9995	386	1.5836
9.225	12016	9.23	8421																																						850.454	-3310.79	850.454	-313311	385	2.0015	385	1.5798
9.24	12010.7	9.245	8407																																						850.936	-3442.07	850.936	-313805	384	1.9997	384	1.5759
9.255	12002.7	9.26	8392																																						851.418	-3496.7	851.418	-314189	383	2.0001	383	1.5724
9.27	11991	9.275	8375																																						851.9	-3477.21	851.9	-314454	382	2.0021	382	1.5689
9.285	11980.5	9.29	8359																																						852.382	-3382.42	852.382	-314584	381	2.002	381	1.5646
9.3	11973	9.305	8343																																						852.864	-3208.64	852.864	-314556	380	1.9993	380	1.5599
9.315	11968.3	9.32	8327																																						853.347	-2952.69	853.347	-314354	379	2.0001	379	1.5572
9.33	11970.7	9.335	8313																																						853.829	-2617.04	853.829	-313972	378	1.9949	378	1.5394
9.345	11974.5	9.35	8305																																						854.311	-2212.13	854.311	-313425	377	1.9924	377	1.5414
9.36	11981.7	9.365	8306																																						854.793	-1755.46	854.793	-312739	376	1.9905	376	1.5439
9.375	11989.3	9.38	8315																																						855.275	-1266.88	855.275	-311950	375	1.9888	375	1.5363
9.39	11991.5	9.395	8329																																						855.757	-764.86	855.757	-311094	374	1.9872	374	1.5331
9.405	11990.7	9.41	8346																																						856.239	-264.11	856.239	-310199	373	1.9877	373	1.5329
9.42	11986.5	9.425	8363																																						856.721	223.922	856.721	-309292	372	1.9827	372	1.5292
9.435	11982.3	9.44	8376																																						857.203	687.177	857.203	-308393	371	1.9858	371	1.5246
9.45	11978	9.455	8381																																						857.686	1111.04	857.686	-307526	370	1.9788	370	1.5193
9.465	11974.7	9.47	8379																																						858.168	1478.07	858.168	-306713	369	1.9772	369	1.5158
9.48	11974.3	9.485	8370																																						858.65	1769.34	858.65	-305982	368	1.9841	368	1.5197
9.495	11971.2	9.5	8358																																						859.132	1968.53	859.132	-305353	367	1.9786	367	1.5142
9.51	11969.5	9.515	8347																																						859.614	2063.8	859.614	-304847	366	1.9727	366	1.5125
9.525	11970.3	9.53	8337																																						860.096	2048.02	860.096	-304479	365	1.9797	365	1.5124
9.54	11967.5	9.545	8327																																						860.578	1915.84	860.578	-304266	364	1.9744	364	1.5097
9.555	11964.7	9.56	8320																																						861.06	1660.64	861.06	-304229	363	1.9726	363	1.5078
9.57	11958.8	9.575	8314																																						861.543	1271.69	861.543	-304393	362	1.9696	362	1.5031
9.585	11950.8	9.59	8309																																						862.025	734.324	862.025	-304789	361	1.9694	361	1.505
9.6	11943	9.605	8305																																						862.507	33.105	862.507	-305445	360	1.968	360	1.5023
9.615	11937	9.62	8301																																						862.989	-844.53	862.989	-306387	359	1.9716	359	1.5006
9.63	11932.3	9.635	8295																																						863.471	-1903.26	863.471	-307628	358	1.9671	358	1.4999
9.645	11925.8	9.65	8287																																						863.953	-3138.18	863.953	-309168	357	1.9678	357	1.4986
9.66	11923.8	9.665	8276																																						864.435	-4534.64	864.435	-310991	356	1.9639	356	1.4996
9.675	11929.3	9.68	8262																																						864.917	-6069.42	864.917	-313066	355	1.9653	355	1.497
9.69	11933.8	9.695	8243																																						865.399	-7713.08	865.399	-315348	354	1.9657	354	1.4956
9.705	11938.5	9.71	8222																																						865.882	-9430.32	865.882	-317773	353	1.958	353	1.4996
9.72	11938	9.725	8200																																						866.364	-11179.9	866.364	-320262	352	1.963	352	1.4987
9.735	11931.8	9.74	8184																																						866.846	-12912	866.846	-322717	351	1.9572	351	1.4957
9.75	11924	9.755	8173																																						867.328	-14568.6	867.328	-325031	350	1.9551	350	1.4959
9.765	11916	9.77	8170																																						867.81	-16085.6	867.81	-327087	349	1.9566	349	1.4977
9.78	11909.2	9.785	8172																																						868.292	-17399.5	868.292	-328778	348	1.9516	348	1.4956
9.795	11903.5	9.8	8180																																						868.774	-18457.9	868.774	-330017	347	1.9496	347	1.4942
9.81	11905.2	9.815	8190																																						869.256	-19228.8	869.256	-330752	346	1.9481	346	1.4914
9.825	11914.8	9.83	8200																																						869.739	-19704.3	869.739	-330968	345	1.9464	345	1.4928
9.84	11924.7	9.845	8208																																						870.221	-19898	870.221	-330685	344	1.9442	344	1.4956
9.855	11932.2	9.86	8212																																						870.703	-19835.3	870.703	-329943	343	1.9418	343	1.4954
9.87	11932.3	9.875	8213																																						871.185	-19542.2	871.185	-328789	342	1.943	342	1.4928
9.885	11925.3	9.89	8211																																						871.667	-19037.9	871.667	-327264	341	1.9413	341	1.4904
9.9	11916.2	9.905	8206																																						872.149	-18335.8	872.149	-325409	340	1.9367	340	1.4945
9.915	11906.3	9.92	8196																																						872.631	-17447.3	872.631	-323265	339	1.9328	339	1.4894
9.93	11900	9.935	8183																																						873.113	-16391.1	873.113	-320884	338	1.9367	338	1.4899
9.945	11895.8	9.95	8167																																						873.596	-15197	873.596	-318333	337	1.9355	337	1.4934
9.96	11898.2	9.965	8151																																						874.078	-13906	874.078	-315684	336	1.9286	336	1.4896
9.975	11905.8	9.98	8137																																						874.56	-12564.2	874.56	-313014	335	1.9306	335	1.4859
9.99	11914.8	9.995	8127																																						875.042	-11216.5	875.042	-310393	334	1.9286	334	1.4859
10.005	11921	10.01	8122																																						875.524	-9900.4	875.524	-307883	333	1.9285	333	1.4903
10.02	11920.7	10.025	8120																																						876.006	-8645.5	876.006	-305535	332	1.9273	332	1.4873
10.035	11913.7	10.04	8119																																						876.488	-7473.41	876.488	-303392	331	1.9291	331	1.484
10.05	11904	10.055	8119																																						876.97	-6400.32	876.97	-301489	330	1.9232	330	1.4935
10.065	11893.3	10.07	8118																																						877.452	-5437.69	877.452	-299853	329	1.9216	329	1.4867
10.08	11886.2	10.085	8116																																						877.934	-4591.59	877.934	-298499	328	1.9261	328	1.4852
10.095	11881.5	10.1	8115																																						878.417	-3860.73	878.417	-297427	327	1.9273	327	1.4886
10.11	11883	10.115	8114																																						878.899	-3236.03	878.899	-296624	326	1.9249	326	1.4871
10.125	11889.3	10.13	8116																																						879.381	-2699.48	879.381	-296066	325	1.9227	325	1.4851
10.14	11898.7	10.145	8120																																						879.863	-2227.03	879.863	-295720	324	1.9223	324	1.4838
10.155	11907.2	10.16	8125																																						880.345	-1790.22	880.345	-295552	323	1.9236	323	1.4888
10.17	11910.2	10.175	8129																																						880.827	-1359.81	880.827	-295522	322	1.9179	322	1.4838
10.185	11908.7	10.19	8130																																						881.309	-907.28	881.309	-295593	321	1.9259	321	1.4814
10.2	11904.5	10.205	8127																																						881.791	-407.07	881.791	-295723	320	1.9202	320	1.4861
10.215	11899	10.22	8124																																						882.274	161.918	882.274	-295877	319	1.9197	319	1.4805
10.23	11895.8	10.235	8120																																						882.756	813.337	882.756	-296022	318	1.9075	318	1.4733
10.245	11895.7	10.25	8113																																						883.238	1550.07	883.238	-296138	317	1.9069	317	1.4741
10.26	11900.2	10.265	8106																																						883.72	2360.96	883.72	-296217	316	1.9068	316	1.473
10.275	11909	10.28	8097																																						884.202	3220.03	884.202	-296270	315	1.907	315	1.471
10.29	11918.8	10.295	8088																																						884.684	4088.51	884.684	-296321	314	1.9071	314	1.4703
10.305	11928.3	10.31	8077																																						885.166	4921.96	885.166	-296399	313	1.9044	313	1.4696
10.32	11935.7	10.325	8065																																						885.648	5678.66	885.648	-296533	312	1.9062	312	1.4703
10.335	11940.8	10.34	8055																																						886.13	6328.15	886.13	-296739	311	1.9064	311	1.4699
10.35	11943.8	10.355	8050																																						886.613	6854.95	886.613	-297015	310	1.9046	310	1.4659
10.365	11944	10.37	8053																																						887.095	7258.66	887.095	-297341	309	1.9026	309	1.4659
10.38	11944.5	10.385	8062																																						887.577	7550.41	887.577	-297683	308	1.9051	308	1.4664
10.395	11946.7	10.4	8077																																						888.059	7747.61	888.059	-297997	307	1.9039	307	1.465
10.41	11952	10.415	8096																																						888.541	7869.03	888.541	-298242	306	1.9029	306	1.4643
10.425	11961.5	10.43	8116																																						889.023	7932.08	889.023	-298379	305	1.9049	305	1.463
10.44	11972.5	10.445	8135																																						889.505	7951.16	889.505	-298384	304	1.9034	304	1.4644
10.455	11985.7	10.46	8150																																						889.987	7938.11	889.987	-298246	303	1.9028	303	1.4658
10.47	12000	10.475	8157																																						890.47	7902.42	890.47	-297967	302	1.9025	302	1.4627
10.485	12015.8	10.49	8158																																						890.952	7851.31	890.952	-297564	301	1.9013	301	1.4606
10.5	12032.3	10.505	8153																																						891.434	7789.14	891.434	-297069	300	1.9027	300	1.4612
10.515	12048	10.52	8143																																						891.916	7717.9	891.916	-296520	299	1.9019	299	1.4609
10.53	12065.5	10.535	8132																																						892.398	7637.44	892.398	-295961	298	1.9001	298	1.4615
10.545	12083.8	10.55	8125																																						892.88	7546.97	892.88	-295431	297	1.9002	297	1.4597
10.56	12105.2	10.565	8126																																						893.362	7446.32	893.362	-294956	296	1.899	296	1.459
10.575	12131.3	10.58	8135																																						893.844	7337.14	893.844	-294549	295	1.8981	295	1.4558
10.59	12159	10.595	8151																																						894.327	7222.44	894.327	-294209	294	1.8985	294	1.4558
10.605	12185.8	10.61	8170																																						894.809	7104.32	894.809	-293926	293	1.8981	293	1.455
10.62	12211	10.625	8189																																						895.291	6982.78	895.291	-293692	292	1.896	292	1.454
10.635	12234.3	10.64	8204																																						895.773	6855.21	895.773	-293498	291	1.8951	291	1.453
10.65	12252.2	10.655	8212																																						896.255	6716.81	896.255	-293345	290	1.8928	290	1.4513
10.665	12264.5	10.67	8210																																						896.737	6563.45	896.737	-293238	289	1.894	289	1.4503
10.68	12271	10.685	8202																																						897.219	6394.22	897.219	-293183	288	1.8928	288	1.4481
10.695	12269.3	10.7	8191																																						897.701	6213.37	897.701	-293182	287	1.8914	287	1.4483
10.71	12263.8	10.715	8182																																						898.183	6028.89	898.183	-293236	286	1.8917	286	1.4489
10.725	12258.5	10.73	8175																																						898.665	5850.69	898.665	-293339	285	1.8915	285	1.4481
10.74	12249.8	10.745	8168																																						899.148	5685.74	899.148	-293486	284	1.8911	284	1.4478
10.755	12238.5	10.76	8164																																						899.63	5535.82	899.63	-293676	283	1.89	283	1.446
10.77	12224.3	10.775	8161																																						900.112	5396.27	900.112	-293908	282	1.8896	282	1.4451
10.785	12206	10.79	8156																																						900.594	5258.29	900.594	-294185	281	1.8882	281	1.4452
10.8	12185	10.805	8150																																						901.076	5112.09	901.076	-294507	280	1.8872	280	1.4434
10.815	12163.3	10.82	8140																																						901.558	4950.77	901.558	-294873	279	1.8874	279	1.4416
10.83	12138.7	10.835	8128																																						902.04	4772.49	902.04	-295274	278	1.8861	278	1.4429
10.845	12110.3	10.85	8114																																						902.523	4579.24	902.523	-295701	277	1.8852	277	1.4409
10.86	12083.8	10.865	8098																																						903.005	4375.22	903.005	-296141	276	1.8847	276	1.4387
10.875	12064	10.88	8079																																						903.487	4163.89	903.487	-296584	275	1.8831	275	1.4386
10.89	12046.2	10.895	8057																																						903.969	3946.32	903.969	-297023	274	1.8836	274	1.4374
10.905	12031.3	10.91	8035																																						904.451	3722.16	904.451	-297453	273	1.8817	273	1.4356
10.92	12014.3	10.925	8011																																						904.933	3491.28	904.933	-297871	272	1.8786	272	1.4343
10.935	11993	10.94	7986																																						905.415	3255.82	905.415	-298275	271	1.8787	271	1.4322
10.95	11971.5	10.955	7962																																						905.897	3021.24	905.897	-298661	270	1.8788	270	1.4317
10.965	11949.3	10.97	7939																																						906.379	2795.18	906.379	-299029	269	1.8771	269	1.43
10.98	11926	10.985	7919																																						906.861	2584.62	906.861	-299378	268	1.877	268	1.4277
10.995	11904	11	7900																																						907.344	2393.49	907.344	-299712	267	1.875	267	1.4266
11.01	11887.7	11.015	7885																																						907.826	2220.35	907.826	-300036	266	1.8728	266	1.4247
11.025	11880	11.03	7870																																						908.308	2058.9	908.308	-300359	265	1.8716	265	1.422
11.04	11875.2	11.045	7856																																						908.79	1900.86	908.79	-300684	264	1.87	264	1.4207
11.055	11869	11.06	7843																																						909.272	1737.96	909.272	-301014	263	1.8685	263	1.4174
11.07	11857	11.075	7829																																						909.754	1565.2	909.754	-301345	262	1.867	262	1.4156
11.085	11840.5	11.09	7816																																						910.236	1381.04	910.236	-301673	261	1.8641	261	1.412
11.1	11822.2	11.105	7803																																						910.718	1186.24	910.718	-301994	260	1.8637	260	1.4103
11.115	11803.7	11.12	7794																																						911.201	981.616	911.201	-302308	259	1.861	259	1.4078
11.13	11789.7	11.135	7788																																						911.683	766.458	911.683	-302619	258	1.8618	258	1.4051
11.145	11781.8	11.15	7785																																						912.165	537.904	912.165	-302934	257	1.8612	257	1.4022
11.16	11780.2	11.165	7784																																						912.647	292.862	912.647	-303261	256	1.8595	256	1.3988
11.175	11785.3	11.18	7781																																						913.129	29.566	913.129	-303604	255	1.8578	255	1.3959
11.19	11791.7	11.195	7776																																						913.611	-250.76	913.611	-303963	254	1.8575	254	1.3948
11.205	11794.5	11.21	7769																																						914.093	-542.54	914.093	-304332	253	1.8546	253	1.3934
11.22	11795	11.225	7759																																						914.575	-837.59	914.575	-304702	252	1.8528	252	1.389
11.235	11793.5	11.24	7746																																						915.058	-1126.85	915.058	-305065	251	1.851	251	1.3851
11.25	11788.8	11.255	7734																																						915.54	-1403.73	915.54	-305414	250	1.8509	250	1.3814
11.265	11782.5	11.27	7727																																						916.022	-1665.43	916.022	-305746	249	1.848	249	1.3769
11.28	11777.7	11.285	7724																																						916.504	-1915.04	916.504	-306061	248	1.8458	248	1.3751
11.295	11773.5	11.3	7727																																						916.986	-2159.79	916.986	-306364	247	1.846	247	1.3727
11.31	11767.3	11.315	7731																																						917.468	-2410.07	917.468	-306659	246	1.844	246	1.37
11.325	11761.8	11.33	7737																																						917.95	-2677.13	917.95	-306952	245	1.8409	245	1.3682
11.34	11754.5	11.345	7744																																						918.432	-2970.54	918.432	-307249	244	1.8402	244	1.3657
11.355	11748	11.36	7751																																						918.914	-3295.88	918.914	-307556	243	1.8393	243	1.3637
11.37	11743.5	11.375	7755																																						919.396	-3653.06	919.396	-307874	242	1.837	242	1.3622
11.385	11739	11.39	7756																																						919.879	-4035.76	919.879	-308204	241	1.8353	241	1.3611
11.4	11733.3	11.405	7754																																						920.361	-4432.66	920.361	-308545	240	1.834	240	1.3607
11.415	11727.3	11.42	7748																																						920.843	-4828.65	920.843	-308891	239	1.8328	239	1.3598
11.43	11724.7	11.435	7736																																						921.325	-5208.95	921.325	-309235	238	1.8319	238	1.3603
11.445	11723.7	11.45	7720																																						921.807	-5562.12	921.807	-309575	237	1.8311	237	1.3612
11.46	11722.7	11.465	7701																																						922.289	-5882.86	922.289	-309909	236	1.8304	236	1.3625
11.475	11725.7	11.48	7684																																						922.771	-6172.69	922.771	-310238	235	1.8297	235	1.3636
11.49	11729.7	11.495	7672																																						923.254	-6439.4	923.254	-310568	234	1.8278	234	1.364
11.505	11735.7	11.51	7671																																						923.736	-6694.05	923.736	-310903	233	1.8274	233	1.3641
11.52	11739.8	11.525	7679																																						924.218	-6947.22	924.218	-311243	232	1.8279	232	1.366
11.535	11738.2	11.54	7695																																						924.7	-7206.48	924.7	-311586	231	1.8256	231	1.3673
11.55	11731.7	11.555	7715																																						925.182	-7474.89	925.182	-311922	230	1.8228	230	1.3675
11.565	11721.8	11.57	7732																																						925.664	-7751.49	925.664	-312243	229	1.8223	229	1.3678
11.58	11713.3	11.585	7742																																						926.146	-8033.49	926.146	-312539	228	1.8203	228	1.3677
11.595	11705.2	11.6	7744																																						926.628	-8318.18	926.628	-312809	227	1.8178	227	1.367
11.61	11699.2	11.615	7739																																						927.11	-8604.39	927.11	-313058	226	1.8161	226	1.3667
11.625	11699.3	11.63	7728																																						927.592	-8892.77	927.592	-313298	225	1.8135	225	1.3642
11.64	11702	11.645	7715																																						928.075	-9185.67	928.075	-313542	224	1.8103	224	1.3603
11.655	11706.5	11.66	7706																																						928.557	-9485.88	928.557	-313806	223	1.8084	223	1.3586
11.67	11709.8	11.675	7701																																						929.039	-9796.27	929.039	-314099	222	1.8053	222	1.3561
11.685	11707.5	11.69	7703																																						929.521	-10120.2	929.521	-314426	221	1.8015	221	1.3529
11.7	11704.3	11.705	7710																																						930.003	-10460.2	930.003	-314785	220	1.7987	220	1.3493
11.715	11701.2	11.72	7720																																						930.485	-10819.2	930.485	-315168	219	1.7955	219	1.3446
11.73	11700.7	11.735	7729																																						930.967	-11198.1	930.967	-315564	218	1.79	218	1.3388
11.745	11700.7	11.75	7736																																						931.449	-11594.5	931.449	-315959	217	1.7851	217	1.3349
11.76	11703.3	11.765	7739																																						931.932	-12001.6	931.932	-316344	216	1.781	216	1.3313
11.775	11712.7	11.78	7737																																						932.414	-12408.2	932.414	-316709	215	1.7752	215	1.3263
11.79	11724.8	11.795	7731																																						932.896	-12799.8	932.896	-317051	214	1.771	214	1.3214
11.805	11738.7	11.81	7721																																						933.378	-13162.2	933.378	-317370	213	1.7678	213	1.3158
11.82	11751.3	11.825	7710																																						933.86	-13484.8	933.86	-317672	212	1.7617	212	1.3099
11.835	11759.2	11.84	7703																																						934.342	-13763.1	934.342	-317961	211	1.7559	211	1.3058
11.85	11768.2	11.855	7700																																						934.824	-14000.2	934.824	-318242	210	1.7505	210	1.3004
11.865	11776.2	11.87	7700																																						935.306	-14204.8	935.306	-318516	209	1.7436	209	1.2939
11.88	11784	11.885	7702																																						935.788	-14389.1	935.788	-318780	208	1.7355	208	1.2877
11.895	11789.7	11.9	7708																																						936.271	-14565.4	936.271	-319028	207	1.7282	207	1.2808
11.91	11795.7	11.915	7717																																						936.753	-14743.6	936.753	-319257	206	1.7212	206	1.2739
11.925	11805.5	11.93	7728																																						937.235	-14930.1	937.235	-319467	205	1.7143	205	1.2671
11.94	11816	11.945	7740																																						937.717	-15128.7	937.717	-319666	204	1.7082	204	1.2613
11.955	11826.3	11.96	7753																																						938.199	-15340.8	938.199	-319868	203	1.7008	203	1.2552
11.97	11834.3	11.975	7767																																						938.681	-15566	938.681	-320088	202	1.6951	202	1.2476
11.985	11840.8	11.99	7784																																						939.163	-15802.7	939.163	-320337	201	1.6914	201	1.2425
12	11850.5	12.005	7800																																						939.645	-16047.8	939.645	-320622	200	1.6875	200	1.2406
12.015	11862.7	12.02	7815																																						940.128	-16297.6	940.128	-320937
12.03	11879.2	12.035	7828																																						940.61	-16550	940.61	-321272
12.045	11898.8	12.05	7839																																						941.092	-16805.4	941.092	-321612
12.06	11921.3	12.065	7850																																						941.574	-17068.6	941.574	-321949
12.075	11948.2	12.08	7857																																						942.056	-17348.2	942.056	-322278
12.09	11975	12.095	7858																																						942.538	-17655.3	942.538	-322602
12.105	11994.8	12.11	7852																																						943.02	-17999.4	943.02	-322929
12.12	12004.5	12.125	7840																																						943.502	-18385.7	943.502	-323267
12.135	12003.7	12.14	7822																																						943.985	-18813.3	943.985	-323621
12.15	11998	12.155	7799																																						944.467	-19276.2	944.467	-323992
12.165	11990.2	12.17	7774																																						944.949	-19767	944.949	-324379
12.18	11984.7	12.185	7749																																						945.431	-20279.8	945.431	-324779
12.195	11980.5	12.2	7727																																						945.913	-20815	945.913	-325192
12.21	11979	12.215	7710																																						946.395	-21378.3	946.395	-325621
12.225	11984.5	12.23	7698																																						946.877	-21979.9	946.877	-326071
12.24	11990.8	12.245	7689																																						947.359	-22631	947.359	-326546
12.255	11990.5	12.26	7686																																						947.841	-23338.7	947.841	-327052
12.27	11978.7	12.275	7688																																						948.323	-24105.5	948.323	-327589
12.285	11956.5	12.29	7694																																						948.806	-24928.2	948.806	-328158
12.3	11931.3	12.305	7702																																						949.288	-25801.3	949.288	-328757
12.315	11904	12.32	7710																																						949.77	-26719	949.77	-329385
12.33	11879.8	12.335	7714																																						950.252	-27678.2	950.252	-330037
12.345	11857.7	12.35	7711																																						950.734	-28679.5	950.734	-330709
12.36	11842	12.365	7700																																						951.216	-29726.8	951.216	-331393
12.375	11839.2	12.38	7680																																						951.698	-30826	951.698	-332082
12.39	11841.3	12.395	7655																																						952.181	-31984.1	952.181	-332767
12.405	11842.8	12.41	7632																																						952.663	-33209.3	952.663	-333446
12.42	11839.3	12.425	7613																																						953.145	-34512.2	953.145	-334121
12.435	11830.5	12.44	7600																																						953.627	-35907.2	953.627	-334803
12.45	11819.2	12.455	7592																																						954.109	-37412.8	954.109	-335507
12.465	11802.2	12.47	7590																																						954.591	-39051.4	954.591	-336251
12.48	11785.5	12.485	7590																																						955.073	-40847.2	955.073	-337045
12.495	11769.8	12.5	7588																																						955.555	-42822	955.555	-337891
12.51	11759.7	12.515	7582																																						956.037	-44993.5	956.037	-338782
12.525	11758.3	12.53	7573																																						956.519	-47372.6	956.519	-339705
12.54	11759	12.545	7564																																						957.002	-49962.9	957.002	-340640
12.555	11761.2	12.56	7556																																						957.484	-52762.1	957.484	-341575
12.57	11761	12.575	7548																																						957.966	-55762.2	957.966	-342497
12.585	11755	12.59	7540																																						958.448	-58951	958.448	-343400
12.6	11745.2	12.605	7531																																						958.93	-62310.6	958.93	-344280
12.615	11731.2	12.62	7522																																						959.412	-65815.4	959.412	-345131
12.63	11719.5	12.635	7510																																						959.894	-69429.9	959.894	-345947
12.645	11709.5	12.65	7498																																						960.376	-73105.8	960.376	-346720
12.66	11703.8	12.665	7486																																						960.859	-76783.5	960.859	-347440
12.675	11702.7	12.68	7479																																						961.341	-80394.9	961.341	-348106
12.69	11702	12.695	7477																																						961.823	-83867.7	961.823	-348719
12.705	11701.8	12.71	7482																																						962.305	-87128.6	962.305	-349289
12.72	11697.3	12.725	7490																																						962.787	-90103.3	962.787	-349824
12.735	11687.5	12.74	7499																																						963.269	-92712.2	963.269	-350336
12.75	11676.3	12.755	7506																																						963.751	-94866.7	963.751	-350828
12.765	11665.2	12.77	7509																																						964.233	-96469.4	964.233	-351300
12.78	11656.7	12.785	7508																																						964.716	-97421.4	964.716	-351751
12.795	11650	12.8	7500																																						965.198	-97637.3	965.198	-352175
12.81	11647.7	12.815	7488																																						965.68	-97061.5	965.68	-352573
12.825	11646.8	12.83	7472																																						966.162	-95679.8	966.162	-352943
12.84	11644.8	12.845	7456																																						966.644	-93521.9	966.644	-353287
12.855	11640	12.86	7440																																						967.126	-90653.8	967.126	-353603
12.87	11631.3	12.875	7427																																						967.608	-87169.4	967.608	-353890
12.885	11620.7	12.89	7418																																						968.09	-83181.8	968.09	-354146
12.9	11611	12.905	7414																																						968.572	-78822.2	968.572	-354374
12.915	11603.2	12.92	7417																																						969.055	-74237.9	969.055	-354585
12.93	11597.8	12.935	7427																																						969.537	-69589.2	969.537	-354795
12.945	11595	12.95	7441																																						970.019	-65039	970.019	-355027
12.96	11595.7	12.965	7454																																						970.501	-60737.7	970.501	-355301
12.975	11596.7	12.98	7465																																						970.983	-56809.8	970.983	-355632
12.99	11597.7	12.995	7470																																						971.465	-53344.5	971.465	-356022
13.005	11596.2	13.01	7468																																						971.947	-50394.9	971.947	-356469
13.02	11592.8	13.025	7458																																						972.429	-47984.8	972.429	-356961
13.035	11589.2	13.04	7443																																						972.912	-46115.2	972.912	-357490
13.05	11586.3	13.055	7427																																						973.394	-44773	973.394	-358050
13.065	11584.2	13.07	7416																																						973.876	-43935.5	973.876	-358640
13.08	11583.3	13.085	7415																																						974.358	-43572.7	974.358	-359265
13.095	11583.2	13.1	7421																																						974.84	-43649.4	974.84	-359923
13.11	11585.5	13.115	7432																																						975.322	-44125.8	975.322	-360612
13.125	11589	13.13	7443																																						975.804	-44960.1	975.804	-361322
13.14	11590.5	13.145	7450																																						976.286	-46110.7	976.286	-362041
13.155	11588.5	13.16	7448																																						976.768	-47538	976.768	-362758
13.17	11583.2	13.175	7435																																						977.25	-49204.6	977.25	-363467
13.185	11574.3	13.19	7412																																						977.733	-51073.3	977.733	-364169
13.2	11564.5	13.205	7384																																						978.215	-53104.8	978.215	-364870
13.215	11556.2	13.22	7358																																						978.697	-55251.7	978.697	-365578
13.23	11553.2	13.235	7341																																						979.179	-57455	979.179	-366300
13.245	11555.5	13.25	7334																																						979.661	-59642.1	979.661	-367042
13.26	11563.2	13.265	7335																																						980.143	-61729.2	980.143	-367805
13.275	11573.8	13.28	7342																																						980.625	-63627.7	980.625	-368594
13.29	11582.7	13.295	7353																																						981.107	-65254.1	981.107	-369412
13.305	11588	13.31	7363																																						981.59	-66539.6	981.59	-370267
13.32	11584.3	13.325	7368																																						982.072	-67437.8	982.072	-371164
13.335	11572.5	13.34	7368																																						982.554	-67927.4	982.554	-372107
13.35	11557	13.355	7362																																						983.036	-68012	983.036	-373094
13.365	11542	13.37	7357																																						983.518	-67718.4	983.518	-374120
13.38	11531.8	13.385	7353																																						984	-67095	984	-375179
13.395	11525	13.4	7351																																						984.482	-66209.3	984.482	-376272
13.41	11522.5	13.415	7348																																						984.964	-65144.2	984.964	-377406
13.425	11524.2	13.43	7347																																						985.447	-63989.9	985.447	-378598
13.44	11527.5	13.445	7348																																						985.929	-62834.3	985.929	-379868
13.455	11530.5	13.46	7349																																						986.411	-61754.7	986.411	-381235
13.47	11528.7	13.475	7350																																						986.893	-60811.4	986.893	-382712
13.485	11524.2	13.49	7351																																						987.375	-60047.7	987.375	-384302
13.5	11518.8	13.505	7353																																						987.857	-59492.5	987.857	-386002
13.515	11514.8	13.52	7358																																						988.339	-59164.8	988.339	-387811
13.53	11514.2	13.535	7362																																						988.821	-59075.4	988.821	-389730
13.545	11514.3	13.55	7364																																						989.303	-59224.7	989.303	-391771
13.56	11518	13.565	7362																																						989.786	-59600	989.786	-393952
13.575	11525.2	13.58	7357																																						990.268	-60169.2	990.268	-396295
13.59	11533	13.595	7349																																						990.75	-60879.3	990.75	-398819
13.605	11539.7	13.61	7341																																						991.232	-61658.5	991.232	-401537
13.62	11542.8	13.625	7333																																						991.714	-62422.5	991.714	-404458
13.635	11542.3	13.64	7328																																						992.196	-63084.6	992.196	-407592
13.65	11538.7	13.655	7328																																						992.678	-63567.4	992.678	-410955
13.665	11534.2	13.67	7335																																						993.16	-63811.4	993.16	-414572
13.68	11530.3	13.685	7345																																						993.643	-63780.1	993.643	-418473
13.695	11525.2	13.7	7354																																						994.125	-63460.6	994.125	-422689
13.71	11522.3	13.715	7361																																						994.607	-62861.9	994.607	-427238
13.725	11521	13.73	7365																																						995.089	-62013.5	995.089	-432119
13.74	11519.2	13.745	7366																																						995.571	-60963	995.571	-437309
13.755	11515	13.76	7362																																						996.053	-59774.7	996.053	-442770
13.77	11508.5	13.775	7355																																						996.535	-58526.2	996.535	-448463
13.785	11499.8	13.79	7346																																						997.017	-57299.1	997.017	-454358
13.8	11491.5	13.805	7338																																						997.5	-56169.4	997.5	-460439
13.815	11486.5	13.82	7333																																						997.982	-55197.6	997.982	-466706
13.83	11485.8	13.835	7329																																						998.464	-54422.6	998.464	-473160
13.845	11487	13.85	7326																																						998.946	-53859.7	998.946	-479791
13.86	11492.3	13.865	7322																																						999.428	-53506.4	999.428	-486576
13.875	11500.2	13.88	7318																																						999.91	-53346.4	999.91	-493482
13.89	11505.3	13.895	7314																																						1000.39	-53356.3	1000.39	-500471
13.905	11506.3	13.91	7307																																						1000.87	-53509.8	1000.87	-507513
13.92	11502.8	13.925	7298																																						1001.36	-53779.2	1001.36	-514586
13.935	11496.8	13.94	7289																																						1001.84	-54135.4	1001.84	-521658
13.95	11491	13.955	7281																																						1002.32	-54548.3	1002.32	-528666
13.965	11487.2	13.97	7275																																						1002.8	-54988.4	1002.8	-535501
13.98	11486.3	13.985	7273																																						1003.28	-55428.5	1003.28	-541997
13.995	11488.3	14	7274																																						1003.77	-55848.6	1003.77	-547956
14.01	11493.5	14.015	7277																																						1004.25	-56237.6	1004.25	-553171
14.025	11501.2	14.03	7282																																						1004.73	-56592.9	1004.73	-557468
14.04	11504.8	14.045	7289																																						1005.21	-56919.8	1005.21	-560718
14.055	11505	14.06	7295																																						1005.7	-57226.2	1005.7	-562841
14.07	11499	14.075	7300																																						1006.18	-57520.4	1006.18	-563785
14.085	11491.3	14.09	7303																																						1006.66	-57809.3	1006.66	-563514
14.1	11485.5	14.105	7306																																						1007.14	-58099.3	1007.14	-562005
14.115	11483.2	14.12	7308																																						1007.62	-58398.9	1007.62	-559269
14.13	11484.8	14.135	7309																																						1008.11	-58720.1	1008.11	-555370
14.145	11491.3	14.15	7309																																						1008.59	-59079	1008.59	-550439
14.16	11502	14.165	7308																																						1009.07	-59493.5	1009.07	-544659
14.175	11515.2	14.18	7309																																						1009.55	-59980.6	1009.55	-538230
14.19	11522.7	14.195	7314																																						1010.03	-60553.8	1010.03	-531332
14.205	11523.5	14.21	7322																																						1010.52	-61222.9	1010.52	-524092
14.22	11514.8	14.225	7334																																						1011	-61995.5	1011	-516588
14.235	11501.2	14.24	7348																																						1011.48	-62879.3	1011.48	-508858
14.25	11488.3	14.255	7363																																						1011.96	-63884.3	1011.96	-500927
14.265	11476.8	14.27	7372																																						1012.45	-65022.4	1012.45	-492824
14.28	11470.5	14.285	7374																																						1012.93	-66306.3	1012.93	-484591
14.295	11471.8	14.3	7367																																						1013.41	-67744.4	1013.41	-476274
14.31	11479.2	14.315	7355																																						1013.89	-69336.9	1013.89	-467918
14.325	11491.2	14.33	7340																																						1014.37	-71072.1	1014.37	-459561
14.34	11501.3	14.345	7324																																						1014.86	-72923.5	1014.86	-451239
14.355	11510.2	14.36	7312																																						1015.34	-74849.3	1015.34	-442987
14.37	11513.8	14.375	7306																																						1015.82	-76792.9	1015.82	-434855
14.385	11511.7	14.39	7306																																						1016.3	-78682.7	1016.3	-426903
14.4	11507.7	14.405	7309																																						1016.78	-80435.7	1016.78	-419198
14.415	11503.2	14.42	7316																																						1017.27	-81957.9	1017.27	-411808
14.43	11504.3	14.435	7325																																						1017.75	-83150.8	1017.75	-404789
14.445	11509.2	14.45	7337																																						1018.23	-83918.5	1018.23	-398194
14.46	11515.8	14.465	7350																																						1018.71	-84181	1018.71	-392063
14.475	11524.8	14.48	7363																																						1019.2	-83886.2	1019.2	-386429
14.49	11532	14.495	7373																																						1019.68	-83021.9	1019.68	-381315
14.505	11537.3	14.51	7378																																						1020.16	-81617.7	1020.16	-376730
14.52	11536.8	14.525	7376																																						1020.64	-79739.5	1020.64	-372664
14.535	11527.8	14.54	7365																																						1021.12	-77477.2	1021.12	-369088
14.55	11517.5	14.555	7346																																						1021.61	-74930.6	1021.61	-365959
14.565	11509.8	14.57	7324																																						1022.09	-72199.5	1022.09	-363226
14.58	11509.5	14.585	7303																																						1022.57	-69379	1022.57	-360837
14.595	11512	14.6	7289																																						1023.05	-66557.6	1023.05	-358749
14.61	11516.7	14.615	7282																																						1023.53	-63815	1023.53	-356922
14.625	11522	14.63	7283																																						1024.02	-61218.8	1024.02	-355325
14.64	11525.2	14.645	7290																																						1024.5	-58820.9	1024.5	-353934
14.655	11526.8	14.66	7299																																						1024.98	-56653.9	1024.98	-352729
14.67	11524.7	14.675	7306																																						1025.46	-54732.9	1025.46	-351695
14.685	11517.2	14.69	7310																																						1025.94	-53060	1025.94	-350828
14.7	11511.5	14.705	7309																																						1026.43	-51631.2	1026.43	-350127
14.715	11512.2	14.72	7307																																						1026.91	-50439	1026.91	-349597
14.73	11519.5	14.735	7305																																						1027.39	-49475.8	1027.39	-349240
14.745	11529.3	14.75	7306																																						1027.87	-48730.6	1027.87	-349055
14.76	11540	14.765	7308																																						1028.36	-48186.4	1028.36	-349029
14.775	11550.2	14.78	7311																																						1028.84	-47819.4	1028.84	-349148
14.79	11555.8	14.795	7315																																						1029.32	-47599.8	1029.32	-349393
14.805	11558.7	14.81	7319																																						1029.8	-47496.6	1029.8	-349751
14.82	11554.5	14.825	7323																																						1030.28	-47482.7	1030.28	-350214
14.835	11544.3	14.84	7328																																						1030.77	-47538.7	1030.77	-350778
14.85	11535.7	14.855	7334																																						1031.25	-47653.1	1031.25	-351437
14.865	11530.7	14.87	7343																																						1031.73	-47820.3	1031.73	-352179
14.88	11529	14.885	7357																																						1032.21	-48036.5	1032.21	-352988
14.895	11531.5	14.9	7372																																						1032.69	-48295.6	1032.69	-353837
14.91	11538.8	14.915	7386																																						1033.18	-48589.6	1033.18	-354703
14.925	11549.2	14.93	7395																																						1033.66	-48909.1	1033.66	-355565
14.94	11556.3	14.945	7400																																						1034.14	-49247.1	1034.14	-356413
14.955	11561.8	14.96	7401																																						1034.62	-49601.5	1034.62	-357244
14.97	11562.2	14.975	7399																																						1035.1	-49975.4	1035.1	-358061
14.985	11560.3	14.99	7395																																						1035.59	-50374.4	1035.59	-358867
15	11558.8	15.005	7391																																						1036.07	-50802.8	1036.07	-359660
15.015	11558	15.02	7389																																						1036.55	-51260.9	1036.55	-360432
15.03	11560.3	15.035	7391																																						1037.03	-51743.7	1037.03	-361176
15.045	11567.5	15.05	7394																																						1037.52	-52243.7	1037.52	-361885
15.06	11580.2	15.065	7398																																						1038	-52755.1	1038	-362564
15.075	11595.3	15.08	7401																																						1038.48	-53277	1038.48	-363229
15.09	11608.5	15.095	7404																																						1038.96	-53814.4	1038.96	-363903
15.105	11621.3	15.11	7408																																						1039.44	-54375.8	1039.44	-364612
15.12	11630.7	15.125	7412																																						1039.93	-54968.5	1039.93	-365376
15.135	11635.7	15.14	7417																																						1040.41	-55594.2	1040.41	-366205
15.15	11637.8	15.155	7424																																						1040.89	-56246.7	1040.89	-367094
15.165	11638.8	15.17	7434																																						1041.37	-56912	1041.37	-368027
15.18	11639.3	15.185	7447																																						1041.85	-57573.2	1041.85	-368978
15.195	11640	15.2	7460																																						1042.34	-58214.1	1042.34	-369916
15.21	11642.2	15.215	7472																																						1042.82	-58822.3	1042.82	-370806
15.225	11644.8	15.23	7480																																						1043.3	-59390.4	1043.3	-371610
15.24	11646.3	15.245	7483																																						1043.78	-59913.1	1043.78	-372290
15.255	11648.2	15.26	7480																																						1044.27	-60385.5	1044.27	-372811
15.27	11648.7	15.275	7472																																						1044.75	-60801.6	1044.75	-373139
15.285	11648.3	15.29	7461																																						1045.23	-61155.8	1045.23	-373256
15.3	11651.3	15.305	7448																																						1045.71	-61446.8	1045.71	-373156
15.315	11658.8	15.32	7436																																						1046.19	-61680.4	1046.19	-372858
15.33	11669.7	15.335	7428																																						1046.67	-61873.3	1046.67	-372399
15.345	11683.8	15.35	7426																																						1047.16	-62048.9	1047.16	-371829
15.36	11699.7	15.365	7430																																						1047.64	-62233.4	1047.64	-371206
15.375	11714.7	15.38	7438																																						1048.12	-62449.5	1048.12	-370585
15.39	11727.3	15.395	7449																																						1048.6	-62711.9	1048.6	-370014
15.405	11738.5	15.41	7458																																						1049.09	-63026.8	1049.09	-369531
15.42	11743.7	15.425	7463																																						1049.57	-63394.2	1049.57	-369164
15.435	11743.3	15.44	7463																																						1050.05	-63811.2	1050.05	-368936
15.45	11742.2	15.455	7457																																						1050.53	-64275.2	1050.53	-368862
15.465	11740.7	15.47	7446																																						1051.01	-64783.5	1051.01	-368953
15.48	11739.8	15.485	7434																																						1051.5	-65331.9	1051.5	-369210
15.495	11739.7	15.5	7427																																						1051.98	-65912.6	1051.98	-369626
15.51	11740.2	15.515	7425																																						1052.46	-66512.6	1052.46	-370191
15.525	11743	15.53	7430																																						1052.94	-67116.5	1052.94	-370892
15.54	11747.3	15.545	7439																																						1053.42	-67710.1	1053.42	-371718
15.555	11751.3	15.56	7451																																						1053.91	-68285.6	1053.91	-372660
15.57	11748.5	15.575	7463																																						1054.39	-68844.6	1054.39	-373712
15.585	11741.2	15.59	7476																																						1054.87	-69395.9	1054.87	-374873
15.6	11734	15.605	7485																																						1055.35	-69951.8	1055.35	-376138
15.615	11727.8	15.62	7492																																						1055.84	-70521.4	1055.84	-377507
15.63	11725	15.635	7498																																						1056.32	-71106.4	1056.32	-378978
15.645	11726.2	15.65	7503																																						1056.8	-71699.9	1056.8	-380553
15.66	11732.3	15.665	7505																																						1057.28	-72290.8	1057.28	-382240
15.675	11743.8	15.68	7506																																						1057.76	-72870.1	1057.76	-384055
15.69	11755.5	15.695	7505																																						1058.25	-73436.3	1058.25	-386020
15.705	11763.8	15.71	7502																																						1058.73	-73997.9	1058.73	-388160
15.72	11765	15.725	7498																																						1059.21	-74570.9	1059.21	-390506
15.735	11761.7	15.74	7496																																						1059.69	-75172.9	1059.69	-393084
15.75	11757	15.755	7497																																						1060.17	-75817	1060.17	-395915
15.765	11753.3	15.77	7501																																						1060.66	-76507.6	1060.66	-399012
15.78	11753.8	15.785	7510																																						1061.14	-77240.5	1061.14	-402375
15.795	11756.8	15.8	7522																																						1061.62	-78006.4	1061.62	-405994
15.81	11762.7	15.815	7535																																						1062.1	-78794.3	1062.1	-409845
15.825	11772	15.83	7547																																						1062.59	-79595.1	1062.59	-413889
15.84	11780.2	15.845	7555																																						1063.07	-80401.9	1063.07	-418076
15.855	11787	15.86	7557																																						1063.55	-81206.8	1063.55	-422339
15.87	11790.5	15.875	7552																																						1064.03	-81998.5	1064.03	-426600
15.885	11792.3	15.89	7542																																						1064.51	-82760.6	1064.51	-430765
15.9	11794.2	15.905	7529																																						1065	-83473.9	1065	-434730
15.915	11796.7	15.92	7515																																						1065.48	-84119.1	1065.48	-438389
15.93	11803.8	15.935	7501																																						1065.96	-84682.3	1065.96	-441649
15.945	11811.8	15.95	7491																																						1066.44	-85157.7	1066.44	-444436
15.96	11822.3	15.965	7485																																						1066.92	-85545.6	1066.92	-446703
15.975	11834.8	15.98	7485																																						1067.41	-85850.4	1067.41	-448428
15.99	11842.7	15.995	7488																																						1067.89	-86074.7	1067.89	-449608
16.005	11847.3	16.01	7494																																						1068.37	-86217.9	1068.37	-450251
16.02	11845.3	16.025	7501																																						1068.85	-86277.2	1068.85	-450378
16.035	11837.7	16.04	7508																																						1069.34	-86251.2	1069.34	-450026
16.05	11825.7	16.055	7512																																						1069.82	-86143.2	1069.82	-449250
16.065	11814.7	16.07	7514																																						1070.3	-85964	1070.3	-448123
16.08	11809	16.085	7513																																						1070.78	-85730.5	1070.78	-446726
16.095	11807.5	16.1	7511																																						1071.26	-85461.4	1071.26	-445138
16.11	11811.3	16.115	7507																																						1071.74	-85172.9	1071.74	-443417
16.125	11821.3	16.13	7503																																						1072.23	-84877.7	1072.23	-441601
16.14	11829.8	16.145	7498																																						1072.71	-84584.7	1072.71	-439708
16.155	11837	16.16	7493																																						1073.19	-84300.9	1073.19	-437747
16.17	11838	16.175	7489																																						1073.67	-84033.9	1073.67	-435728
16.185	11831.7	16.19	7484																																						1074.16	-83791	1074.16	-433671
16.2	11822.7	16.205	7480																																						1074.64	-83578.5	1074.64	-431604
16.215	11812.8	16.22	7476																																						1075.12	-83397.3	1075.12	-429561
16.23	11802.5	16.235	7472																																						1075.6	-83243.4	1075.6	-427571
16.245	11793.5	16.25	7468																																						1076.08	-83108.1	1076.08	-425656
16.26	11785.2	16.265	7466																																						1076.57	-82982.5	1076.57	-423828
16.275	11782.7	16.28	7466																																						1077.05	-82862.8	1077.05	-422092
16.29	11777.8	16.295	7469																																						1077.53	-82753.1	1077.53	-420449
16.305	11772.5	16.31	7476																																						1078.01	-82665.9	1078.01	-418901
16.32	11765	16.325	7486																																						1078.49	-82618.7	1078.49	-417448
16.335	11754.2	16.34	7498																																						1078.98	-82629.2	1078.98	-416088
16.35	11742.7	16.355	7510																																						1079.46	-82709.4	1079.46	-414819
16.365	11728.8	16.37	7520																																						1079.94	-82864	1079.94	-413637
16.38	11716.8	16.385	7526																																						1080.42	-83090.7	1080.42	-412538
16.395	11707.3	16.4	7529																																						1080.91	-83382.1	1080.91	-411523
16.41	11699.7	16.415	7530																																						1081.39	-83728.7	1081.39	-410593
16.425	11697.2	16.43	7528																																						1081.87	-84122.1	1081.87	-409752
16.44	11694.2	16.445	7524																																						1082.35	-84555.2	1082.35	-409008
16.455	11693.3	16.46	7520																																						1082.83	-85022.3	1082.83	-408366
16.47	11691.8	16.475	7516																																						1083.32	-85519.4	1083.32	-407832
16.485	11684.5	16.49	7513																																						1083.8	-86044.3	1083.8	-407411
16.5	11674.2	16.505	7509																																						1084.28	-86597.3	1084.28	-407108
16.515	11663.2	16.52	7505																																						1084.76	-87182.3	1084.76	-406928
16.53	11655	16.535	7499																																						1085.24	-87805.7	1085.24	-406876
16.545	11648.2	16.55	7490																																						1085.73	-88475.2	1085.73	-406954
16.56	11644	16.565	7478																																						1086.21	-89196.5	1086.21	-407162
16.575	11642.3	16.58	7461																																						1086.69	-89970.6	1086.69	-407497
16.59	11640.8	16.595	7441																																						1087.17	-90794.2	1087.17	-407955
16.605	11638.3	16.61	7420																																						1087.65	-91661	1087.65	-408534
16.62	11630	16.625	7401																																						1088.14	-92565.8	1088.14	-409236
16.635	11616.2	16.64	7384																																						1088.62	-93508.9	1088.62	-410065
16.65	11604	16.655	7371																																						1089.1	-94496.5	1089.1	-411028
16.665	11597.2	16.67	7363																																						1089.58	-95540	1089.58	-412129
16.68	11595.8	16.685	7358																																						1090.07	-96650.9	1090.07	-413368
16.695	11602.2	16.7	7354																																						1090.55	-97834.5	1090.55	-414740
16.71	11616.5	16.715	7350																																						1091.03	-99085.4	1091.03	-416232
16.725	11635.8	16.73	7345																																						1091.51	-100387	1091.51	-417828
16.74	11653.7	16.745	7342																																						1091.99	-101716	1091.99	-419509
16.755	11664.5	16.76	7342																																						1092.48	-103045	1092.48	-421254
16.77	11663.3	16.775	7348																																						1092.96	-104354	1092.96	-423044
16.785	11653.5	16.79	7361																																						1093.44	-105629	1093.44	-424856
16.8	11638	16.805	7379																																						1093.92	-106864	1093.92	-426668
16.815	11621.8	16.82	7402																																						1094.4	-108058	1094.4	-428454
16.83	11606.7	16.835	7425																																						1094.89	-109205	1094.89	-430185
16.845	11597.5	16.85	7444																																						1095.37	-110294	1095.37	-431826
16.86	11597.3	16.865	7455																																						1095.85	-111306	1095.85	-433348
16.875	11604.8	16.88	7456																																						1096.33	-112221	1096.33	-434723
16.89	11615.2	16.895	7447																																						1096.82	-113020	1096.82	-435932
16.905	11623.2	16.91	7430																																						1097.3	-113690	1097.3	-436964
16.92	11624.2	16.925	7410																																						1097.78	-114224	1097.78	-437817
16.935	11618.7	16.94	7392																																						1098.26	-114622	1098.26	-438488
16.95	11606.3	16.955	7379																																						1098.74	-114880	1098.74	-438975
16.965	11589.2	16.97	7376																																						1099.23	-114996	1099.23	-439271
16.98	11568.3	16.985	7383																																						1099.71	-114966	1099.71	-439372
16.995	11548.3	17	7398																																						1100.19	-114787	1100.19	-439274
17.01	11534.2	17.015	7416																																						1100.67	-114467	1100.67	-438983
17.025	11527.8	17.03	7432																																						1101.15	-114014	1101.15	-438515
17.04	11528.2	17.045	7439																																						1101.64	-113445	1101.64	-437889
17.055	11531.7	17.06	7436																																						1102.12	-112773	1102.12	-437124
17.07	11537.2	17.075	7427																																						1102.6	-112006	1102.6	-436237
17.085	11544.3	17.09	7412																																						1103.08	-111150	1103.08	-435237
17.1	11550.7	17.105	7396																																						1103.57	-110213	1103.57	-434132
17.115	11555	17.12	7384																																						1104.05	-109207	1104.05	-432932
17.13	11557	17.135	7380																																						1104.53	-108154	1104.53	-431653
17.145	11557.5	17.15	7385																																						1105.01	-107080	1105.01	-430320
17.16	11558.2	17.165	7394																																						1105.49	-106018	1105.49	-428958
17.175	11562	17.18	7405																																						1105.98	-104990	1105.98	-427596
17.19	11563.8	17.195	7414																																						1106.46	-104013	1106.46	-426252
17.205	11562.7	17.21	7422																																						1106.94	-103094	1106.94	-424945
17.22	11560	17.225	7428																																						1107.42	-102234	1107.42	-423684
17.235	11554.5	17.24	7429																																						1107.9	-101435	1107.9	-422482
17.25	11546.3	17.255	7427																																						1108.39	-100702	1108.39	-421348
17.265	11538.3	17.27	7420																																						1108.87	-100036	1108.87	-420292
17.28	11532.3	17.285	7411																																						1109.35	-99439.8	1109.35	-419319
17.295	11528.3	17.3	7403																																						1109.83	-98905.7	1109.83	-418430
17.31	11528.8	17.315	7396																																						1110.32	-98419.9	1110.32	-417621
17.325	11534.3	17.33	7393																																						1110.8	-97964.4	1110.8	-416885
17.34	11535.8	17.345	7397																																						1111.28	-97524	1111.28	-416214
17.355	11533.8	17.36	7409																																						1111.76	-97092.2	1111.76	-415604
17.37	11528	17.375	7427																																						1112.24	-96674.5	1112.24	-415056
17.385	11516.3	17.39	7447																																						1112.72	-96285.5	1112.72	-414570
17.4	11501.3	17.405	7462																																						1113.21	-95943.2	1113.21	-414150
17.415	11486.7	17.42	7467																																						1113.69	-95660.2	1113.69	-413796
17.43	11478	17.435	7462																																						1114.17	-95438.8	1114.17	-413505
17.445	11474.7	17.45	7448																																						1114.65	-95270.7	1114.65	-413271
17.46	11478	17.465	7426																																						1115.14	-95139.5	1115.14	-413086
17.475	11487.3	17.48	7401																																						1115.62	-95027.9	1115.62	-412945
17.49	11494.2	17.495	7378																																						1116.1	-94921.5	1116.1	-412838
17.505	11498.5	17.51	7362																																						1116.58	-94811.7	1116.58	-412757
17.52	11499.3	17.525	7356																																						1117.06	-94695.3	1117.06	-412693
17.535	11493.2	17.54	7360																																						1117.55	-94570.8	1117.55	-412637
17.55	11482.2	17.555	7371																																						1118.03	-94437.2	1118.03	-412580
17.565	11469.5	17.57	7387																																						1118.51	-94293.1	1118.51	-412518
17.58	11462	17.585	7406																																						1118.99	-94138.8	1118.99	-412453
17.595	11457.5	17.6	7423																																						1119.47	-93978.3	1119.47	-412390
17.61	11456.2	17.615	7438																																						1119.96	-93821.1	1119.96	-412342
17.625	11461.3	17.63	7445																																						1120.44	-93680	1120.44	-412320
17.64	11464.7	17.645	7444																																						1120.92	-93568.7	1120.92	-412335
17.655	11465.5	17.66	7435																																						1121.4	-93497.3	1121.4	-412395
17.67	11461.3	17.675	7419																																						1121.88	-93470	1121.88	-412504
17.685	11450.2	17.69	7400																																						1122.37	-93485.1	1122.37	-412665
17.7	11436.3	17.705	7381																																						1122.85	-93537.3	1122.85	-412879
17.715	11422.7	17.72	7362																																						1123.33	-93620.2	1123.33	-413147
17.73	11413.8	17.735	7349																																						1123.81	-93728.1	1123.81	-413466
17.745	11409.3	17.75	7344																																						1124.3	-93857.7	1124.3	-413832
17.76	11411.3	17.765	7349																																						1124.78	-94006.3	1124.78	-414236
17.775	11423	17.78	7361																																						1125.26	-94171.5	1125.26	-414667
17.79	11434.5	17.795	7378																																						1125.74	-94352.4	1125.74	-415117
17.805	11442.3	17.81	7397																																						1126.22	-94548.5	1126.22	-415582
17.82	11444.5	17.825	7417																																						1126.71	-94763.5	1126.71	-416065
17.835	11441	17.84	7435																																						1127.19	-95004.1	1127.19	-416578
17.85	11434.8	17.855	7448																																						1127.67	-95279.6	1127.67	-417135
17.865	11427.3	17.87	7452																																						1128.15	-95598.2	1128.15	-417754
17.88	11422.3	17.885	7450																																						1128.63	-95964.4	1128.63	-418448
17.895	11422.2	17.9	7441																																						1129.12	-96376.2	1129.12	-419225
17.91	11429.3	17.915	7429																																						1129.6	-96827.2	1129.6	-420085
17.925	11442.7	17.93	7412																																						1130.08	-97308	1130.08	-421025
17.94	11454.8	17.945	7392																																						1130.56	-97811.1	1130.56	-422035
17.955	11461.5	17.96	7373																																						1131.05	-98333.7	1131.05	-423105
17.97	11463	17.975	7357																																						1131.53	-98878.5	1131.53	-424223
17.985	11457.3	17.99	7346																																						1132.01	-99451.1	1132.01	-425374
18	11445.2	18.005	7342																																						1132.49	-100056	1132.49	-426548
18.015	11430.2	18.02	7341																																						1132.97	-100696	1132.97	-427735
18.03	11417.7	18.035	7343																																						1133.46	-101366	1133.46	-428928
18.045	11409.8	18.05	7345																																						1133.94	-102061	1133.94	-430125
18.06	11410.3	18.065	7345																																						1134.42	-102774	1134.42	-431322
18.075	11419	18.08	7341																																						1134.9	-103501	1134.9	-432516
18.09	11431.5	18.095	7334																																						1135.38	-104242	1135.38	-433702
18.105	11444.8	18.11	7324																																						1135.87	-104996	1135.87	-434870
18.12	11455.7	18.125	7315																																						1136.35	-105762	1136.35	-436005
18.135	11458.5	18.14	7313																																						1136.83	-106529	1136.83	-437090
18.15	11453.2	18.155	7318																																						1137.31	-107284	1137.31	-438106
18.165	11442.8	18.17	7329																																						1137.8	-108009	1137.8	-439037
18.18	11431.8	18.185	7342																																						1138.28	-108689	1138.28	-439867
18.195	11419.7	18.2	7355																																						1138.76	-109318	1138.76	-440584
18.21	11412.2	18.215	7366																																						1139.24	-109900	1139.24	-441179
18.225	11412.7	18.23	7372																																						1139.72	-110444	1139.72	-441647
18.24	11417.5	18.245	7373																																						1140.21	-110967	1140.21	-441984
18.255	11424.2	18.26	7370																																						1140.69	-111479	1140.69	-442189
18.27	11427.8	18.275	7366																																						1141.17	-111985	1141.17	-442268
18.285	11426.2	18.29	7362																																						1141.65	-112483	1141.65	-442227
18.3	11420.7	18.305	7358																																						1142.13	-112969	1142.13	-442080
18.315	11413.7	18.32	7351																																						1142.62	-113439	1142.62	-441845
18.33	11408.5	18.335	7342																																						1143.1	-113892	1143.1	-441543
18.345	11402.3	18.35	7329																																						1143.58	-114333	1143.58	-441192
18.36	11402.2	18.365	7315																																						1144.06	-114768	1144.06	-440807
18.375	11410.5	18.38	7303																																						1144.55	-115198	1144.55	-440396
18.39	11421.5	18.395	7295																																						1145.03	-115619	1145.03	-439961
18.405	11431.5	18.41	7294																																						1145.51	-116021	1145.51	-439505
18.42	11437	18.425	7300																																						1145.99	-116397	1145.99	-439029
18.435	11436	18.44	7310																																						1146.47	-116744	1146.47	-438540
18.45	11430	18.455	7320																																						1146.96	-117070	1146.96	-438049
18.465	11420.3	18.47	7328																																						1147.44	-117393	1147.44	-437570
18.48	11411.3	18.485	7333																																						1147.92	-117734	1147.92	-437114
18.495	11402.2	18.5	7334																																						1148.4	-118111	1148.4	-436690
18.51	11397.7	18.515	7335																																						1148.88	-118534	1148.88	-436306
18.525	11400.2	18.53	7341																																						1149.37	-119003	1149.37	-435967
18.54	11404.2	18.545	7353																																						1149.85	-119510	1149.85	-435680
18.555	11406.5	18.56	7372																																						1150.33	-120047	1150.33	-435453
18.57	11404.3	18.575	7397																																						1150.81	-120604	1150.81	-435290
18.585	11397.8	18.59	7420																																						1151.3	-121175	1151.3	-435192
18.6	11390.5	18.605	7439																																						1151.78	-121756	1151.78	-435155
18.615	11384.8	18.62	7447																																						1152.26	-122339	1152.26	-435168
18.63	11386	18.635	7445																																						1152.74	-122915	1152.74	-435219
18.645	11392.3	18.65	7433																																						1153.22	-123469	1153.22	-435302
18.66	11405	18.665	7415																																						1153.7	-123989	1153.7	-435414
18.675	11424.2	18.68	7395																																						1154.19	-124467	1154.19	-435565
18.69	11442.7	18.695	7381																																						1154.67	-124905	1154.67	-435766
18.705	11455.3	18.71	7375																																						1155.15	-125311	1155.15	-436031
18.72	11459.2	18.725	7378																																						1155.63	-125697	1155.63	-436369
18.735	11454.5	18.74	7387																																						1156.12	-126068	1156.12	-436782
18.75	11447.3	18.755	7397																																						1156.6	-126427	1156.6	-437265
18.765	11438.8	18.77	7405																																						1157.08	-126765	1157.08	-437810
18.78	11433.5	18.785	7406																																						1157.56	-127073	1157.56	-438409
18.795	11430.3	18.8	7400																																						1158.04	-127348	1158.04	-439056
18.81	11431.7	18.815	7386																																						1158.53	-127591	1158.53	-439747
18.825	11439.2	18.83	7368																																						1159.01	-127818	1159.01	-440481
18.84	11448.3	18.845	7351																																						1159.49	-128044	1159.49	-441259
18.855	11455.5	18.86	7338																																						1159.97	-128284	1159.97	-442077
18.87	11458.3	18.875	7330																																						1160.45	-128539	1160.45	-442933
18.885	11456.8	18.89	7329																																						1160.94	-128801	1160.94	-443822
18.9	11456	18.905	7335																																						1161.42	-129056	1161.42	-444742
18.915	11455.3	18.92	7346																																						1161.9	-129286	1161.9	-445689
18.93	11456	18.935	7362																																						1162.38	-129487	1162.38	-446664
18.945	11457.2	18.95	7379																																						1162.87	-129660	1162.87	-447667
18.96	11459.5	18.965	7396																																						1163.35	-129820	1163.35	-448697
18.975	11465.7	18.98	7410																																						1163.83	-129986	1163.83	-449754
18.99	11471.3	18.995	7420																																						1164.31	-130174	1164.31	-450842
19.005	11475	19.01	7426																																						1164.79	-130395	1164.79	-451962
19.02	11474.7	19.025	7426																																						1165.28	-130655	1165.28	-453119
19.035	11472	19.04	7423																																						1165.76	-130958	1165.76	-454317
19.05	11470.7	19.055	7418																																						1166.24	-131308	1166.24	-455559
19.065	11470.7	19.07	7414																																						1166.72	-131709	1166.72	-456848
19.08	11474	19.085	7410																																						1167.2	-132166	1167.2	-458183
19.095	11481	19.1	7407																																						1167.69	-132682	1167.69	-459564
19.11	11491.3	19.115	7403																																						1168.17	-133252	1168.17	-460779
19.125	11506.5	19.13	7398																																						1168.65	-133869	1168.65	-462040
19.14	11520.2	19.145	7389																																						1169.13	-134522	1169.13	-463347
19.155	11530.8	19.16	7378																																						1169.62	-135206	1169.62	-464701
19.17	11535.8	19.175	7366																																						1170.1	-135922	1170.1	-466103
19.185	11535.3	19.19	7356																																						1170.58	-136677	1170.58	-467546
19.2	11530.3	19.205	7352																																						1171.06	-137483	1171.06	-469017
19.215	11523	19.22	7356																																						1171.54	-138341	1171.54	-470496
19.23	11518.2	19.235	7369																																						1172.03	-139243	1172.03	-471956
19.245	11518.2	19.25	7391																																						1172.51	-140164	1172.51	-473371
19.26	11524.5	19.265	7417																																						1172.99	-141067	1172.99	-474710
19.275	11538.2	19.28	7441																																						1173.47	-141910	1173.47	-475948
19.29	11553.8	19.295	7459																																						1173.95	-142655	1173.95	-477066
19.305	11570.5	19.31	7467																																						1174.44	-143276	1174.44	-478045
19.32	11584.5	19.325	7465																																						1174.92	-143756	1174.92	-478874
19.335	11592.5	19.34	7456																																						1175.4	-144092	1175.4	-479542
19.35	11597.2	19.355	7444																																						1175.88	-144282	1175.88	-480038
19.365	11599	19.37	7434																																						1176.37	-144326	1176.37	-480351
19.38	11601.5	19.385	7428																																						1176.85	-144226	1176.85	-480474
19.395	11604	19.4	7427																																						1177.33	-143986	1177.33	-480409
19.41	11610.2	19.415	7430																																						1177.81	-143621	1177.81	-480166
19.425	11619.8	19.43	7433																																						1178.29	-143157	1178.29	-479765
19.44	11628.2	19.445	7432																																						1178.78	-142628	1178.78	-479233
19.455	11633.8	19.46	7425																																						1179.26	-142070	1179.26	-478598
19.47	11634.2	19.475	7413																																						1179.74	-141518	1179.74	-477886
19.485	11628.5	19.49	7400																																						1180.22	-141000	1180.22	-477120
19.5	11622.2	19.505	7389																																						1180.7	-140543	1180.7	-476318
19.515	11615.2	19.52	7385																																						1181.19	-140166	1181.19	-475503
19.53	11609	19.535	7389																																						1181.67	-139888	1181.67	-474694
19.545	11604.5	19.55	7402																																						1182.15	-139725	1182.15	-473912
19.56	11608	19.565	7422																																						1182.63	-139683	1182.63	-473175
19.575	11616.2	19.58	7444																																						1183.11	-139755	1183.11	-472499
19.59	11624	19.595	7463																																						1183.6	-139919	1183.6	-471893
19.605	11630.3	19.61	7477																																						1184.08	-140141	1184.08	-471366
19.62	11634.8	19.625	7484																																						1184.56	-140374	1184.56	-470928
19.635	11636	19.64	7487																																						1185.04	-140578	1185.04	-470594
19.65	11637.7	19.655	7486																																						1185.53	-140716	1185.53	-470381
19.665	11635.7	19.67	7484																																						1186.01	-140760	1186.01	-470302
19.68	11629.2	19.685	7483																																						1186.49	-140692	1186.49	-470362
19.695	11623	19.7	7482																																						1186.97	-140502	1186.97	-470557
19.71	11617.5	19.715	7479																																						1187.45	-140186	1187.45	-470866
19.725	11610	19.73	7471																																						1187.94	-139744	1187.94	-471262
19.74	11598.2	19.745	7457																																						1188.42	-139185	1188.42	-471715
19.755	11585.5	19.76	7436																																						1188.9	-138527	1188.9	-472194
19.77	11575.5	19.775	7412																																						1189.38	-137800	1189.38	-472677
19.785	11565.8	19.79	7385																																						1189.86	-137043	1189.86	-473148
19.8	11562.2	19.805	7360																																						1190.35	-136300	1190.35	-473599
19.815	11560.7	19.82	7339																																						1190.83	-135612	1190.83	-474024
19.83	11563.8	19.835	7326																																						1191.31	-135012	1191.31	-474421
19.845	11572.3	19.85	7320																																						1191.79	-134524	1191.79	-474791
19.86	11580.3	19.865	7321																																						1192.28	-134162	1192.28	-475137
19.875	11585.3	19.88	7325																																						1192.76	-133934	1192.76	-475473
19.89	11582.3	19.895	7332																																						1193.24	-133845	1193.24	-475820
19.905	11573.5	19.91	7342																																						1193.72	-133897	1193.72	-476205
19.92	11557.3	19.925	7351																																						1194.2	-134089	1194.2	-476663
19.935	11533.7	19.94	7359																																						1194.68	-134414	1194.68	-477225
19.95	11511.8	19.955	7364																																						1195.17	-134861	1195.17	-477920
19.965	11495.2	19.97	7366																																						1195.65	-135419	1195.65	-478770
19.98	11489	19.985	7366																																						1196.13	-136073	1196.13	-479789
19.995	11492.2	20	7364																																						1196.61	-136812	1196.61	-480988
20.01	11503.8	20.015	7361																																						1197.1	-137627	1197.1	-482376
20.025	11521.2	20.03	7357																																						1197.58	-138511	1197.58	-483956
20.04	11538.3	20.045	7353																																						1198.06	-139458	1198.06	-485736
20.055	11552.5	20.06	7350																																						1198.54	-140462	1198.54	-487718
20.07	11557.2	20.075	7345																																						1199.02	-141512	1199.02	-489902
20.085	11552.3	20.09	7337																																						1199.51	-142597	1199.51	-492285
20.1	11543.3	20.105	7326																																						1199.99	-143711	1199.99	-494858
20.115	11531.8	20.12	7314																																						1200.47	-144850	1200.47	-497611
20.13	11522.3	20.135	7302																																						1200.95	-146015	1200.95	-500532
20.145	11513.5	20.15	7292																																						1201.43	-147213	1201.43	-503608
20.16	11507.5	20.165	7283																																						1201.92	-148451	1201.92	-506828
20.175	11504.5	20.18	7275																																						1202.4	-149731	1202.4	-510177
20.19	11502.2	20.195	7267																																						1202.88	-151050	1202.88	-513632
20.205	11499.3	20.21	7255																																						1203.36	-152400	1203.36	-517159
20.22	11493	20.225	7238																																						1203.85	-153767	1203.85	-520708
20.235	11483.7	20.24	7216																																						1204.33	-155144	1204.33	-524219
20.25	11473.7	20.255	7188																																						1204.81	-156526	1204.81	-527623
20.265	11465.2	20.27	7160																																						1205.29	-157917	1205.29	-530856
20.28	11460	20.285	7135																																						1205.77	-159324	1205.77	-533862
20.295	11455.7	20.3	7119																																						1206.26	-160752	1206.26	-536596
20.31	11452.3	20.315	7113																																						1206.74	-162202	1206.74	-539028
20.325	11451.3	20.33	7118																																						1207.22	-163667	1207.22	-541142
20.34	11447.5	20.345	7134																																						1207.7	-165136	1207.7	-542935
20.355	11442.2	20.36	7157																																						1208.18	-166596	1208.18	-544427
20.37	11434.5	20.375	7185																																						1208.67	-168039	1208.67	-545663
20.385	11426.5	20.39	7214																																						1209.15	-169465	1209.15	-546713
20.4	11420.2	20.405	7238																																						1209.63	-170875	1209.63	-547668
20.415	11417.5	20.42	7257																																						1210.11	-172272	1210.11	-548624
20.43	11419.8	20.435	7268																																						1210.6	-173655	1210.6	-549675
20.445	11424.3	20.45	7270																																						1211.08	-175014	1211.08	-550896
20.46	11430.8	20.465	7261																																						1211.56	-176338	1211.56	-552342
20.475	11437	20.48	7243																																						1212.04	-177616	1212.04	-554046
20.49	11435.8	20.495	7220																																						1212.52	-178846	1212.52	-556018
20.505	11430.3	20.51	7196																																						1213.01	-180031	1213.01	-558246
20.52	11419.7	20.525	7177																																						1213.49	-181184	1213.49	-560697
20.535	11405.8	20.54	7165																																						1213.97	-182311	1213.97	-563305
20.55	11390.7	20.555	7161																																						1214.45	-183415	1214.45	-565973
20.565	11377.8	20.57	7163																																						1214.93	-184488	1214.93	-568572
20.58	11370.7	20.585	7169																																						1215.42	-185516	1215.42	-570949
20.595	11369	20.6	7175																																						1215.9	-186486	1215.9	-572950
20.61	11373.3	20.615	7177																																						1216.38	-187394	1216.38	-574435
20.625	11380.5	20.63	7175																																						1216.86	-188246	1216.86	-575301
20.64	11385.3	20.645	7170																																						1217.35	-189052	1217.35	-575483
20.655	11388.2	20.66	7166																																						1217.83	-189822	1217.83	-574957
20.67	11384.5	20.675	7164																																						1218.31	-190551	1218.31	-573721
20.685	11375.8	20.69	7163																																						1218.79	-191219	1218.79	-571791
20.7	11365	20.705	7162																																						1219.27	-191793	1219.27	-569202
20.715	11355.5	20.72	7161																																						1219.76	-192236	1219.76	-566014
20.73	11349.5	20.735	7157																																						1220.24	-192518	1220.24	-562318
20.745	11347.3	20.75	7148																																						1220.72	-192623	1220.72	-558237
20.76	11349.7	20.765	7137																																						1221.2	-192546	1221.2	-553908
20.775	11354.2	20.78	7125																																						1221.68	-192292	1221.68	-549472
20.79	11357.2	20.795	7116																																						1222.17	-191862	1222.17	-545045
20.805	11358.2	20.81	7112																																						1222.65	-191256	1222.65	-540723
20.82	11352.7	20.825	7111																																						1223.13	-190477	1223.13	-536575
20.835	11344.8	20.84	7114																																						1223.61	-189535	1223.61	-532658
20.85	11338.8	20.855	7117																																						1224.09	-188458	1224.09	-529022
20.865	11336.2	20.87	7118																																						1224.58	-187292	1224.58	-525713
20.88	11336.7	20.885	7113																																						1225.06	-186099	1225.06	-522770
20.895	11338.7	20.9	7101																																						1225.54	-184937	1225.54	-520213
20.91	11343.8	20.915	7087																																						1226.02	-183857	1226.02	-518042
20.925	11350	20.93	7072																																						1226.51	-182887	1226.51	-516234
20.94	11354.8	20.945	7058																																						1226.99	-182040	1226.99	-514750
20.955	11355.8	20.96	7049																																						1227.47	-181317	1227.47	-513548
20.97	11349	20.975	7045																																						1227.95	-180713	1227.95	-512587
20.985	11338.8	20.99	7045																																						1228.43	-180224	1228.43	-511834
21	11329.5	21.005	7049																																						1228.91	-179850	1228.91	-511267
21.015	11324	21.02	7053																																						1229.4	-179585	1229.4	-510866
21.03	11322.3	21.035	7055																																						1229.88	-179422	1229.88	-510611
21.045	11323.7	21.05	7054																																						1230.36	-179344	1230.36	-510477
21.06	11332.2	21.065	7051																																						1230.84	-179334	1230.84	-510440
21.075	11345.2	21.08	7044																																						1231.33	-179374	1231.33	-510474
21.09	11358.5	21.095	7035																																						1231.81	-179454	1231.81	-510560
21.105	11367.2	21.11	7026																																						1232.29	-179570	1232.29	-510688
21.12	11367.3	21.125	7019																																						1232.77	-179725	1232.77	-510854
21.135	11359.8	21.14	7015																																						1233.26	-179773	1233.26	-511058
21.15	11347.7	21.155	7015																																						1233.74	-179857	1233.74	-511295
21.165	11334.8	21.17	7020																																						1234.22	-179968	1234.22	-511558
21.18	11324.3	21.185	7028																																						1234.7	-180090	1234.7	-511836
21.195	11317.5	21.2	7039																																						1235.18	-180214	1235.18	-512116
21.21	11317.8	21.215	7050																																						1235.66	-180336	1235.66	-512392
21.225	11323.8	21.23	7058																																						1236.15	-180464	1236.15	-512664
21.24	11331.3	21.245	7064																																						1236.63	-180612	1236.63	-512940
21.255	11339	21.26	7067																																						1237.11	-180793	1237.11	-513230
21.27	11341.2	21.275	7064																																						1237.59	-181018	1237.59	-513543
21.285	11336.5	21.29	7057																																						1238.08	-181286	1238.08	-513880
21.3	11327	21.305	7045																																						1238.56	-181591	1238.56	-514242
21.315	11316.7	21.32	7031																																						1239.04	-181925	1239.04	-514623
21.33	11310.7	21.335	7012																																						1239.52	-182284	1239.52	-515024
21.345	11308.7	21.35	6994																																						1240	-182672	1240	-515443
21.36	11311.3	21.365	6977																																						1240.49	-183100	1240.49	-515885
21.375	11319.3	21.38	6964																																						1240.97	-183576	1240.97	-516353
21.39	11326.7	21.395	6959																																						1241.45	-184106	1241.45	-516845
21.405	11334	21.41	6959																																						1241.93	-184687	1241.93	-517356
21.42	11334.8	21.425	6965																																						1242.41	-185308	1242.41	-517880
21.435	11328.2	21.44	6974																																						1242.9	-185959	1242.9	-518411
21.45	11317.8	21.455	6984																																						1243.38	-186632	1243.38	-518949
21.465	11307	21.47	6991																																						1243.86	-187327	1243.86	-519501
21.48	11300.2	21.485	6993																																						1244.34	-188050	1244.34	-520080
21.495	11295	21.5	6990																																						1244.83	-188807	1244.83	-520694
21.51	11293.8	21.515	6982																																						1245.31	-189601	1245.31	-521351
21.525	11297.3	21.53	6972																																						1245.79	-190426	1245.79	-522048
21.54	11297.8	21.545	6962																																						1246.27	-191271	1246.27	-522780
21.555	11296.3	21.56	6952																																						1246.75	-192122	1246.75	-523540
21.57	11291	21.575	6947																																						1247.24	-192972	1247.24	-524325
21.585	11281.2	21.59	6945																																						1247.72	-193816	1247.72	-525141
21.6	11272.3	21.605	6944																																						1248.2	-194655	1248.2	-525994
21.615	11265.3	21.62	6943																																						1248.68	-195488	1248.68	-526889
21.63	11263.5	21.635	6937																																						1249.16	-196305	1249.16	-527823
21.645	11263.3	21.65	6928																																						1249.65	-197091	1249.65	-528782
21.66	11268	21.665	6916																																						1250.13	-197821	1250.13	-529747
21.675	11275.8	21.68	6902																																						1250.61	-198476	1250.61	-530699
21.69	11279.3	21.695	6889																																						1251.09	-199047	1251.09	-531629
21.705	11278.5	21.71	6882																																						1251.58	-199540	1251.58	-532542
21.72	11272.2	21.725	6882																																						1252.06	-199978	1252.06	-533451
21.735	11259.3	21.74	6887																																						1252.54	-200383	1252.54	-534378
21.75	11246.3	21.755	6895																																						1253.02	-200776	1253.02	-535338
21.765	11233	21.77	6902																																						1253.5	-201164	1253.5	-536331
21.78	11223.2	21.785	6907																																						1253.98	-201542	1253.98	-537351
21.795	11216.2	21.8	6908																																						1254.47	-201897	1254.47	-538383
21.81	11215.7	21.815	6907																																						1254.95	-202222	1254.95	-539415
21.825	11219.7	21.83	6903																																						1255.43	-202516	1255.43	-540445
21.84	11224.7	21.845	6898																																						1255.91	-202795	1255.91	-541484
21.855	11228.5	21.86	6892																																						1256.4	-203077	1256.4	-542547
21.87	11227.3	21.875	6885																																						1256.88	-203383	1256.88	-543646
21.885	11218.8	21.89	6875																																						1257.36	-203728	1257.36	-544783
21.9	11207.5	21.905	6860																																						1257.84	-204120	1257.84	-545953
21.915	11192.7	21.92	6843																																						1258.33	-204560	1258.33	-547144
21.93	11180.5	21.935	6824																																						1258.81	-205056	1258.81	-548347
21.945	11169.8	21.95	6809																																						1259.29	-205615	1259.29	-549565
21.96	11162.7	21.965	6799																																						1259.77	-206252	1259.77	-550816
21.975	11159	21.98	6795																																						1260.25	-206979	1260.25	-552125
21.99	11159.2	21.995	6798																																						1260.73	-207800	1260.73	-553515
22.005	11161	22.01	6807																																						1261.22	-208708	1261.22	-555000
22.02	11160.7	22.025	6818																																						1261.7	-209688	1261.7	-556581
22.035	11155.2	22.04	6828																																						1262.18	-210719	1262.18	-558248
22.05	11149.3	22.055	6833																																						1262.66	-211788	1262.66	-559988
22.065	11145.8	22.07	6834																																						1263.15	-212889	1263.15	-561792
22.08	11146	22.085	6829																																						1263.63	-214023	1263.63	-563659
22.095	11145.7	22.1	6818																																						1264.11	-215195	1264.11	-565590
22.11	11145.5	22.115	6801																																						1264.59	-216404	1264.59	-567584
22.125	11145.3	22.13	6778																																						1265.07	-217640	1265.07	-569630
22.14	11146.2	22.145	6756																																						1265.56	-218882	1265.56	-571708
22.155	11146	22.16	6734																																						1266.04	-220108	1266.04	-573797
22.17	11142.7	22.175	6715																																						1266.52	-221297	1266.52	-575876
22.185	11135.7	22.19	6701																																						1267	-222439	1267	-577939
22.2	11130.3	22.205	6691																																						1267.48	-223530	1267.48	-579988
22.215	11128.7	22.22	6685																																						1267.97	-224567	1267.97	-582034
22.23	11128.3	22.235	6681																																						1268.45	-225541	1268.45	-584078
22.245	11125.8	22.25	6677																																						1268.93	-226435	1268.93	-586113
22.26	11122.3	22.265	6671																																						1269.41	-227224	1269.41	-588116
22.275	11119.8	22.28	6663																																						1269.89	-227887	1269.89	-590064
22.29	11119.7	22.295	6657																																						1270.38	-228412	1270.38	-591938
22.305	11118.2	22.31	6649																																						1270.86	-228809	1270.86	-593739
22.32	11115.3	22.325	6642																																						1271.34	-229100	1271.34	-595484
22.335	11111	22.34	6635																																						1271.82	-229315	1271.82	-597199
22.35	11107.2	22.355	6628																																						1272.31	-229478	1272.31	-598907
22.365	11104.2	22.37	6622																																						1272.79	-229602	1272.79	-600610
22.38	11103.3	22.385	6616																																						1273.27	-229685	1273.27	-602298
22.395	11102.3	22.4	6613																																						1273.75	-229722	1273.75	-603947
22.41	11102.7	22.415	6613																																						1274.23	-229711	1274.23	-605538
22.425	11106.2	22.43	6616																																						1274.72	-229663	1274.72	-607064
22.44	11111.8	22.445	6623																																						1275.2	-229598	1275.2	-608539
22.455	11114.8	22.46	6628																																						1275.68	-229545	1275.68	-609982
22.47	11113.2	22.475	6631																																						1276.16	-229528	1276.16	-611410
22.485	11104.8	22.49	6629																																						1276.64	-229564	1276.64	-612829
22.5	11091	22.505	6622																																						1277.13	-229662	1277.13	-614226
22.515	11076.8	22.52	6613																																						1277.61	-229827	1277.61	-615582
22.53	11067.7	22.535	6603																																						1278.09	-230064	1278.09	-616880
22.545	11062.5	22.55	6597																																						1278.57	-230384	1278.57	-618121
22.56	11062	22.565	6596																																						1279.06	-230800	1279.06	-619317
22.575	11069.8	22.58	6601																																						1279.54	-231321	1279.54	-620490
22.59	11081.5	22.595	6608																																						1280.02	-231948	1280.02	-621657
22.605	11093	22.61	6615																																						1280.5	-232667	1280.5	-622819
22.62	11100.5	22.625	6618																																						1280.98	-233453	1280.98	-623960
22.635	11101.7	22.64	6616																																						1281.47	-234276	1281.47	-625059
22.65	11098.3	22.655	6606																																						1281.95	-235113	1281.95	-626101
22.665	11094.8	22.67	6592																																						1282.43	-235942	1282.43	-627087
22.68	11094	22.685	6574																																						1282.91	-236752	1282.91	-628036
22.695	11091	22.7	6558																																						1283.39	-237526	1283.39	-628975
22.71	11090	22.715	6545																																						1283.88	-238243	1283.88	-629920
22.725	11092.8	22.73	6539																																						1284.36	-238870	1284.36	-630868
22.74	11094.2	22.745	6537																																						1284.84	-239368	1284.84	-631798
22.755	11094.5	22.76	6540																																						1285.32	-239700	1285.32	-632675
22.77	11090.3	22.775	6546																																						1285.81	-239836	1285.81	-633468
22.785	11082.8	22.79	6554																																						1286.29	-239765	1286.29	-634163
22.8	11073.3	22.805	6560																																						1286.77	-239481	1286.77	-634758
22.815	11065.7	22.82	6563																																						1287.25	-238984	1287.25	-635261
22.83	11061	22.835	6561																																						1287.73	-238266	1287.73	-635670
22.845	11055.7	22.85	6555																																						1288.22	-237316	1288.22	-635970
22.86	11054.8	22.865	6545																																						1288.7	-236119	1288.7	-636129
22.875	11057.5	22.88	6533																																						1289.18	-234669	1289.18	-636116
22.89	11059.3	22.895	6519																																						1289.66	-232975	1289.66	-635911
22.905	11060.2	22.91	6505																																						1290.14	-231064	1290.14	-635519
22.92	11056	22.925	6493																																						1290.63	-228969	1290.63	-634966
22.935	11047	22.94	6483																																						1291.11	-226725	1291.11	-634281
22.95	11033.8	22.955	6474																																						1291.59	-224353	1291.59	-633490
22.965	11022	22.97	6466																																						1292.07	-221864	1292.07	-632594
22.98	11012.3	22.985	6456																																						1292.56	-219264	1292.56	-631582
22.995	11004.3	23	6445																																						1293.04	-216560	1293.04	-630436
23.01	11001	23.015	6433																																						1293.52	-213770	1293.52	-629155
23.025	11001.2	23.03	6420																																						1294	-210923	1294	-627755
23.04	11002.8	23.045	6410																																						1294.48	-208055	1294.48	-626273
23.055	11003.3	23.06	6403																																						1294.96	-205200	1294.96	-624758
23.07	10998.3	23.075	6399																																						1295.45	-202390	1295.45	-623250
23.085	10987.7	23.09	6399																																						1295.93	-199648	1295.93	-621773
23.1	10974.3	23.105	6404																																						1296.41	-196997	1296.41	-620340
23.115	10962	23.12	6411																																						1296.89	-194461	1296.89	-618957
23.13	10953	23.135	6420																																						1297.38	-192066	1297.38	-617637
23.145	10948.8	23.15	6429																																						1297.86	-189837	1297.86	-616409
23.16	10952	23.165	6436																																						1298.34	-187796	1298.34	-615306
23.175	10958.8	23.18	6441																																						1298.82	-185951	1298.82	-614362
23.19	10964.7	23.195	6441																																						1299.3	-184303	1299.3	-613590
23.205	10967.5	23.21	6438																																						1299.79	-182843	1299.79	-612981
23.22	10963.3	23.225	6430																																						1300.27	-181560	1300.27	-612505
23.235	10953.5	23.24	6419																																						1300.75	-180444	1300.75	-612126
23.25	10940.3	23.255	6405																																						1301.23	-179492	1301.23	-611817
23.265	10925.8	23.27	6390																																						1301.71	-178699	1301.71	-611574
23.28	10916.7	23.285	6373																																						1302.2	-178065	1302.2	-611419
23.295	10913.5	23.3	6355																																						1302.68	-177583	1302.68	-611382
23.31	10917.3	23.315	6336																																						1303.16	-177242	1303.16	-611492
23.325	10922	23.33	6316																																						1303.64	-177027	1303.64	-611758
23.34	10924.8	23.345	6298																																						1304.13	-176924	1304.13	-612165
23.355	10925.5	23.36	6281																																						1304.61	-176922	1304.61	-612681
23.37	10921.8	23.375	6265																																						1305.09	-177014	1305.09	-613272
23.385	10914	23.39	6251																																						1305.57	-177193	1305.57	-613910
23.4	10905.2	23.405	6240																																						1306.05	-177456	1306.05	-614583
23.415	10896.3	23.42	6231																																						1306.54	-177793	1306.54	-615291
23.43	10892	23.435	6225																																						1307.02	-178191	1307.02	-616028
23.445	10889.5	23.45	6224																																						1307.5	-178637	1307.5	-616784
23.46	10889.2	23.465	6228																																						1307.98	-179116	1307.98	-617532
23.475	10888.5	23.48	6237																																						1308.46	-179622	1308.46	-618246
23.49	10885.3	23.495	6249																																						1308.95	-180158	1308.95	-618908
23.505	10880.2	23.51	6258																																						1309.43	-180732	1309.43	-619518
23.52	10870.8	23.525	6264																																						1309.91	-181358	1309.91	-620091
23.535	10859.7	23.54	6263																																						1310.39	-182043	1310.39	-620648
23.55	10850.8	23.555	6255																																						1310.88	-182785	1310.88	-621202
23.565	10845.7	23.57	6243																																						1311.36	-183572	1311.36	-621743
23.58	10845.8	23.585	6229																																						1311.84	-184379	1311.84	-622242
23.595	10847.7	23.6	6220																																						1312.32	-185182	1312.32	-622662
23.61	10850	23.615	6216																																						1312.8	-185956	1312.8	-622979
23.625	10853	23.63	6216																																						1313.29	-186685	1313.29	-623192
23.64	10853.7	23.645	6218																																						1313.77	-187365	1313.77	-623331
23.655	10850	23.66	6216																																						1314.25	-187994	1314.25	-623436
23.67	10840.2	23.675	6211																																						1314.73	-188570	1314.73	-623544
23.685	10827.3	23.69	6201																																						1315.21	-189089	1315.21	-623670
23.7	10816.5	23.705	6187																																						1315.7	-189538	1315.7	-623798
23.715	10810.5	23.72	6169																																						1316.18	-189904	1316.18	-623900
23.73	10808.2	23.735	6153																																						1316.66	-190175	1316.66	-623947
23.745	10806.8	23.75	6141																																						1317.14	-190341	1317.14	-623923
23.76	10806.3	23.765	6134																																						1317.62	-190401	1317.62	-623835
23.775	10809.8	23.78	6129																																						1318.11	-190356	1318.11	-623705
23.79	10813.7	23.795	6126																																						1318.59	-190209	1318.59	-623554
23.805	10815.3	23.81	6123																																						1319.07	-189968	1319.07	-623394
23.82	10813.5	23.825	6120																																						1319.55	-189643	1319.55	-623220
23.835	10808.3	23.84	6115																																						1320.04	-189251	1320.04	-623021
23.85	10805.2	23.855	6107																																						1320.52	-188816	1320.52	-622793
23.865	10802.2	23.87	6096																																						1321	-188365	1321	-622548
23.88	10798.7	23.885	6084																																						1321.48	-187924	1321.48	-622313
23.895	10795	23.9	6072																																						1321.96	-187512	1321.96	-622122
23.91	10790.8	23.915	6059																																						1322.45	-187137	1322.45	-622001
23.925	10788.3	23.93	6047																																						1322.93	-186802	1322.93	-621958
23.94	10786	23.945	6036																																						1323.41	-186507	1323.41	-621982
23.955	10781.7	23.96	6030																																						1323.89	-186251	1323.89	-622054
23.97	10772.3	23.975	6026																																						1324.38	-186041	1324.38	-622161
23.985	10759.7	23.99	6024																																						1324.86	-185890	1324.86	-622306
24	10748.7	24.005	6022																																						1325.34	-185812	1325.34	-622514
24.015	10739.8	24.02	6020																																						1325.82	-185819	1325.82	-622819
24.03	10735.8	24.035	6019																																						1326.3	-185917	1326.3	-623256
24.045	10736	24.05	6017																																						1326.79	-186106	1326.79	-623839
24.06	10738.7	24.065	6016																																						1327.27	-186378	1327.27	-624563
24.075	10743.3	24.08	6014																																						1327.75	-186723	1327.75	-625409
24.09	10747.2	24.095	6012																																						1328.23	-187135	1328.23	-626355
24.105	10745.7	24.11	6011																																						1328.71	-187608	1328.71	-627394
24.12	10737.3	24.125	6009																																						1329.2	-188143	1329.2	-628537
24.135	10725.8	24.14	6004																																						1329.68	-188744	1329.68	-629811
24.15	10716.5	24.155	5996																																						1330.16	-189416	1330.16	-631245
24.165	10711.5	24.17	5988																																						1330.64	-190162	1330.64	-632854
24.18	10711.3	24.185	5980																																						1331.12	-190984	1331.12	-634633
24.195	10713.3	24.2	5972																																						1331.61	-191885	1331.61	-636560
24.21	10716.5	24.215	5965																																						1332.09	-192865	1332.09	-638606
24.225	10721.5	24.23	5960																																						1332.57	-193929	1332.57	-640754
24.24	10722.3	24.245	5955																																						1333.05	-195084	1333.05	-643002
24.255	10717.5	24.26	5952																																						1333.54	-196337	1333.54	-645365
24.27	10708	24.275	5950																																						1334.02	-197696	1334.02	-647853
24.285	10697.7	24.29	5948																																						1334.5	-199162	1334.5	-650463
24.3	10689.7	24.305	5944																																						1334.98	-200734	1334.98	-653166
24.315	10684.7	24.32	5941																																						1335.46	-202400	1335.46	-655915
24.33	10681.8	24.335	5939																																						1335.94	-204148	1335.94	-658662
24.345	10678	24.35	5938																																						1336.43	-205964	1336.43	-661378
24.36	10676.2	24.365	5937																																						1336.91	-207836	1336.91	-664065
24.375	10678.3	24.38	5938																																						1337.39	-209754	1337.39	-666750
24.39	10677.8	24.395	5939																																						1337.87	-211704	1337.87	-669470
24.405	10675.2	24.41	5940																																						1338.36	-213665	1338.36	-672238
24.42	10670.3	24.425	5938																																						1338.84	-215605	1338.84	-675034
24.435	10664.2	24.44	5932																																						1339.32	-217490	1339.32	-677807
24.45	10658	24.455	5921																																						1339.8	-219297	1339.8	-680508
24.465	10651.7	24.47	5909																																						1340.28	-221026	1340.28	-683132
24.48	10645.8	24.485	5898																																						1340.77	-222701	1340.77	-685734
24.495	10638.2	24.5	5888																																						1341.25	-224360	1341.25	-688412
24.51	10633.8	24.515	5883																																						1341.73	-226036	1341.73	-691272
24.525	10634	24.53	5882																																						1342.21	-227749	1342.21	-694399
24.54	10634.5	24.545	5883																																						1342.69	-229499	1342.69	-697833
24.555	10634.5	24.56	5882																																						1343.18	-231266	1343.18	-701578
24.57	10630.5	24.575	5877																																						1343.66	-233022	1343.66	-705607
24.585	10623.5	24.59	5867																																						1344.14	-234741	1344.14	-709878
24.6	10615.2	24.605	5853																																						1344.62	-236397	1344.62	-714338
24.615	10608.2	24.62	5839																																						1345.11	-237978	1345.11	-718920
24.63	10604.7	24.635	5827																																						1345.59	-239472	1345.59	-723538
24.645	10603.2	24.65	5820																																						1346.07	-240868	1346.07	-728066
24.66	10606.3	24.665	5819																																						1346.55	-242152	1346.55	-732347
24.675	10613.7	24.68	5822																																						1347.03	-243301	1347.03	-736205
24.69	10621.3	24.695	5827																																						1347.52	-244301	1347.52	-739470
24.705	10626.2	24.71	5832																																						1348	-245143	1348	-742010
24.72	10623.8	24.725	5834																																						1348.48	-245834	1348.48	-743747
24.735	10616.2	24.74	5834																																						1348.96	-246392	1348.96	-744652
24.75	10605.7	24.755	5834																																						1349.44	-246839	1349.44	-744725
24.765	10595.8	24.77	5834																																						1349.93	-247198	1349.93	-743972
24.78	10589.7	24.785	5835																																						1350.41	-247485	1350.41	-742406
24.795	10584.5	24.8	5835																																						1350.89	-247717	1350.89	-740061
24.81	10581.7	24.815	5835																																						1351.37	-247913	1351.37	-737018
24.825	10582.8	24.83	5832																																						1351.86	-248100	1351.86	-733421
24.84	10584.5	24.845	5827																																						1352.34	-248311	1352.34	-729468
24.855	10585.2	24.86	5819																																						1352.82	-248580	1352.82	-725382
24.87	10580.7	24.875	5811																																						1353.3	-248932	1353.3	-721376
24.885	10573.2	24.89	5804																																						1353.78	-249382	1353.78	-717629
24.9	10564.5	24.905	5800																																						1354.27	-249933	1354.27	-714279
24.915	10557.7	24.92	5798																																						1354.75	-250585	1354.75	-711428
24.93	10554.7	24.935	5796																																						1355.23	-251343	1355.23	-709164
24.945	10552.3	24.95	5795																																						1355.71	-252221	1355.71	-707564
24.96	10553	24.965	5792																																						1356.19	-253245	1356.19	-706698
24.975	10557.8	24.98	5787																																						1356.68	-254437	1356.68	-706610
24.99	10561.3	24.995	5782																																						1357.16	-255807	1357.16	-707302
25.005	10563.8	25.01	5775																																						1357.64	-257348	1357.64	-708720
25.02	10561.2	25.025	5767																																						1358.12	-259030	1358.12	-710763
25.035	10553.3	25.04	5761																																						1358.61	-260815	1358.61	-713304
25.05	10542	25.055	5754																																						1359.09	-262669	1359.09	-716225
25.065	10531.2	25.07	5746																																						1359.57	-264572	1359.57	-719450
25.08	10523.3	25.085	5736																																						1360.05	-266522	1360.05	-722965
25.095	10517.7	25.1	5726																																						1360.53	-268530	1360.53	-726809
25.11	10516.2	25.115	5716																																						1361.02	-270604	1361.02	-731034
25.125	10517.3	25.13	5708																																						1361.5	-272728	1361.5	-735654
25.14	10518	25.145	5703																																						1361.98	-274858	1361.98	-740586
25.155	10521.2	25.16	5701																																						1362.46	-276932	1362.46	-745644
25.17	10523.7	25.175	5701																																						1362.94	-278900	1362.94	-750594
25.185	10523.2	25.19	5701																																						1363.43	-280758	1363.43	-755256
25.2	10522.2	25.205	5696																																						1363.91	-282551	1363.91	-759575
25.215	10523.8	25.22	5687																																						1364.39	-284346	1364.39	-763613
25.23	10528	25.235	5675																																						1364.87	-286201	1364.87	-767480
25.245	10531	25.25	5661																																						1365.35	-288141	1365.35	-771266
25.26	10531.2	25.265	5648																																						1365.84	-290161	1365.84	-775004
25.275	10527.8	25.28	5640																																						1366.32	-292230	1366.32	-778675
25.29	10520.3	25.295	5640																																						1366.8	-294310	1366.8	-782238
25.305	10511.3	25.31	5646																																						1367.28	-296372	1367.28	-785663
25.32	10500.2	25.325	5654																																						1367.77	-298407	1367.77	-788960
25.335	10489.5	25.34	5659																																						1368.25	-300422	1368.25	-792164
25.35	10482.5	25.355	5656																																						1368.73	-302432	1368.73	-795308
25.365	10480	25.37	5646																																						1369.21	-304444	1369.21	-798385
25.38	10480.7	25.385	5629																																						1369.69	-306448	1369.69	-801342
25.395	10481.5	25.4	5609																																						1370.18	-308428	1370.18	-804104
25.41	10483.2	25.415	5592																																						1370.66	-310371	1370.66	-806625
25.425	10485.7	25.43	5585																																						1371.14	-312288	1371.14	-808932
25.44	10485	25.445	5591																																						1371.62	-314209	1371.62	-811125
25.455	10483.3	25.46	5608																																						1372.1	-316171	1372.1	-813355
25.47	10479.3	25.475	5631																																						1372.59	-318196	1372.59	-815760
25.485	10475.5	25.49	5652																																						1373.07	-320264	1373.07	-818405
25.5	10470.5	25.505	5668																																						1373.55	-322307	1373.55	-821228
25.515	10464.8	25.52	5674																																						1374.03	-324227	1374.03	-824060
25.53	10459.5	25.535	5670																																						1374.52	-325952	1374.52	-826711
25.545	10455.2	25.55	5657																																						1375	-327480	1375	-829085
25.56	10452.8	25.565	5641																																						1375.48	-328880	1375.48	-831233
25.575	10451.7	25.58	5626																																						1375.96	-330249	1375.96	-833299
25.59	10450	25.595	5618																																						1376.44	-331663	1376.44	-835422
25.605	10449.8	25.61	5614																																						1376.92	-333144	1376.92	-837657
25.62	10448.3	25.625	5616																																						1377.41	-334665	1377.41	-839953
25.635	10447	25.64	5621																																						1377.89	-336165	1377.89	-842190
25.65	10445.2	25.655	5626																																						1378.37	-337592	1378.37	-844242
25.665	10447	25.67	5631																																						1378.85	-338923	1378.85	-846054
25.68	10451.3	25.685	5631																																						1379.34	-340186	1379.34	-847668
25.695	10456.8	25.7	5626																																						1379.82	-341432	1379.82	-849196
25.71	10460.8	25.715	5616																																						1380.3	-342708	1380.3	-850747
25.725	10463.3	25.73	5603																																						1380.78	-344029	1380.78	-852350
25.74	10463.5	25.745	5587																																						1381.26	-345361	1381.26	-853932
25.755	10458.3	25.76	5569																																						1381.75	-346647	1381.75	-855348
25.77	10447.8	25.775	5552																																						1382.23	-347840	1382.23	-856462
25.785	10436.8	25.79	5537																																						1382.71	-348927	1382.71	-857222
25.8	10428.3	25.805	5525																																						1383.19	-349941	1383.19	-857686
25.815	10427.7	25.82	5517																																						1383.67	-350936	1383.67	-857985
25.83	10431	25.835	5510																																						1384.16	-351953	1384.16	-858241
25.845	10437	25.85	5503																																						1384.64	-352985	1384.64	-858483
25.86	10442.5	25.865	5493																																						1385.12	-353972	1385.12	-858622
25.875	10449.2	25.88	5481																																						1385.6	-354810	1385.6	-858475
25.89	10451.7	25.895	5468																																						1386.09	-355396	1386.09	-857852
25.905	10446.7	25.91	5457																																						1386.57	-355685	1386.57	-856675
25.92	10437	25.925	5450																																						1387.05	-355732	1387.05	-855051
25.935	10426	25.94	5448																																						1387.53	-355684	1387.53	-853236
25.95	10416	25.955	5451																																						1388.01	-355695	1388.01	-851483
25.965	10408.7	25.97	5459																																						1388.5	-355849	1388.5	-849895
25.98	10404.2	25.985	5469																																						1388.98	-356125	1388.98	-848397
25.995	10402.5	26	5478																																						1389.46	-356442	1389.46	-846828
26.01	10402.5	26.015	5486																																						1389.94	-356714	1389.94	-845057
26.025	10404.5	26.03	5491																																						1390.42	-356907	1390.42	-843068
26.04	10404.2	26.045	5494																																						1390.91	-357037	1390.91	-840960
26.055	10401.7	26.06	5495																																						1391.39	-357159	1391.39	-838885
26.07	10396.2	26.075	5492																																						1391.87	-357322	1391.87	-836958
26.085	10387.5	26.09	5484																																						1392.35	-357532	1392.35	-835180
26.1	10379	26.105	5473																																						1392.84	-357729	1392.84	-833404
26.115	10371.3	26.12	5459																																						1393.32	-357793	1393.32	-831376
26.13	10370.5	26.135	5444																																						1393.8	-357595	1393.8	-828845
26.145	10375.5	26.15	5434																																						1394.28	-357072	1394.28	-825724
26.16	10384.7	26.165	5431																																						1394.76	-356293	1394.76	-822193
26.175	10396.3	26.18	5437																																						1395.25	-355432	1395.25	-818627
26.19	10406.8	26.195	5450																																						1395.73	-354661	1395.73	-815371
26.205	10414.2	26.21	5467																																						1396.21	-354038	1396.21	-812534
26.22	10413.7	26.225	5483																																						1396.69	-353474	1396.69	-809947
26.235	10404.7	26.24	5493																																						1397.17	-352782	1397.17	-807274
26.25	10392.7	26.255	5494																																						1397.66	-351772	1397.66	-804184
26.265	10380.8	26.27	5487																																						1398.14	-350332	1398.14	-800506
26.28	10376.3	26.285	5473																																						1398.62	-348490	1398.62	-796319
26.295	10378	26.3	5458																																						1399.1	-346413	1399.1	-791932
26.31	10385.8	26.315	5445																																						1399.59	-344336	1399.59	-787725
26.325	10397.7	26.33	5436																																						1400.07	-342441	1400.07	-783954
26.34	10408.8	26.345	5432																																						1400.55	-340783	1400.55	-780646
26.355	10415.8	26.36	5433																																						1401.03	-339305	1401.03	-777654
26.37	10413.8	26.375	5437																																						1401.51	-337894	1401.51	-774778
26.385	10401.2	26.39	5441																																						1401.99	-336449	1401.99	-771862
26.4	10383.8	26.405	5444																																						1402.48	-334902	1402.48	-768838
26.415	10366.7	26.42	5444																																						1402.96	-333218	1402.96	-765697
26.43	10355.2	26.435	5439																																						1403.44	-331366	1403.44	-762450
26.445	10350.5	26.45	5429																																						1403.92	-329308	1403.92	-759076
26.46	10353.5	26.465	5415																																						1404.41	-327007	1404.41	-755518
26.475	10363.2	26.48	5399																																						1404.89	-324453	1404.89	-751720
26.49	10375.5	26.495	5380																																						1405.37	-321710	1405.37	-747697
26.505	10387.2	26.51	5363																																						1405.85	-318912	1405.85	-743566
26.52	10392.7	26.525	5348																																						1406.33	-316221	1406.33	-739508
26.535	10391.7	26.54	5338																																						1406.82	-313766	1406.82	-735679
26.55	10388.7	26.555	5334																																						1407.3	-311591	1407.3	-732132
26.565	10384.7	26.57	5335																																						1407.78	-309648	1407.78	-728786
26.58	10382.8	26.585	5339																																						1408.26	-307817	1408.26	-725456
26.595	10382.5	26.6	5346																																						1408.74	-305957	1408.74	-721918
26.61	10383.8	26.615	5353																																						1409.23	-303963	1409.23	-718000
26.625	10387	26.63	5356																																						1409.71	-301805	1409.71	-713649
26.64	10386.2	26.645	5354																																						1410.19	-299537	1410.19	-708949
26.655	10380	26.66	5347																																						1410.67	-297268	1410.67	-704072
26.67	10369.3	26.675	5337																																						1411.16	-295104	1411.16	-699191
26.685	10356.8	26.69	5324																																						1411.64	-293093	1411.64	-694391
26.7	10346.7	26.705	5314																																						1412.12	-291215	1412.12	-689656
26.715	10339.8	26.72	5307																																						1412.6	-289412	1412.6	-684903
26.73	10340.5	26.735	5305																																						1413.08	-287640	1413.08	-680071
26.745	10344.7	26.75	5307																																						1413.57	-285910	1413.57	-675180
26.76	10352.5	26.765	5311																																						1414.05	-284287	1414.05	-670340
26.775	10361.5	26.78	5313																																						1414.53	-282859	1414.53	-665705
26.79	10364.7	26.795	5312																																						1415.01	-281682	1415.01	-661398
26.805	10361.3	26.81	5308																																						1415.49	-280739	1415.49	-657449
26.82	10353.3	26.825	5301																																						1415.98	-279927	1415.98	-653759
26.835	10341	26.84	5294																																						1416.46	-279072	1416.46	-650120
26.85	10329.5	26.855	5290																																						1416.94	-277967	1416.94	-646271
26.865	10321.5	26.87	5291																																						1417.42	-276419	1417.42	-641975
26.88	10320.8	26.885	5296																																						1417.9	-274314	1417.9	-637126
26.895	10321.3	26.9	5305																																						1418.39	-271681	1418.39	-631837
26.91	10326.2	26.915	5315																																						1418.87	-268727	1418.87	-626448
26.925	10333.7	26.93	5323																																						1419.35	-265764	1419.35	-621384
26.94	10340.8	26.945	5329																																						1419.83	-263062	1419.83	-616926
26.955	10344.5	26.96	5331																																						1420.32	-260720	1420.32	-613099
26.97	10344	26.975	5330																																						1420.8	-258666	1420.8	-609747
26.985	10338.2	26.99	5323																																						1421.28	-256733	1421.28	-606652
27	10330.5	27.005	5313																																						1421.76	-254724	1421.76	-603612
27.015	10323.5	27.02	5301																																						1422.24	-252443	1422.24	-600446
27.03	10317.7	27.035	5288																																						1422.73	-249713	1422.73	-596987
27.045	10309	27.05	5276																																						1423.21	-246409	1423.21	-593091
27.06	10303.5	27.065	5266																																						1423.69	-242504	1423.69	-588687
27.075	10303.2	27.08	5261																																						1424.17	-238125	1424.17	-583839
27.09	10306.2	27.095	5261																																						1424.65	-233546	1424.65	-578765
27.105	10309	27.11	5266																																						1425.14	-229084	1425.14	-573754
27.12	10310.7	27.125	5274																																						1425.62	-224974	1425.62	-569046
27.135	10309.8	27.14	5282																																						1426.1	-221302	1426.1	-564745
27.15	10308.5	27.155	5289																																						1426.58	-218019	1426.58	-560807
27.165	10307.3	27.17	5293																																						1427.07	-214991	1427.07	-557089
27.18	10305	27.185	5294																																						1427.55	-212057	1427.55	-553401
27.195	10301.5	27.2	5289																																						1428.03	-209079	1428.03	-549570
27.21	10301.3	27.215	5278																																						1428.51	-205981	1428.51	-545502
27.225	10306.5	27.23	5264																																						1428.99	-202776	1428.99	-541224
27.24	10310.3	27.245	5246																																						1429.48	-199565	1429.48	-536883
27.255	10311	27.26	5228																																						1429.96	-196490	1429.96	-532674
27.27	10307.7	27.275	5213																																						1430.44	-193674	1430.44	-528764
27.285	10299.7	27.29	5202																																						1430.92	-191178	1430.92	-525226
27.3	10288.8	27.305	5199																																						1431.4	-188998	1431.4	-522048
27.315	10275.5	27.32	5204																																						1431.89	-187091	1431.89	-519172
27.33	10262.8	27.335	5215																																						1432.37	-185402	1432.37	-516543
27.345	10253.8	27.35	5229																																						1432.85	-183878	1432.85	-514125
27.36	10253.3	27.365	5241																																						1433.33	-182470	1433.33	-511897
27.375	10260.8	27.38	5247																																						1433.82	-181124	1433.82	-509825
27.39	10268.7	27.395	5244																																						1434.3	-179767	1434.3	-507840
27.405	10277.2	27.41	5231																																						1434.78	-178300	1434.78	-505813
27.42	10284.7	27.425	5210																																						1435.26	-176585	1435.26	-503565
27.435	10288.7	27.44	5184																																						1435.74	-174478	1435.74	-500916
27.45	10288.2	27.455	5156																																						1436.23	-171937	1436.23	-497810
27.465	10283.2	27.47	5134																																						1436.71	-169136	1436.71	-494434
27.48	10277.7	27.485	5122																																						1437.19	-166426	1437.19	-491157
27.495	10272.2	27.5	5119																																						1437.67	-164117	1437.67	-488305
27.51	10270.2	27.515	5125																																						1438.15	-162299	1438.15	-485978
27.525	10270.2	27.53	5136																																						1438.64	-160847	1438.64	-484068
27.54	10266.5	27.545	5148																																						1439.12	-159545	1439.12	-482374
27.555	10261.2	27.56	5158																																						1439.6	-158195	1439.6	-480716
27.57	10254.2	27.575	5162																																						1440.08	-156679	1440.08	-478978
27.585	10244.2	27.59	5158																																						1440.57	-154966	1440.57	-477123
27.6	10232.2	27.605	5151																																						1441.05	-153091	1441.05	-475179
27.615	10220.8	27.62	5145																																						1441.53	-151127	1441.53	-473206
27.63	10214.2	27.635	5142																																						1442.01	-149149	1442.01	-471262
27.645	10211.3	27.65	5143																																						1442.49	-147208	1442.49	-469385
27.66	10214.3	27.665	5146																																						1442.97	-145332	1442.97	-467583
27.675	10223	27.68	5151																																						1443.46	-143537	1443.46	-465852
27.69	10230.7	27.695	5154																																						1443.94	-141838	1443.94	-464193
27.705	10237.7	27.71	5153																																						1444.42	-140254	1444.42	-462620
27.72	10242	27.725	5146																																						1444.9	-138803	1444.9	-461150
27.735	10241.8	27.74	5137																																						1445.39	-137479	1445.39	-459791
27.75	10237	27.755	5128																																						1445.87	-136252	1445.87	-458523
27.765	10231.8	27.77	5123																																						1446.35	-135065	1446.35	-457302
27.78	10227.5	27.785	5122																																						1446.83	-133862	1446.83	-456076
27.795	10222.5	27.8	5127																																						1447.31	-132623	1447.31	-454816
27.81	10221	27.815	5132																																						1447.8	-131389	1447.8	-453551
27.825	10225.3	27.83	5137																																						1448.28	-130266	1448.28	-452362
27.84	10231.3	27.845	5138																																						1448.76	-129374	1448.76	-451350
27.855	10238.8	27.86	5135																																						1449.24	-128791	1449.24	-450584
27.87	10243.3	27.875	5129																																						1449.72	-128532	1449.72	-450079
27.885	10242.3	27.89	5120																																						1450.21	-128563	1450.21	-449804
27.9	10235.8	27.905	5112																																						1450.69	-128834	1450.69	-449718
27.915	10227.8	27.92	5105																																						1451.17	-129306	1451.17	-449786
27.93	10218.8	27.935	5100																																						1451.65	-129956	1451.65	-449997
27.945	10208.2	27.95	5095																																						1452.13	-130762	1452.13	-450352
27.96	10199.8	27.965	5088																																						1452.62	-131694	1452.62	-450855
27.975	10198.8	27.98	5078																																						1453.1	-132708	1453.1	-451497
27.99	10201.8	27.995	5068																																						1453.58	-133758	1453.58	-452258
28.005	10207.2	28.01	5060																																						1454.06	-134826	1454.06	-453125
28.02	10209.3	28.025	5057																																						1454.55	-135957	1454.55	-454111
28.035	10209.5	28.04	5058																																						1455.03	-137269	1455.03	-455273
28.05	10207.2	28.055	5065																																						1455.51	-138928	1455.51	-456718
28.065	10204.3	28.07	5076																																						1455.99	-141070	1455.99	-458563
28.08	10203	28.085	5090																																						1456.47	-143690	1456.47	-460864
28.095	10199.8	28.1	5101																																						1456.96	-146579	1456.96	-463505
28.11	10197.5	28.115	5106																																						1457.44	-149401	1457.44	-466199
28.125	10199.7	28.13	5105																																						1457.92	-151876	1457.92	-468632
28.14	10200.3	28.145	5098																																						1458.4	-153883	1458.4	-470652
28.155	10199.2	28.16	5086																																						1458.88	-155419	1458.88	-472272
28.17	10194.5	28.175	5074																																						1459.37	-156524	1459.37	-473580
28.185	10189.2	28.19	5061																																						1459.85	-157252	1459.85	-474663
28.2	10181.5	28.205	5049																																						1460.33	-157671	1460.33	-475595
28.215	10174.3	28.22	5041																																						1460.81	-157855	1460.81	-476428
28.23	10168.5	28.235	5036																																						1461.3	-157867	1461.3	-477194
28.245	10162.8	28.25	5034																																						1461.78	-157741	1461.78	-477906
28.26	10160.2	28.265	5033																																						1462.26	-157464	1462.26	-478546
28.275	10163.3	28.28	5033																																						1462.74	-156969	1462.74	-479066
28.29	10165.7	28.295	5033																																						1463.22	-156144	1463.22	-479388
28.305	10168.3	28.31	5034																																						1463.71	-154864	1463.71	-479424
28.32	10170	28.325	5032																																						1464.19	-153067	1464.19	-479109
28.335	10171.5	28.34	5028																																						1464.67	-150836	1464.67	-478458
28.35	10171	28.355	5022																																						1465.15	-148402	1465.15	-477582
28.365	10170.3	28.37	5014																																						1465.63	-146043	1465.63	-476632
28.38	10169	28.385	5007																																						1466.12	-143943	1466.12	-475730
28.395	10167	28.4	5002																																						1466.6	-142143	1466.6	-474929
28.41	10165	28.415	5001																																						1467.08	-140589	1467.08	-474224
28.425	10165.2	28.43	5006																																						1467.56	-139201	1467.56	-473594
28.44	10163	28.445	5016																																						1468.05	-137922	1468.05	-473024
28.455	10161	28.46	5029																																						1468.53	-136730	1468.53	-472520
28.47	10157.7	28.475	5043																																						1469.01	-135628	1469.01	-472095
28.485	10153.5	28.49	5055																																						1469.49	-134622	1469.49	-471769
28.5	10147.8	28.505	5062																																						1469.97	-133701	1469.97	-471551
28.515	10144.3	28.52	5063																																						1470.46	-132824	1470.46	-471439
28.53	10146.2	28.535	5056																																						1470.94	-131911	1470.94	-471412
28.545	10150.2	28.55	5041																																						1471.42	-130845	1471.42	-471439
28.56	10156.8	28.565	5021																																						1471.9	-129539	1471.9	-471494
28.575	10166.8	28.58	4997																																						1472.38	-128033	1472.38	-471590
28.59	10176.3	28.595	4972																																						1472.87	-126532	1472.87	-471790
28.605	10183.2	28.61	4950																																						1473.35	-125285	1473.35	-472174
28.62	10181.5	28.625	4934																																						1473.83	-124420	1473.83	-472787
28.635	10171.3	28.64	4924																																						1474.31	-123888	1474.31	-473626
28.65	10155.7	28.655	4921																																						1474.8	-123546	1474.8	-474662
28.665	10141	28.67	4922																																						1475.28	-123250	1475.28	-475865
28.68	10131.3	28.685	4926																																						1475.76	-122923	1475.76	-477211
28.695	10124.8	28.7	4931																																						1476.24	-122566	1476.24	-478686
28.71	10125	28.715	4933																																						1476.72	-122242	1476.72	-480279
28.725	10133.3	28.73	4934																																						1477.21	-122038	1477.21	-481981
28.74	10144	28.745	4933																																						1477.69	-122019	1477.69	-483795
28.755	10153.3	28.76	4932																																						1478.17	-122209	1478.17	-485732
28.77	10155.8	28.775	4934																																						1478.65	-122600	1478.65	-487816
28.785	10152.3	28.79	4938																																						1479.13	-123165	1479.13	-490078
28.8	10145.2	28.805	4943																																						1479.62	-123882	1479.62	-492552
28.815	10138	28.82	4948																																						1480.1	-124737	1480.1	-495258
28.83	10132.3	28.835	4954																																						1480.58	-125725	1480.58	-498187
28.845	10127.3	28.85	4959																																						1481.06	-126843	1481.06	-501295
28.86	10127.5	28.865	4962																																						1481.55	-128088	1481.55	-504508
28.875	10133.7	28.88	4964																																						1482.03	-129453	1482.03	-507744
28.89	10142.7	28.895	4965																																						1482.51	-130934	1482.51	-510945
28.905	10151.8	28.91	4966																																						1482.99	-132527	1482.99	-514086
28.92	10155.8	28.925	4968																																						1483.47	-134236	1483.47	-517175
28.935	10155	28.94	4970																																						1483.95	-136068	1483.95	-520240
28.95	10149.8	28.955	4970																																						1484.44	-138028	1484.44	-523307
28.965	10144.3	28.97	4970																																						1484.92	-140117	1484.92	-526392
28.98	10139	28.985	4971																																						1485.4	-142323	1485.4	-529490
28.995	10133.2	29	4972																																						1485.88	-144619	1485.88	-532575
29.01	10129	29.015	4973																																						1486.37	-146962	1486.37	-535597
29.025	10127.8	29.03	4972																																						1486.85	-149300	1486.85	-538488
29.04	10127.3	29.045	4971																																						1487.33	-151569	1487.33	-541163
29.055	10124.8	29.06	4969																																						1487.81	-153697	1487.81	-543521
29.07	10115.8	29.075	4965																																						1488.29	-155592	1488.29	-545443
29.085	10102.7	29.09	4958																																						1488.78	-157144	1488.78	-546794
29.1	10089	29.105	4952																																						1489.26	-158250	1489.26	-547465
29.115	10078.7	29.12	4948																																						1489.74	-158873	1489.74	-547435
29.13	10072.8	29.135	4947																																						1490.22	-159087	1490.22	-546825
29.145	10070	29.15	4949																																						1490.7	-159061	1490.7	-545869
29.16	10072.2	29.165	4954																																						1491.19	-158983	1491.19	-544818
29.175	10079.7	29.18	4961																																						1491.67	-158971	1491.67	-543844
29.19	10090.8	29.195	4968																																						1492.15	-159058	1492.15	-543014
29.205	10100.7	29.21	4973																																						1492.63	-159204	1492.63	-542323
29.22	10105.5	29.225	4973																																						1493.12	-159346	1493.12	-541737
29.235	10104.3	29.24	4969																																						1493.6	-159432	1493.6	-541220
29.25	10099	29.255	4960																																						1494.08	-159438	1494.08	-540755
29.265	10090.3	29.27	4947																																						1494.56	-159369	1494.56	-540350
29.28	10081.5	29.285	4931																																						1495.04	-159245	1495.04	-540030
29.295	10073.5	29.3	4913																																						1495.53	-159085	1495.53	-539832
29.31	10070.3	29.315	4894																																						1496.01	-158903	1496.01	-539795
29.325	10072.5	29.33	4875																																						1496.49	-158715	1496.49	-539952
29.34	10079.5	29.345	4858																																						1496.97	-158549	1496.97	-540317
29.355	10087	29.36	4845																																						1497.45	-158437	1497.45	-540884
29.37	10091	29.375	4838																																						1497.94	-158402	1497.94	-541632
29.385	10087.2	29.39	4839																																						1498.42	-158450	1498.42	-542528
29.4	10077.3	29.405	4848																																						1498.9	-158570	1498.9	-543549
29.415	10066	29.42	4861																																						1499.38	-158756	1499.38	-544674
29.43	10056.7	29.435	4878																																						1499.87	-159004	1499.87	-545890
29.445	10052.7	29.45	4893																																						1500.35	-159317	1500.35	-547186
29.46	10056	29.465	4904																																						1500.83	-159695	1500.83	-548547
29.475	10066	29.48	4907																																						1501.31	-160125	1501.31	-549952
29.49	10079.8	29.495	4903																																						1501.79	-160577	1501.79	-551376
29.505	10092.7	29.51	4892																																						1502.28	-161009	1502.28	-552790
29.52	10097.7	29.525	4878																																						1502.76	-161388	1502.76	-554176
29.535	10093.3	29.54	4863																																						1503.24	-161704	1503.24	-555530
29.55	10083.8	29.555	4850																																						1503.72	-162002	1503.72	-556886
29.565	10072	29.57	4839																																						1504.2	-162387	1504.2	-558315
29.58	10060.3	29.585	4832																																						1504.69	-163009	1504.69	-559931
29.595	10053.7	29.6	4829																																						1505.17	-163987	1505.17	-561868
29.61	10054.7	29.615	4829																																						1505.65	-165275	1505.65	-564219
29.625	10061.8	29.63	4832																																						1506.13	-166551	1506.13	-566929
29.64	10071.8	29.645	4835																																						1506.62	-167353	1506.62	-569699
29.655	10080.7	29.66	4840																																						1507.1	-167514	1507.1	-572101
29.67	10082.8	29.675	4846																																						1507.58	-167357	1507.58	-573912
29.685	10081.2	29.69	4851																																						1508.06	-167285	1508.06	-575261
29.7	10077.2	29.705	4855																																						1508.54	-167437	1508.54	-576401
29.715	10070.3	29.72	4856																																						1509.03	-167758	1509.03	-577506
29.73	10064.5	29.735	4855																																						1509.51	-168150	1509.51	-578650
29.745	10063.2	29.75	4853																																						1509.99	-168548	1509.99	-579859
29.76	10068.5	29.765	4850																																						1510.47	-168948	1510.47	-581146
29.775	10080	29.78	4848																																						1510.95	-169384	1510.95	-582525
29.79	10094.7	29.795	4849																																						1511.44	-169913	1511.44	-584006
29.805	10108	29.81	4853																																						1511.92	-170580	1511.92	-585588
29.82	10115.3	29.825	4861																																						1512.4	-171408	1512.4	-587254
29.835	10118.3	29.84	4873																																						1512.88	-172391	1512.88	-588975
29.85	10117.2	29.855	4885																																						1513.36	-173508	1513.36	-590722
29.865	10109.5	29.87	4896																																						1513.85	-174736	1513.85	-592478
29.88	10100	29.885	4903																																						1514.33	-176060	1514.33	-594254
29.895	10089.7	29.9	4904																																						1514.81	-177474	1514.81	-596084
29.91	10082.7	29.915	4897																																						1515.29	-178967	1515.29	-598018
29.925	10081.5	29.93	4881																																						1515.78	-180501	1515.78	-600092
29.94	10085.2	29.945	4859																																						1516.26	-182003	1516.26	-602292
29.955	10089.8	29.96	4836																																						1516.74	-183394	1516.74	-604530
29.97	10092.5	29.975	4813																																						1517.22	-184628	1517.22	-606671
29.985	10094.2	29.99	4795																																						1517.7	-185710	1517.7	-608606
30	10093	30.005	4784																																						1518.18	-186690	1518.18	-610311
30.015	10086.8	30.02	4780																																						1518.67	-187642	1518.67	-611854
30.03	10079.2	30.035	4783																																						1519.15	-188654	1519.15	-613365
30.045	10071.3	30.05	4789																																						1519.63	-189818	1519.63	-615007
30.06	10065.8	30.065	4792																																						1520.11	-191201	1520.11	-616936
30.075	10064.2	30.08	4790																																						1520.6	-192791	1520.6	-619228
30.09	10066.8	30.095	4783																																						1521.08	-194482	1521.08	-621809
30.105	10068.5	30.11	4775																																						1521.56	-196148	1521.56	-624445
30.12	10068.5	30.125	4764																																						1522.04	-197744	1522.04	-626882
30.135	10067.7	30.14	4753																																						1522.53	-199317	1522.53	-629028
30.15	10064.8	30.155	4746																																						1523.01	-200928	1523.01	-630973
30.165	10060.2	30.17	4747																																						1523.49	-202594	1523.49	-632869
30.18	10057.5	30.185	4755																																						1523.97	-204296	1523.97	-634836
30.195	10057.7	30.2	4768																																						1524.45	-206010	1524.45	-636936
30.21	10060.5	30.215	4781																																						1524.93	-207718	1524.93	-639171
30.225	10065.7	30.23	4794																																						1525.42	-209412	1525.42	-641502
30.24	10072.3	30.245	4805																																						1525.9	-211090	1525.9	-643876
30.255	10076	30.26	4816																																						1526.38	-212756	1526.38	-646262
30.27	10078.7	30.275	4823																																						1526.86	-214415	1526.86	-648668
30.285	10080	30.29	4828																																						1527.35	-216070	1527.35	-651129
30.3	10079.2	30.305	4836																																						1527.83	-217708	1527.83	-653656
30.315	10077.5	30.32	4845																																						1528.31	-219310	1528.31	-656214
30.33	10077.8	30.335	4853																																						1528.79	-220854	1528.79	-658728
30.345	10079	30.35	4856																																						1529.27	-222338	1529.27	-661112
30.36	10081.2	30.365	4853																																						1529.76	-223772	1529.76	-663316
30.375	10082.7	30.38	4844																																						1530.24	-225181	1530.24	-665347
30.39	10083.3	30.395	4829																																						1530.72	-226587	1530.72	-667260
30.405	10081.7	30.41	4811																																						1531.2	-227992	1531.2	-669132
30.42	10081	30.425	4790																																						1531.68	-229353	1531.68	-671007
30.435	10078	30.44	4773																																						1532.17	-230559	1532.17	-672831
30.45	10072.7	30.455	4762																																						1532.65	-231430	1532.65	-674406
30.465	10067.8	30.47	4757																																						1533.13	-231811	1533.13	-675440
30.48	10064.8	30.485	4756																																						1533.61	-231731	1533.61	-675745
30.495	10062.2	30.5	4758																																						1534.1	-231445	1534.1	-675428
30.51	10061.5	30.515	4762																																						1534.58	-231268	1534.58	-674828
30.525	10061.7	30.53	4769																																						1535.06	-231362	1535.06	-674268
30.54	10060.3	30.545	4778																																						1535.54	-231692	1535.54	-673889
30.555	10058	30.56	4787																																						1536.02	-232115	1536.02	-673668
30.57	10054.2	30.575	4797																																						1536.51	-232488	1536.51	-673486
30.585	10045	30.59	4806																																						1536.99	-232732	1536.99	-673201
30.6	10034.8	30.605	4810																																						1537.47	-232846	1537.47	-672678
30.615	10025.5	30.62	4806																																						1537.95	-232870	1537.95	-671792
30.63	10021.2	30.635	4794																																						1538.43	-232818	1538.43	-670430
30.645	10022.3	30.65	4777																																						1538.92	-232590	1538.92	-668487
30.66	10031	30.665	4759																																						1539.4	-231979	1539.4	-665909
30.675	10044	30.68	4746																																						1539.88	-230825	1539.88	-662775
30.69	10054.7	30.695	4741																																						1540.36	-229246	1540.36	-659337
30.705	10061.8	30.71	4747																																						1540.85	-227616	1540.85	-655910
30.72	10062.2	30.725	4761																																						1541.33	-226276	1541.33	-652713
30.735	10054.8	30.74	4779																																						1541.81	-225345	1541.81	-649824
30.75	10044.8	30.755	4795																																						1542.29	-224743	1542.29	-647199
30.765	10032.8	30.77	4803																																						1542.77	-224277	1542.77	-644704
30.78	10025.5	30.785	4798																																						1543.26	-223719	1543.26	-642133
30.795	10023.2	30.8	4783																																						1543.74	-222869	1543.74	-639263
30.81	10026	30.815	4759																																						1544.22	-221628	1544.22	-635959
30.825	10029.8	30.83	4730																																						1544.7	-220066	1544.7	-632272
30.84	10029.2	30.845	4704																																						1545.18	-218393	1545.18	-628448
30.855	10025.3	30.86	4684																																						1545.67	-216872	1545.67	-624810
30.87	10016.5	30.875	4672																																						1546.15	-215682	1546.15	-621596
30.885	10004.5	30.89	4669																																						1546.63	-214866	1546.63	-618862
30.9	9993	30.905	4672																																						1547.11	-214336	1547.11	-616488
30.915	9984.17	30.92	4678																																						1547.6	-213926	1547.6	-614226
30.93	9981	30.935	4684																																						1548.08	-213434	1548.08	-611764
30.945	9983.17	30.95	4687																																						1548.56	-212667	1548.56	-608807
30.96	9989	30.965	4686																																						1549.04	-211502	1549.04	-605182
30.975	9995.5	30.98	4683																																						1549.52	-209946	1549.52	-600953
30.99	9998.33	30.995	4681																																						1550.01	-208155	1550.01	-596438
31.005	9996.83	31.01	4680																																						1550.49	-206357	1550.49	-592052
31.02	9987.67	31.025	4682																																						1550.97	-204724	1550.97	-588088
31.035	9974.5	31.04	4688																																						1551.45	-203298	1551.45	-584588
31.05	9962	31.055	4694																																						1551.93	-202011	1551.93	-581384
31.065	9954	31.07	4699																																						1552.42	-200750	1552.42	-578216
31.08	9951	31.085	4701																																						1552.9	-199422	1552.9	-574848
31.095	9953.67	31.1	4698																																						1553.38	-197984	1553.38	-571162
31.11	9962.17	31.115	4692																																						1553.86	-196468	1553.86	-567221
31.125	9973.33	31.13	4686																																						1554.34	-194969	1554.34	-563257
31.14	9983	31.145	4681																																						1554.83	-193607	1554.83	-559572
31.155	9985	31.16	4679																																						1555.31	-192459	1555.31	-556394
31.17	9977.5	31.175	4678																																						1555.79	-191541	1555.79	-553797
31.185	9966.5	31.19	4680																																						1556.27	-190829	1556.27	-551711
31.2	9956.5	31.205	4684																																						1556.76	-190284	1556.76	-549963
31.215	9949.17	31.22	4686																																						1557.24	-189785	1557.24	-548250
31.23	9943.33	31.235	4686																																						1557.72	-188906	1557.72	-546014
31.245	9941.33	31.25	4683																																						1558.2	-186704	1558.2	-542386
31.26	9946	31.265	4679																																						1558.68	-182266	1558.68	-536821
31.275	9956.5	31.28	4674																																						1559.16	-176334	1559.16	-530412
31.29	9967	31.295	4670																																						1559.65	-171205	1559.65	-525338
31.305	9972	31.31	4666																																						1560.13	-168200	1560.13	-522507
31.32	9971.33	31.325	4665																																						1560.61	-167088	1560.61	-521429
31.335	9969	31.34	4670																																						1561.09	-167147	1561.09	-521369
31.35	9964.33	31.355	4678																																						1561.58	-167753	1561.58	-521827
31.365	9956.67	31.37	4691																																						1562.06	-168484	1562.06	-522535
31.38	9944.67	31.385	4703																																						1562.54	-169099	1562.54	-523380
31.395	9935	31.4	4713																																						1563.02	-169494	1563.02	-524351
31.41	9931	31.415	4719																																						1563.5	-169662	1563.5	-525497
31.425	9932.5	31.43	4720																																						1563.99	-169664	1563.99	-526891
31.44	9935	31.445	4714																																						1564.47	-169607	1564.47	-528588
31.455	9937.17	31.46	4700																																						1564.95	-169609	1564.95	-530584
31.47	9939.33	31.475	4683																																						1565.43	-169774	1565.43	-532819
31.485	9942.5	31.49	4665																																						1565.91	-170157	1565.91	-535210
31.5	9942.67	31.505	4647																																						1566.4	-170774	1566.4	-537713
31.515	9941.5	31.52	4631																																						1566.88	-171622	1566.88	-540369
31.53	9940	31.535	4617																																						1567.36	-172714	1567.36	-543320
31.545	9941.33	31.55	4608																																						1567.84	-174089	1567.84	-546799
31.56	9946.17	31.565	4604																																						1568.33	-175799	1568.33	-551072
31.575	9952.17	31.58	4607																																						1568.81	-177871	1568.81	-556314
31.59	9954.83	31.595	4613																																						1569.29	-180272	1569.29	-562441
31.605	9954.83	31.61	4621																																						1569.77	-182913	1569.77	-569031
31.62	9952.17	31.625	4629																																						1570.25	-185690	1570.25	-575521
31.635	9946.83	31.64	4634																																						1570.74	-188544	1570.74	-581527
31.65	9938.83	31.655	4632																																						1571.22	-191462	1571.22	-586988
31.665	9931.83	31.67	4622																																						1571.7	-194439	1571.7	-592059
31.68	9927.17	31.685	4607																																						1572.18	-197455	1572.18	-596940
31.695	9924.67	31.7	4591																																						1572.66	-200476	1572.66	-601786
31.71	9924.83	31.715	4579																																						1573.15	-203485	1573.15	-606717
31.725	9926.33	31.73	4576																																						1573.63	-206523	1573.63	-611858
31.74	9926.17	31.745	4580																																						1574.11	-209708	1574.11	-617399
31.755	9924.5	31.76	4591																																						1574.59	-213230	1574.59	-623627
31.77	9919.83	31.775	4606																																						1575.08	-217296	1575.08	-630873
31.785	9913.17	31.79	4622																																						1575.56	-222006	1575.56	-639314
31.8	9905.33	31.805	4635																																						1576.04	-227222	1576.04	-648671
31.815	9897.83	31.82	4640																																						1576.52	-232567	1576.52	-658124
31.83	9895.33	31.835	4636																																						1577	-237613	1577	-666712
31.845	9895.17	31.85	4626																																						1577.49	-242110	1577.49	-673899
31.86	9898.83	31.865	4613																																						1577.97	-246033	1577.97	-679728
31.875	9906.67	31.88	4596																																						1578.45	-249486	1578.45	-684580
31.89	9916.67	31.895	4578																																						1578.93	-252604	1578.93	-688886
31.905	9923.17	31.91	4563																																						1579.41	-255508	1579.41	-692981
31.92	9923.33	31.925	4554																																						1579.9	-258280	1579.9	-697052
31.935	9917	31.94	4553																																						1580.38	-260956	1580.38	-701132
31.95	9904.83	31.955	4559																																						1580.86	-263515	1580.86	-705127
31.965	9892.33	31.97	4571																																						1581.34	-265898	1581.34	-708873
31.98	9884.83	31.985	4585																																						1581.83	-268047	1581.83	-712218
31.995	9879.83	32	4601																																						1582.31	-269935	1582.31	-715097
32.01	9880.83	32.015	4614																																						1582.79	-271585	1582.79	-717545
32.025	9889.5	32.03	4619																																						1583.27	-273048	1583.27	-719662
32.04	9901.67	32.045	4616																																						1583.75	-274373	1583.75	-721544
32.055	9912	32.06	4607																																						1584.23	-275583	1584.23	-723231
32.07	9917.67	32.075	4595																																						1584.72	-276667	1584.72	-724703
32.085	9917	32.09	4581																																						1585.2	-277596	1585.2	-725906
32.1	9913.17	32.105	4570																																						1585.68	-278349	1585.68	-726809
32.115	9909	32.12	4563																																						1586.16	-278934	1586.16	-727440
32.13	9906.5	32.135	4561																																						1586.65	-279390	1586.65	-727883
32.145	9903.5	32.15	4562																																						1587.13	-279767	1587.13	-728245
32.16	9901.67	32.165	4565																																						1587.61	-280107	1587.61	-728609
32.175	9902.5	32.18	4567																																						1588.09	-280423	1588.09	-729007
32.19	9902.83	32.195	4568																																						1588.57	-280700	1588.57	-729414
32.205	9902.17	32.21	4565																																						1589.06	-280907	1589.06	-729780
32.22	9898.67	32.225	4560																																						1589.54	-281026	1589.54	-730069
32.235	9890.83	32.24	4554																																						1590.02	-281065	1590.02	-730292
32.25	9883.67	32.255	4549																																						1590.5	-281066	1590.5	-730509
32.265	9876.5	32.27	4546																																						1590.98	-281082	1590.98	-730800
32.28	9871.17	32.285	4546																																						1591.47	-281158	1591.47	-731227
32.295	9867.83	32.3	4547																																						1591.95	-281314	1591.95	-731810
32.31	9866.5	32.315	4551																																						1592.43	-281534	1592.43	-732520
32.325	9870.17	32.33	4556																																						1592.91	-281781	1592.91	-733300
32.34	9876	32.345	4561																																						1593.4	-282019	1593.4	-734102
32.355	9883	32.36	4564																																						1593.88	-282228	1593.88	-734910
32.37	9887	32.375	4565																																						1594.36	-282420	1594.36	-735749
32.385	9885.5	32.39	4565																																						1594.84	-282627	1594.84	-736660
32.4	9881.17	32.405	4565																																						1595.32	-282890	1595.32	-737676
32.415	9872	32.42	4567																																						1595.81	-283235	1595.81	-738795
32.43	9864.33	32.435	4570																																						1596.29	-283669	1596.29	-739981
32.445	9857.83	32.45	4573																																						1596.77	-284183	1596.77	-741186
32.46	9855.67	32.465	4577																																						1597.25	-284765	1597.25	-742377
32.475	9859.33	32.48	4579																																						1597.73	-285416	1597.73	-743554
32.49	9866.5	32.495	4578																																						1598.22	-286149	1598.22	-744748
32.505	9873.17	32.51	4573																																						1598.7	-286981	1598.7	-745991
32.52	9875	32.525	4566																																						1599.18	-287921	1599.18	-747298
32.535	9871.5	32.54	4557																																						1599.66	-288953	1599.66	-748646
32.55	9864	32.555	4551																																						1600.14	-290029	1600.14	-749977
32.565	9855.33	32.57	4547																																						1600.63	-291083	1600.63	-751222
32.58	9852.17	32.585	4546																																						1601.11	-292042	1601.11	-752320
32.595	9851.83	32.6	4549																																						1601.59	-292850	1601.59	-753238
32.61	9856.17	32.615	4555																																						1602.07	-293472	1602.07	-753964
32.625	9863.5	32.63	4563																																						1602.56	-293898	1602.56	-754480
32.64	9870.17	32.645	4571																																						1603.04	-294126	1603.04	-754745
32.655	9870.67	32.66	4580																																						1603.52	-294147	1603.52	-754689
32.67	9863.67	32.675	4587																																						1604	-293947	1604	-754227
32.685	9851.33	32.69	4591																																						1604.48	-293502	1604.48	-753286
32.7	9836	32.705	4590																																						1604.97	-292788	1604.97	-751820
32.715	9825.5	32.72	4586																																						1605.45	-291783	1605.45	-749809
32.73	9822.5	32.735	4579																																						1605.93	-290468	1605.93	-747234
32.745	9825	32.75	4570																																						1606.41	-288820	1606.41	-744055
32.76	9831.67	32.765	4561																																						1606.89	-286815	1606.89	-740209
32.775	9842.67	32.78	4555																																						1607.38	-284430	1607.38	-735621
32.79	9853.17	32.795	4551																																						1607.86	-281657	1607.86	-730249
32.805	9859.83	32.81	4548																																						1608.34	-278516	1608.34	-724120
32.82	9860.83	32.825	4546																																						1608.82	-275060	1608.82	-717330
32.835	9856.33	32.84	4542																																						1609.31	-271374	1609.31	-710023
32.85	9848.5	32.855	4536																																						1609.79	-267564	1609.79	-702351
32.865	9842.5	32.87	4528																																						1610.27	-263744	1610.27	-694447
32.88	9839	32.885	4521																																						1610.75	-260035	1610.75	-686432
32.895	9836.33	32.9	4517																																						1611.23	-256546	1611.23	-678435
32.91	9835.5	32.915	4515																																						1611.72	-253357	1611.72	-670599
32.925	9839	32.93	4518																																						1612.2	-250501	1612.2	-663064
32.94	9844	32.945	4521																																						1612.68	-247958	1612.68	-655928
[truncated: 4,536 more rows]

## Sheet: Figure 4
Figure 4a				Figure 4b							Figure 4c
	phoPPF-3		PPF-3		H2	NH	NH3	H2O	CO	CO2		H2	NH	NH3	H2O	CO	CO2
Temperature (oC)	Weight loss (%)	Temperature (oC)	Weight loss (%)	Temperature (oC)	Ion current (A)						Temperature (oC)	Ion current (A)
40.384	100.008	40.394	99.9813	40	6.01136e-13	1.04202e-13	6.13618e-13	3.39352e-12	4.85382e-12	4.68549e-13	40	8.06861e-13	8.85616e-14	8.3754e-13	4.45242e-12	3.98028e-12	1.22493e-13
41.384	99.9792	41.394	99.9704	41	6.88982e-13	1.36297e-13	6.58034e-13	3.61931e-12	4.43417e-12	2.91065e-13	41	6.45609e-13	1.13282e-13	8.40192e-13	4.71576e-12	3.40725e-12	2.90166e-13
42.384	99.9777	42.394	99.9644	42	6.82053e-13	1.64124e-13	7.04146e-13	3.74268e-12	4.53378e-12	2.69447e-13	42	6.31877e-13	1.18959e-13	8.7139e-13	4.82663e-12	3.38305e-12	2.99466e-13
43.384	99.9962	43.394	99.9639	43	6.75928e-13	1.46271e-13	7.00025e-13	3.59327e-12	4.41707e-12	2.79865e-13	43	6.45841e-13	1.15858e-13	9.19576e-13	4.90936e-12	3.32866e-12	2.76971e-13
44.384	100.005	44.394	99.9711	44	6.69211e-13	1.39167e-13	6.93769e-13	3.75254e-12	4.44312e-12	3.02004e-13	44	6.53894e-13	1.18088e-13	9.208e-13	4.80425e-12	3.30519e-12	2.93258e-13
45.384	100.011	45.394	99.9721	45	6.75258e-13	1.24703e-13	6.9533e-13	3.64649e-12	4.46752e-12	2.96959e-13	45	6.53904e-13	1.16196e-13	8.94074e-13	4.84033e-12	3.25807e-12	2.83767e-13
46.384	100.015	46.394	99.972	46	6.84232e-13	1.46198e-13	6.88737e-13	3.66555e-12	4.38667e-12	2.63809e-13	46	6.3866e-13	1.15227e-13	9.67249e-13	4.91421e-12	3.24964e-12	3.05814e-13
47.384	100.015	47.394	99.9731	47	6.8593e-13	1.47511e-13	6.8992e-13	3.66963e-12	4.40779e-12	2.70019e-13	47	6.26348e-13	1.17539e-13	8.91318e-13	4.92955e-12	3.2681e-12	3.12768e-13
48.384	100.019	48.394	99.9774	48	6.76646e-13	1.20593e-13	7.1305e-13	3.74872e-12	4.40404e-12	3.16938e-13	48	6.27609e-13	1.1768e-13	9.37255e-13	4.86511e-12	3.2469e-12	3.28276e-13
49.384	100.028	49.394	99.9819	49	6.6612e-13	1.45003e-13	7.16176e-13	3.77135e-12	4.35068e-12	2.86223e-13	49	6.38877e-13	1.16996e-13	9.58628e-13	4.88069e-12	3.29157e-12	3.04118e-13
50.384	100.038	50.394	99.9858	50	6.72122e-13	1.28247e-13	7.11615e-13	3.7895e-12	4.40117e-12	3.01577e-13	50	6.50255e-13	1.19313e-13	9.24435e-13	4.97164e-12	3.22967e-12	2.77473e-13
51.384	100.048	51.394	99.9891	51	6.8475e-13	1.34091e-13	7.19473e-13	3.76534e-12	4.44662e-12	2.78287e-13	51	6.46798e-13	1.24411e-13	1.02198e-12	5.06297e-12	3.16569e-12	2.87584e-13
52.384	100.059	52.394	99.9919	52	6.8058e-13	1.29786e-13	7.28851e-13	3.84457e-12	4.40382e-12	2.88677e-13	52	6.37345e-13	1.26217e-13	1.01283e-12	5.04426e-12	3.26314e-12	2.87229e-13
53.384	100.07	53.394	99.9943	53	6.7126e-13	1.2896e-13	7.29821e-13	3.85617e-12	4.38607e-12	2.74873e-13	53	6.31974e-13	1.25009e-13	1.01021e-12	5.0551e-12	3.27943e-12	2.95855e-13
54.384	100.078	54.394	99.9987	54	6.65663e-13	1.25808e-13	7.53357e-13	3.84229e-12	4.37896e-12	2.61848e-13	54	6.29216e-13	1.25134e-13	9.8339e-13	5.1384e-12	3.3335e-12	3.04725e-13
55.384	100.083	55.394	100.002	55	6.62622e-13	1.26622e-13	7.6286e-13	3.86753e-12	4.40648e-12	2.62339e-13	55	6.27463e-13	1.26946e-13	9.74978e-13	5.20475e-12	3.33718e-12	3.07733e-13
56.384	100.086	56.394	100.003	56	6.61496e-13	1.32381e-13	7.38688e-13	3.90799e-12	4.45004e-12	2.65704e-13	56	6.27377e-13	1.28163e-13	1.02242e-12	5.21508e-12	3.23048e-12	3.06947e-13
57.384	100.088	57.394	100.003	57	6.65977e-13	1.28673e-13	7.21676e-13	3.8819e-12	4.42089e-12	2.6103e-13	57	6.30583e-13	1.26837e-13	1.04665e-12	5.26495e-12	3.2344e-12	3.03508e-13
58.384	100.088	58.394	100.004	58	6.73305e-13	1.25856e-13	7.08806e-13	3.85623e-12	4.42122e-12	2.60218e-13	58	6.36823e-13	1.23507e-13	1.03156e-12	5.33196e-12	3.30725e-12	3.01848e-13
59.384	100.09	59.394	100.002	59	6.78326e-13	1.28908e-13	6.97622e-13	3.87527e-12	4.45425e-12	2.71571e-13	59	6.44175e-13	1.20272e-13	1.00932e-12	5.34126e-12	3.2995e-12	3.03542e-13
60.384	100.091	60.394	99.9998	60	6.77485e-13	1.26716e-13	7.07446e-13	3.89252e-12	4.35266e-12	2.8651e-13	60	6.48803e-13	1.1969e-13	1.03517e-12	5.29578e-12	3.2596e-12	2.93648e-13
61.384	100.088	61.394	99.9983	61	6.73275e-13	1.32709e-13	7.31191e-13	3.96485e-12	4.26892e-12	2.91377e-13	61	6.47138e-13	1.21893e-13	1.1011e-12	5.29134e-12	3.25203e-12	2.79123e-13
62.384	100.089	62.394	100	62	6.69787e-13	1.44333e-13	7.53313e-13	4.05496e-12	4.30497e-12	2.86465e-13	62	6.39063e-13	1.23698e-13	1.12552e-12	5.42462e-12	3.27712e-12	2.86029e-13
63.384	100.092	63.394	100.002	63	6.69549e-13	1.3531e-13	7.64067e-13	4.00809e-12	4.35262e-12	2.87192e-13	63	6.32689e-13	1.22785e-13	1.10305e-12	5.45785e-12	3.25931e-12	2.86767e-13
64.384	100.098	64.394	100.002	64	6.72329e-13	1.25977e-13	7.65004e-13	3.95618e-12	4.36791e-12	2.91346e-13	64	6.30397e-13	1.19921e-13	1.07209e-12	5.42122e-12	3.2386e-12	2.83687e-13
65.384	100.103	65.394	100.002	65	6.76024e-13	1.37442e-13	7.66101e-13	4.03157e-12	4.35117e-12	2.92803e-13	65	6.30083e-13	1.17183e-13	1.06845e-12	5.47377e-12	3.28721e-12	2.94596e-13
66.384	100.106	66.394	100.002	66	6.76801e-13	1.42713e-13	7.851e-13	4.06241e-12	4.33363e-12	2.9501e-13	66	6.29628e-13	1.15361e-13	1.06758e-12	5.51364e-12	3.31807e-12	3.03482e-13
67.384	100.106	67.394	100.002	67	6.73071e-13	1.34321e-13	8.01731e-13	4.02039e-12	4.3497e-12	2.96202e-13	67	6.28363e-13	1.14683e-13	1.06821e-12	5.50218e-12	3.28824e-12	3.02551e-13
68.384	100.108	68.394	100.001	68	6.66011e-13	1.2965e-13	7.70499e-13	4.04414e-12	4.41743e-12	2.89753e-13	68	6.27405e-13	1.14966e-13	1.11272e-12	5.55403e-12	3.25967e-12	3.04464e-13
69.384	100.113	69.394	99.9992	69	6.58237e-13	1.31036e-13	7.37274e-13	4.11043e-12	4.46083e-12	2.81107e-13	69	6.25748e-13	1.15685e-13	1.17262e-12	5.64026e-12	3.24533e-12	3.08819e-13
70.384	100.117	70.394	100	70	6.52638e-13	1.34547e-13	7.65549e-13	4.14204e-12	4.39928e-12	2.78452e-13	70	6.21329e-13	1.16213e-13	1.18412e-12	5.65592e-12	3.22767e-12	3.08224e-13
71.384	100.121	71.394	100.001	71	6.50736e-13	1.3687e-13	8.14327e-13	4.13285e-12	4.33002e-12	2.78292e-13	71	6.14483e-13	1.16584e-13	1.15695e-12	5.62789e-12	3.21166e-12	3.09127e-13
72.384	100.12	72.394	100.002	72	6.52991e-13	1.35742e-13	8.21345e-13	4.10541e-12	4.37337e-12	2.74943e-13	72	6.07009e-13	1.17183e-13	1.13796e-12	5.64706e-12	3.21308e-12	3.2323e-13
73.384	100.118	73.394	99.9997	73	6.5665e-13	1.33408e-13	8.03487e-13	4.105e-12	4.44422e-12	2.7257e-13	73	6.01863e-13	1.18168e-13	1.13641e-12	5.71117e-12	3.23003e-12	3.38691e-13
74.384	100.115	74.394	99.996	74	6.58382e-13	1.32595e-13	7.97985e-13	4.16323e-12	4.42156e-12	2.76624e-13	74	6.02135e-13	1.19468e-13	1.14196e-12	5.76976e-12	3.25038e-12	3.33819e-13
75.384	100.112	75.394	99.9915	75	6.57626e-13	1.30382e-13	8.0731e-13	4.19534e-12	4.36678e-12	2.81425e-13	75	6.0635e-13	1.20038e-13	1.15656e-12	5.80353e-12	3.25805e-12	3.16113e-13
76.384	100.109	76.394	99.9882	76	6.55293e-13	1.25699e-13	8.21022e-13	4.1424e-12	4.35654e-12	2.8098e-13	76	6.11232e-13	1.18871e-13	1.18258e-12	5.81979e-12	3.24376e-12	3.04806e-13
77.384	100.104	77.394	99.9832	77	6.53505e-13	1.25937e-13	8.26219e-13	4.09244e-12	4.36254e-12	2.77119e-13	77	6.158e-13	1.16868e-13	1.20122e-12	5.85713e-12	3.22802e-12	3.0507e-13
78.384	100.101	78.394	99.9764	78	6.53803e-13	1.33257e-13	8.21081e-13	4.10985e-12	4.3579e-12	2.7366e-13	78	6.1966e-13	1.15264e-13	1.20187e-12	5.94096e-12	3.22785e-12	3.14325e-13
79.384	100.096	79.394	99.9714	79	6.56166e-13	1.3644e-13	8.27667e-13	4.16708e-12	4.34877e-12	2.76316e-13	79	6.22745e-13	1.15075e-13	1.21514e-12	6.03252e-12	3.22837e-12	3.14428e-13
80.384	100.088	80.394	99.9659	80	6.5999e-13	1.29697e-13	8.54656e-13	4.23103e-12	4.33744e-12	2.85257e-13	80	6.25351e-13	1.16813e-13	1.2623e-12	6.09495e-12	3.2139e-12	2.96059e-13
81.384	100.082	81.394	99.9611	81	6.63886e-13	1.216e-13	8.77633e-13	4.28093e-12	4.30995e-12	2.88978e-13	81	6.28738e-13	1.19481e-13	1.30706e-12	6.14001e-12	3.18707e-12	2.88857e-13
82.384	100.076	82.394	99.957	82	6.66572e-13	1.20517e-13	8.75253e-13	4.30435e-12	4.26357e-12	2.79347e-13	82	6.33545e-13	1.21795e-13	1.31841e-12	6.18715e-12	3.15924e-12	3.12536e-13
83.384	100.072	83.394	99.9523	83	6.6767e-13	1.26125e-13	8.57916e-13	4.32006e-12	4.25514e-12	2.69759e-13	83	6.37792e-13	1.22524e-13	1.31957e-12	6.24887e-12	3.15788e-12	3.29765e-13
84.384	100.069	84.394	99.9463	84	6.67194e-13	1.35162e-13	8.44212e-13	4.34723e-12	4.33283e-12	2.74762e-13	84	6.39643e-13	1.21104e-13	1.33398e-12	6.3222e-12	3.19525e-12	3.11527e-13
85.384	100.066	85.394	99.9395	85	6.65831e-13	1.42007e-13	8.49196e-13	4.36537e-12	4.42365e-12	2.85543e-13	85	6.39365e-13	1.19032e-13	1.35182e-12	6.35991e-12	3.22566e-12	2.90709e-13
86.384	100.061	86.394	99.9322	86	6.64452e-13	1.42277e-13	8.79568e-13	4.35303e-12	4.44223e-12	2.89368e-13	86	6.37744e-13	1.1772e-13	1.36209e-12	6.3391e-12	3.21445e-12	2.97425e-13
87.384	100.055	87.394	99.9234	87	6.63867e-13	1.4053e-13	9.08318e-13	4.33899e-12	4.41263e-12	2.87482e-13	87	6.3591e-13	1.17128e-13	1.36996e-12	6.33577e-12	3.19395e-12	3.17152e-13
88.384	100.048	88.394	99.9146	88	6.64609e-13	1.42315e-13	9.07908e-13	4.35699e-12	4.38248e-12	2.84908e-13	88	6.34913e-13	1.16992e-13	1.38287e-12	6.42764e-12	3.20304e-12	3.29563e-13
89.384	100.041	89.394	99.906	89	6.66048e-13	1.46047e-13	8.9222e-13	4.39797e-12	4.36351e-12	2.85556e-13	89	6.3473e-13	1.1745e-13	1.40295e-12	6.56543e-12	3.23518e-12	3.33481e-13
90.384	100.035	90.394	99.8969	90	6.67256e-13	1.48296e-13	8.85242e-13	4.44206e-12	4.35651e-12	2.9243e-13	90	6.34853e-13	1.18809e-13	1.42979e-12	6.64483e-12	3.26346e-12	3.36295e-13
91.384	100.024	91.394	99.8873	91	6.67673e-13	1.47625e-13	8.92498e-13	4.48447e-12	4.35237e-12	3.01529e-13	91	6.35049e-13	1.21065e-13	1.46198e-12	6.65515e-12	3.27428e-12	3.38947e-13
92.384	100.01	92.394	99.8788	92	6.66984e-13	1.4392e-13	9.0742e-13	4.53019e-12	4.33567e-12	3.04358e-13	92	6.35395e-13	1.23866e-13	1.49694e-12	6.68994e-12	3.26887e-12	3.35173e-13
93.384	99.9954	93.394	99.8698	93	6.65614e-13	1.38693e-13	9.24461e-13	4.57654e-12	4.30429e-12	2.99168e-13	93	6.35976e-13	1.26711e-13	1.53148e-12	6.80157e-12	3.25213e-12	3.22856e-13
94.384	99.9819	94.394	99.859	94	6.65171e-13	1.36035e-13	9.40115e-13	4.60803e-12	4.27797e-12	2.95302e-13	94	6.36847e-13	1.28731e-13	1.56084e-12	6.91261e-12	3.23684e-12	3.1247e-13
95.384	99.9674	95.394	99.8489	95	6.66626e-13	1.37528e-13	9.53418e-13	4.61144e-12	4.26982e-12	2.9648e-13	95	6.3789e-13	1.29386e-13	1.58218e-12	6.95663e-12	3.23188e-12	3.11699e-13
96.384	99.9549	96.394	99.8388	96	6.69638e-13	1.39944e-13	9.67531e-13	4.57959e-12	4.2778e-12	2.94766e-13	96	6.38503e-13	1.29265e-13	1.59888e-12	6.96285e-12	3.23102e-12	3.14032e-13
97.384	99.9456	97.394	99.8283	97	6.73757e-13	1.4054e-13	9.83955e-13	4.51833e-12	4.29756e-12	2.85431e-13	97	6.38099e-13	1.29091e-13	1.61553e-12	6.97343e-12	3.22737e-12	3.1202e-13
98.384	99.9365	98.394	99.8163	98	6.78605e-13	1.40233e-13	9.96364e-13	4.48041e-12	4.32194e-12	2.80274e-13	98	6.36851e-13	1.29117e-13	1.63744e-12	7.0015e-12	3.22847e-12	3.09587e-13
99.384	99.9275	99.394	99.8044	99	6.83761e-13	1.40683e-13	9.9744e-13	4.52185e-12	4.34325e-12	2.92882e-13	99	6.3526e-13	1.29389e-13	1.66983e-12	7.04753e-12	3.24733e-12	3.15258e-13
100.384	99.9196	100.394	99.7916	100	6.88181e-13	1.42314e-13	9.88851e-13	4.61672e-12	4.35515e-12	3.14614e-13	100	6.33938e-13	1.29814e-13	1.70728e-12	7.11296e-12	3.27752e-12	3.28861e-13
101.384	99.9122	101.394	99.7789	101	6.90457e-13	1.44787e-13	9.77661e-13	4.69089e-12	4.35232e-12	3.23801e-13	101	6.336e-13	1.30155e-13	1.73351e-12	7.20029e-12	3.29267e-12	3.41319e-13
102.384	99.9035	102.394	99.7677	102	6.90031e-13	1.47058e-13	9.70833e-13	4.71685e-12	4.33963e-12	3.13729e-13	102	6.34788e-13	1.30185e-13	1.73593e-12	7.30987e-12	3.27145e-12	3.44862e-13
103.384	99.8945	103.394	99.7564	103	6.87536e-13	1.47112e-13	9.7509e-13	4.7336e-12	4.33628e-12	2.98957e-13	103	6.36885e-13	1.29757e-13	1.72853e-12	7.42815e-12	3.23053e-12	3.42674e-13
104.384	99.8853	104.394	99.7434	104	6.83779e-13	1.43859e-13	9.9341e-13	4.76959e-12	4.35464e-12	2.92393e-13	104	6.38836e-13	1.28779e-13	1.73484e-12	7.53608e-12	3.20071e-12	3.42075e-13
105.384	99.8747	105.394	99.731	105	6.79865e-13	1.397e-13	1.01576e-12	4.79901e-12	4.37971e-12	2.95605e-13	105	6.3994e-13	1.27677e-13	1.75571e-12	7.61428e-12	3.1932e-12	3.46057e-13
106.384	99.8612	106.394	99.718	106	6.7682e-13	1.37523e-13	1.03057e-12	4.78978e-12	4.39221e-12	3.07148e-13	106	6.39863e-13	1.27416e-13	1.76861e-12	7.6431e-12	3.19906e-12	3.5314e-13
107.384	99.8457	107.394	99.7029	107	6.74377e-13	1.37719e-13	1.03813e-12	4.76006e-12	4.3887e-12	3.20672e-13	107	6.38725e-13	1.28565e-13	1.76292e-12	7.62857e-12	3.20929e-12	3.59206e-13
108.384	99.829	108.394	99.6848	108	6.71584e-13	1.39352e-13	1.04499e-12	4.75469e-12	4.37416e-12	3.27226e-13	108	6.37749e-13	1.30632e-13	1.76105e-12	7.64221e-12	3.21718e-12	3.53932e-13
109.384	99.8111	109.394	99.6661	109	6.68093e-13	1.41252e-13	1.05424e-12	4.79552e-12	4.35625e-12	3.21251e-13	109	6.38138e-13	1.32945e-13	1.78467e-12	7.74645e-12	3.21803e-12	3.30246e-13
110.384	99.792	110.394	99.649	110	6.65261e-13	1.41637e-13	1.05916e-12	4.83996e-12	4.34988e-12	3.06657e-13	110	6.39754e-13	1.34764e-13	1.81459e-12	7.87074e-12	3.21862e-12	3.10173e-13
111.384	99.7738	111.394	99.6334	111	6.64145e-13	1.39516e-13	1.0544e-12	4.85016e-12	4.36206e-12	2.89793e-13	111	6.41898e-13	1.35442e-13	1.8205e-12	7.90863e-12	3.22906e-12	3.21693e-13
112.384	99.7581	112.394	99.6184	112	6.63825e-13	1.36889e-13	1.04478e-12	4.84126e-12	4.36903e-12	2.7971e-13	112	6.439e-13	1.35207e-13	1.81291e-12	7.89039e-12	3.24933e-12	3.50126e-13
113.384	99.7437	113.394	99.6036	113	6.63066e-13	1.35957e-13	1.03718e-12	4.83651e-12	4.34535e-12	2.83911e-13	113	6.45127e-13	1.34647e-13	1.81843e-12	7.8998e-12	3.27504e-12	3.6438e-13
114.384	99.7313	114.394	99.5883	114	6.6133e-13	1.35788e-13	1.03821e-12	4.8372e-12	4.30027e-12	2.94298e-13	114	6.45525e-13	1.34335e-13	1.8446e-12	7.95251e-12	3.29791e-12	3.605e-13
115.384	99.7196	115.394	99.5722	115	6.58423e-13	1.34152e-13	1.05389e-12	4.83512e-12	4.25838e-12	2.96268e-13	115	6.45584e-13	1.3483e-13	1.88112e-12	8.00039e-12	3.30613e-12	3.59925e-13
116.384	99.705	116.394	99.5562	116	6.54927e-13	1.31548e-13	1.07868e-12	4.83105e-12	4.24029e-12	2.87907e-13	116	6.45685e-13	1.36471e-13	1.91768e-12	8.01133e-12	3.29665e-12	3.7359e-13
117.384	99.6903	117.394	99.5399	117	6.52266e-13	1.31448e-13	1.09445e-12	4.83556e-12	4.26213e-12	2.81129e-13	117	6.45929e-13	1.3911e-13	1.94557e-12	7.99459e-12	3.28636e-12	3.8673e-13
118.384	99.6792	118.394	99.5235	118	6.51407e-13	1.35638e-13	1.09e-12	4.85235e-12	4.32392e-12	2.83681e-13	118	6.46379e-13	1.42526e-13	1.9567e-12	7.96538e-12	3.29351e-12	3.82229e-13
119.384	99.6698	119.394	99.5085	119	6.52007e-13	1.41102e-13	1.07395e-12	4.86588e-12	4.38398e-12	2.90609e-13	119	6.47094e-13	1.46396e-13	1.95129e-12	7.94443e-12	3.31169e-12	3.63348e-13
120.384	99.663	120.394	99.4953	120	6.53528e-13	1.44546e-13	1.05751e-12	4.86197e-12	4.40211e-12	2.95721e-13	120	6.48136e-13	1.50307e-13	1.9367e-12	7.95734e-12	3.31308e-12	3.51024e-13
121.384	99.6559	121.394	99.4821	121	6.55551e-13	1.4609e-13	1.04789e-12	4.85721e-12	4.3945e-12	2.98429e-13	121	6.49375e-13	1.53739e-13	1.92074e-12	8.01999e-12	3.27905e-12	3.61142e-13
122.384	99.6463	122.394	99.4684	122	6.5777e-13	1.47051e-13	1.04975e-12	4.87594e-12	4.39665e-12	3.00478e-13	122	6.49649e-13	1.55608e-13	1.91242e-12	8.09461e-12	3.24484e-12	3.78834e-13
123.384	99.6335	123.394	99.4541	123	6.60321e-13	1.46863e-13	1.06114e-12	4.90266e-12	4.40971e-12	3.03335e-13	123	6.47629e-13	1.549e-13	1.91896e-12	8.1348e-12	3.25256e-12	3.82662e-13
124.384	99.6194	124.394	99.4389	124	6.63548e-13	1.44096e-13	1.07703e-12	4.90352e-12	4.41898e-12	3.08334e-13	124	6.43045e-13	1.52128e-13	1.93474e-12	8.15011e-12	3.27796e-12	3.73711e-13
125.384	99.6061	125.394	99.4225	125	6.67439e-13	1.39003e-13	1.08991e-12	4.86671e-12	4.41632e-12	3.15302e-13	125	6.36112e-13	1.48376e-13	1.94981e-12	8.16923e-12	3.27562e-12	3.60988e-13
126.384	99.5927	126.394	99.4068	126	6.71201e-13	1.35532e-13	1.08691e-12	4.82903e-12	4.40823e-12	3.20766e-13	126	6.28699e-13	1.4501e-13	1.95866e-12	8.20377e-12	3.24561e-12	3.50134e-13
127.384	99.5794	127.394	99.3908	127	6.7396e-13	1.37384e-13	1.05811e-12	4.82772e-12	4.40165e-12	3.21205e-13	127	6.23912e-13	1.43557e-13	1.95952e-12	8.25062e-12	3.22426e-12	3.43965e-13
128.384	99.5663	128.394	99.3752	128	6.75021e-13	1.4244e-13	1.0228e-12	4.85236e-12	4.39178e-12	3.16184e-13	128	6.22703e-13	1.44222e-13	1.95301e-12	8.29272e-12	3.22909e-12	3.4414e-13
129.384	99.5521	129.394	99.359	129	6.73808e-13	1.45943e-13	1.01318e-12	4.87058e-12	4.3689e-12	3.06838e-13	129	6.24123e-13	1.46059e-13	1.94171e-12	8.30148e-12	3.26027e-12	3.51361e-13
130.384	99.5385	130.394	99.3428	130	6.70734e-13	1.46574e-13	1.03364e-12	4.86756e-12	4.34171e-12	2.97557e-13	130	6.26922e-13	1.4831e-13	1.92947e-12	8.26551e-12	3.30569e-12	3.63399e-13
131.384	99.5237	131.394	99.3254	131	6.6735e-13	1.46982e-13	1.05659e-12	4.84882e-12	4.34012e-12	2.96453e-13	131	6.29386e-13	1.50653e-13	1.92254e-12	8.20766e-12	3.3305e-12	3.72394e-13
132.384	99.508	132.394	99.3079	132	6.64965e-13	1.48964e-13	1.06228e-12	4.82279e-12	4.37637e-12	3.06591e-13	132	6.30098e-13	1.52897e-13	1.92589e-12	8.15434e-12	3.30858e-12	3.72216e-13
133.384	99.4912	133.394	99.2896	133	6.64017e-13	1.51242e-13	1.05841e-12	4.80319e-12	4.40868e-12	3.15972e-13	133	6.29362e-13	1.55263e-13	1.93687e-12	8.12995e-12	3.27016e-12	3.68581e-13
134.384	99.4737	134.394	99.2716	134	6.6463e-13	1.52263e-13	1.05576e-12	4.80212e-12	4.39375e-12	3.12191e-13	134	6.28025e-13	1.58065e-13	1.95016e-12	8.15532e-12	3.26014e-12	3.70191e-13
135.384	99.4555	135.394	99.2545	135	6.65713e-13	1.52567e-13	1.05102e-12	4.81181e-12	4.35198e-12	3.00687e-13	135	6.27116e-13	1.61161e-13	1.95613e-12	8.20559e-12	3.28056e-12	3.75213e-13
136.384	99.4381	136.394	99.2373	136	6.65637e-13	1.53639e-13	1.03459e-12	4.81542e-12	4.33254e-12	2.9502e-13	136	6.27791e-13	1.64054e-13	1.94188e-12	8.2206e-12	3.30007e-12	3.73645e-13
137.384	99.4231	137.394	99.2219	137	6.63863e-13	1.55593e-13	1.00858e-12	4.8055e-12	4.34828e-12	2.99847e-13	137	6.30146e-13	1.6628e-13	1.90892e-12	8.17777e-12	3.2982e-12	3.6269e-13
138.384	99.4088	138.394	99.2068	138	6.61103e-13	1.56972e-13	9.88429e-13	4.78533e-12	4.37042e-12	3.09619e-13	138	6.32286e-13	1.67455e-13	1.88588e-12	8.12669e-12	3.2766e-12	3.53452e-13
139.384	99.3953	139.394	99.1921	139	6.58178e-13	1.57009e-13	9.84162e-13	4.76031e-12	4.379e-12	3.19971e-13	139	6.32492e-13	1.67382e-13	1.89623e-12	8.11358e-12	3.24357e-12	3.5562e-13
140.384	99.3834	140.394	99.1772	140	6.56024e-13	1.57105e-13	9.88631e-13	4.74022e-12	4.38496e-12	3.31377e-13	140	6.30921e-13	1.66716e-13	1.92453e-12	8.13057e-12	3.22772e-12	3.64798e-13
141.384	99.3711	141.394	99.162	141	6.55449e-13	1.58776e-13	9.92752e-13	4.73259e-12	4.4024e-12	3.43974e-13	141	6.28306e-13	1.66319e-13	1.94482e-12	8.15346e-12	3.2601e-12	3.72861e-13
142.384	99.3594	142.394	99.1461	142	6.56116e-13	1.61546e-13	9.95333e-13	4.72216e-12	4.42862e-12	3.48905e-13	142	6.2551e-13	1.66492e-13	1.94602e-12	8.15593e-12	3.32375e-12	3.78027e-13
143.384	99.3498	143.394	99.1299	143	6.57177e-13	1.64058e-13	9.98764e-13	4.68434e-12	4.45329e-12	3.3375e-13	143	6.23492e-13	1.67135e-13	1.92756e-12	8.11011e-12	3.36788e-12	3.8298e-13
144.384	99.3402	144.394	99.1136	144	6.58248e-13	1.66223e-13	1.00324e-12	4.62999e-12	4.46922e-12	3.03865e-13	144	6.22951e-13	1.68078e-13	1.89351e-12	8.00732e-12	3.35827e-12	3.89433e-13
145.384	99.3289	145.394	99.0991	145	6.59473e-13	1.69392e-13	1.00645e-12	4.61026e-12	4.47289e-12	2.84769e-13	145	6.23587e-13	1.68898e-13	1.86515e-12	7.91307e-12	3.32744e-12	3.9499e-13
146.384	99.3163	146.394	99.083	146	6.60943e-13	1.73193e-13	1.0066e-12	4.64961e-12	4.46339e-12	2.92277e-13	146	6.24843e-13	1.69146e-13	1.86558e-12	7.90314e-12	3.32018e-12	3.96554e-13
147.384	99.2998	147.394	99.0668	147	6.6251e-13	1.72152e-13	1.00369e-12	4.69087e-12	4.44664e-12	3.11601e-13	147	6.26002e-13	1.68818e-13	1.88834e-12	7.9551e-12	3.33198e-12	3.94847e-13
148.384	99.2795	148.394	99.0515	148	6.63931e-13	1.61683e-13	9.98073e-13	4.67363e-12	4.42972e-12	3.24688e-13	148	6.2624e-13	1.68213e-13	1.90663e-12	7.97899e-12	3.32452e-12	3.93214e-13
149.384	99.2582	149.394	99.036	149	6.64561e-13	1.51041e-13	9.90117e-13	4.62415e-12	4.41917e-12	3.29911e-13	149	6.25408e-13	1.67651e-13	1.9091e-12	7.93422e-12	3.28905e-12	3.9296e-13
150.384	99.2372	150.394	99.0207	150	6.63601e-13	1.55415e-13	9.80314e-13	4.60754e-12	4.42105e-12	3.33186e-13	150	6.24498e-13	1.67473e-13	1.91129e-12	7.86675e-12	3.26821e-12	3.91848e-13
151.384	99.2172	151.394	99.004	151	6.61407e-13	1.72264e-13	9.7276e-13	4.63513e-12	4.4323e-12	3.35805e-13	151	6.24143e-13	1.6779e-13	1.91818e-12	7.82044e-12	3.28465e-12	3.89773e-13
152.384	99.1981	152.394	98.9869	152	6.59706e-13	1.78127e-13	9.75698e-13	4.6542e-12	4.43922e-12	3.33554e-13	152	6.2411e-13	1.68289e-13	1.91052e-12	7.81982e-12	3.31517e-12	3.91173e-13
153.384	99.1795	153.394	98.9707	153	6.59865e-13	1.66048e-13	9.89623e-13	4.64348e-12	4.43878e-12	3.25865e-13	153	6.24196e-13	1.68646e-13	1.87721e-12	7.87377e-12	3.337e-12	3.98988e-13
154.384	99.162	154.394	98.9558	154	6.62632e-13	1.53486e-13	1.00404e-12	4.63015e-12	4.44354e-12	3.17638e-13	154	6.24683e-13	1.68694e-13	1.85071e-12	7.93605e-12	3.34896e-12	4.08132e-13
155.384	99.1463	155.394	98.9424	155	6.67833e-13	1.53197e-13	1.01047e-12	4.63427e-12	4.461e-12	3.1333e-13	155	6.25948e-13	1.68333e-13	1.86934e-12	7.95065e-12	3.35472e-12	4.12079e-13
156.384	99.1366	156.394	98.929	156	6.72865e-13	1.59948e-13	1.00831e-12	4.64631e-12	4.48151e-12	3.15055e-13	156	6.27985e-13	1.67826e-13	1.91125e-12	7.91103e-12	3.35027e-12	4.1125e-13
157.384	99.1295	157.394	98.9158	157	6.75773e-13	1.66957e-13	9.98283e-13	4.65254e-12	4.4938e-12	3.22256e-13	157	6.30543e-13	1.67666e-13	1.91634e-12	7.8427e-12	3.32698e-12	4.10529e-13
158.384	99.1202	158.394	98.9034	158	6.77653e-13	1.71835e-13	9.81202e-13	4.64191e-12	4.49033e-12	3.27919e-13	158	6.33101e-13	1.68118e-13	1.87279e-12	7.76752e-12	3.29366e-12	4.11656e-13
159.384	99.1081	159.394	98.8903	159	6.7986e-13	1.73224e-13	9.59298e-13	4.60714e-12	4.46611e-12	3.25408e-13	159	6.34741e-13	1.69092e-13	1.84431e-12	7.70084e-12	3.28628e-12	4.11405e-13
160.384	99.094	160.394	98.8766	160	6.82055e-13	1.71295e-13	9.43494e-13	4.56115e-12	4.42777e-12	3.17296e-13	160	6.34802e-13	1.70393e-13	1.87261e-12	7.6563e-12	3.3276e-12	4.06602e-13
161.384	99.0793	161.394	98.8616	161	6.83294e-13	1.66913e-13	9.4586e-13	4.52275e-12	4.38746e-12	3.09643e-13	161	6.33778e-13	1.71537e-13	1.88804e-12	7.64296e-12	3.37974e-12	3.95923e-13
162.384	99.0641	162.394	98.8483	162	6.82858e-13	1.61853e-13	9.62386e-13	4.49773e-12	4.36639e-12	3.08747e-13	162	6.3228e-13	1.72058e-13	1.82471e-12	7.66257e-12	3.40125e-12	3.81242e-13
163.384	99.0479	163.394	98.8343	163	6.80176e-13	1.58279e-13	9.81711e-13	4.48585e-12	4.38871e-12	3.2052e-13	163	6.30238e-13	1.71844e-13	1.74856e-12	7.69062e-12	3.39856e-12	3.76116e-13
164.384	99.0283	164.394	98.8198	164	6.7589e-13	1.57616e-13	9.93023e-13	4.48479e-12	4.44703e-12	3.38474e-13	164	6.27476e-13	1.70976e-13	1.73701e-12	7.69873e-12	3.38982e-12	3.90346e-13
165.384	99.0055	165.394	98.8038	165	6.719e-13	1.60466e-13	9.86528e-13	4.49012e-12	4.50127e-12	3.43498e-13	165	6.2413e-13	1.6996e-13	1.76611e-12	7.67184e-12	3.38871e-12	4.04322e-13
166.384	98.9819	166.394	98.785	166	6.69326e-13	1.66012e-13	9.66528e-13	4.49676e-12	4.53524e-12	3.3414e-13	166	6.20664e-13	1.69369e-13	1.79109e-12	7.60721e-12	3.40367e-12	3.98659e-13
167.384	98.9588	167.394	98.7654	167	6.68241e-13	1.71732e-13	9.54773e-13	4.49899e-12	4.5644e-12	3.31668e-13	167	6.18527e-13	1.696e-13	1.793e-12	7.53774e-12	3.42668e-12	3.87052e-13
168.384	98.9357	168.394	98.7457	168	6.68461e-13	1.76205e-13	9.61404e-13	4.4926e-12	4.59678e-12	3.47088e-13	168	6.19259e-13	1.70968e-13	1.76189e-12	7.5005e-12	3.44589e-12	3.89359e-13
169.384	98.9144	169.394	98.7259	169	6.69355e-13	1.80886e-13	9.66475e-13	4.47705e-12	4.61802e-12	3.63749e-13	169	6.22767e-13	1.73364e-13	1.71269e-12	7.48325e-12	3.45266e-12	4.02589e-13
170.384	98.8931	170.394	98.7063	170	6.70308e-13	1.86954e-13	9.50142e-13	4.45487e-12	4.61301e-12	3.64796e-13	170	6.27995e-13	1.76433e-13	1.67437e-12	7.4461e-12	3.44054e-12	4.10816e-13
171.384	98.8713	171.394	98.6873	171	6.71227e-13	1.91283e-13	9.20415e-13	4.44448e-12	4.5819e-12	3.57116e-13	171	6.33064e-13	1.79521e-13	1.66195e-12	7.38779e-12	3.4165e-12	4.10091e-13
172.384	98.8495	172.394	98.6687	172	6.72225e-13	1.89354e-13	8.95855e-13	4.46902e-12	4.53167e-12	3.56052e-13	172	6.34988e-13	1.81568e-13	1.67065e-12	7.36096e-12	3.40602e-12	4.1326e-13
173.384	98.8281	173.394	98.6485	173	6.73637e-13	1.82894e-13	8.90694e-13	4.51895e-12	4.49062e-12	3.60883e-13	173	6.3279e-13	1.82068e-13	1.68888e-12	7.38177e-12	3.42457e-12	4.23061e-13
174.384	98.8057	174.394	98.629	174	6.75991e-13	1.797e-13	9.14117e-13	4.55261e-12	4.50673e-12	3.5525e-13	174	6.28912e-13	1.8147e-13	1.69649e-12	7.40021e-12	3.46864e-12	4.23831e-13
175.384	98.7827	175.394	98.6088	175	6.78962e-13	1.81351e-13	9.50916e-13	4.54895e-12	4.57227e-12	3.39021e-13	175	6.25159e-13	1.8015e-13	1.68638e-12	7.37391e-12	3.51189e-12	4.1389e-13
176.384	98.7587	176.394	98.5887	176	6.81188e-13	1.81494e-13	9.57009e-13	4.5146e-12	4.61053e-12	3.32659e-13	176	6.21781e-13	1.78222e-13	1.67397e-12	7.28379e-12	3.4943e-12	4.1705e-13
177.384	98.7351	177.394	98.5683	177	6.82488e-13	1.78294e-13	9.28612e-13	4.46668e-12	4.59244e-12	3.42008e-13	177	6.18908e-13	1.76227e-13	1.66656e-12	7.16484e-12	3.41908e-12	4.39055e-13
178.384	98.7119	178.394	98.5479	178	6.84193e-13	1.75994e-13	9.12719e-13	4.4328e-12	4.55253e-12	3.53497e-13	178	6.16715e-13	1.7543e-13	1.65479e-12	7.13598e-12	3.39763e-12	4.52271e-13
179.384	98.6884	179.394	98.5267	179	6.87016e-13	1.76291e-13	9.24083e-13	4.42843e-12	4.51681e-12	3.57932e-13	179	6.15606e-13	1.76474e-13	1.63813e-12	7.22226e-12	3.47057e-12	4.44102e-13
180.384	98.6641	180.394	98.5057	180	6.90767e-13	1.77382e-13	9.35073e-13	4.45285e-12	4.49599e-12	3.5315e-13	180	6.16326e-13	1.7887e-13	1.63283e-12	7.28397e-12	3.54724e-12	4.31481e-13
181.384	98.6404	181.394	98.4835	181	6.93886e-13	1.79038e-13	9.34674e-13	4.48101e-12	4.49254e-12	3.46114e-13	181	6.186e-13	1.81957e-13	1.63978e-12	7.25751e-12	3.57032e-12	4.27077e-13
182.384	98.6164	182.394	98.4608	182	6.93293e-13	1.83077e-13	9.3454e-13	4.46194e-12	4.50049e-12	3.53477e-13	182	6.20454e-13	1.84963e-13	1.63277e-12	7.22624e-12	3.55607e-12	4.32181e-13
183.384	98.5921	183.394	98.438	183	6.87617e-13	1.88872e-13	9.39759e-13	4.40605e-12	4.52057e-12	3.70208e-13	183	6.20512e-13	1.87321e-13	1.60547e-12	7.22111e-12	3.52845e-12	4.43143e-13
184.384	98.5658	184.394	98.4151	184	6.77703e-13	1.92904e-13	9.45987e-13	4.39494e-12	4.56106e-12	3.66497e-13	184	6.18626e-13	1.88798e-13	1.58713e-12	7.1686e-12	3.5128e-12	4.50138e-13
185.384	98.539	185.394	98.3915	185	6.67768e-13	1.9476e-13	9.42841e-13	4.44126e-12	4.60582e-12	3.48418e-13	185	6.15829e-13	1.8924e-13	1.5893e-12	7.07486e-12	3.51903e-12	4.49195e-13
186.384	98.5114	186.394	98.3679	186	6.64844e-13	1.97182e-13	9.17607e-13	4.47955e-12	4.6167e-12	3.56645e-13	186	6.14851e-13	1.8858e-13	1.59037e-12	7.0861e-12	3.53225e-12	4.46528e-13
187.384	98.4832	187.394	98.3435	187	6.68895e-13	1.98376e-13	8.8927e-13	4.48171e-12	4.60581e-12	3.69795e-13	187	6.17306e-13	1.87513e-13	1.5839e-12	7.22095e-12	3.54241e-12	4.46059e-13
188.384	98.4543	188.394	98.319	188	6.76236e-13	1.94967e-13	8.86318e-13	4.44755e-12	4.6039e-12	3.48338e-13	188	6.22764e-13	1.87934e-13	1.59208e-12	7.27585e-12	3.55064e-12	4.46579e-13
189.384	98.4278	189.394	98.2945	189	6.82538e-13	1.8757e-13	9.03758e-13	4.41904e-12	4.60619e-12	3.25054e-13	189	6.29626e-13	1.90455e-13	1.61298e-12	7.17374e-12	3.55431e-12	4.47046e-13
190.384	98.4031	190.394	98.2697	190	6.84951e-13	1.79775e-13	9.254e-13	4.42306e-12	4.60265e-12	3.33072e-13	190	6.34731e-13	1.93466e-13	1.60256e-12	7.07197e-12	3.54329e-12	4.47473e-13
191.384	98.3807	191.394	98.2445	191	6.84332e-13	1.78653e-13	9.35842e-13	4.4221e-12	4.59869e-12	3.51801e-13	191	6.36348e-13	1.95605e-13	1.55932e-12	7.06197e-12	3.52045e-12	4.51201e-13
192.384	98.3585	192.394	98.2191	192	6.81849e-13	1.87734e-13	9.26555e-13	4.38777e-12	4.60137e-12	3.59542e-13	192	6.35196e-13	1.96226e-13	1.55273e-12	7.09976e-12	3.50961e-12	4.66426e-13
193.384	98.3362	193.394	98.1933	193	6.78027e-13	1.95717e-13	9.14075e-13	4.35712e-12	4.61637e-12	3.56704e-13	193	6.32903e-13	1.95731e-13	1.59852e-12	7.13319e-12	3.52573e-12	4.92911e-13
194.384	98.3141	194.394	98.1667	194	6.73342e-13	1.914e-13	9.1529e-13	4.37165e-12	4.64564e-12	3.48791e-13	194	6.32083e-13	1.95942e-13	1.62497e-12	7.11639e-12	3.56756e-12	5.17464e-13
195.384	98.2913	195.394	98.1391	195	6.68779e-13	1.81757e-13	9.18999e-13	4.41776e-12	4.67375e-12	3.41167e-13	195	6.33126e-13	1.97158e-13	1.60442e-12	7.05878e-12	3.61468e-12	5.3242e-13
196.384	98.2675	196.394	98.1115	196	6.65649e-13	1.77569e-13	9.1041e-13	4.46355e-12	4.67919e-12	3.38002e-13	196	6.33223e-13	1.97439e-13	1.57913e-12	7.04007e-12	3.62492e-12	5.3928e-13
197.384	98.2421	197.394	98.0819	197	6.66079e-13	1.79274e-13	9.02413e-13	4.47395e-12	4.63813e-12	3.37579e-13	197	6.3013e-13	1.95773e-13	1.56548e-12	7.05748e-12	3.59714e-12	5.38316e-13
198.384	98.2134	198.394	98.0512	198	6.71815e-13	1.83435e-13	9.11049e-13	4.42998e-12	4.54852e-12	3.37332e-13	198	6.2309e-13	1.92465e-13	1.56016e-12	7.0675e-12	3.5604e-12	5.32276e-13
199.384	98.1848	199.394	98.0193	199	6.8132e-13	1.83642e-13	9.2335e-13	4.40037e-12	4.5235e-12	3.39911e-13	199	6.15035e-13	1.90116e-13	1.56221e-12	7.09048e-12	3.55238e-12	5.38055e-13
200.384	98.155	200.394	97.9877	200	6.90712e-13	1.78748e-13	9.20188e-13	4.41994e-12	4.61094e-12	3.47494e-13	200	6.08688e-13	1.90434e-13	1.56904e-12	7.13272e-12	3.57919e-12	5.57689e-13
201.384	98.1271	201.394	97.9574	201	6.93194e-13	1.81954e-13	8.91385e-13	4.37981e-12	4.61928e-12	3.57158e-13	201	6.0509e-13	1.92945e-13	1.57477e-12	7.156e-12	3.59736e-12	5.66283e-13
202.384	98.1016	202.394	97.9276	202	6.87668e-13	1.89705e-13	8.64726e-13	4.3184e-12	4.53632e-12	3.67808e-13	202	6.04226e-13	1.96696e-13	1.57727e-12	7.13363e-12	3.59879e-12	5.62169e-13
203.384	98.0801	203.394	97.8975	203	6.79325e-13	1.85946e-13	8.8584e-13	4.37471e-12	4.52116e-12	3.77645e-13	203	6.04842e-13	2.00341e-13	1.57986e-12	7.06037e-12	3.62758e-12	5.77518e-13
204.384	98.0591	204.394	97.8663	204	6.72604e-13	1.80201e-13	9.28297e-13	4.4226e-12	4.54082e-12	3.73635e-13	204	6.05605e-13	2.02744e-13	1.58332e-12	6.9747e-12	3.67552e-12	6.18044e-13
205.384	98.0382	205.394	97.8343	205	6.68742e-13	1.7994e-13	9.57433e-13	4.38917e-12	4.55259e-12	3.58459e-13	205	6.05245e-13	2.0312e-13	1.58445e-12	6.97182e-12	3.65817e-12	6.49464e-13
206.384	98.0198	206.394	97.8018	206	6.65809e-13	1.84033e-13	9.48611e-13	4.32364e-12	4.55197e-12	3.5367e-13	206	6.0456e-13	2.01202e-13	1.58329e-12	7.04212e-12	3.58702e-12	6.53429e-13
207.384	98.0011	207.394	97.7703	207	6.63002e-13	1.89022e-13	9.08754e-13	4.26927e-12	4.55045e-12	3.62916e-13	207	6.06979e-13	1.97506e-13	1.58424e-12	7.04052e-12	3.59818e-12	6.39208e-13
208.384	97.9823	208.394	97.7394	208	6.60733e-13	1.89928e-13	8.72882e-13	4.2564e-12	4.57149e-12	3.72693e-13	208	6.13556e-13	1.93677e-13	1.58543e-12	6.98787e-12	3.65443e-12	6.33829e-13
209.384	97.9589	209.394	97.707	209	6.59822e-13	1.87339e-13	8.57505e-13	4.27768e-12	4.61122e-12	3.78307e-13	209	6.2279e-13	1.91628e-13	1.58475e-12	6.98449e-12	3.64838e-12	6.62925e-13
210.384	97.9351	210.394	97.6716	210	6.61411e-13	1.86947e-13	8.5966e-13	4.29109e-12	4.63862e-12	3.83946e-13	210	6.29851e-13	1.91773e-13	1.59415e-12	7.01509e-12	3.63639e-12	7.10594e-13
211.384	97.9094	211.394	97.6344	211	6.65973e-13	1.85725e-13	8.71823e-13	4.29458e-12	4.62579e-12	3.85131e-13	211	6.31988e-13	1.93446e-13	1.61098e-12	7.04327e-12	3.64885e-12	7.49405e-13
212.384	97.8842	212.394	97.5956	212	6.72969e-13	1.75308e-13	8.83587e-13	4.31671e-12	4.55964e-12	3.72856e-13	212	6.30668e-13	1.94987e-13	1.61025e-12	7.04483e-12	3.63268e-12	7.53038e-13
213.384	97.8577	213.394	97.5558	213	6.79281e-13	1.67897e-13	8.8879e-13	4.33064e-12	4.5021e-12	3.64967e-13	213	6.29513e-13	1.95128e-13	1.59533e-12	7.03727e-12	3.60068e-12	7.35162e-13
214.384	97.8308	214.394	97.5154	214	6.81054e-13	1.73828e-13	8.87997e-13	4.31282e-12	4.51086e-12	3.75704e-13	214	6.31632e-13	1.932e-13	1.58152e-12	7.05028e-12	3.60131e-12	7.3072e-13
215.384	97.8049	215.394	97.4751	215	6.75461e-13	1.81132e-13	8.91517e-13	4.29595e-12	4.56622e-12	3.87676e-13	215	6.34586e-13	1.89704e-13	1.56464e-12	7.07274e-12	3.65858e-12	7.66485e-13
216.384	97.7792	216.394	97.433	216	6.65147e-13	1.8511e-13	8.97901e-13	4.28241e-12	4.62569e-12	3.91535e-13	216	6.34904e-13	1.86053e-13	1.55231e-12	7.08513e-12	3.7377e-12	8.25799e-13
217.384	97.7537	217.394	97.3908	217	6.56822e-13	1.88413e-13	8.96467e-13	4.2511e-12	4.64622e-12	3.8862e-13	217	6.29779e-13	1.84339e-13	1.56933e-12	7.07409e-12	3.744e-12	8.4489e-13
218.384	97.7273	218.394	97.3477	218	6.5449e-13	1.86543e-13	8.86788e-13	4.22783e-12	4.64129e-12	3.82025e-13	218	6.2007e-13	1.84692e-13	1.59801e-12	7.07343e-12	3.69949e-12	8.46896e-13
219.384	97.7023	219.394	97.3025	219	6.58006e-13	1.76594e-13	8.7411e-13	4.23601e-12	4.63796e-12	3.75397e-13	219	6.08698e-13	1.86111e-13	1.60355e-12	7.12823e-12	3.67947e-12	8.89778e-13
220.384	97.6782	220.394	97.2572	220	6.60963e-13	1.64077e-13	8.67373e-13	4.26061e-12	4.64983e-12	3.72147e-13	220	5.9956e-13	1.87197e-13	1.59074e-12	7.19561e-12	3.68863e-12	9.46436e-13
221.384	97.6558	221.394	97.2116	221	6.59943e-13	1.56246e-13	8.67336e-13	4.27787e-12	4.6561e-12	3.69579e-13	221	5.96058e-13	1.86516e-13	1.58074e-12	7.21632e-12	3.70614e-12	9.74774e-13
222.384	97.6341	222.394	97.164	222	6.54919e-13	1.59803e-13	8.67232e-13	4.26307e-12	4.61488e-12	3.60966e-13	222	5.99224e-13	1.82967e-13	1.59545e-12	7.18293e-12	3.71966e-12	9.85094e-13
223.384	97.6124	223.394	97.1162	223	6.49281e-13	1.66881e-13	8.56066e-13	4.22241e-12	4.56267e-12	3.52628e-13	223	6.08477e-13	1.77258e-13	1.63761e-12	7.12936e-12	3.73215e-12	9.96511e-13
224.384	97.5906	224.394	97.0657	224	6.48345e-13	1.6364e-13	8.27407e-13	4.18871e-12	4.57236e-12	3.56122e-13	224	6.20323e-13	1.73905e-13	1.66575e-12	7.15242e-12	3.77325e-12	1.02592e-12
225.384	97.5671	225.394	97.0135	225	6.55418e-13	1.58835e-13	8.16245e-13	4.22495e-12	4.61642e-12	3.61631e-13	225	6.31106e-13	1.73702e-13	1.65671e-12	7.19126e-12	3.80576e-12	1.06479e-12
226.384	97.5433	226.394	96.9605	226	6.68155e-13	1.603e-13	8.38248e-13	4.30384e-12	4.63401e-12	3.60656e-13	226	6.38101e-13	1.74734e-13	1.62041e-12	7.15408e-12	3.78327e-12	1.09721e-12
227.384	97.5163	227.394	96.9049	227	6.75784e-13	1.59674e-13	8.4893e-13	4.24256e-12	4.58754e-12	3.61912e-13	227	6.40904e-13	1.74831e-13	1.6192e-12	7.16004e-12	3.76131e-12	1.13082e-12
228.384	97.4887	228.394	96.8469	228	6.76687e-13	1.59655e-13	8.53198e-13	4.15727e-12	4.55973e-12	3.7029e-13	228	6.39267e-13	1.73137e-13	1.65562e-12	7.23564e-12	3.78248e-12	1.16295e-12
229.384	97.4592	229.394	96.789	229	6.73541e-13	1.62859e-13	8.65047e-13	4.1644e-12	4.6039e-12	3.83194e-13	229	6.32853e-13	1.70537e-13	1.65628e-12	7.25792e-12	3.8395e-12	1.17573e-12
230.384	97.4308	230.394	96.7294	230	6.69042e-13	1.62856e-13	8.72114e-13	4.15213e-12	4.63547e-12	3.89363e-13	230	6.2381e-13	1.68375e-13	1.65046e-12	7.25497e-12	3.83633e-12	1.18142e-12
231.384	97.402	231.394	96.6681	231	6.65503e-13	1.61712e-13	8.68555e-13	4.14172e-12	4.62994e-12	3.82375e-13	231	6.15305e-13	1.67319e-13	1.66835e-12	7.28706e-12	3.7532e-12	1.20274e-12
232.384	97.3745	232.394	96.6055	232	6.6419e-13	1.61878e-13	8.56806e-13	4.1812e-12	4.60489e-12	3.67542e-13	232	6.09778e-13	1.669e-13	1.66388e-12	7.32793e-12	3.73349e-12	1.24914e-12
233.384	97.3489	233.394	96.5438	233	6.64683e-13	1.59676e-13	8.46887e-13	4.24723e-12	4.5963e-12	3.65785e-13	233	6.08277e-13	1.67574e-13	1.65334e-12	7.32071e-12	3.80393e-12	1.30488e-12
234.384	97.3243	234.394	96.4815	234	6.6537e-13	1.56807e-13	8.43172e-13	4.30617e-12	4.61859e-12	3.76489e-13	234	6.11051e-13	1.6942e-13	1.66509e-12	7.2523e-12	3.90636e-12	1.34762e-12
235.384	97.3014	235.394	96.4181	235	6.64041e-13	1.58792e-13	8.44615e-13	4.32469e-12	4.66356e-12	3.82084e-13	235	6.17816e-13	1.7056e-13	1.68499e-12	7.23843e-12	3.91587e-12	1.36464e-12
236.384	97.2771	236.394	96.3527	236	6.60877e-13	1.59912e-13	8.46684e-13	4.29802e-12	4.6768e-12	3.82003e-13	236	6.25843e-13	1.69337e-13	1.69324e-12	7.31258e-12	3.80645e-12	1.35963e-12
237.384	97.2519	237.394	96.286	237	6.57633e-13	1.51009e-13	8.45804e-13	4.24322e-12	4.60552e-12	3.85096e-13	237	6.28135e-13	1.65399e-13	1.67589e-12	7.31922e-12	3.7615e-12	1.36529e-12
238.384	97.2241	238.394	96.2181	238	6.5619e-13	1.43287e-13	8.54638e-13	4.19529e-12	4.55998e-12	3.90602e-13	238	6.24179e-13	1.60848e-13	1.66361e-12	7.3125e-12	3.80014e-12	1.39161e-12
239.384	97.1954	239.394	96.1504	239	6.57655e-13	1.4778e-13	8.70618e-13	4.17538e-12	4.60696e-12	3.95201e-13	239	6.17575e-13	1.58137e-13	1.68065e-12	7.38976e-12	3.84286e-12	1.42867e-12
240.384	97.1654	240.394	96.0786	240	6.61457e-13	1.61653e-13	8.62916e-13	4.16883e-12	4.6489e-12	3.97313e-13	240	6.12345e-13	1.57181e-13	1.66877e-12	7.41209e-12	3.8363e-12	1.45297e-12
241.384	97.1312	241.394	96.0031	241	6.65454e-13	1.71852e-13	8.41044e-13	4.15181e-12	4.61252e-12	3.98427e-13	241	6.10901e-13	1.57777e-13	1.62983e-12	7.33795e-12	3.81274e-12	1.45818e-12
242.384	97.0952	242.394	95.9254	242	6.681e-13	1.70415e-13	8.26837e-13	4.12869e-12	4.52393e-12	3.97065e-13	242	6.13309e-13	1.59947e-13	1.63813e-12	7.27518e-12	3.87307e-12	1.45969e-12
243.384	97.0588	243.394	95.8472	243	6.6956e-13	1.61783e-13	8.34923e-13	4.14154e-12	4.51945e-12	3.87341e-13	243	6.16394e-13	1.62654e-13	1.66814e-12	7.26189e-12	3.92624e-12	1.46888e-12
244.384	97.0182	244.394	95.7676	244	6.71516e-13	1.55741e-13	8.43876e-13	4.16207e-12	4.57508e-12	3.79252e-13	244	6.16951e-13	1.64603e-13	1.67371e-12	7.28726e-12	3.86988e-12	1.48737e-12
245.384	96.9777	245.394	95.6901	245	6.75931e-13	1.59564e-13	8.26247e-13	4.13939e-12	4.59309e-12	3.85736e-13	245	6.15819e-13	1.65217e-13	1.6871e-12	7.30809e-12	3.82606e-12	1.49697e-12
246.384	96.9435	246.394	95.6163	246	6.82396e-13	1.60355e-13	8.17832e-13	4.1148e-12	4.60567e-12	3.91408e-13	246	6.1448e-13	1.6413e-13	1.70508e-12	7.31742e-12	3.83536e-12	1.49074e-12
247.384	96.9172	247.394	95.5459	247	6.87415e-13	1.53133e-13	8.34174e-13	4.12221e-12	4.63049e-12	3.84798e-13	247	6.14114e-13	1.61285e-13	1.68281e-12	7.34536e-12	3.81667e-12	1.47809e-12
248.384	96.8935	248.394	95.4761	248	6.85235e-13	1.4952e-13	8.41896e-13	4.14936e-12	4.63013e-12	3.7202e-13	248	6.14204e-13	1.58191e-13	1.66906e-12	7.35488e-12	3.77583e-12	1.46848e-12
249.384	96.8713	249.394	95.4056	249	6.77129e-13	1.507e-13	8.23697e-13	4.17196e-12	4.62835e-12	3.67787e-13	249	6.13885e-13	1.56541e-13	1.70463e-12	7.31715e-12	3.75706e-12	1.46765e-12
250.384	96.8504	250.394	95.3371	250	6.66365e-13	1.53418e-13	7.88526e-13	4.16858e-12	4.62892e-12	3.75658e-13	250	6.13298e-13	1.56679e-13	1.70293e-12	7.30187e-12	3.79271e-12	1.47249e-12
251.384	96.8246	251.394	95.2683	251	6.55829e-13	1.53984e-13	7.7067e-13	4.12918e-12	4.58726e-12	3.81637e-13	251	6.122e-13	1.58097e-13	1.6588e-12	7.33203e-12	3.84079e-12	1.47572e-12
252.384	96.7935	252.394	95.1983	252	6.48266e-13	1.54707e-13	7.83234e-13	4.08336e-12	4.53634e-12	3.8055e-13	252	6.10004e-13	1.59669e-13	1.65597e-12	7.36133e-12	3.80745e-12	1.46651e-12
253.384	96.753	253.394	95.1245	253	6.45766e-13	1.58581e-13	8.1653e-13	4.07621e-12	4.53918e-12	3.75255e-13	253	6.07757e-13	1.60571e-13	1.65896e-12	7.30903e-12	3.76871e-12	1.42969e-12
254.384	96.7071	254.394	95.0465	254	6.48341e-13	1.58465e-13	8.29717e-13	4.12458e-12	4.59364e-12	3.75432e-13	254	6.0714e-13	1.6007e-13	1.63402e-12	7.22043e-12	3.77643e-12	1.38007e-12
255.384	96.6557	255.394	94.964	255	6.5475e-13	1.51184e-13	8.08661e-13	4.18658e-12	4.66292e-12	3.80519e-13	255	6.0874e-13	1.57583e-13	1.61721e-12	7.24507e-12	3.76657e-12	1.35925e-12
256.384	96.6005	256.394	94.8782	256	6.62715e-13	1.42139e-13	7.82218e-13	4.16679e-12	4.68768e-12	3.77176e-13	256	6.10307e-13	1.53273e-13	1.61929e-12	7.27519e-12	3.74308e-12	1.35904e-12
257.384	96.5374	257.394	94.7935	257	6.69945e-13	1.40855e-13	7.71072e-13	4.10753e-12	4.64357e-12	3.75687e-13	257	6.11139e-13	1.48142e-13	1.62946e-12	7.24216e-12	3.73068e-12	1.35764e-12
258.384	96.48	258.394	94.7157	258	6.74182e-13	1.52235e-13	7.79052e-13	4.09991e-12	4.54776e-12	3.89418e-13	258	6.1265e-13	1.44009e-13	1.6259e-12	7.16979e-12	3.75075e-12	1.33427e-12
259.384	96.4267	259.394	94.6461	259	6.73509e-13	1.58373e-13	7.73456e-13	4.13164e-12	4.493e-12	3.96036e-13	259	6.16428e-13	1.43564e-13	1.617e-12	7.08977e-12	3.76383e-12	1.29773e-12
260.384	96.3853	260.394	94.5786	260	6.71677e-13	1.55433e-13	7.67771e-13	4.13621e-12	4.51968e-12	3.90389e-13	260	6.20425e-13	1.46457e-13	1.60187e-12	7.04168e-12	3.74738e-12	1.25521e-12
261.384	96.3462	261.394	94.512	261	6.74118e-13	1.52881e-13	7.86935e-13	4.09174e-12	4.59165e-12	3.85043e-13	261	6.20037e-13	1.48778e-13	1.56651e-12	7.0401e-12	3.72413e-12	1.20313e-12
262.384	96.3149	262.394	94.449	262	6.80324e-13	1.5401e-13	7.93826e-13	4.0973e-12	4.64285e-12	3.84809e-13	262	6.17071e-13	1.49088e-13	1.54262e-12	7.00501e-12	3.6874e-12	1.1604e-12
263.384	96.2843	263.394	94.3944	263	6.87596e-13	1.56193e-13	7.80875e-13	4.13787e-12	4.6454e-12	3.86369e-13	263	6.13768e-13	1.47418e-13	1.52896e-12	6.92847e-12	3.64924e-12	1.13681e-12
264.384	96.2452	264.394	94.3403	264	6.92793e-13	1.55761e-13	7.628e-13	4.14532e-12	4.60802e-12	3.86088e-13	264	6.11298e-13	1.44719e-13	1.49428e-12	6.87522e-12	3.6377e-12	1.12683e-12
265.384	96.1903	265.394	94.2803	265	6.94176e-13	1.5525e-13	7.59867e-13	4.11469e-12	4.58432e-12	3.92658e-13	265	6.09071e-13	1.42035e-13	1.46735e-12	6.83166e-12	3.63293e-12	1.11006e-12
266.384	96.1282	266.394	94.2142	266	6.91324e-13	1.5496e-13	7.78468e-13	4.07051e-12	4.60434e-12	4.05844e-13	266	6.06943e-13	1.40209e-13	1.47537e-12	6.76802e-12	3.61161e-12	1.07051e-12
267.384	96.0617	267.394	94.1445	267	6.85224e-13	1.5108e-13	8.04285e-13	4.05612e-12	4.65154e-12	4.1159e-13	267	6.07237e-13	1.39522e-13	1.48684e-12	6.69028e-12	3.5862e-12	1.0158e-12
268.384	95.987	268.394	94.0709	268	6.77327e-13	1.46355e-13	8.173e-13	4.09074e-12	4.68718e-12	4.12058e-13	268	6.09652e-13	1.39333e-13	1.47417e-12	6.6095e-12	3.57439e-12	9.67147e-13
269.384	95.909	269.394	94.0014	269	6.69494e-13	1.46007e-13	8.0411e-13	4.15421e-12	4.67827e-12	4.17237e-13	269	6.11399e-13	1.38392e-13	1.42869e-12	6.53928e-12	3.58911e-12	9.50881e-13
270.384	95.8384	270.394	93.938	270	6.64268e-13	1.50297e-13	7.82627e-13	4.14231e-12	4.6489e-12	4.30102e-13	270	6.12094e-13	1.36739e-13	1.38672e-12	6.50966e-12	3.61276e-12	9.6345e-13
271.384	95.779	271.394	93.8812	271	6.63231e-13	1.54094e-13	7.72567e-13	4.05052e-12	4.62095e-12	4.35962e-13	271	6.13361e-13	1.35337e-13	1.37762e-12	6.50601e-12	3.61851e-12	9.85475e-13
272.384	95.7201	272.394	93.825	272	6.66151e-13	1.50163e-13	7.79296e-13	4.00294e-12	4.59933e-12	4.12614e-13	272	6.18392e-13	1.35877e-13	1.37664e-12	6.42069e-12	3.59258e-12	9.89645e-13
273.384	95.6697	273.394	93.767	273	6.71234e-13	1.45695e-13	7.76448e-13	4.01859e-12	4.59632e-12	3.93501e-13	273	6.24275e-13	1.38503e-13	1.37363e-12	6.33406e-12	3.5722e-12	9.58476e-13
274.384	95.6212	274.394	93.7145	274	6.76639e-13	1.44085e-13	7.67078e-13	4.03789e-12	4.59495e-12	3.99651e-13	274	6.2662e-13	1.41639e-13	1.36029e-12	6.30419e-12	3.58453e-12	9.03818e-13
275.384	95.567	275.394	93.6615	275	6.80676e-13	1.42661e-13	7.7782e-13	3.99544e-12	4.56787e-12	4.19533e-13	275	6.2473e-13	1.42093e-13	1.31731e-12	6.1717e-12	3.58965e-12	8.8104e-13
276.384	95.495	276.394	93.6064	276	6.81009e-13	1.45348e-13	7.81241e-13	3.97801e-12	4.5656e-12	4.28878e-13	276	6.21324e-13	1.39776e-13	1.28175e-12	6.03311e-12	3.58059e-12	8.81359e-13
277.384	95.4133	277.394	93.5425	277	6.77261e-13	1.49912e-13	7.73148e-13	4.00344e-12	4.60899e-12	4.2476e-13	277	6.18983e-13	1.36711e-13	1.27723e-12	6.01481e-12	3.56791e-12	8.78044e-13
278.384	95.3317	278.394	93.4742	278	6.71308e-13	1.48928e-13	7.76867e-13	4.00925e-12	4.66749e-12	4.23226e-13	278	6.17333e-13	1.35921e-13	1.25294e-12	6.046e-12	3.5575e-12	8.71787e-13
279.384	95.2473	279.394	93.4041	279	6.67324e-13	1.44545e-13	7.91799e-13	3.99831e-12	4.65589e-12	4.27722e-13	279	6.14958e-13	1.37846e-13	1.21603e-12	6.0339e-12	3.52882e-12	8.65779e-13
280.384	95.1585	280.394	93.3327	280	6.68092e-13	1.42744e-13	8.04995e-13	3.99567e-12	4.5551e-12	4.33018e-13	280	6.10202e-13	1.40702e-13	1.21506e-12	5.9196e-12	3.45918e-12	8.62179e-13
281.384	95.0734	281.394	93.2599	281	6.70794e-13	1.49007e-13	7.98263e-13	4.01679e-12	4.53066e-12	4.26614e-13	281	6.03083e-13	1.42551e-13	1.23353e-12	5.81257e-12	3.42215e-12	8.60827e-13
282.384	94.9869	282.394	93.1871	282	6.68321e-13	1.5624e-13	7.80968e-13	4.041e-12	4.56704e-12	4.15979e-13	282	5.96512e-13	1.42298e-13	1.2337e-12	5.79845e-12	3.46205e-12	8.58627e-13
283.384	94.8982	283.394	93.1131	283	6.59233e-13	1.56498e-13	7.68044e-13	4.03973e-12	4.57779e-12	4.14541e-13	283	5.96759e-13	1.40505e-13	1.19153e-12	5.81424e-12	3.50848e-12	8.50704e-13
284.384	94.8065	284.394	93.0369	284	6.51639e-13	1.51393e-13	7.603e-13	4.00984e-12	4.56081e-12	4.23976e-13	284	6.03007e-13	1.37693e-13	1.16811e-12	5.79286e-12	3.49192e-12	8.47291e-13
285.384	94.7137	285.394	92.9585	285	6.48681e-13	1.44541e-13	7.68488e-13	3.98836e-12	4.55474e-12	4.32967e-13	285	6.11056e-13	1.3444e-13	1.19818e-12	5.73424e-12	3.4202e-12	8.49856e-13
286.384	94.619	286.394	92.8792	286	6.5015e-13	1.40895e-13	7.92026e-13	4.0072e-12	4.5755e-12	4.32932e-13	286	6.16396e-13	1.31478e-13	1.21694e-12	5.72745e-12	3.40835e-12	8.40233e-13
287.384	94.523	287.394	92.798	287	6.53097e-13	1.46496e-13	8.00977e-13	4.05779e-12	4.57166e-12	4.29511e-13	287	6.17119e-13	1.28903e-13	1.19466e-12	5.73728e-12	3.44968e-12	8.41158e-13
288.384	94.4252	288.394	92.7149	288	6.5612e-13	1.55682e-13	7.91176e-13	4.08596e-12	4.55399e-12	4.28487e-13	288	6.13639e-13	1.26983e-13	1.14584e-12	5.71697e-12	3.49149e-12	8.66199e-13
289.384	94.3229	289.394	92.6298	289	6.59413e-13	1.55676e-13	7.81403e-13	4.0326e-12	4.57667e-12	4.32646e-13	289	6.08651e-13	1.26697e-13	1.12797e-12	5.69027e-12	3.49627e-12	8.84218e-13
290.384	94.2202	290.394	92.5435	290	6.63299e-13	1.48262e-13	7.82215e-13	3.99131e-12	4.61328e-12	4.36019e-13	290	6.05404e-13	1.28446e-13	1.1466e-12	5.65598e-12	3.48628e-12	8.81883e-13
291.384	94.1133	291.394	92.457	291	6.67621e-13	1.40511e-13	7.9256e-13	4.03448e-12	4.62766e-12	4.34016e-13	291	6.06468e-13	1.31827e-13	1.16724e-12	5.59883e-12	3.51101e-12	8.66419e-13
292.384	94.0012	292.394	92.3665	292	6.71249e-13	1.39702e-13	7.94983e-13	4.09275e-12	4.61907e-12	4.30532e-13	292	6.09814e-13	1.35004e-13	1.17432e-12	5.5578e-12	3.5301e-12	8.60336e-13
293.384	93.8894	293.394	92.2716	293	6.73651e-13	1.43348e-13	7.85697e-13	4.11529e-12	4.60142e-12	4.30058e-13	293	6.12071e-13	1.3636e-13	1.16342e-12	5.5534e-12	3.51114e-12	8.77781e-13
294.384	93.7726	294.394	92.1726	294	6.74948e-13	1.42206e-13	7.73872e-13	4.09185e-12	4.59311e-12	4.3527e-13	294	6.10244e-13	1.35584e-13	1.14011e-12	5.54363e-12	3.48802e-12	9.08009e-13
295.384	93.646	295.394	92.0706	295	6.75599e-13	1.34533e-13	7.68471e-13	4.07156e-12	4.58995e-12	4.40961e-13	295	6.0476e-13	1.3357e-13	1.12331e-12	5.541e-12	3.4803e-12	9.28831e-13
296.384	93.5146	296.394	91.972	296	6.75317e-13	1.26602e-13	7.70899e-13	4.08144e-12	4.58492e-12	4.42378e-13	296	5.99029e-13	1.31912e-13	1.13107e-12	5.57545e-12	3.48632e-12	9.22863e-13
297.384	93.3903	297.394	91.8771	297	6.72246e-13	1.34142e-13	7.68711e-13	4.0678e-12	4.58023e-12	4.4106e-13	297	5.98214e-13	1.31593e-13	1.13112e-12	5.53141e-12	3.48289e-12	9.28792e-13
298.384	93.2799	298.394	91.7848	298	6.66995e-13	1.48148e-13	7.65598e-13	4.03222e-12	4.56997e-12	4.40042e-13	298	6.04031e-13	1.32758e-13	1.10705e-12	5.39642e-12	3.46131e-12	9.64359e-13
299.384	93.18	299.394	91.6897	299	6.62114e-13	1.47758e-13	7.71778e-13	4.01752e-12	4.55207e-12	4.41196e-13	299	6.111e-13	1.34458e-13	1.09554e-12	5.38273e-12	3.45076e-12	9.86013e-13
300.384	93.0825	300.394	91.5947	300	6.59267e-13	1.39997e-13	7.74845e-13	4.02731e-12	4.55581e-12	4.4142e-13	300	6.14649e-13	1.36149e-13	1.11062e-12	5.43661e-12	3.47896e-12	9.97824e-13
301.384	92.9798	301.394	91.5036	301	6.57748e-13	1.37111e-13	7.77623e-13	4.0199e-12	4.58444e-12	4.39756e-13	301	6.14365e-13	1.37433e-13	1.13277e-12	5.44989e-12	3.5234e-12	1.0099e-12
302.384	92.8629	302.394	91.4113	302	6.56184e-13	1.43826e-13	7.87996e-13	3.97034e-12	4.61391e-12	4.41278e-13	302	6.15998e-13	1.37871e-13	1.11548e-12	5.41867e-12	3.50114e-12	1.01283e-12
303.384	92.7317	303.394	91.311	303	6.56083e-13	1.43809e-13	7.8691e-13	3.98079e-12	4.61416e-12	4.6002e-13	303	6.2168e-13	1.3735e-13	1.0817e-12	5.39097e-12	3.45667e-12	1.02946e-12
304.384	92.5941	304.394	91.2024	304	6.57987e-13	1.36409e-13	7.76293e-13	4.05954e-12	4.60522e-12	4.80875e-13	304	6.30053e-13	1.36199e-13	1.06687e-12	5.40073e-12	3.44603e-12	1.06892e-12
305.384	92.4592	305.394	91.09	305	6.61083e-13	1.34316e-13	7.75844e-13	4.1311e-12	4.62992e-12	4.72591e-13	305	6.367e-13	1.35239e-13	1.07877e-12	5.43002e-12	3.45795e-12	1.09672e-12
306.384	92.3251	306.394	90.9775	306	6.63539e-13	1.3939e-13	7.91e-13	4.16445e-12	4.63636e-12	4.47797e-13	306	6.3932e-13	1.34578e-13	1.09549e-12	5.4497e-12	3.47832e-12	1.10661e-12
307.384	92.1872	307.394	90.8658	307	6.64027e-13	1.45255e-13	8.14011e-13	4.15608e-12	4.5824e-12	4.31963e-13	307	6.37842e-13	1.33766e-13	1.08446e-12	5.43556e-12	3.49888e-12	1.11695e-12
308.384	92.054	308.394	90.7545	308	6.63293e-13	1.38443e-13	8.21417e-13	4.1276e-12	4.52433e-12	4.42036e-13	308	6.34052e-13	1.32469e-13	1.06098e-12	5.40968e-12	3.5257e-12	1.14513e-12
309.384	91.9207	309.394	90.6439	309	6.63651e-13	1.34963e-13	8.17696e-13	4.09408e-12	4.53292e-12	4.64568e-13	309	6.29627e-13	1.30797e-13	1.04647e-12	5.37936e-12	3.55063e-12	1.19428e-12
310.384	91.7873	310.394	90.531	310	6.65836e-13	1.46649e-13	8.14976e-13	4.07276e-12	4.59718e-12	4.83211e-13	310	6.25154e-13	1.29405e-13	1.04493e-12	5.31441e-12	3.54392e-12	1.24164e-12
311.384	91.656	311.394	90.4184	311	6.67515e-13	1.56167e-13	8.11866e-13	4.08463e-12	4.61631e-12	4.99431e-13	311	6.21935e-13	1.27878e-13	1.04893e-12	5.27319e-12	3.54706e-12	1.25931e-12
312.384	91.5245	312.394	90.3072	312	6.66935e-13	1.53811e-13	8.11439e-13	4.10848e-12	4.60851e-12	5.0261e-13	312	6.21213e-13	1.26385e-13	1.05525e-12	5.28922e-12	3.57216e-12	1.25081e-12
313.384	91.3913	313.394	90.1946	313	6.64217e-13	1.40882e-13	8.1629e-13	4.11863e-12	4.60928e-12	4.91089e-13	313	6.23463e-13	1.26698e-13	1.0723e-12	5.29903e-12	3.54232e-12	1.2706e-12
314.384	91.2599	314.394	90.0816	314	6.62819e-13	1.34237e-13	8.23432e-13	4.1135e-12	4.59492e-12	4.91685e-13	314	6.27079e-13	1.29023e-13	1.08734e-12	5.29364e-12	3.48518e-12	1.32457e-12
315.384	91.1281	315.394	89.9665	315	6.6455e-13	1.38173e-13	8.23823e-13	4.10347e-12	4.5687e-12	5.0589e-13	315	6.29317e-13	1.32111e-13	1.07795e-12	5.30507e-12	3.48891e-12	1.38029e-12
316.384	90.9962	316.394	89.85	316	6.68997e-13	1.44333e-13	8.07198e-13	4.10594e-12	4.5607e-12	5.12614e-13	316	6.29089e-13	1.33857e-13	1.05379e-12	5.33435e-12	3.53136e-12	1.41229e-12
317.384	90.8644	317.394	89.7309	317	6.73746e-13	1.47976e-13	7.8502e-13	4.1323e-12	4.57267e-12	5.1366e-13	317	6.26926e-13	1.33366e-13	1.03268e-12	5.35091e-12	3.55645e-12	1.42697e-12
318.384	90.7327	318.394	89.6102	318	6.75924e-13	1.47112e-13	7.74612e-13	4.17978e-12	4.59264e-12	5.18022e-13	318	6.25226e-13	1.32281e-13	1.02813e-12	5.29365e-12	3.51469e-12	1.47696e-12
319.384	90.6013	319.394	89.488	319	6.73717e-13	1.44861e-13	7.83684e-13	4.19628e-12	4.59725e-12	5.27638e-13	319	6.24988e-13	1.32025e-13	1.02661e-12	5.2167e-12	3.46913e-12	1.53721e-12
320.384	90.4685	320.394	89.3644	320	6.66957e-13	1.44384e-13	8.06518e-13	4.14855e-12	4.56707e-12	5.40448e-13	320	6.26064e-13	1.33357e-13	1.00591e-12	5.2213e-12	3.52104e-12	1.54901e-12
321.384	90.337	321.394	89.2389	321	6.5889e-13	1.45614e-13	8.11652e-13	4.08247e-12	4.50185e-12	5.49329e-13	321	6.28297e-13	1.35616e-13	9.90864e-13	5.23778e-12	3.58233e-12	1.56894e-12
322.384	90.207	322.394	89.113	322	6.53066e-13	1.4827e-13	7.99173e-13	4.04538e-12	4.44382e-12	5.53668e-13	322	6.31334e-13	1.3736e-13	1.0023e-12	5.21242e-12	3.57572e-12	1.63429e-12
323.384	90.0797	323.394	88.987	323	6.52132e-13	1.51739e-13	7.98298e-13	4.06715e-12	4.45921e-12	5.58858e-13	323	6.34346e-13	1.36628e-13	1.03168e-12	5.19569e-12	3.53379e-12	1.69782e-12
324.384	89.9563	324.394	88.8579	324	6.54353e-13	1.51575e-13	8.07568e-13	4.1308e-12	4.52601e-12	5.64156e-13	324	6.34819e-13	1.33012e-13	1.06325e-12	5.19914e-12	3.52178e-12	1.73831e-12
325.384	89.8312	325.394	88.7259	325	6.56624e-13	1.46177e-13	8.18561e-13	4.20193e-12	4.58976e-12	5.66496e-13	325	6.29772e-13	1.27439e-13	1.07807e-12	5.2054e-12	3.5872e-12	1.76447e-12
326.384	89.7018	326.394	88.5864	326	6.56814e-13	1.44081e-13	8.36256e-13	4.24908e-12	4.60528e-12	5.63793e-13	326	6.19089e-13	1.21846e-13	1.05692e-12	5.21704e-12	3.6385e-12	1.81212e-12
327.384	89.5601	327.394	88.4459	327	6.54978e-13	1.45341e-13	8.58657e-13	4.25924e-12	4.57835e-12	5.64954e-13	327	6.05611e-13	1.18579e-13	1.00721e-12	5.22845e-12	3.62531e-12	1.88938e-12
328.384	89.4218	328.394	88.3086	328	6.52937e-13	1.41575e-13	8.74784e-13	4.24011e-12	4.55984e-12	5.85036e-13	328	5.95413e-13	1.1995e-13	9.76226e-13	5.21388e-12	3.61841e-12	1.95085e-12
329.384	89.2964	329.394	88.1796	329	6.50401e-13	1.36073e-13	8.74279e-13	4.21658e-12	4.56459e-12	6.05402e-13	329	5.91281e-13	1.25034e-13	9.7529e-13	5.16853e-12	3.6373e-12	1.97833e-12
330.384	89.1859	330.394	88.0513	330	6.46935e-13	1.35296e-13	8.57833e-13	4.20772e-12	4.59028e-12	6.08352e-13	330	5.92718e-13	1.30758e-13	9.88505e-13	5.1107e-12	3.65987e-12	1.98308e-12
331.384	89.0871	331.394	87.9218	331	6.44115e-13	1.40425e-13	8.52481e-13	4.20044e-12	4.63154e-12	6.15293e-13	331	5.95564e-13	1.34047e-13	9.95896e-13	5.09058e-12	3.66294e-12	2.00938e-12
332.384	88.9915	332.394	87.7946	332	6.43419e-13	1.474e-13	8.63128e-13	4.19775e-12	4.66779e-12	6.34939e-13	332	5.96583e-13	1.34102e-13	9.90145e-13	5.12047e-12	3.65218e-12	2.07429e-12
333.384	88.8922	333.394	87.6647	333	6.45598e-13	1.48925e-13	8.6859e-13	4.22001e-12	4.66844e-12	6.56082e-13	333	5.95524e-13	1.33497e-13	9.84565e-13	5.14487e-12	3.67335e-12	2.14213e-12
334.384	88.7716	334.394	87.5208	334	6.49381e-13	1.48021e-13	8.60675e-13	4.25044e-12	4.64347e-12	6.6844e-13	334	5.93642e-13	1.33372e-13	9.88279e-13	5.14653e-12	3.71793e-12	2.20243e-12
335.384	88.6341	335.394	87.3638	335	6.53251e-13	1.47518e-13	8.46179e-13	4.26163e-12	4.62265e-12	6.75408e-13	335	5.92924e-13	1.33699e-13	1.00355e-12	5.13641e-12	3.74153e-12	2.26378e-12
336.384	88.4972	336.394	87.2062	336	6.5743e-13	1.37674e-13	8.53673e-13	4.24794e-12	4.63715e-12	7.12934e-13	336	5.94791e-13	1.33987e-13	1.00737e-12	5.12455e-12	3.71058e-12	2.3342e-12
337.384	88.3702	337.394	87.0541	337	6.60904e-13	1.26869e-13	8.65888e-13	4.25809e-12	4.67155e-12	7.54695e-13	337	6.00088e-13	1.33716e-13	9.78035e-13	5.11735e-12	3.62733e-12	2.41133e-12
338.384	88.2611	338.394	86.904	338	6.62296e-13	1.28086e-13	8.6103e-13	4.30779e-12	4.67371e-12	7.68609e-13	338	6.08419e-13	1.33167e-13	9.51783e-13	5.10844e-12	3.61905e-12	2.45173e-12
339.384	88.1655	339.394	86.755	339	6.61691e-13	1.37741e-13	8.64274e-13	4.31588e-12	4.60216e-12	7.86779e-13	339	6.17028e-13	1.32561e-13	9.59402e-13	5.07327e-12	3.73149e-12	2.45987e-12
340.384	88.0797	340.394	86.6119	340	6.61143e-13	1.47952e-13	8.81891e-13	4.29464e-12	4.52789e-12	8.09293e-13	340	6.21005e-13	1.32008e-13	9.94336e-13	4.98795e-12	3.85076e-12	2.51186e-12
341.384	87.9935	341.394	86.4714	341	6.62323e-13	1.52177e-13	9.03013e-13	4.29121e-12	4.52715e-12	8.25117e-13	341	6.19512e-13	1.33042e-13	1.01672e-12	4.93646e-12	3.90459e-12	2.61244e-12
342.384	87.8939	342.394	86.3239	342	6.63663e-13	1.5087e-13	8.9981e-13	4.3227e-12	4.55792e-12	8.38569e-13	342	6.14584e-13	1.36026e-13	1.00792e-12	4.96763e-12	3.88796e-12	2.72239e-12
343.384	87.7828	343.394	86.166	343	6.63049e-13	1.46838e-13	8.79409e-13	4.36729e-12	4.58378e-12	8.55299e-13	343	6.09634e-13	1.39283e-13	9.86021e-13	5.03066e-12	3.85641e-12	2.79273e-12
344.384	87.6693	344.394	86.0024	344	6.58823e-13	1.43738e-13	8.84162e-13	4.37444e-12	4.59931e-12	8.7886e-13	344	6.0518e-13	1.41563e-13	9.52815e-13	5.03725e-12	3.84047e-12	2.84579e-12
345.384	87.5573	345.394	85.8358	345	6.53018e-13	1.41492e-13	9.03167e-13	4.36436e-12	4.6212e-12	9.0709e-13	345	6.01265e-13	1.42217e-13	9.16461e-13	4.96011e-12	3.8502e-12	2.90893e-12
346.384	87.4455	346.394	85.6666	346	6.48721e-13	1.40052e-13	9.06647e-13	4.3799e-12	4.65668e-12	9.35073e-13	346	5.98583e-13	1.41429e-13	9.05809e-13	4.89983e-12	3.8726e-12	2.98196e-12
347.384	87.3393	347.394	85.4964	347	6.47075e-13	1.44193e-13	8.86114e-13	4.42945e-12	4.66063e-12	9.58126e-13	347	5.98202e-13	1.39293e-13	9.22779e-13	4.89744e-12	3.89844e-12	3.06131e-12
348.384	87.2327	348.394	85.3258	348	6.4763e-13	1.49387e-13	8.67349e-13	4.46182e-12	4.6427e-12	9.88067e-13	348	6.01114e-13	1.35968e-13	9.37538e-13	4.91166e-12	3.92481e-12	3.14305e-12
349.384	87.1282	349.394	85.1537	349	6.48768e-13	1.44788e-13	8.88075e-13	4.4048e-12	4.67015e-12	1.04409e-12	349	6.04473e-13	1.34e-13	9.39337e-13	4.9288e-12	3.93975e-12	3.22313e-12
350.384	87.0251	350.394	84.9804	350	6.4992e-13	1.40562e-13	8.96178e-13	4.34501e-12	4.74503e-12	1.10001e-12	350	6.05688e-13	1.3597e-13	9.34074e-13	4.94231e-12	3.95204e-12	3.29034e-12
351.384	86.9197	351.394	84.8037	351	6.50563e-13	1.42216e-13	8.77738e-13	4.33853e-12	4.80815e-12	1.1366e-12	351	6.06474e-13	1.41835e-13	9.36714e-13	4.93117e-12	4.01033e-12	3.32607e-12
352.384	86.816	352.394	84.6266	352	6.50004e-13	1.44579e-13	8.78803e-13	4.36498e-12	4.77065e-12	1.15692e-12	352	6.08415e-13	1.48737e-13	9.45944e-13	4.9136e-12	4.07769e-12	3.37006e-12
353.384	86.7112	353.394	84.4443	353	6.48244e-13	1.44638e-13	8.92995e-13	4.40923e-12	4.69107e-12	1.18171e-12	353	6.11985e-13	1.52978e-13	9.53982e-13	4.91939e-12	4.0973e-12	3.47094e-12
354.384	86.6038	354.394	84.2573	354	6.46404e-13	1.42659e-13	8.9562e-13	4.45316e-12	4.66997e-12	1.23011e-12	354	6.15154e-13	1.52811e-13	9.63445e-13	4.94017e-12	4.11307e-12	3.59709e-12
355.384	86.4926	355.394	84.0629	355	6.47804e-13	1.44398e-13	8.88628e-13	4.4583e-12	4.71486e-12	1.29277e-12	355	6.16491e-13	1.49428e-13	9.69928e-13	4.94592e-12	4.16127e-12	3.71621e-12
356.384	86.3748	356.394	83.8651	356	6.53671e-13	1.4863e-13	8.86253e-13	4.42841e-12	4.78341e-12	1.35841e-12	356	6.16085e-13	1.47086e-13	9.59389e-13	4.89979e-12	4.23764e-12	3.81947e-12
357.384	86.2579	357.394	83.6661	357	6.61918e-13	1.47007e-13	9.05368e-13	4.41495e-12	4.80737e-12	1.42052e-12	357	6.14687e-13	1.48183e-13	9.38108e-13	4.86264e-12	4.30665e-12	3.92157e-12
358.384	86.1449	358.394	83.4684	358	6.66829e-13	1.44386e-13	9.22734e-13	4.44124e-12	4.79611e-12	1.47905e-12	358	6.13758e-13	1.52827e-13	9.21367e-13	4.90487e-12	4.33033e-12	4.03417e-12
359.384	86.0375	359.394	83.2767	359	6.63648e-13	1.48146e-13	9.15299e-13	4.48807e-12	4.78566e-12	1.53408e-12	359	6.15997e-13	1.57348e-13	9.17522e-13	4.96166e-12	4.31226e-12	4.12346e-12
360.384	85.9468	360.394	83.0923	360	6.53984e-13	1.56791e-13	9.04622e-13	4.46728e-12	4.79169e-12	1.57997e-12	360	6.22078e-13	1.58191e-13	9.27497e-13	4.96089e-12	4.2963e-12	4.20151e-12
361.384	85.857	361.394	82.9067	361	6.42904e-13	1.62675e-13	9.07249e-13	4.39399e-12	4.81533e-12	1.63121e-12	361	6.29671e-13	1.53932e-13	9.43874e-13	4.88626e-12	4.34578e-12	4.32656e-12
362.384	85.7607	362.394	82.7126	362	6.371e-13	1.56421e-13	9.24961e-13	4.37936e-12	4.84747e-12	1.7164e-12	362	6.35729e-13	1.47598e-13	9.55939e-13	4.8506e-12	4.43755e-12	4.46299e-12
363.384	85.6532	363.394	82.5158	363	6.37616e-13	1.48789e-13	9.41773e-13	4.41116e-12	4.88726e-12	1.81748e-12	363	6.37928e-13	1.42637e-13	9.59168e-13	4.88273e-12	4.52426e-12	4.58063e-12
364.384	85.5308	364.394	82.3038	364	6.42465e-13	1.50976e-13	9.42134e-13	4.44079e-12	4.93732e-12	1.90888e-12	364	6.35624e-13	1.40995e-13	9.58207e-13	4.89916e-12	4.5737e-12	4.68995e-12
365.384	85.399	365.394	82.0846	365	6.48011e-13	1.55439e-13	9.28786e-13	4.45789e-12	4.99918e-12	1.99336e-12	365	6.31053e-13	1.41893e-13	9.62223e-13	4.90554e-12	4.61764e-12	4.82058e-12
366.384	85.2646	366.394	81.86	366	6.51531e-13	1.56044e-13	9.14087e-13	4.4637e-12	5.05359e-12	2.07813e-12	366	6.26811e-13	1.43978e-13	9.57656e-13	4.91213e-12	4.67474e-12	4.97457e-12
367.384	85.127	367.394	81.6306	367	6.51833e-13	1.52045e-13	9.14119e-13	4.46501e-12	5.06872e-12	2.16861e-12	367	6.24876e-13	1.46127e-13	9.13447e-13	4.90926e-12	4.7304e-12	5.12124e-12
368.384	84.9857	368.394	81.397	368	6.50292e-13	1.50749e-13	9.23739e-13	4.46599e-12	5.06711e-12	2.25696e-12	368	6.25606e-13	1.48056e-13	8.72818e-13	4.91094e-12	4.76848e-12	5.25461e-12
369.384	84.8293	369.394	81.1535	369	6.49173e-13	1.56462e-13	9.30464e-13	4.47157e-12	5.08838e-12	2.34376e-12	369	6.27939e-13	1.49812e-13	8.86234e-13	4.9319e-12	4.78698e-12	5.3734e-12
370.384	84.6624	370.394	80.9071	370	6.50286e-13	1.58271e-13	9.2614e-13	4.49055e-12	5.15607e-12	2.46262e-12	370	6.28996e-13	1.5122e-13	9.15828e-13	4.95327e-12	4.82462e-12	5.45278e-12
371.384	84.5006	371.394	80.6655	371	6.5305e-13	1.53578e-13	9.15603e-13	4.50766e-12	5.24611e-12	2.60525e-12	371	6.27467e-13	1.51972e-13	9.27328e-13	4.96082e-12	4.89476e-12	5.50356e-12
372.384	84.3513	372.394	80.4318	372	6.54715e-13	1.50096e-13	9.13787e-13	4.49093e-12	5.29935e-12	2.72325e-12	372	6.24428e-13	1.51777e-13	9.13689e-13	4.9544e-12	4.97145e-12	5.57733e-12
373.384	84.2178	373.394	80.204	373	6.54083e-13	1.50548e-13	9.17821e-13	4.46698e-12	5.33442e-12	2.82581e-12	373	6.22108e-13	1.51329e-13	8.97896e-13	4.94446e-12	5.02385e-12	5.67678e-12
374.384	84.087	374.394	79.9772	374	6.50788e-13	1.54651e-13	9.18722e-13	4.47684e-12	5.38819e-12	2.94325e-12	374	6.22725e-13	1.51689e-13	9.0854e-13	4.94142e-12	5.02855e-12	5.78007e-12
375.384	83.9502	375.394	79.7455	375	6.45087e-13	1.58917e-13	9.13456e-13	4.51893e-12	5.43598e-12	3.09193e-12	375	6.25706e-13	1.53335e-13	9.29283e-13	4.92927e-12	5.01093e-12	5.86598e-12
376.384	83.7883	376.394	79.5039	376	6.38464e-13	1.60209e-13	9.06887e-13	4.56209e-12	5.45666e-12	3.27633e-12	376	6.28615e-13	1.56088e-13	9.35839e-13	4.89833e-12	5.01417e-12	5.92572e-12
377.384	83.6049	377.394	79.2478	377	6.34752e-13	1.58425e-13	9.17446e-13	4.53683e-12	5.47599e-12	3.48141e-12	377	6.2638e-13	1.58423e-13	9.27601e-13	4.88544e-12	5.08187e-12	5.98736e-12
378.384	83.4114	378.394	78.9856	378	6.35055e-13	1.57038e-13	9.38595e-13	4.46232e-12	5.51495e-12	3.68642e-12	378	6.17307e-13	1.59814e-13	9.15705e-13	4.9017e-12	5.18189e-12	6.07026e-12
379.384	83.2118	379.394	78.7213	379	6.37569e-13	1.60788e-13	9.44824e-13	4.42355e-12	5.58094e-12	3.8722e-12	379	6.04392e-13	1.6106e-13	9.1706e-13	4.92327e-12	5.21308e-12	6.17309e-12
380.384	83.0086	380.394	78.4577	380	6.3934e-13	1.65779e-13	9.3822e-13	4.40613e-12	5.66201e-12	4.04361e-12	380	5.93238e-13	1.62298e-13	9.31165e-13	4.95582e-12	5.19538e-12	6.2715e-12
381.384	82.8048	381.394	78.1954	381	6.39298e-13	1.6719e-13	9.31111e-13	4.38891e-12	5.75466e-12	4.22587e-12	381	5.89078e-13	1.63102e-13	9.46741e-13	4.99902e-12	5.19714e-12	6.34517e-12
382.384	82.6013	382.394	77.9317	382	6.41163e-13	1.65252e-13	9.34429e-13	4.41393e-12	5.88374e-12	4.46669e-12	382	5.93068e-13	1.62476e-13	9.46092e-13	4.99912e-12	5.25958e-12	6.41083e-12
383.384	82.3911	383.394	77.6672	383	6.45933e-13	1.64227e-13	9.32912e-13	4.47186e-12	5.9793e-12	4.75704e-12	383	6.02893e-13	1.60576e-13	9.31076e-13	4.95489e-12	5.34975e-12	6.45617e-12
384.384	82.1719	384.394	77.4035	384	6.51126e-13	1.67485e-13	9.06234e-13	4.50702e-12	5.954e-12	5.04351e-12	384	6.1336e-13	1.5891e-13	9.23878e-13	4.92698e-12	5.37513e-12	6.44221e-12
385.384	81.9357	385.394	77.1356	385	6.53126e-13	1.66317e-13	8.92101e-13	4.49202e-12	5.94686e-12	5.30625e-12	385	6.20219e-13	1.58929e-13	9.32395e-13	4.94232e-12	5.35582e-12	6.41245e-12
386.384	81.6933	386.394	76.8684	386	6.52538e-13	1.61686e-13	9.04938e-13	4.452e-12	6.02363e-12	5.56082e-12	386	6.21579e-13	1.61336e-13	9.52522e-13	4.98759e-12	5.35229e-12	6.42512e-12
387.384	81.4476	387.394	76.6038	387	6.53353e-13	1.62621e-13	9.2797e-13	4.44159e-12	6.1458e-12	5.84017e-12	387	6.20403e-13	1.65016e-13	9.66895e-13	4.98994e-12	5.39626e-12	6.47972e-12
388.384	81.2027	388.394	76.3381	388	6.5679e-13	1.63087e-13	9.39454e-13	4.44902e-12	6.27027e-12	6.13375e-12	388	6.1911e-13	1.68454e-13	9.70413e-13	4.95324e-12	5.46607e-12	6.53564e-12
389.384	80.9544	389.394	76.0753	389	6.61524e-13	1.57344e-13	9.29479e-13	4.44578e-12	6.37523e-12	6.43331e-12	389	6.18509e-13	1.7025e-13	9.72125e-13	4.95797e-12	5.49883e-12	6.53004e-12
390.384	80.7032	390.394	75.8153	390	6.63018e-13	1.53898e-13	9.18167e-13	4.42546e-12	6.48743e-12	6.77439e-12	390	6.17839e-13	1.70531e-13	9.74747e-13	4.98965e-12	5.49965e-12	6.46818e-12
391.384	80.4439	391.394	75.5573	391	6.59092e-13	1.57834e-13	9.06114e-13	4.39478e-12	6.592e-12	7.17041e-12	391	6.16349e-13	1.69974e-13	9.78944e-13	5.00459e-12	5.49681e-12	6.383e-12
392.384	80.1787	392.394	75.3027	392	6.50803e-13	1.68225e-13	8.76229e-13	4.36888e-12	6.6437e-12	7.60602e-12	392	6.1638e-13	1.68784e-13	9.89802e-13	5.02013e-12	5.48719e-12	6.29896e-12
393.384	79.9008	393.394	75.0491	393	6.42532e-13	1.79259e-13	8.4501e-13	4.35533e-12	6.7018e-12	8.05692e-12	393	6.1969e-13	1.67155e-13	1.00711e-12	5.05996e-12	5.46594e-12	6.2299e-12
394.384	79.6095	394.394	74.7984	394	6.38289e-13	1.85966e-13	8.36467e-13	4.34976e-12	6.84356e-12	8.50305e-12	394	6.23896e-13	1.65635e-13	1.01356e-12	5.11497e-12	5.44908e-12	6.16795e-12
395.384	79.3058	395.394	74.5513	395	6.38207e-13	1.89579e-13	8.59157e-13	4.32953e-12	7.08445e-12	8.93841e-12	395	6.25339e-13	1.6464e-13	1.01221e-12	5.16376e-12	5.45177e-12	6.10589e-12
396.384	78.9849	396.394	74.3077	396	6.408e-13	1.91609e-13	8.93774e-13	4.31533e-12	7.30704e-12	9.29694e-12	396	6.20745e-13	1.64346e-13	1.02428e-12	5.18548e-12	5.4808e-12	6.04144e-12
397.384	78.6472	397.394	74.0679	397	6.44284e-13	1.93123e-13	9.07586e-13	4.34463e-12	7.35994e-12	9.50448e-12	397	6.13161e-13	1.64596e-13	1.03757e-12	5.20681e-12	5.51626e-12	5.97611e-12
398.384	78.2946	398.394	73.8348	398	6.48927e-13	1.95347e-13	9.00226e-13	4.37722e-12	7.34032e-12	9.63455e-12	398	6.07728e-13	1.65217e-13	1.03701e-12	5.25095e-12	5.53632e-12	5.91245e-12
399.384	77.9423	399.394	73.607	399	6.53968e-13	1.96362e-13	8.85475e-13	4.3932e-12	7.33967e-12	9.68415e-12	399	6.08312e-13	1.66302e-13	1.03416e-12	5.28792e-12	5.53995e-12	5.85077e-12
400.384	77.5903	400.394	73.3859	400	6.57555e-13	1.93301e-13	8.79959e-13	4.40087e-12	7.39239e-12	9.5801e-12	400	6.14649e-13	1.67772e-13	1.04259e-12	5.32161e-12	5.52667e-12	5.76254e-12
401.384	77.2289	401.394	73.1715	401	6.58545e-13	1.9372e-13	8.78845e-13	4.39667e-12	7.46887e-12	9.36309e-12	401	6.22621e-13	1.69369e-13	1.0701e-12	5.38906e-12	5.49711e-12	5.60978e-12
402.384	76.859	402.394	72.9615	402	6.56545e-13	2.04627e-13	8.73946e-13	4.37854e-12	7.52596e-12	9.10816e-12	402	6.28453e-13	1.71023e-13	1.0986e-12	5.47309e-12	5.47658e-12	5.47972e-12
403.384	76.4847	403.394	72.7574	403	6.53133e-13	2.14003e-13	8.77367e-13	4.37136e-12	7.56255e-12	8.84998e-12	403	6.29999e-13	1.72622e-13	1.11012e-12	5.54205e-12	5.49429e-12	5.45017e-12
404.384	76.1035	404.394	72.5571	404	6.50329e-13	2.12952e-13	9.01579e-13	4.40584e-12	7.59104e-12	8.58865e-12	404	6.28669e-13	1.73792e-13	1.11278e-12	5.58559e-12	5.56201e-12	5.44975e-12
405.384	75.714	405.394	72.3625	405	6.4984e-13	2.13002e-13	9.45467e-13	4.50718e-12	7.62993e-12	8.26708e-12	405	6.27639e-13	1.74749e-13	1.11811e-12	5.61394e-12	5.63881e-12	5.40454e-12
406.384	75.3038	406.394	72.1752	406	6.51325e-13	2.18929e-13	9.89431e-13	4.65402e-12	7.69865e-12	7.90444e-12	406	6.30036e-13	1.76429e-13	1.13265e-12	5.65475e-12	5.66006e-12	5.29369e-12
407.384	74.8836	407.394	71.9912	407	6.53431e-13	2.27471e-13	1.0118e-12	4.79951e-12	7.81318e-12	7.57005e-12	407	6.3384e-13	1.79916e-13	1.14691e-12	5.72852e-12	5.66791e-12	5.21382e-12
408.384	74.4531	408.394	71.8098	408	6.57806e-13	2.40369e-13	1.03612e-12	4.95723e-12	7.97494e-12	7.22726e-12	408	6.35407e-13	1.84147e-13	1.16392e-12	5.7788e-12	5.72513e-12	5.15175e-12
409.384	74.0139	409.394	71.6319	409	6.64237e-13	2.54698e-13	1.07272e-12	5.10604e-12	8.13042e-12	6.864e-12	409	6.33602e-13	1.87276e-13	1.19163e-12	5.77099e-12	5.82342e-12	5.06844e-12
410.384	73.552	410.394	71.457	410	6.70081e-13	2.62931e-13	1.11498e-12	5.20841e-12	8.21697e-12	6.5199e-12	410	6.31341e-13	1.88474e-13	1.22703e-12	5.77516e-12	5.86748e-12	5.01676e-12
411.384	73.075	411.394	71.2839	411	6.72351e-13	2.60558e-13	1.16915e-12	5.31957e-12	8.30004e-12	6.25771e-12	411	6.30158e-13	1.87208e-13	1.25385e-12	5.82427e-12	5.88231e-12	4.99172e-12
412.384	72.5815	412.394	71.1114	412	6.71659e-13	2.5638e-13	1.22821e-12	5.4861e-12	8.40713e-12	6.03828e-12	412	6.30543e-13	1.83207e-13	1.2567e-12	5.91809e-12	5.93041e-12	4.96549e-12
413.384	72.0767	413.394	70.9391	413	6.7182e-13	2.67058e-13	1.27351e-12	5.71148e-12	8.50449e-12	5.74663e-12	413	6.31565e-13	1.77065e-13	1.25081e-12	5.9924e-12	5.98628e-12	4.93857e-12
414.384	71.546	414.394	70.7718	414	6.75533e-13	2.84899e-13	1.30845e-12	5.89437e-12	8.55699e-12	5.41281e-12	414	6.32842e-13	1.70563e-13	1.25621e-12	6.0127e-12	6.02113e-12	4.92161e-12
415.384	71.0022	415.394	70.605	415	6.83143e-13	2.94616e-13	1.3437e-12	5.97291e-12	8.56485e-12	5.10429e-12	415	6.36695e-13	1.67941e-13	1.27959e-12	6.07712e-12	6.07221e-12	4.92746e-12
416.384	70.4551	416.394	70.4404	416	6.90674e-13	2.87126e-13	1.38556e-12	6.06777e-12	8.60584e-12	4.8371e-12	416	6.44432e-13	1.70739e-13	1.31366e-12	6.17382e-12	6.17671e-12	4.92349e-12
417.384	69.9054	417.394	70.2788	417	6.94263e-13	2.73911e-13	1.42876e-12	6.20884e-12	8.68192e-12	4.59457e-12	417	6.54831e-13	1.76985e-13	1.34092e-12	6.19922e-12	6.32842e-12	4.86505e-12
418.384	69.3531	418.394	70.119	418	6.91407e-13	2.79105e-13	1.46206e-12	6.32536e-12	8.72289e-12	4.34184e-12	418	6.63496e-13	1.83725e-13	1.34954e-12	6.19166e-12	6.42315e-12	4.81771e-12
419.384	68.7986	419.394	69.9595	419	6.83703e-13	2.93913e-13	1.49859e-12	6.38909e-12	8.70647e-12	4.07527e-12	419	6.67005e-13	1.89119e-13	1.34389e-12	6.19678e-12	6.44525e-12	4.8202e-12
420.384	68.2504	420.394	69.7999	420	6.74755e-13	3.03334e-13	1.54596e-12	6.42044e-12	8.64812e-12	3.79906e-12	420	6.64098e-13	1.92953e-13	1.34597e-12	6.23066e-12	6.50922e-12	4.84927e-12
421.384	67.7127	421.394	69.6392	421	6.69157e-13	3.0672e-13	1.57993e-12	6.50579e-12	8.60383e-12	3.50971e-12	421	6.55902e-13	1.95335e-13	1.36114e-12	6.28744e-12	6.64178e-12	4.88266e-12
422.384	67.1936	422.394	69.4781	422	6.68856e-13	3.1102e-13	1.59874e-12	6.63883e-12	8.58912e-12	3.23593e-12	422	6.45367e-13	1.96524e-13	1.38087e-12	6.34493e-12	6.79666e-12	4.903e-12
423.384	66.6825	423.394	69.3138	423	6.73113e-13	3.25387e-13	1.6211e-12	6.73061e-12	8.57734e-12	3.02539e-12	423	6.36152e-13	1.96654e-13	1.39645e-12	6.3748e-12	6.94713e-12	4.9029e-12
424.384	66.1874	424.394	69.1472	424	6.80777e-13	3.39619e-13	1.63614e-12	6.77414e-12	8.54905e-12	2.84817e-12	424	6.31879e-13	1.95861e-13	1.40148e-12	6.35867e-12	7.08015e-12	4.8819e-12
425.384	65.7144	425.394	68.9817	425	6.90798e-13	3.38938e-13	1.62712e-12	6.78609e-12	8.4894e-12	2.65969e-12	425	6.33485e-13	1.94788e-13	1.40448e-12	6.36429e-12	7.19228e-12	4.84809e-12
426.384	65.2795	426.394	68.8175	426	7.03102e-13	3.21463e-13	1.60326e-12	6.74235e-12	8.38854e-12	2.48345e-12	426	6.40118e-13	1.94518e-13	1.41057e-12	6.4409e-12	7.30213e-12	4.82112e-12
427.384	64.8773	427.394	68.6532	427	7.1657e-13	2.95136e-13	1.58246e-12	6.64412e-12	8.26563e-12	2.344e-12	427	6.49183e-13	1.96585e-13	1.40399e-12	6.51263e-12	7.46915e-12	4.83833e-12
428.384	64.4942	428.394	68.4888	428	7.26785e-13	2.83054e-13	1.58518e-12	6.582e-12	8.20592e-12	2.22162e-12	428	6.56939e-13	2.00269e-13	1.39551e-12	6.531e-12	7.69583e-12	4.90288e-12
429.384	64.1291	429.394	68.3247	429	7.30258e-13	2.86052e-13	1.59681e-12	6.5717e-12	8.19612e-12	2.10288e-12	429	6.59801e-13	2.02951e-13	1.40659e-12	6.50483e-12	7.91629e-12	4.97174e-12
430.384	63.7942	430.394	68.1605	430	7.25745e-13	2.83888e-13	1.57606e-12	6.5476e-12	8.13745e-12	1.98795e-12	430	6.57687e-13	2.0315e-13	1.40216e-12	6.48526e-12	8.04333e-12	4.97006e-12
431.384	63.4857	431.394	67.9979	431	7.17425e-13	2.74917e-13	1.53195e-12	6.4779e-12	8.06308e-12	1.88182e-12	431	6.53006e-13	2.01012e-13	1.37842e-12	6.47537e-12	8.10619e-12	4.91408e-12
432.384	63.2064	432.394	67.8344	432	7.10755e-13	2.66657e-13	1.49133e-12	6.36979e-12	8.00896e-12	1.78753e-12	432	6.49437e-13	1.97837e-13	1.36584e-12	6.43436e-12	8.22225e-12	4.89415e-12
433.384	62.9474	433.394	67.671	433	7.08967e-13	2.69039e-13	1.47336e-12	6.28527e-12	7.89326e-12	1.69979e-12	433	6.48787e-13	1.94483e-13	1.36712e-12	6.36308e-12	8.38531e-12	4.9192e-12
434.384	62.7025	434.394	67.5071	434	7.10864e-13	2.72727e-13	1.47302e-12	6.22872e-12	7.73257e-12	1.61999e-12	434	6.50864e-13	1.91121e-13	1.36776e-12	6.28205e-12	8.54657e-12	4.95298e-12
435.384	62.4746	435.394	67.3465	435	7.11769e-13	2.55828e-13	1.46464e-12	6.14997e-12	7.63798e-12	1.55539e-12	435	6.52591e-13	1.86806e-13	1.34196e-12	6.21718e-12	8.67614e-12	4.93404e-12
436.384	62.2672	436.394	67.1874	436	7.10348e-13	2.38879e-13	1.43485e-12	6.0601e-12	7.60257e-12	1.50119e-12	436	6.52172e-13	1.82068e-13	1.31581e-12	6.18537e-12	8.75887e-12	4.86577e-12
437.384	62.0763	437.394	67.0291	437	7.07338e-13	2.4338e-13	1.38614e-12	5.98672e-12	7.57738e-12	1.45063e-12	437	6.50219e-13	1.78792e-13	1.33814e-12	6.18008e-12	8.79003e-12	4.79889e-12
438.384	61.9056	438.394	66.8703	438	7.05033e-13	2.52296e-13	1.34557e-12	5.93577e-12	7.53133e-12	1.40399e-12	438	6.49666e-13	1.78042e-13	1.3659e-12	6.15341e-12	8.76405e-12	4.72467e-12
439.384	61.7435	439.394	66.7126	439	7.04397e-13	2.52433e-13	1.32523e-12	5.90037e-12	7.47593e-12	1.3613e-12	439	6.50977e-13	1.79375e-13	1.36216e-12	6.11541e-12	8.71285e-12	4.64205e-12
440.384	61.5874	440.394	66.5538	440	7.04672e-13	2.41587e-13	1.31555e-12	5.86302e-12	7.4536e-12	1.32292e-12	440	6.5209e-13	1.81288e-13	1.31848e-12	6.10777e-12	8.69175e-12	4.56358e-12
441.384	61.4293	441.394	66.3963	441	7.03949e-13	2.27679e-13	1.28654e-12	5.79976e-12	7.44742e-12	1.30011e-12	441	6.50207e-13	1.82394e-13	1.26914e-12	6.05118e-12	8.7157e-12	4.48581e-12
442.384	61.2785	442.394	66.2489	442	7.00001e-13	2.18293e-13	1.22586e-12	5.70015e-12	7.42734e-12	1.2903e-12	442	6.44248e-13	1.81746e-13	1.24519e-12	5.90541e-12	8.74629e-12	4.38835e-12
443.384	61.1491	443.394	66.1109	443	6.91116e-13	2.10571e-13	1.18346e-12	5.59301e-12	7.39277e-12	1.24822e-12	443	6.37075e-13	1.79249e-13	1.24174e-12	5.78941e-12	8.67281e-12	4.23191e-12
444.384	61.0453	444.394	65.9771	444	6.80485e-13	2.06627e-13	1.17841e-12	5.50007e-12	7.34367e-12	1.19039e-12	444	6.31536e-13	1.75684e-13	1.24473e-12	5.75877e-12	8.51413e-12	4.04652e-12
445.384	60.9587	445.394	65.845	445	6.74881e-13	2.12587e-13	1.18728e-12	5.43133e-12	7.28998e-12	1.17802e-12	445	6.29546e-13	1.72268e-13	1.23878e-12	5.79161e-12	8.38829e-12	3.90644e-12
446.384	60.8783	446.394	65.7212	446	6.76054e-13	2.24592e-13	1.18346e-12	5.40192e-12	7.28727e-12	1.18289e-12	446	6.30244e-13	1.69115e-13	1.2229e-12	5.82117e-12	8.32711e-12	3.80392e-12
447.384	60.7921	447.394	65.6012	447	6.80804e-13	2.31042e-13	1.16433e-12	5.40538e-12	7.29989e-12	1.17742e-12	447	6.32274e-13	1.6587e-13	1.20126e-12	5.79157e-12	8.31641e-12	3.70429e-12
448.384	60.6901	448.394	65.4767	448	6.83538e-13	2.22328e-13	1.14759e-12	5.40453e-12	7.24516e-12	1.15814e-12	448	6.35727e-13	1.6185e-13	1.17938e-12	5.73477e-12	8.28458e-12	3.57562e-12
449.384	60.5793	449.394	65.3467	449	6.83385e-13	2.14895e-13	1.13853e-12	5.33508e-12	7.22553e-12	1.13276e-12	449	6.40689e-13	1.57168e-13	1.16376e-12	5.68179e-12	8.18773e-12	3.41204e-12
450.384	60.4698	450.394	65.2199	450	6.81978e-13	2.17567e-13	1.13251e-12	5.22649e-12	7.27757e-12	1.10671e-12	450	6.46494e-13	1.53763e-13	1.16123e-12	5.62114e-12	8.06873e-12	3.25958e-12
451.384	60.3717	451.394	65.1004	451	6.81842e-13	2.25019e-13	1.12052e-12	5.18772e-12	7.33349e-12	1.0815e-12	451	6.51558e-13	1.52818e-13	1.15862e-12	5.56362e-12	7.95853e-12	3.11372e-12
452.384	60.2857	452.394	64.991	452	6.82018e-13	2.27203e-13	1.11053e-12	5.19179e-12	7.35213e-12	1.06376e-12	452	6.54013e-13	1.54327e-13	1.13422e-12	5.53538e-12	7.86615e-12	2.93434e-12
453.384	60.2124	453.394	64.8853	453	6.80394e-13	2.16908e-13	1.11349e-12	5.16636e-12	7.32091e-12	1.06004e-12	453	6.53962e-13	1.56344e-13	1.10668e-12	5.5245e-12	7.78587e-12	2.73914e-12
454.384	60.1492	454.394	64.7829	454	6.76671e-13	2.09062e-13	1.11839e-12	5.11334e-12	7.29923e-12	1.06561e-12	454	6.52307e-13	1.56856e-13	1.09707e-12	5.50817e-12	7.70819e-12	2.55858e-12
455.384	60.087	455.394	64.6862	455	6.71803e-13	2.15934e-13	1.10827e-12	5.0602e-12	7.33802e-12	1.07447e-12	455	6.50189e-13	1.55018e-13	1.10491e-12	5.4684e-12	7.62533e-12	2.40979e-12
456.384	60.0212	456.394	64.5943	456	6.68491e-13	2.25398e-13	1.06921e-12	5.04156e-12	7.4081e-12	1.08552e-12	456	6.47764e-13	1.51893e-13	1.11271e-12	5.41452e-12	7.53267e-12	2.28743e-12
457.384	59.9471	457.394	64.5023	457	6.66861e-13	2.25767e-13	1.01865e-12	5.05759e-12	7.45693e-12	1.08597e-12	457	6.44667e-13	1.49645e-13	1.09911e-12	5.37241e-12	7.43079e-12	2.17269e-12
458.384	59.8698	458.394	64.4084	458	6.64869e-13	2.13061e-13	9.95573e-13	5.07677e-12	7.43383e-12	1.05818e-12	458	6.41917e-13	1.48969e-13	1.08034e-12	5.34516e-12	7.33425e-12	2.06153e-12
459.384	59.7936	459.394	64.3158	459	6.6286e-13	2.03264e-13	1.00292e-12	5.07201e-12	7.34963e-12	1.02085e-12	459	6.40648e-13	1.49801e-13	1.07414e-12	5.32552e-12	7.25618e-12	1.95383e-12
460.384	59.7214	460.394	64.2266	460	6.63201e-13	2.09585e-13	1.02894e-12	5.03176e-12	7.2661e-12	1.0016e-12	460	6.40976e-13	1.51122e-13	1.06618e-12	5.29606e-12	7.1915e-12	1.84706e-12
461.384	59.6519	461.394	64.1398	461	6.69841e-13	2.24006e-13	1.05662e-12	4.97858e-12	7.29066e-12	1.01435e-12	461	6.419e-13	1.51917e-13	1.04666e-12	5.24776e-12	7.12797e-12	1.73902e-12
462.384	59.5844	462.394	64.057	462	6.7806e-13	2.33081e-13	1.06278e-12	4.97551e-12	7.36048e-12	1.01926e-12	462	6.40734e-13	1.51597e-13	1.02801e-12	5.19278e-12	7.04744e-12	1.62924e-12
463.384	59.5192	463.394	63.9777	463	6.8112e-13	2.29287e-13	1.04033e-12	5.02136e-12	7.38417e-12	9.89208e-13	463	6.36974e-13	1.50269e-13	1.02932e-12	5.14809e-12	6.94807e-12	1.51887e-12
464.384	59.4557	464.394	63.8997	464	6.77161e-13	2.17062e-13	1.01177e-12	4.99614e-12	7.37781e-12	9.5926e-13	464	6.31934e-13	1.48498e-13	1.06013e-12	5.13095e-12	6.84033e-12	1.40997e-12
465.384	59.3914	465.394	63.8253	465	6.69522e-13	2.04696e-13	9.94718e-13	4.91461e-12	7.38607e-12	9.4492e-13	465	6.26986e-13	1.46739e-13	1.07338e-12	5.15157e-12	6.73213e-12	1.30388e-12
466.384	59.3299	466.394	63.7513	466	6.63843e-13	2.00242e-13	9.98409e-13	4.86581e-12	7.44524e-12	9.44701e-13	466	6.23644e-13	1.45218e-13	1.04162e-12	5.18219e-12	6.64037e-12	1.20603e-12
467.384	59.2704	467.394	63.682	467	6.62921e-13	2.00868e-13	1.00879e-12	4.87678e-12	7.47843e-12	9.43736e-13	467	6.23605e-13	1.43857e-13	9.97127e-13	5.14501e-12	6.59034e-12	1.12725e-12
468.384	59.2123	468.394	63.613	468	6.6734e-13	2.00453e-13	1.00886e-12	4.9345e-12	7.39723e-12	9.27601e-13	468	6.2804e-13	1.42669e-13	9.80307e-13	5.06096e-12	6.52411e-12	1.06105e-12
469.384	59.1537	469.394	63.546	469	6.72746e-13	1.95656e-13	1.00443e-12	4.95409e-12	7.23684e-12	9.0368e-13	469	6.36656e-13	1.41862e-13	1.01005e-12	5.00115e-12	6.37767e-12	9.97222e-13
470.384	59.0972	470.394	63.4806	470	6.75435e-13	1.89883e-13	1.0023e-12	4.90998e-12	7.08989e-12	8.79792e-13	470	6.45323e-13	1.42055e-13	1.0278e-12	4.99154e-12	6.2394e-12	9.49753e-13
471.384	59.0404	471.394	63.4176	471	6.74902e-13	1.94921e-13	1.00044e-12	4.89407e-12	7.07503e-12	8.54822e-13	471	6.50312e-13	1.43084e-13	1.00204e-12	5.01006e-12	6.16876e-12	9.15263e-13
472.384	58.9851	472.394	63.3558	472	6.71339e-13	2.06025e-13	9.87117e-13	4.88659e-12	7.13417e-12	8.23243e-13	472	6.49826e-13	1.43699e-13	9.59953e-13	4.99354e-12	6.14112e-12	8.64159e-13
473.384	58.9308	473.394	63.2938	473	6.65457e-13	2.09729e-13	9.53471e-13	4.8144e-12	7.12625e-12	7.81767e-13	473	6.45172e-13	1.43339e-13	9.36785e-13	4.9717e-12	6.10851e-12	8.02118e-13
474.384	58.8779	474.394	63.2326	474	6.59024e-13	2.05559e-13	9.28783e-13	4.73134e-12	7.07539e-12	7.47037e-13	474	6.3915e-13	1.42253e-13	9.53073e-13	5.00052e-12	6.04069e-12	7.52491e-13
475.384	58.826	475.394	63.1739	475	6.54475e-13	1.97423e-13	9.32502e-13	4.69939e-12	7.02463e-12	7.33073e-13	475	6.34023e-13	1.41982e-13	9.72854e-13	5.04539e-12	5.99848e-12	7.28249e-13
476.384	58.7762	476.394	63.116	476	6.54641e-13	1.9066e-13	9.49924e-13	4.73035e-12	6.97574e-12	7.38991e-13	476	6.30855e-13	1.431e-13	9.69485e-13	5.05773e-12	6.00069e-12	7.18206e-13
477.384	58.7252	477.394	63.0598	477	6.59251e-13	1.91072e-13	9.54724e-13	4.75059e-12	6.95303e-12	7.41759e-13	477	6.29237e-13	1.44491e-13	9.46899e-13	5.00357e-12	5.98712e-12	6.86897e-13
478.384	58.6743	478.394	63.0042	478	6.65248e-13	1.98809e-13	9.3534e-13	4.69521e-12	6.97372e-12	7.18175e-13	478	6.2839e-13	1.44544e-13	9.32113e-13	4.9225e-12	5.91802e-12	6.443e-13
479.384	58.6245	479.394	62.9498	479	6.68321e-13	2.00089e-13	9.29924e-13	4.65943e-12	6.99174e-12	6.81791e-13	479	6.27424e-13	1.42654e-13	9.45564e-13	4.88133e-12	5.80349e-12	6.16582e-13
480.384	58.5769	480.394	62.8982	480	6.66823e-13	1.93036e-13	9.44397e-13	4.67108e-12	6.98119e-12	6.48795e-13	480	6.25698e-13	1.40568e-13	9.69903e-13	4.9104e-12	5.72168e-12	6.07203e-13
481.384	58.5306	481.394	62.8469	481	6.61595e-13	1.84373e-13	9.59018e-13	4.69567e-12	6.94607e-12	6.28396e-13	481	6.24066e-13	1.38709e-13	9.8768e-13	4.95724e-12	5.70186e-12	6.00953e-13
482.384	58.4855	482.394	62.7962	482	6.56223e-13	1.77261e-13	9.58654e-13	4.69619e-12	6.93477e-12	6.07638e-13	482	6.23845e-13	1.36983e-13	9.88429e-13	4.95159e-12	5.72228e-12	5.80441e-13
483.384	58.442	483.394	62.747	483	6.54089e-13	1.73232e-13	9.44818e-13	4.65721e-12	6.94388e-12	5.7959e-13	483	6.25374e-13	1.36395e-13	9.77472e-13	4.90146e-12	5.68973e-12	5.48971e-13
484.384	58.3991	484.394	62.6979	484	6.56595e-13	1.72817e-13	9.43204e-13	4.60178e-12	6.86869e-12	5.58583e-13	484	6.2893e-13	1.37424e-13	9.655e-13	4.83656e-12	5.586e-12	5.18911e-13
485.384	58.356	485.394	62.6505	485	6.61494e-13	1.76225e-13	9.48247e-13	4.55326e-12	6.75608e-12	5.54173e-13	485	6.34886e-13	1.39376e-13	9.64303e-13	4.79248e-12	5.506e-12	5.06417e-13
486.384	58.3118	486.394	62.6027	486	6.64418e-13	1.82777e-13	9.36449e-13	4.52808e-12	6.73053e-12	5.65007e-13	486	6.42538e-13	1.40307e-13	9.70352e-13	4.7987e-12	5.45096e-12	5.03747e-13
487.384	58.2677	487.394	62.5538	487	6.62671e-13	1.88625e-13	9.12312e-13	4.52349e-12	6.74443e-12	5.63685e-13	487	6.49553e-13	1.39219e-13	9.69773e-13	4.84697e-12	5.38779e-12	4.94657e-13
488.384	58.2221	488.394	62.5061	488	6.56147e-13	1.91379e-13	8.88088e-13	4.5299e-12	6.73139e-12	5.38846e-13	488	6.51913e-13	1.38346e-13	9.49e-13	4.86481e-12	5.3325e-12	4.75034e-13
489.384	58.1772	489.394	62.456	489	6.48378e-13	1.92587e-13	8.74818e-13	4.53474e-12	6.67887e-12	5.17563e-13	489	6.49212e-13	1.38639e-13	9.26261e-13	4.84098e-12	5.30526e-12	4.51711e-13
490.384	58.1294	490.394	62.4049	490	6.43431e-13	1.9301e-13	8.71184e-13	4.52037e-12	6.61773e-12	5.11261e-13	490	6.43242e-13	1.39967e-13	9.24849e-13	4.80415e-12	5.30442e-12	4.33028e-13
491.384	58.0796	491.394	62.3585	491	6.44334e-13	1.92429e-13	8.68606e-13	4.4767e-12	6.59231e-12	5.14436e-13	491	6.36632e-13	1.41483e-13	9.31573e-13	4.79776e-12	5.26091e-12	4.16589e-13
492.384	58.0371	492.394	62.3155	492	6.48737e-13	1.90019e-13	8.65908e-13	4.44435e-12	6.58169e-12	5.08383e-13	492	6.31575e-13	1.42577e-13	9.33512e-13	4.84134e-12	5.14877e-12	4.0262e-13
493.384	58.0018	493.394	62.275	493	6.52453e-13	1.86165e-13	8.66254e-13	4.45009e-12	6.55325e-12	4.86611e-13	493	6.29049e-13	1.43404e-13	9.33309e-13	4.90033e-12	5.05526e-12	4.00763e-13
494.384	57.9659	494.394	62.2308	494	6.5117e-13	1.83578e-13	8.75788e-13	4.46984e-12	6.49053e-12	4.70077e-13	494	6.29183e-13	1.44164e-13	9.32884e-13	4.92589e-12	5.02631e-12	4.0904e-13
495.384	57.9239	495.394	62.1904	495	6.46022e-13	1.83249e-13	8.8875e-13	4.47549e-12	6.42434e-12	4.68648e-13	495	6.31043e-13	1.44965e-13	9.30998e-13	4.86977e-12	5.03342e-12	4.09948e-13
496.384	57.8964	496.394	62.157	496	6.41737e-13	1.84351e-13	8.93719e-13	4.44896e-12	6.40597e-12	4.78842e-13	496	6.32969e-13	1.45614e-13	9.30285e-13	4.78469e-12	5.06521e-12	4.05759e-13
497.384	57.8802	497.394	62.1321	497	6.40592e-13	1.84378e-13	8.96068e-13	4.4159e-12	6.42053e-12	4.83397e-13	497	6.33483e-13	1.46027e-13	9.32434e-13	4.74865e-12	5.10794e-12	4.04553e-13
498.384	57.8681	498.394	62.1079	498	6.43409e-13	1.81366e-13	8.99822e-13	4.40461e-12	6.43291e-12	4.69737e-13	498	6.32697e-13	1.4687e-13	9.30181e-13	4.75741e-12	5.10672e-12	3.99382e-13
499.384	57.8475	499.394	62.0804	499	6.48821e-13	1.76553e-13	8.89109e-13	4.41108e-12	6.40745e-12	4.52447e-13	499	6.31958e-13	1.48234e-13	9.24731e-13	4.77786e-12	5.04792e-12	3.87676e-13
500.384	57.8287	500.394	62.0463	500	6.54463e-13	1.72282e-13	8.60617e-13	4.42826e-12	6.35148e-12	4.47907e-13	500	6.33371e-13	1.49399e-13	9.27202e-13	4.76877e-12	4.97521e-12	3.75451e-13
501.384	57.8093	501.394	62.0164	501	6.57047e-13	1.71518e-13	8.41966e-13	4.45347e-12	6.34764e-12	4.63694e-13	501	6.36343e-13	1.4992e-13	9.32197e-13	4.74965e-12	4.92732e-12	3.69203e-13
502.384	57.788	502.394	61.9855	502	6.5606e-13	1.73054e-13	8.45493e-13	4.45771e-12	6.36018e-12	4.79959e-13	502	6.39469e-13	1.49671e-13	9.32186e-13	4.75929e-12	4.91503e-12	3.70946e-13
503.384	57.757	503.394	61.953	503	6.53381e-13	1.73362e-13	8.63386e-13	4.41308e-12	6.30123e-12	4.67983e-13	503	6.42711e-13	1.48967e-13	9.35783e-13	4.80672e-12	4.88517e-12	3.70695e-13
504.384	57.7164	504.394	61.9119	504	6.52206e-13	1.72221e-13	8.59896e-13	4.38134e-12	6.25719e-12	4.43912e-13	504	6.45116e-13	1.4807e-13	9.40151e-13	4.84567e-12	4.82839e-12	3.65128e-13
505.384	57.6657	505.394	61.8724	505	6.54369e-13	1.70731e-13	8.27183e-13	4.39732e-12	6.27848e-12	4.30365e-13	505	6.44709e-13	1.47083e-13	9.30948e-13	4.79907e-12	4.78627e-12	3.60492e-13
506.384	57.624	506.394	61.8363	506	6.58721e-13	1.70625e-13	8.14137e-13	4.41082e-12	6.27947e-12	4.378e-13	506	6.40805e-13	1.45989e-13	9.16805e-13	4.73242e-12	4.7537e-12	3.64741e-13
507.384	57.5913	507.394	61.804	507	6.62437e-13	1.73349e-13	8.36133e-13	4.388e-12	6.23839e-12	4.47755e-13	507	6.34246e-13	1.44793e-13	9.1041e-13	4.7105e-12	4.72526e-12	3.76371e-13
508.384	57.5655	508.394	61.7706	508	6.62351e-13	1.7854e-13	8.74372e-13	4.32965e-12	6.19501e-12	4.32196e-13	508	6.27971e-13	1.43663e-13	9.12811e-13	4.68215e-12	4.73208e-12	3.74232e-13
509.384	57.5376	509.394	61.7361	509	6.58063e-13	1.7903e-13	8.8032e-13	4.31221e-12	6.22133e-12	4.06666e-13	509	6.24714e-13	1.43257e-13	9.10034e-13	4.66604e-12	4.7461e-12	3.59258e-13
510.384	57.5078	510.394	61.7025	510	6.51148e-13	1.72422e-13	8.39399e-13	4.36294e-12	6.30477e-12	3.96057e-13	510	6.26218e-13	1.44272e-13	8.84524e-13	4.7253e-12	4.70262e-12	3.50442e-13
511.384	57.4872	511.394	61.6752	511	6.4517e-13	1.67249e-13	8.06391e-13	4.39503e-12	6.28872e-12	4.17313e-13	511	6.30882e-13	1.45382e-13	8.64061e-13	4.76402e-12	4.64081e-12	3.48795e-13
512.384	57.4736	512.394	61.6569	512	6.42935e-13	1.67853e-13	8.137e-13	4.37941e-12	6.19766e-12	4.43643e-13	512	6.35194e-13	1.44976e-13	8.72323e-13	4.72125e-12	4.61678e-12	3.48172e-13
513.384	57.4631	513.394	61.6394	513	6.44922e-13	1.74086e-13	8.49682e-13	4.33759e-12	6.14764e-12	4.39791e-13	513	6.35349e-13	1.42591e-13	9.00045e-13	4.66796e-12	4.64066e-12	3.44065e-13
514.384	57.4475	514.394	61.6177	514	6.47506e-13	1.8339e-13	8.49318e-13	4.29291e-12	6.1305e-12	4.26429e-13	514	6.31745e-13	1.40338e-13	9.22881e-13	4.65235e-12	4.64193e-12	3.44852e-13
515.384	57.4289	515.394	61.5926	515	6.48605e-13	1.87404e-13	8.24923e-13	4.24439e-12	6.11109e-12	4.12802e-13	515	6.26507e-13	1.39745e-13	9.2966e-13	4.68169e-12	4.62123e-12	3.49141e-13
516.384	57.4136	516.394	61.5665	516	6.48103e-13	1.7977e-13	8.25069e-13	4.18959e-12	6.07054e-12	3.96936e-13	516	6.22045e-13	1.40085e-13	9.31708e-13	4.71806e-12	4.67963e-12	3.40536e-13
517.384	57.4006	517.394	61.5441	517	6.4721e-13	1.68761e-13	8.43531e-13	4.16296e-12	6.04134e-12	3.83464e-13	517	6.19563e-13	1.3964e-13	9.25179e-13	4.72041e-12	4.70503e-12	3.31222e-13
518.384	57.3863	518.394	61.5223	518	6.473e-13	1.63824e-13	8.6206e-13	4.1811e-12	6.02969e-12	3.81772e-13	518	6.19804e-13	1.374e-13	9.08344e-13	4.68271e-12	4.61725e-12	3.33892e-13
519.384	57.3625	519.394	61.5014	519	6.49229e-13	1.69699e-13	8.6504e-13	4.2355e-12	6.02369e-12	3.97047e-13	519	6.23336e-13	1.34387e-13	8.95184e-13	4.67086e-12	4.55086e-12	3.42085e-13
520.384	57.3347	520.394	61.4746	520	6.51777e-13	1.74466e-13	8.5664e-13	4.27851e-12	6.03252e-12	4.06255e-13	520	6.29531e-13	1.3193e-13	8.90819e-13	4.70213e-12	4.56521e-12	3.47987e-13
521.384	57.3044	521.394	61.4467	521	6.52833e-13	1.70234e-13	8.41362e-13	4.28631e-12	6.05281e-12	3.99619e-13	521	6.36328e-13	1.31351e-13	8.87863e-13	4.72496e-12	4.59591e-12	3.45404e-13
522.384	57.2746	522.394	61.4168	522	6.50027e-13	1.62631e-13	8.1706e-13	4.28713e-12	6.05365e-12	3.9839e-13	522	6.41632e-13	1.32636e-13	8.93228e-13	4.71355e-12	4.59155e-12	3.35029e-13
523.384	57.2447	523.394	61.3852	523	6.43902e-13	1.5793e-13	7.95636e-13	4.28419e-12	6.02077e-12	4.01693e-13	523	6.43915e-13	1.34511e-13	9.20675e-13	4.6739e-12	4.53463e-12	3.24502e-13
524.384	57.2115	524.394	61.3549	524	6.36665e-13	1.59728e-13	7.91602e-13	4.26619e-12	5.9587e-12	3.96383e-13	524	6.44619e-13	1.35806e-13	9.41003e-13	4.63029e-12	4.48962e-12	3.24119e-13
525.384	57.1804	525.394	61.3285	525	6.29882e-13	1.62884e-13	7.94975e-13	4.23668e-12	5.89768e-12	3.81686e-13	525	6.45582e-13	1.36003e-13	9.33479e-13	4.60691e-12	4.50261e-12	3.34513e-13
526.384	57.1539	526.394	61.3066	526	6.25227e-13	1.63921e-13	7.96115e-13	4.21102e-12	5.85719e-12	3.6575e-13	526	6.47195e-13	1.35864e-13	9.26363e-13	4.61334e-12	4.52194e-12	3.35233e-13
527.384	57.1359	527.394	61.2899	527	6.24559e-13	1.64756e-13	7.94587e-13	4.21339e-12	5.83199e-12	3.63919e-13	527	6.48685e-13	1.36501e-13	9.23594e-13	4.63106e-12	4.52467e-12	3.24117e-13
528.384	57.1275	528.394	61.274	528	6.27505e-13	1.65929e-13	7.90851e-13	4.23076e-12	5.81908e-12	3.73478e-13	528	6.48717e-13	1.38949e-13	9.08367e-13	4.62761e-12	4.52114e-12	3.16472e-13
529.384	57.119	529.394	61.2566	529	6.31969e-13	1.66714e-13	7.8665e-13	4.23221e-12	5.81617e-12	3.82618e-13	529	6.47389e-13	1.43024e-13	8.91169e-13	4.61328e-12	4.51198e-12	3.25046e-13
530.384	57.1138	530.394	61.239	530	6.3466e-13	1.65906e-13	7.88306e-13	4.20995e-12	5.81335e-12	3.89634e-13	530	6.45275e-13	1.47887e-13	8.85111e-13	4.60751e-12	4.48561e-12	3.44299e-13
531.384	57.1102	531.394	61.2244	531	6.33826e-13	1.63664e-13	7.98158e-13	4.1758e-12	5.80202e-12	3.95358e-13	531	6.42916e-13	1.52171e-13	8.91424e-13	4.6193e-12	4.42013e-12	3.40927e-13
532.384	57.1043	532.394	61.2109	532	6.32197e-13	1.6372e-13	8.06101e-13	4.17511e-12	5.78151e-12	4.00741e-13	532	6.3999e-13	1.53989e-13	9.01977e-13	4.62732e-12	4.36911e-12	3.25564e-13
533.384	57.0968	533.394	61.1983	533	6.33071e-13	1.6676e-13	8.05448e-13	4.21042e-12	5.75573e-12	4.05868e-13	533	6.35949e-13	1.51682e-13	9.04462e-13	4.59892e-12	4.41305e-12	3.31427e-13
534.384	57.0793	534.394	61.1833	534	6.39035e-13	1.67789e-13	7.98668e-13	4.21015e-12	5.73305e-12	4.0916e-13	534	6.32122e-13	1.4629e-13	8.95206e-13	4.54963e-12	4.4941e-12	3.35673e-13
535.384	57.0562	535.394	61.1628	535	6.46464e-13	1.64678e-13	7.92718e-13	4.16208e-12	5.70828e-12	4.06678e-13	535	6.29989e-13	1.40078e-13	8.81597e-13	4.51437e-12	4.54375e-12	3.20438e-13
536.384	57.0324	536.394	61.1397	536	6.50363e-13	1.6079e-13	7.9658e-13	4.11354e-12	5.67579e-12	3.96085e-13	536	6.30261e-13	1.36009e-13	8.84767e-13	4.53461e-12	4.54831e-12	3.05965e-13
537.384	57.0086	537.394	61.1148	537	6.5195e-13	1.65838e-13	8.15678e-13	4.1399e-12	5.64895e-12	3.82043e-13	537	6.32525e-13	1.3546e-13	8.97237e-13	4.59893e-12	4.51686e-12	3.05288e-13
538.384	56.9836	538.394	61.0878	538	6.53601e-13	1.74125e-13	8.25004e-13	4.19277e-12	5.62719e-12	3.67715e-13	538	6.35398e-13	1.38149e-13	8.8615e-13	4.64761e-12	4.47367e-12	3.19681e-13
539.384	56.9569	539.394	61.0651	539	6.56014e-13	1.73204e-13	8.05256e-13	4.19168e-12	5.6049e-12	3.54372e-13	539	6.38079e-13	1.42585e-13	8.69156e-13	4.6667e-12	4.42434e-12	3.34182e-13
540.384	56.9355	540.394	61.0479	540	6.55681e-13	1.59789e-13	7.92181e-13	4.16764e-12	5.58822e-12	3.43275e-13	540	6.40698e-13	1.46593e-13	8.85905e-13	4.67133e-12	4.37055e-12	3.28724e-13
541.384	56.9238	541.394	61.0331	541	6.51331e-13	1.44914e-13	7.88569e-13	4.15098e-12	5.57612e-12	3.44729e-13	541	6.45415e-13	1.4884e-13	8.97953e-13	4.64377e-12	4.36173e-12	3.14484e-13
542.384	56.9168	542.394	61.0185	542	6.4409e-13	1.43432e-13	7.79507e-13	4.15319e-12	5.55946e-12	3.65373e-13	542	6.52403e-13	1.48976e-13	8.82401e-13	4.58754e-12	4.40203e-12	3.07204e-13
543.384	56.9077	543.394	61.003	543	6.37638e-13	1.53109e-13	7.81574e-13	4.15319e-12	5.51912e-12	3.74281e-13	543	6.57378e-13	1.47965e-13	8.8026e-13	4.55871e-12	4.39786e-12	3.13814e-13
544.384	56.8969	544.394	60.9859	544	6.34599e-13	1.63874e-13	8.01972e-13	4.13685e-12	5.46612e-12	3.58968e-13	544	6.57235e-13	1.46538e-13	8.8698e-13	4.58192e-12	4.35454e-12	3.23985e-13
545.384	56.892	545.394	60.9701	545	6.3475e-13	1.61811e-13	8.20679e-13	4.11374e-12	5.45753e-12	3.5041e-13	545	6.51173e-13	1.45047e-13	8.72253e-13	4.64327e-12	4.3312e-12	3.21253e-13
546.384	56.8887	546.394	60.9583	546	6.3642e-13	1.52212e-13	8.27945e-13	4.08523e-12	5.47493e-12	3.61607e-13	546	6.43471e-13	1.43327e-13	8.69641e-13	4.67815e-12	4.25466e-12	3.18378e-13
547.384	56.8806	547.394	60.946	547	6.37827e-13	1.49616e-13	8.24581e-13	4.05324e-12	5.46668e-12	3.86023e-13	547	6.38901e-13	1.41088e-13	8.89827e-13	4.65349e-12	4.15558e-12	3.21229e-13
548.384	56.8649	548.394	60.9322	548	6.39894e-13	1.53796e-13	8.1971e-13	4.04903e-12	5.45859e-12	3.97422e-13	548	6.39812e-13	1.38153e-13	8.95337e-13	4.60461e-12	4.19354e-12	3.18062e-13
549.384	56.8464	549.394	60.9148	549	6.43915e-13	1.607e-13	8.18211e-13	4.07936e-12	5.47224e-12	3.81169e-13	549	6.44229e-13	1.34672e-13	8.83375e-13	4.59156e-12	4.26582e-12	3.11234e-13
550.384	56.8281	550.394	60.8966	550	6.50434e-13	1.65995e-13	8.1015e-13	4.07623e-12	5.47321e-12	3.61645e-13	550	6.49719e-13	1.31406e-13	8.64955e-13	4.62697e-12	4.27578e-12	3.07152e-13
551.384	56.8115	551.394	60.8785	551	6.57858e-13	1.67412e-13	7.93108e-13	4.03308e-12	5.43981e-12	3.55967e-13	551	6.54836e-13	1.29899e-13	8.55924e-13	4.64404e-12	4.24932e-12	3.11445e-13
552.384	56.7953	552.394	60.8616	552	6.61757e-13	1.66106e-13	7.79489e-13	4.04445e-12	5.38735e-12	3.60477e-13	552	6.57915e-13	1.30941e-13	8.56319e-13	4.62555e-12	4.21638e-12	3.18466e-13
553.384	56.7818	553.394	60.8448	553	6.61357e-13	1.64443e-13	7.77493e-13	4.07219e-12	5.37278e-12	3.67469e-13	553	6.57141e-13	1.34501e-13	8.5546e-13	4.59504e-12	4.19915e-12	3.16116e-13
554.384	56.7702	554.394	60.8273	554	6.58189e-13	1.63701e-13	7.84506e-13	4.0319e-12	5.43644e-12	3.70056e-13	554	6.51617e-13	1.38479e-13	8.58687e-13	4.55634e-12	4.19197e-12	3.13106e-13
555.384	56.757	555.394	60.8112	555	6.53633e-13	1.59395e-13	7.7121e-13	3.97878e-12	5.47619e-12	3.69184e-13	555	6.42171e-13	1.40568e-13	8.76487e-13	4.51767e-12	4.18315e-12	3.22293e-13
556.384	56.744	556.394	60.7957	556	6.47786e-13	1.53343e-13	7.3536e-13	3.96265e-12	5.43941e-12	3.68557e-13	556	6.33189e-13	1.41554e-13	9.04527e-13	4.53375e-12	4.19109e-12	3.31381e-13
557.384	56.7316	557.394	60.7803	557	6.39362e-13	1.56734e-13	7.18505e-13	3.9783e-12	5.38735e-12	3.72461e-13	557	6.2798e-13	1.42619e-13	9.14522e-13	4.56041e-12	4.19933e-12	3.30784e-13
558.384	56.717	558.394	60.7662	558	6.31146e-13	1.65153e-13	7.26146e-13	4.00273e-12	5.34985e-12	3.7669e-13	558	6.27481e-13	1.44283e-13	8.81329e-13	4.50676e-12	4.17267e-12	3.21623e-13
559.384	56.7037	559.394	60.7526	559	6.28058e-13	1.67449e-13	7.40461e-13	4.01588e-12	5.32946e-12	3.75576e-13	559	6.30607e-13	1.45671e-13	8.49997e-13	4.45359e-12	4.13725e-12	3.15128e-13
560.384	56.6896	560.394	60.7388	560	6.33546e-13	1.63611e-13	7.45174e-13	4.0372e-12	5.31712e-12	3.76562e-13	560	6.35667e-13	1.45954e-13	8.52581e-13	4.46912e-12	4.12382e-12	3.1791e-13
561.384	56.6777	561.394	60.7236	561	6.45433e-13	1.57268e-13	7.44112e-13	4.05703e-12	5.30092e-12	3.80672e-13	561	6.40348e-13	1.451e-13	8.53381e-13	4.50347e-12	4.14363e-12	3.19851e-13
562.384	56.6645	562.394	60.7096	562	6.54813e-13	1.531e-13	7.628e-13	4.02184e-12	5.27106e-12	3.77587e-13	562	6.42911e-13	1.42636e-13	8.4337e-13	4.5208e-12	4.17451e-12	3.14748e-13
563.384	56.6504	563.394	60.6955	563	6.58304e-13	1.51842e-13	7.75234e-13	3.96129e-12	5.24032e-12	3.72985e-13	563	6.42518e-13	1.37491e-13	8.58576e-13	4.52803e-12	4.15965e-12	3.05247e-13
564.384	56.6376	564.394	60.6819	564	6.57267e-13	1.53139e-13	7.51406e-13	3.93534e-12	5.22811e-12	3.77021e-13	564	6.39449e-13	1.31395e-13	8.76191e-13	4.55303e-12	4.12632e-12	3.05572e-13
565.384	56.6233	565.394	60.6684	565	6.57429e-13	1.59615e-13	7.33716e-13	3.95448e-12	5.23677e-12	3.86036e-13	565	6.36033e-13	1.28233e-13	8.5131e-13	4.61441e-12	4.13701e-12	3.25876e-13
566.384	56.6068	566.394	60.6547	566	6.6163e-13	1.66469e-13	7.38072e-13	3.98943e-12	5.23998e-12	3.9168e-13	566	6.37223e-13	1.29716e-13	8.52069e-13	4.65222e-12	4.1092e-12	3.33776e-13
567.384	56.5889	567.394	60.6417	567	6.68197e-13	1.61961e-13	7.36965e-13	3.98356e-12	5.1942e-12	3.85591e-13	567	6.42475e-13	1.3421e-13	8.79603e-13	4.63539e-12	4.06616e-12	3.26193e-13
568.384	56.5744	568.394	60.6297	568	6.74091e-13	1.53587e-13	7.31484e-13	3.94729e-12	5.15629e-12	3.78864e-13	568	6.46343e-13	1.37875e-13	8.76186e-13	4.57998e-12	4.10447e-12	3.27569e-13
569.384	56.5636	569.394	60.617	569	6.76768e-13	1.52745e-13	7.31926e-13	3.90929e-12	5.18275e-12	3.82277e-13	569	6.46812e-13	1.39186e-13	8.70243e-13	4.51159e-12	4.14604e-12	3.33253e-13
570.384	56.5525	570.394	60.6047	570	6.76649e-13	1.55275e-13	7.32618e-13	3.85838e-12	5.19303e-12	3.79677e-13	570	6.45104e-13	1.38689e-13	8.67417e-13	4.46661e-12	4.13935e-12	3.3765e-13
571.384	56.5426	571.394	60.5923	571	6.7589e-13	1.57178e-13	7.29515e-13	3.8234e-12	5.15068e-12	3.6631e-13	571	6.43999e-13	1.38081e-13	8.5139e-13	4.4747e-12	4.09924e-12	3.3841e-13
572.384	56.5318	572.394	60.5793	572	6.77534e-13	1.57929e-13	7.24002e-13	3.87122e-12	5.09937e-12	3.54909e-13	572	6.4347e-13	1.37717e-13	8.51782e-13	4.51944e-12	4.06117e-12	3.29935e-13
573.384	56.5242	573.394	60.5664	573	6.80484e-13	1.57726e-13	7.19618e-13	3.93857e-12	5.09388e-12	3.49023e-13	573	6.43546e-13	1.37442e-13	8.6905e-13	4.54428e-12	4.05306e-12	3.19197e-13
574.384	56.517	574.394	60.5546	574	6.81811e-13	1.56537e-13	7.17982e-13	3.94102e-12	5.15583e-12	3.47663e-13	574	6.4476e-13	1.36805e-13	8.64613e-13	4.47141e-12	4.08548e-12	3.25744e-13
575.384	56.5053	575.394	60.5435	575	6.79142e-13	1.52921e-13	7.12554e-13	3.91878e-12	5.20088e-12	3.50855e-13	575	6.46002e-13	1.35537e-13	8.49236e-13	4.38908e-12	4.12011e-12	3.39824e-13
576.384	56.4907	576.394	60.5311	576	6.71705e-13	1.48046e-13	7.04067e-13	3.90837e-12	5.17533e-12	3.55972e-13	576	6.45255e-13	1.3352e-13	8.57074e-13	4.45305e-12	4.10172e-12	3.37955e-13
577.384	56.4751	577.394	60.5189	577	6.61455e-13	1.48079e-13	7.08628e-13	3.89903e-12	5.11492e-12	3.5559e-13	577	6.41047e-13	1.30986e-13	8.64234e-13	4.55832e-12	4.07154e-12	3.29395e-13
578.384	56.4602	578.394	60.507	578	6.52101e-13	1.53726e-13	7.28561e-13	3.88666e-12	5.0487e-12	3.54399e-13	578	6.33705e-13	1.28503e-13	8.41447e-13	4.54121e-12	4.07865e-12	3.32101e-13
579.384	56.4457	579.394	60.4954	579	6.48793e-13	1.58253e-13	7.46349e-13	3.87913e-12	4.98697e-12	3.69103e-13	579	6.27884e-13	1.27083e-13	8.29586e-13	4.45867e-12	4.05371e-12	3.40249e-13
580.384	56.4331	580.394	60.4832	580	6.52446e-13	1.58458e-13	7.47529e-13	3.85684e-12	4.95912e-12	3.77567e-13	580	6.27411e-13	1.27161e-13	8.39224e-13	4.40645e-12	3.99848e-12	3.47119e-13
581.384	56.4203	581.394	60.4717	581	6.60381e-13	1.55974e-13	7.30251e-13	3.81276e-12	4.97009e-12	3.61051e-13	581	6.33518e-13	1.28435e-13	8.36188e-13	4.45654e-12	4.00526e-12	3.49919e-13
582.384	56.4085	582.394	60.4597	582	6.67589e-13	1.56642e-13	7.12519e-13	3.78922e-12	4.96678e-12	3.45923e-13	582	6.41731e-13	1.30817e-13	8.27578e-13	4.50349e-12	4.0319e-12	3.45515e-13
583.384	56.397	583.394	60.4486	583	6.72148e-13	1.56527e-13	7.07628e-13	3.79699e-12	4.9813e-12	3.45062e-13	583	6.46772e-13	1.33938e-13	8.32989e-13	4.4461e-12	4.01251e-12	3.3333e-13
584.384	56.3865	584.394	60.4373	584	6.74294e-13	1.52972e-13	7.17219e-13	3.8225e-12	5.02971e-12	3.54541e-13	584	6.48794e-13	1.36291e-13	8.473e-13	4.43338e-12	4.00351e-12	3.20945e-13
585.384	56.3752	585.394	60.4247	585	6.75194e-13	1.54434e-13	7.26388e-13	3.84002e-12	5.02123e-12	3.57035e-13	585	6.50066e-13	1.37138e-13	8.57231e-13	4.49805e-12	4.01317e-12	3.17432e-13
586.384	56.3626	586.394	60.4128	586	6.74946e-13	1.58228e-13	7.19925e-13	3.82652e-12	4.98193e-12	3.51887e-13	586	6.5366e-13	1.36882e-13	8.48591e-13	4.50456e-12	3.98366e-12	3.29105e-13
587.384	56.35	587.394	60.3992	587	6.73165e-13	1.58203e-13	6.95335e-13	3.78187e-12	4.97417e-12	3.47937e-13	587	6.58565e-13	1.3609e-13	8.33928e-13	4.45422e-12	3.97271e-12	3.40074e-13
588.384	56.3354	588.394	60.3855	588	6.69834e-13	1.57133e-13	6.88678e-13	3.77335e-12	4.96852e-12	3.55184e-13	588	6.61026e-13	1.35678e-13	8.33575e-13	4.41129e-12	4.03183e-12	3.34011e-13
589.384	56.3221	589.394	60.3706	589	6.65699e-13	1.57983e-13	7.09964e-13	3.80697e-12	4.94571e-12	3.6988e-13	589	6.55431e-13	1.37329e-13	8.52382e-13	4.41599e-12	4.03895e-12	3.23177e-13
590.384	56.3092	590.394	60.3567	590	6.62281e-13	1.6117e-13	7.26877e-13	3.80015e-12	4.92265e-12	3.72569e-13	590	6.43266e-13	1.40754e-13	8.67912e-13	4.41291e-12	3.9911e-12	3.18917e-13
591.384	56.2963	591.394	60.3429	591	6.59848e-13	1.63778e-13	7.30673e-13	3.76992e-12	4.89396e-12	3.69405e-13	591	6.32126e-13	1.4392e-13	8.56397e-13	4.3412e-12	3.98194e-12	3.21772e-13
592.384	56.2832	592.394	60.3294	592	6.58364e-13	1.63018e-13	7.2747e-13	3.77009e-12	4.85379e-12	3.75081e-13	592	6.26811e-13	1.45568e-13	8.51785e-13	4.35197e-12	3.98073e-12	3.19355e-13
593.384	56.2706	593.394	60.3168	593	6.59183e-13	1.62335e-13	7.24034e-13	3.78192e-12	4.84014e-12	3.83377e-13	593	6.29003e-13	1.45393e-13	8.58911e-13	4.44694e-12	3.98194e-12	3.12444e-13
594.384	56.2592	594.394	60.3038	594	6.63058e-13	1.63428e-13	7.23226e-13	3.78187e-12	4.86254e-12	3.8282e-13	594	6.36891e-13	1.44057e-13	8.45487e-13	4.45107e-12	4.02013e-12	3.16256e-13
595.384	56.2474	595.394	60.2911	595	6.69291e-13	1.64018e-13	7.2217e-13	3.76255e-12	4.88241e-12	3.64092e-13	595	6.4447e-13	1.42598e-13	8.29116e-13	4.42901e-12	4.03489e-12	3.2514e-13
596.384	56.2362	596.394	60.278	596	6.74733e-13	1.62731e-13	7.14325e-13	3.73704e-12	4.88101e-12	3.4818e-13	596	6.46562e-13	1.41825e-13	8.34739e-13	4.48126e-12	3.97681e-12	3.26649e-13
597.384	56.2237	597.394	60.266	597	6.76103e-13	1.59669e-13	6.98239e-13	3.72222e-12	4.85889e-12	3.57483e-13	597	6.45411e-13	1.41514e-13	8.41624e-13	4.49167e-12	3.94773e-12	3.17812e-13
598.384	56.2124	598.394	60.2544	598	6.73759e-13	1.57471e-13	6.93519e-13	3.71407e-12	4.83697e-12	3.67926e-13	598	6.44099e-13	1.41255e-13	8.40884e-13	4.43529e-12	3.97538e-12	3.09165e-13
599.384	56.202	599.394	60.2432	599	6.69846e-13	1.56604e-13	7.09496e-13	3.71339e-12	4.82938e-12	3.67277e-13	599	6.44889e-13	1.40775e-13	8.42945e-13	4.41476e-12	3.98544e-12	3.1952e-13
600.384	56.1907	600.394	60.2319	600	6.67547e-13	1.55074e-13	7.36822e-13	3.72716e-12	4.83401e-12	3.66785e-13	600	6.47502e-13	1.40833e-13	8.41769e-13	4.43736e-12	3.95872e-12	3.32905e-13
601.384	56.1805	601.394	60.2196	601	6.68212e-13	1.56189e-13	7.5468e-13	3.72948e-12	4.82314e-12	3.6681e-13	601	6.4999e-13	1.42327e-13	8.29659e-13	4.45831e-12	3.92121e-12	3.30233e-13
602.384	56.1693	602.394	60.2073	602	6.71633e-13	1.61403e-13	7.48432e-13	3.70141e-12	4.7856e-12	3.63814e-13	602	6.49051e-13	1.4524e-13	8.15443e-13	4.41944e-12	3.94284e-12	3.25739e-13
603.384	56.1584	603.394	60.1948	603	6.75863e-13	1.61539e-13	7.30758e-13	3.6789e-12	4.7784e-12	3.58499e-13	603	6.43657e-13	1.47684e-13	8.12897e-13	4.34395e-12	3.99562e-12	3.27971e-13
604.384	56.1489	604.394	60.1821	604	6.79341e-13	1.56369e-13	7.15932e-13	3.67952e-12	4.80559e-12	3.54205e-13	604	6.35874e-13	1.46474e-13	8.32758e-13	4.32912e-12	3.9656e-12	3.33224e-13
605.384	56.1386	605.394	60.1689	605	6.81454e-13	1.5976e-13	7.13915e-13	3.68352e-12	4.78541e-12	3.56726e-13	605	6.30908e-13	1.42316e-13	8.46695e-13	4.36325e-12	3.92858e-12	3.35524e-13
606.384	56.1272	606.394	60.155	606	6.8226e-13	1.67359e-13	7.19594e-13	3.67998e-12	4.7144e-12	3.63943e-13	606	6.33242e-13	1.37884e-13	8.34211e-13	4.38954e-12	3.97322e-12	3.30064e-13
607.384	56.1141	607.394	60.1392	607	6.82141e-13	1.6005e-13	7.15876e-13	3.66967e-12	4.66917e-12	3.66886e-13	607	6.41899e-13	1.36331e-13	8.38101e-13	4.36584e-12	4.00162e-12	3.17347e-13
608.384	56.097	608.394	60.1206	608	6.79763e-13	1.48061e-13	7.04152e-13	3.65171e-12	4.6858e-12	3.65091e-13	608	6.51957e-13	1.38102e-13	8.58533e-13	4.32154e-12	3.97259e-12	3.07444e-13
609.384	56.074	609.394	60.1017	609	6.75037e-13	1.45684e-13	6.90885e-13	3.63267e-12	4.74654e-12	3.62358e-13	609	6.55977e-13	1.40859e-13	8.49267e-13	4.34505e-12	3.93476e-12	3.1581e-13
610.384	56.0506	610.394	60.0865	610	6.71844e-13	1.52004e-13	6.78886e-13	3.63488e-12	4.75694e-12	3.64226e-13	610	6.51981e-13	1.43353e-13	8.35695e-13	4.41788e-12	3.92627e-12	3.28206e-13
611.384	56.0312	611.394	60.0731	611	6.72774e-13	1.59769e-13	6.78952e-13	3.64475e-12	4.70157e-12	3.67041e-13	611	6.41452e-13	1.45059e-13	8.64171e-13	4.47168e-12	3.96542e-12	3.22184e-13
612.384	56.0172	612.394	60.0612	612	6.78173e-13	1.6002e-13	7.00455e-13	3.6266e-12	4.64506e-12	3.61301e-13	612	6.31315e-13	1.46387e-13	8.81513e-13	4.45652e-12	3.98172e-12	3.17736e-13
613.384	56.006	613.394	60.0506	613	6.84694e-13	1.56408e-13	7.01445e-13	3.61209e-12	4.65629e-12	3.52228e-13	613	6.27578e-13	1.4796e-13	8.457e-13	4.38006e-12	3.93262e-12	3.34441e-13
614.384	55.9972	614.394	60.0448	614	6.8894e-13	1.55405e-13	6.76372e-13	3.61208e-12	4.71853e-12	3.50219e-13	614	6.28785e-13	1.49939e-13	8.35671e-13	4.36029e-12	3.9233e-12	3.49317e-13
615.384	55.9956	615.394	60.0372	615	6.89474e-13	1.58343e-13	6.84659e-13	3.58133e-12	4.7121e-12	3.60869e-13	615	6.33549e-13	1.51457e-13	8.63586e-13	4.40698e-12	3.9637e-12	3.44901e-13
616.384	55.9982	616.394	60.0302	616	6.84996e-13	1.53947e-13	6.83954e-13	3.54669e-12	4.67045e-12	3.6633e-13	616	6.41466e-13	1.51101e-13	8.72695e-13	4.42736e-12	3.9683e-12	3.20512e-13
617.384	56.0024	617.394	60.026	617	6.76694e-13	1.44615e-13	6.60277e-13	3.54435e-12	4.66088e-12	3.62114e-13	617	6.51549e-13	1.49647e-13	8.676e-13	4.41331e-12	3.93616e-12	3.11179e-13
618.384	56.003	618.394	60.0211	618	6.68907e-13	1.53285e-13	6.80551e-13	3.57907e-12	4.70215e-12	3.70731e-13	618	6.61733e-13	1.48231e-13	8.68263e-13	4.38771e-12	3.90445e-12	3.35178e-13
619.384	56.0011	619.394	60.014	619	6.62178e-13	1.65473e-13	7.08248e-13	3.62617e-12	4.72824e-12	3.83925e-13	619	6.68218e-13	1.46942e-13	8.7461e-13	4.36752e-12	3.91726e-12	3.46651e-13
620.384	55.9954	620.394	60.0065	620	6.56517e-13	1.64556e-13	7.02248e-13	3.6547e-12	4.6914e-12	3.87949e-13	620	6.69874e-13	1.45849e-13	8.77866e-13	4.36279e-12	3.95219e-12	3.40018e-13
621.384	55.9845	621.394	59.9971	621	6.53813e-13	1.58271e-13	6.92704e-13	3.64227e-12	4.64395e-12	3.82032e-13	621	6.68158e-13	1.4502e-13	8.67652e-13	4.37614e-12	3.94722e-12	3.45921e-13
622.384	55.9667	622.394	59.9829	622	6.56328e-13	1.51387e-13	6.91808e-13	3.61246e-12	4.63903e-12	3.71995e-13	622	6.64344e-13	1.43873e-13	8.55945e-13	4.39868e-12	3.96447e-12	3.4837e-13
623.384	55.948	623.394	59.9662	623	6.65502e-13	1.44251e-13	6.88451e-13	3.61501e-12	4.70007e-12	3.66777e-13	623	6.59541e-13	1.42284e-13	8.51693e-13	4.4183e-12	4.03777e-12	3.3594e-13
624.384	55.93	624.394	59.9506	624	6.77196e-13	1.445e-13	6.81366e-13	3.61259e-12	4.74011e-12	3.67495e-13	624	6.54723e-13	1.41587e-13	8.40931e-13	4.42546e-12	4.04923e-12	3.42549e-13
625.384	55.9144	625.394	59.935	625	6.86608e-13	1.54241e-13	6.73404e-13	3.57331e-12	4.6961e-12	3.71414e-13	625	6.50978e-13	1.42347e-13	8.32733e-13	4.42089e-12	4.0288e-12	3.60613e-13
626.384	55.8988	626.394	59.919	626	6.9216e-13	1.57169e-13	6.67688e-13	3.55074e-12	4.64975e-12	3.73836e-13	626	6.49374e-13	1.44283e-13	8.40368e-13	4.40694e-12	4.05193e-12	3.61681e-13
627.384	55.8844	627.394	59.904	627	6.93918e-13	1.4924e-13	6.6713e-13	3.55471e-12	4.63601e-12	3.71926e-13	627	6.50694e-13	1.46939e-13	8.41612e-13	4.37268e-12	4.00518e-12	3.53736e-13
628.384	55.8706	628.394	59.8896	628	6.93533e-13	1.45302e-13	6.73924e-13	3.52615e-12	4.60477e-12	3.65624e-13	628	6.54295e-13	1.49934e-13	8.28292e-13	4.33079e-12	3.87893e-12	3.47215e-13
629.384	55.8603	629.394	59.8755	629	6.92911e-13	1.48064e-13	6.8091e-13	3.49597e-12	4.56053e-12	3.54762e-13	629	6.56793e-13	1.53073e-13	8.28703e-13	4.3407e-12	3.90722e-12	3.4719e-13
630.384	55.8512	630.394	59.8629	630	6.93481e-13	1.48635e-13	6.75405e-13	3.55964e-12	4.55531e-12	3.41047e-13	630	6.55557e-13	1.56158e-13	8.52423e-13	4.38676e-12	4.05509e-12	3.47212e-13
631.384	55.8397	631.394	59.8503	631	6.92763e-13	1.50167e-13	6.68671e-13	3.62111e-12	4.55755e-12	3.39642e-13	631	6.49338e-13	1.5893e-13	8.86809e-13	4.38656e-12	4.0352e-12	3.33435e-13
632.384	55.8272	632.394	59.8367	632	6.88361e-13	1.56099e-13	6.74368e-13	3.5833e-12	4.53706e-12	3.57797e-13	632	6.4354e-13	1.60497e-13	8.99407e-13	4.36723e-12	3.87179e-12	3.33093e-13
633.384	55.8142	633.394	59.8236	633	6.81555e-13	1.59614e-13	6.89766e-13	3.51822e-12	4.54031e-12	3.7329e-13	633	6.4395e-13	1.59808e-13	8.68545e-13	4.39393e-12	3.78953e-12	3.64786e-13
634.384	55.8021	634.394	59.8104	634	6.74866e-13	1.58496e-13	7.01923e-13	3.47904e-12	4.56392e-12	3.76697e-13	634	6.4595e-13	1.56667e-13	8.28773e-13	4.42145e-12	3.87538e-12	3.6296e-13
635.384	55.7908	635.394	59.7962	635	6.71167e-13	1.56077e-13	6.93804e-13	3.47564e-12	4.55889e-12	3.74167e-13	635	6.46038e-13	1.52721e-13	8.31752e-13	4.42002e-12	4.02688e-12	3.37405e-13
636.384	55.7761	636.394	59.7802	636	6.71233e-13	1.54406e-13	6.69901e-13	3.5011e-12	4.55258e-12	3.68317e-13	636	6.44005e-13	1.49969e-13	8.82493e-13	4.39627e-12	4.07998e-12	3.3757e-13
637.384	55.7576	637.394	59.7616	637	6.74172e-13	1.55554e-13	6.47196e-13	3.53462e-12	4.57625e-12	3.595e-13	637	6.42318e-13	1.48182e-13	8.7621e-13	4.38146e-12	4.03637e-12	3.49159e-13
638.384	55.7358	638.394	59.7415	638	6.77127e-13	1.62711e-13	6.50782e-13	3.53857e-12	4.59946e-12	3.46928e-13	638	6.42401e-13	1.47079e-13	8.20029e-13	4.38383e-12	3.96313e-12	3.5543e-13
639.384	55.7134	639.394	59.7243	639	6.7744e-13	1.71978e-13	6.76068e-13	3.51835e-12	4.61252e-12	3.38167e-13	639	6.4417e-13	1.46689e-13	8.1715e-13	4.38756e-12	3.95351e-12	3.48519e-13
640.384	55.6968	640.394	59.7124	640	6.73667e-13	1.73405e-13	6.92389e-13	3.51591e-12	4.62567e-12	3.45485e-13	640	6.46128e-13	1.47601e-13	8.48006e-13	4.37704e-12	4.01319e-12	3.41421e-13
641.384	55.6877	641.394	59.7026	641	6.69272e-13	1.63989e-13	6.96085e-13	3.52068e-12	4.59047e-12	3.57368e-13	641	6.47342e-13	1.49715e-13	8.63255e-13	4.35342e-12	4.0901e-12	3.46368e-13
642.384	55.6809	642.394	59.6896	642	6.6832e-13	1.50953e-13	6.94785e-13	3.50921e-12	4.5056e-12	3.61642e-13	642	6.49272e-13	1.50951e-13	8.56628e-13	4.35404e-12	4.08264e-12	3.55833e-13
643.384	55.6718	643.394	59.6748	643	6.72299e-13	1.49955e-13	6.94326e-13	3.47622e-12	4.46532e-12	3.60431e-13	643	6.51597e-13	1.50879e-13	8.46e-13	4.38344e-12	4.01691e-12	3.61193e-13
644.384	55.6604	644.394	59.6583	644	6.79716e-13	1.57926e-13	6.90348e-13	3.44406e-12	4.46532e-12	3.57183e-13	644	6.52248e-13	1.50722e-13	8.58551e-13	4.40718e-12	4.01828e-12	3.57264e-13
645.384	55.6524	645.394	59.6425	645	6.88065e-13	1.6521e-13	6.77978e-13	3.43921e-12	4.46308e-12	3.54715e-13	645	6.50878e-13	1.50551e-13	8.72452e-13	4.37269e-12	4.03271e-12	3.50289e-13
646.384	55.6455	646.394	59.6326	646	6.95485e-13	1.69551e-13	6.7004e-13	3.45562e-12	4.44681e-12	3.526e-13	646	6.48166e-13	1.49946e-13	8.61846e-13	4.2902e-12	3.99376e-12	3.47498e-13
647.384	55.6386	647.394	59.6272	647	7.00621e-13	1.70582e-13	6.74823e-13	3.47882e-12	4.42419e-12	3.51426e-13	647	6.45491e-13	1.48515e-13	8.36197e-13	4.32028e-12	3.96824e-12	3.48208e-13
648.384	55.6288	648.394	59.6222	648	7.0293e-13	1.67076e-13	6.75357e-13	3.49798e-12	4.42871e-12	3.56787e-13	648	6.4281e-13	1.47578e-13	8.18248e-13	4.43744e-12	3.99602e-12	3.48634e-13
649.384	55.6188	649.394	59.611	649	7.02999e-13	1.58688e-13	6.67857e-13	3.51078e-12	4.45488e-12	3.65555e-13	649	6.39311e-13	1.4943e-13	8.305e-13	4.45515e-12	4.06454e-12	3.44665e-13
650.384	55.6062	650.394	59.5989	650	7.02871e-13	1.47783e-13	6.7016e-13	3.52319e-12	4.44879e-12	3.63284e-13	650	6.38364e-13	1.52326e-13	8.45031e-13	4.40937e-12	4.10614e-12	3.4188e-13
651.384	55.5943	651.394	59.5846	651	7.04103e-13	1.42589e-13	6.72871e-13	3.51971e-12	4.4545e-12	3.53963e-13	651	6.42647e-13	1.53536e-13	8.37873e-13	4.38752e-12	4.07525e-12	3.47097e-13
652.384	55.5875	652.394	59.5713	652	7.06721e-13	1.48703e-13	6.63616e-13	3.49566e-12	4.49069e-12	3.47569e-13	652	6.49593e-13	1.51776e-13	8.36922e-13	4.39243e-12	4.02325e-12	3.60826e-13
653.384	55.5831	653.394	59.5612	653	7.08034e-13	1.61955e-13	6.45261e-13	3.48294e-12	4.45851e-12	3.52254e-13	653	6.56411e-13	1.47921e-13	8.49197e-13	4.40096e-12	4.01305e-12	3.7065e-13
654.384	55.5784	654.394	59.5527	654	7.06495e-13	1.72795e-13	6.39523e-13	3.4851e-12	4.39538e-12	3.62475e-13	654	6.61247e-13	1.44477e-13	8.5915e-13	4.38642e-12	4.08037e-12	3.59063e-13
655.384	55.5671	655.394	59.5434	655	7.02046e-13	1.7006e-13	6.71037e-13	3.48016e-12	4.43186e-12	3.63933e-13	655	6.651e-13	1.42898e-13	8.71197e-13	4.38024e-12	4.10746e-12	3.44957e-13
656.384	55.5528	656.394	59.5294	656	6.9564e-13	1.53829e-13	6.98464e-13	3.46477e-12	4.48284e-12	3.59016e-13	656	6.68266e-13	1.4359e-13	8.83004e-13	4.40923e-12	4.02158e-12	3.45114e-13
657.384	55.536	657.394	59.5136	657	6.88338e-13	1.34478e-13	6.8939e-13	3.44973e-12	4.47359e-12	3.54238e-13	657	6.67353e-13	1.4558e-13	8.63198e-13	4.43904e-12	3.97221e-12	3.42211e-13
658.384	55.5196	658.394	59.4968	658	6.80768e-13	1.33556e-13	6.74867e-13	3.45831e-12	4.49649e-12	3.52248e-13	658	6.62692e-13	1.48304e-13	8.35475e-13	4.39919e-12	4.01641e-12	3.38423e-13
659.384	55.5039	659.394	59.4799	659	6.74138e-13	1.46013e-13	6.72724e-13	3.47742e-12	4.52724e-12	3.51721e-13	659	6.57497e-13	1.51605e-13	8.40479e-13	4.27396e-12	4.09621e-12	3.44924e-13
660.384	55.4883	660.394	59.4629	660	6.70551e-13	1.49008e-13	6.81486e-13	3.47267e-12	4.46349e-12	3.50291e-13	660	6.53851e-13	1.55175e-13	8.52787e-13	4.2135e-12	4.11922e-12	3.50339e-13
661.384	55.4718	661.394	59.4457	661	6.73884e-13	1.45892e-13	6.88701e-13	3.45936e-12	4.37713e-12	3.54671e-13	661	6.5305e-13	1.58294e-13	8.522e-13	4.28331e-12	4.05728e-12	3.48477e-13
662.384	55.4543	662.394	59.4287	662	6.82596e-13	1.45807e-13	6.85356e-13	3.45178e-12	4.35955e-12	3.60909e-13	662	6.55102e-13	1.59532e-13	8.46261e-13	4.34292e-12	4.0147e-12	3.49083e-13
663.384	55.4377	663.394	59.4103	663	6.88292e-13	1.52341e-13	6.73043e-13	3.44468e-12	4.42692e-12	3.53355e-13	663	6.59178e-13	1.58508e-13	8.4232e-13	4.34374e-12	4.03674e-12	3.56197e-13
664.384	55.4204	664.394	59.3939	664	6.89325e-13	1.61455e-13	6.58708e-13	3.45189e-12	4.48859e-12	3.49194e-13	664	6.63747e-13	1.55912e-13	8.43899e-13	4.33888e-12	4.09885e-12	3.66515e-13
665.384	55.4065	665.394	59.3784	665	6.87201e-13	1.6823e-13	6.52321e-13	3.46816e-12	4.48919e-12	3.55999e-13	665	6.65734e-13	1.53557e-13	8.42941e-13	4.36266e-12	4.12046e-12	3.6715e-13
666.384	55.394	666.394	59.363	666	6.85139e-13	1.70033e-13	6.65239e-13	3.4454e-12	4.48999e-12	3.47852e-13	666	6.62556e-13	1.52573e-13	8.37616e-13	4.4068e-12	4.06452e-12	3.56866e-13
667.384	55.3813	667.394	59.3478	667	6.82753e-13	1.64648e-13	6.81692e-13	3.39385e-12	4.49749e-12	3.37873e-13	667	6.5512e-13	1.51092e-13	8.54008e-13	4.41534e-12	4.05822e-12	3.68582e-13
668.384	55.3683	668.394	59.331	668	6.77677e-13	1.52565e-13	6.73918e-13	3.36573e-12	4.47873e-12	3.59361e-13	668	6.45936e-13	1.48725e-13	8.76902e-13	4.38016e-12	4.10631e-12	3.72707e-13
669.384	55.355	669.394	59.3137	669	6.72386e-13	1.47114e-13	6.60336e-13	3.37787e-12	4.46645e-12	3.80313e-13	669	6.37689e-13	1.46752e-13	8.75059e-13	4.33184e-12	4.13929e-12	3.37308e-13
670.384	55.3409	670.394	59.2947	670	6.70623e-13	1.5475e-13	6.59346e-13	3.41198e-12	4.4863e-12	3.73287e-13	670	6.31593e-13	1.46808e-13	8.5604e-13	4.29436e-12	4.16326e-12	3.27442e-13
671.384	55.3212	671.394	59.2756	671	6.75274e-13	1.61782e-13	6.61842e-13	3.4095e-12	4.51178e-12	3.58799e-13	671	6.29575e-13	1.48945e-13	8.38828e-13	4.28833e-12	4.19308e-12	3.53855e-13
672.384	55.2997	672.394	59.259	672	6.83989e-13	1.63637e-13	6.64546e-13	3.38378e-12	4.53475e-12	3.55306e-13	672	6.3346e-13	1.51815e-13	8.41563e-13	4.3224e-12	4.23733e-12	3.74713e-13
673.384	55.2846	673.394	59.2481	673	6.91014e-13	1.63785e-13	6.6881e-13	3.39215e-12	4.56032e-12	3.69648e-13	673	6.40266e-13	1.54018e-13	8.46078e-13	4.35082e-12	4.27294e-12	3.70918e-13
674.384	55.2798	674.394	59.2377	674	6.93739e-13	1.61179e-13	6.64437e-13	3.4128e-12	4.5653e-12	3.81044e-13	674	6.46044e-13	1.54827e-13	8.41623e-13	4.35539e-12	4.27646e-12	3.48309e-13
675.384	55.2733	675.394	59.2249	675	6.92098e-13	1.5711e-13	6.4844e-13	3.40935e-12	4.53809e-12	3.7692e-13	675	6.48337e-13	1.54881e-13	8.55469e-13	4.40481e-12	4.24737e-12	3.43779e-13
676.384	55.2643	676.394	59.2105	676	6.88706e-13	1.58849e-13	6.36125e-13	3.36497e-12	4.50231e-12	3.72912e-13	676	6.4619e-13	1.5468e-13	8.73218e-13	4.45284e-12	4.21185e-12	3.55987e-13
677.384	55.255	677.394	59.1945	677	6.85354e-13	1.61275e-13	6.3328e-13	3.31085e-12	4.47548e-12	3.73254e-13	677	6.39986e-13	1.54371e-13	8.55651e-13	4.39517e-12	4.20497e-12	3.55878e-13
678.384	55.2511	678.394	59.1806	678	6.82993e-13	1.50275e-13	6.36593e-13	3.31083e-12	4.46301e-12	3.70031e-13	678	6.31471e-13	1.53529e-13	8.32769e-13	4.36267e-12	4.20556e-12	3.50173e-13
679.384	55.2484	679.394	59.1696	679	6.84191e-13	1.41079e-13	6.56674e-13	3.33104e-12	4.44305e-12	3.66656e-13	679	6.23116e-13	1.51933e-13	8.32872e-13	4.4357e-12	4.2057e-12	3.49907e-13
680.384	55.2373	680.394	59.1582	680	6.88969e-13	1.42636e-13	6.83881e-13	3.33212e-12	4.43436e-12	3.63433e-13	680	6.17879e-13	1.50143e-13	8.35924e-13	4.44686e-12	4.25661e-12	3.51221e-13
681.384	55.2161	681.394	59.1382	681	6.93115e-13	1.38301e-13	6.81153e-13	3.33805e-12	4.50603e-12	3.51443e-13	681	6.17295e-13	1.48597e-13	8.40102e-13	4.38789e-12	4.32951e-12	3.59131e-13
682.384	55.1863	682.394	59.1146	682	6.94467e-13	1.36665e-13	6.74268e-13	3.37418e-12	4.57901e-12	3.43518e-13	682	6.21362e-13	1.47548e-13	8.58199e-13	4.38616e-12	4.34163e-12	3.81835e-13
683.384	55.1564	683.394	59.0903	683	6.92397e-13	1.45059e-13	6.88638e-13	3.4279e-12	4.57884e-12	3.48217e-13	683	6.2843e-13	1.47225e-13	8.67698e-13	4.41698e-12	4.33208e-12	3.91747e-13
684.384	55.1344	684.394	59.071	684	6.87332e-13	1.49394e-13	7.02313e-13	3.42457e-12	4.54918e-12	3.50784e-13	684	6.36215e-13	1.47835e-13	8.43287e-13	4.41002e-12	4.36575e-12	3.60422e-13
685.384	55.1202	685.394	59.0543	685	6.8258e-13	1.48213e-13	6.98047e-13	3.38174e-12	4.54416e-12	3.4993e-13	685	6.4228e-13	1.49491e-13	8.21279e-13	4.37211e-12	4.38759e-12	3.32402e-13
686.384	55.1073	686.394	59.0332	686	6.83495e-13	1.5362e-13	6.77122e-13	3.40341e-12	4.59235e-12	3.58906e-13	686	6.44945e-13	1.51973e-13	8.32538e-13	4.33856e-12	4.36761e-12	3.45236e-13
687.384	55.0861	687.394	59.0124	687	6.8872e-13	1.53335e-13	6.66802e-13	3.41489e-12	4.62163e-12	3.64946e-13	687	6.44315e-13	1.54432e-13	8.50448e-13	4.34363e-12	4.41268e-12	3.66954e-13
688.384	55.0699	688.394	58.9927	688	6.95386e-13	1.42062e-13	6.78987e-13	3.37074e-12	4.5848e-12	3.61062e-13	688	6.4194e-13	1.56008e-13	8.60397e-13	4.36868e-12	4.50123e-12	3.741e-13
689.384	55.0641	689.394	58.9819	689	7.01262e-13	1.3857e-13	6.86805e-13	3.36303e-12	4.52717e-12	3.62994e-13	689	6.40315e-13	1.56103e-13	8.63611e-13	4.36038e-12	4.51471e-12	3.62407e-13
690.384	55.0684	690.394	58.9747	690	7.04495e-13	1.47176e-13	6.76917e-13	3.39303e-12	4.49829e-12	3.71837e-13	690	6.4116e-13	1.55245e-13	8.53358e-13	4.33598e-12	4.52428e-12	3.48922e-13
691.384	55.0657	691.394	58.9668	691	7.03599e-13	1.55654e-13	6.53945e-13	3.36643e-12	4.53683e-12	3.72943e-13	691	6.4438e-13	1.54358e-13	8.35516e-13	4.3248e-12	4.5955e-12	3.48101e-13
692.384	55.054	692.394	58.9521	692	6.97855e-13	1.56534e-13	6.30762e-13	3.33129e-12	4.59204e-12	3.70197e-13	692	6.46689e-13	1.54304e-13	8.47112e-13	4.32745e-12	4.63716e-12	3.52867e-13
693.384	55.0423	693.394	58.9331	693	6.87912e-13	1.48214e-13	6.22695e-13	3.40306e-12	4.58089e-12	3.77878e-13	693	6.46003e-13	1.55275e-13	8.81543e-13	4.35822e-12	4.62691e-12	3.54055e-13
694.384	55.0333	694.394	58.9171	694	6.78016e-13	1.36125e-13	6.28021e-13	3.45757e-12	4.60591e-12	3.86102e-13	694	6.42169e-13	1.5687e-13	8.96256e-13	4.42874e-12	4.61317e-12	3.46182e-13
695.384	55.0248	695.394	58.9009	695	6.72609e-13	1.2812e-13	6.42505e-13	3.41946e-12	4.68579e-12	3.84346e-13	695	6.37961e-13	1.58626e-13	8.84131e-13	4.4474e-12	4.59875e-12	3.41268e-13
696.384	55.0066	696.394	58.8835	696	6.7374e-13	1.29836e-13	6.62298e-13	3.36838e-12	4.69214e-12	3.73207e-13	696	6.35737e-13	1.5978e-13	8.57849e-13	4.3627e-12	4.6027e-12	3.48347e-13
697.384	54.9829	697.394	58.8586	697	6.78082e-13	1.34927e-13	6.69529e-13	3.34224e-12	4.684e-12	3.62337e-13	697	6.34816e-13	1.59027e-13	8.43326e-13	4.28561e-12	4.70785e-12	3.5696e-13
698.384	54.9533	698.394	58.83	698	6.82122e-13	1.38627e-13	6.56336e-13	3.34903e-12	4.71193e-12	3.57622e-13	698	6.34902e-13	1.56323e-13	8.46953e-13	4.28792e-12	4.85085e-12	3.60202e-13
699.384	54.9197	699.394	58.7998	699	6.84807e-13	1.45102e-13	6.40493e-13	3.36891e-12	4.70948e-12	3.53867e-13	699	6.36585e-13	1.52872e-13	8.55078e-13	4.36893e-12	4.87558e-12	3.58149e-13
700.384	54.8896	700.394	58.7725	700	6.86482e-13	1.53155e-13	6.31767e-13	3.38097e-12	4.67983e-12	3.51619e-13	700	6.41501e-13	1.50221e-13	8.4791e-13	4.4201e-12	4.88715e-12	3.59841e-13
701.384	54.8683	701.394	58.7502	701	6.88555e-13	1.55558e-13	6.29012e-13	3.36785e-12	4.70482e-12	3.58017e-13	701	6.49072e-13	1.48494e-13	8.27198e-13	4.38953e-12	4.98455e-12	3.68479e-13
702.384	54.8579	702.394	58.7306	702	6.908e-13	1.52098e-13	6.29157e-13	3.34715e-12	4.77927e-12	3.71667e-13	702	6.5358e-13	1.44851e-13	8.39017e-13	4.41172e-12	5.06206e-12	3.69753e-13
703.384	54.8468	703.394	58.7088	703	6.91398e-13	1.49248e-13	6.28484e-13	3.36571e-12	4.81622e-12	3.83264e-13	703	6.52947e-13	1.39976e-13	8.59098e-13	4.45436e-12	5.12939e-12	3.682e-13
704.384	54.8363	704.394	58.6857	704	6.89247e-13	1.47235e-13	6.33618e-13	3.40335e-12	4.82386e-12	3.93615e-13	704	6.48998e-13	1.36937e-13	8.51449e-13	4.41147e-12	5.25411e-12	3.74017e-13
705.384	54.832	705.394	58.662	705	6.8504e-13	1.43776e-13	6.49906e-13	3.41531e-12	4.84995e-12	4.03497e-13	705	6.44648e-13	1.37366e-13	8.64269e-13	4.32009e-12	5.40397e-12	3.78082e-13
706.384	54.8289	706.394	58.6427	706	6.84104e-13	1.4451e-13	6.50613e-13	3.4464e-12	4.82955e-12	3.86481e-13	706	6.41962e-13	1.391e-13	8.71559e-13	4.27352e-12	5.50723e-12	3.83237e-13
707.384	54.8223	707.394	58.6233	707	6.86989e-13	1.48957e-13	6.42043e-13	3.49654e-12	4.79788e-12	3.5744e-13	707	6.41057e-13	1.38988e-13	8.36694e-13	4.31936e-12	5.56987e-12	3.95112e-13
708.384	54.8037	708.394	58.5967	708	6.88873e-13	1.49549e-13	6.60689e-13	3.5072e-12	4.88197e-12	3.65029e-13	708	6.39933e-13	1.37205e-13	8.16894e-13	4.36796e-12	5.76532e-12	4.04809e-13
709.384	54.7789	709.394	58.5632	709	6.90659e-13	1.47537e-13	6.77924e-13	3.49374e-12	4.99534e-12	3.75665e-13	709	6.38759e-13	1.3576e-13	8.29262e-13	4.36306e-12	6.052e-12	4.03496e-13
710.384	54.7517	710.394	58.5246	710	6.93637e-13	1.47087e-13	6.69159e-13	3.4784e-12	5.05626e-12	3.69249e-13	710	6.39353e-13	1.37169e-13	8.53178e-13	4.30098e-12	6.26125e-12	3.87144e-13
711.384	54.723	711.394	58.4817	711	6.97355e-13	1.52747e-13	6.41895e-13	3.46534e-12	5.07367e-12	3.73912e-13	711	6.42939e-13	1.41207e-13	8.66513e-13	4.25691e-12	6.44043e-12	3.68524e-13
712.384	54.6916	712.394	58.4351	712	6.99262e-13	1.59232e-13	6.2664e-13	3.44458e-12	5.11723e-12	3.85947e-13	712	6.4973e-13	1.46506e-13	8.55877e-13	4.30083e-12	6.69585e-12	3.61818e-13
713.384	54.6588	713.394	58.3826	713	6.96636e-13	1.58609e-13	6.47899e-13	3.41082e-12	5.25929e-12	3.84414e-13	713	6.5631e-13	1.50265e-13	8.47379e-13	4.37674e-12	7.10547e-12	3.65332e-13
714.384	54.6217	714.394	58.3293	714	6.91278e-13	1.58233e-13	6.52965e-13	3.40988e-12	5.44302e-12	3.73988e-13	714	6.60826e-13	1.51427e-13	8.49215e-13	4.40943e-12	7.60168e-12	3.67163e-13
715.384	54.5849	715.394	58.2748	715	6.86943e-13	1.60442e-13	6.25702e-13	3.42914e-12	5.61093e-12	3.67648e-13	715	6.65618e-13	1.52404e-13	8.24803e-13	4.35881e-12	7.9131e-12	3.48556e-13
716.384	54.5506	716.394	58.2223	716	6.88212e-13	1.55431e-13	6.28796e-13	3.3643e-12	5.75817e-12	3.78428e-13	716	6.71022e-13	1.53675e-13	7.91265e-13	4.29348e-12	8.14515e-12	3.29215e-13
717.384	54.5217	717.394	58.1669	717	6.95519e-13	1.47546e-13	6.61156e-13	3.28318e-12	5.92415e-12	3.92285e-13	717	6.75705e-13	1.54323e-13	7.95959e-13	4.32142e-12	8.59217e-12	3.4376e-13
718.384	54.4922	718.394	58.1071	718	7.06845e-13	1.47025e-13	6.86681e-13	3.30938e-12	6.16786e-12	3.87999e-13	718	6.78559e-13	1.54481e-13	8.33759e-13	4.3828e-12	9.10693e-12	3.65787e-13
719.384	54.4653	719.394	58.0418	719	7.20676e-13	1.51437e-13	6.99912e-13	3.36557e-12	6.52849e-12	3.7909e-13	719	6.78807e-13	1.54627e-13	8.79551e-13	4.38895e-12	9.46915e-12	3.64236e-13
720.384	54.4364	720.394	57.9772	720	7.3427e-13	1.55349e-13	7.00888e-13	3.38298e-12	6.96668e-12	3.79371e-13	720	6.76841e-13	1.55361e-13	8.8848e-13	4.3472e-12	9.72676e-12	3.69576e-13
721.384	54.3979	721.394	57.9083	721	7.43183e-13	1.53716e-13	6.88051e-13	3.37244e-12	7.34776e-12	3.90708e-13	721	6.74727e-13	1.5682e-13	8.51769e-13	4.30003e-12	9.98389e-12	3.96394e-13
722.384	54.3414	722.394	57.8325	722	7.46527e-13	1.48834e-13	6.71018e-13	3.35581e-12	7.6985e-12	4.02246e-13	722	6.76493e-13	1.58292e-13	8.29455e-13	4.29924e-12	1.02991e-11	4.03756e-13
723.384	54.2692	723.394	57.745	723	7.46227e-13	1.48092e-13	6.66061e-13	3.35646e-12	8.16161e-12	3.96563e-13	723	6.813e-13	1.59305e-13	8.26948e-13	4.34941e-12	1.06214e-11	3.94122e-13
724.384	54.1829	724.394	57.6504	724	7.44403e-13	1.53692e-13	6.67319e-13	3.37228e-12	8.74025e-12	3.83673e-13	724	6.86573e-13	1.59641e-13	8.22398e-13	4.39708e-12	1.08588e-11	3.88042e-13
725.384	54.0854	725.394	57.5532	725	7.42597e-13	1.61329e-13	6.59015e-13	3.38709e-12	9.38039e-12	3.80319e-13	725	6.92749e-13	1.59145e-13	8.22129e-13	4.35643e-12	1.09813e-11	3.78265e-13
726.384	53.9776	726.394	57.4553	726	7.39994e-13	1.56181e-13	6.41681e-13	3.39361e-12	1.01442e-11	3.64834e-13	726	6.98039e-13	1.57908e-13	8.352e-13	4.2826e-12	1.10238e-11	3.68452e-13
727.384	53.8631	727.394	57.3575	727	7.36941e-13	1.44371e-13	6.325e-13	3.4116e-12	1.09054e-11	3.48348e-13	727	6.99335e-13	1.56146e-13	8.63777e-13	4.3032e-12	1.10456e-11	3.68327e-13
728.384	53.7363	728.394	57.2592	728	7.355e-13	1.47752e-13	6.52274e-13	3.46097e-12	1.14201e-11	3.67981e-13	728	6.96367e-13	1.53824e-13	8.76788e-13	4.37468e-12	1.10112e-11	3.66983e-13
729.384	53.6001	729.394	57.1623	729	7.37068e-13	1.5339e-13	6.85037e-13	3.47025e-12	1.18515e-11	3.91835e-13	729	6.8995e-13	1.50929e-13	8.50496e-13	4.40894e-12	1.08546e-11	3.55469e-13
730.384	53.4544	730.394	57.0669	730	7.41736e-13	1.52343e-13	6.98051e-13	3.42039e-12	1.21918e-11	3.94367e-13	730	6.81878e-13	1.47921e-13	8.45499e-13	4.36185e-12	1.05064e-11	3.65014e-13
731.384	53.298	731.394	56.9741	731	7.47961e-13	1.49172e-13	6.70365e-13	3.37387e-12	1.22224e-11	3.81333e-13	731	6.74368e-13	1.45599e-13	8.67452e-13	4.28641e-12	9.98133e-12	3.97612e-13
732.384	53.1352	732.394	56.8819	732	7.5303e-13	1.4959e-13	6.53295e-13	3.39131e-12	1.19976e-11	3.81556e-13	732	6.6997e-13	1.44839e-13	8.26482e-13	4.32389e-12	9.42987e-12	3.98115e-13
733.384	52.9677	733.394	56.7903	733	7.53576e-13	1.51823e-13	6.65674e-13	3.45218e-12	1.15263e-11	3.94386e-13	733	6.71333e-13	1.45302e-13	8.20536e-13	4.36705e-12	8.94458e-12	3.7757e-13
[truncated: 65 more rows]

## Sheet: Figure 5
Figure 5e				Figure 5j						Figure 5k						Figure 5l						Figure 5m						Figure 5n
[truncated: 3,923 more rows]

[truncated: 24 more sheets: Figure 6, Figure 7, Figure S3, Figure S6, Figure S7, Figure S8, Figure S9, Figure S10, Figure S11, Figure S12, Figure S13, Figure S15, Figure S25, Figure S28, Figure S29, Figure S30, Figure S31, Figure S33, Figure S34, Figure S35 …]
